# Supplementary material for: Transcriptome Analysis Reveals Genes and Pathways Associated with Drought Tolerance of Early Stages in Sweet Potato (Ipomoea batatas (L.) Lam.)
Source: Genes (Basel). 2024 Jul 19;15(7):948. doi: 10.3390/genes15070948 (PMC11276569; doi:10.3390/genes15070948)
Supplement: Supplementary file 1 [file genes-15-00948-s001.zip]

Archive with 6 entries (6 files):
- Supplemental figure S1 gene.correlation.pdf
- Supplemental figure S2 trait data.png
- Supplemental_table_S1_mapped_ratio.xlsx
- Supplemental_table_S2_DEGs_up.xlsx
- Supplemental_table_S3_DEGs_down.xlsx
- Supplemental_table_S4_TF_coding_genes.xlsx
