# Supplementary material for: Transcriptome Analysis Reveals Genes and Pathways Associated with Drought Tolerance of Early Stages in Sweet Potato (Ipomoea batatas (L.) Lam.)
Source: Genes (Basel). 2024 Jul 19;15(7):948. doi: 10.3390/genes15070948 (PMC11276569; doi:10.3390/genes15070948)
Supplement: Supplementary file 1 [file genes-15-00948-s001.zip › Supplemental_table_S1_mapped_ratio.xlsx]

## Sheet: Sheet1
Sample	Total Read pairs	Total mapped ratio	Uniq mapped reads ratio	Multiple mapped reads ratio	Discordantly reads ratio
CK_L15-1	26937669	0.8652	0.7553	0.0386	0.0713
CK_L15-2	33997884	0.8678	0.7595	0.0411	0.0672
CK_L15-3	30294698	0.8742	0.7665	0.0427	0.065
CK_L45-1	27583944	0.8543	0.7342	0.0443	0.0758
CK_L45-2	26057986	0.8399	0.707	0.0516	0.0813
CK_L45-3	29755864	0.842	0.7231	0.0428	0.0761
CK_R15-1	28985437	0.8306	0.7257	0.0376	0.0673
CK_R15-2	27361580	0.8273	0.7185	0.0359	0.0729
CK_R15-3	24953901	0.8328	0.7234	0.0371	0.0723
CK_R45-1	29480386	0.8493	0.6418	0.1277	0.0798
CK_R45-2	25654529	0.8474	0.6551	0.1136	0.0787
CK_R45-3	27392172	0.8504	0.6596	0.1096	0.0812
DR_L15-1	29058008	0.854	0.7387	0.0433	0.072
DR_L15-2	26690924	0.8536	0.7379	0.0438	0.0719
DR_L15-3	27290514	0.851	0.7355	0.043	0.0725
DR_L45-1	26082650	0.8338	0.7087	0.0489	0.0762
DR_L45-2	24928074	0.8354	0.7109	0.0488	0.0757
DR_L45-3	26047394	0.8405	0.714	0.0512	0.0753
DR_R15-1	27467948	0.8422	0.7284	0.0436	0.0702
DR_R15-2	28567133	0.8382	0.7247	0.0413	0.0722
DR_R15-3	31338669	0.8397	0.7255	0.0439	0.0703
DR_R45-1	28006857	0.8503	0.6758	0.0989	0.0756
DR_R45-2	26002898	0.849	0.6987	0.079	0.0713
DR_R45-3	23126099	0.8546	0.6793	0.099	0.0763
