# Supplementary material for: Transcriptome Analysis Reveals Genes and Pathways Associated with Drought Tolerance of Early Stages in Sweet Potato (Ipomoea batatas (L.) Lam.)
Source: Genes (Basel). 2024 Jul 19;15(7):948. doi: 10.3390/genes15070948 (PMC11276569; doi:10.3390/genes15070948)
Supplement: Supplementary file 1 [file genes-15-00948-s001.zip › Supplemental_table_S2_DEGs_up.xlsx]

## Sheet: CK_L15-vs-DR_L15.known.up.DEG
GeneID	Length	CK_L15-1	CK_L15-2	CK_L15-3	DR_L15-1	DR_L15-2	DR_L15-3	logFC	Pvalue	FDR	NR_ID	NR_annotation	GO_ID	GO_term	KO_ID	KO_gene	KO_Hyperlink	KEGG_Pathway	Pathway_ID	KOG_ID	KOG_annotation	Swiss-Prot_ID	Swiss-Prot_annotation
g46653	946	1.59	0.55	1.03	3728.59	3687.39	3382.69	11.3904	0	0	AAL55800.1	sporamin [Ipomoea batatas]	GO:0004602;GO:0004866;GO:0004601	glutathione peroxidase activity;endopeptidase inhibitor activity;peroxidase activity	-	-	-	-	-	-	-	sp|P14715|SPOR1_IPOBA	Sporamin A OS=Ipomoea batatas OX=4120 PE=2 SV=1
g25552	734	7.06	4.77	6.78	3390.27	4314.66	4214.62	8.92196	0	0	XP_031107409.1	18.2 kDa class I heat shock protein-like [Ipomoea triloba]	GO:0009651;GO:0051082;GO:0043621;GO:0009408;GO:0005737;GO:0042542;GO:0006457;GO:0051259	response to salt stress;unfolded protein binding;protein self-association;response to heat;cytoplasm;response to hydrogen peroxide;protein folding;protein complex oligomerization	K13993	HSP20	http://www.genome.jp/dbget-bin/www_bget?ko:K13993	Protein processing in endoplasmic reticulum	ko04141	-	-	sp|P27880|HSP12_MEDSA	18.2 kDa class I heat shock protein OS=Medicago sativa OX=3879 GN=HSP18.2 PE=2 SV=1
g8564	2333	1.66	1.25	1.46	302.62	403.93	285.28	7.36626	2.84504e-268	4.12568e-264	XP_031110892.1	stromal 70 kDa heat shock-related protein, chloroplastic-like [Ipomoea triloba]	GO:0051082;GO:0005524;GO:0005788;GO:0016887;GO:0006457;GO:0009507	unfolded protein binding;ATP binding;endoplasmic reticulum lumen;ATP hydrolysis activity;protein folding;chloroplast	K03283	HSPA1s	http://www.genome.jp/dbget-bin/www_bget?ko:K03283	Endocytosis;Protein processing in endoplasmic reticulum;Spliceosome	ko04144,ko04141,ko03040	KOG0102	Molecular chaperones mortalin/PBP74/GRP75, HSP70 superfamily	sp|Q02028|HSP7S_PEA	Stromal 70 kDa heat shock-related protein, chloroplastic OS=Pisum sativum OX=3888 GN=HSP70 PE=2 SV=1
g46661	1111	1.24	0.32	0.28	1299.71	1262.42	1258.39	10.7675	9.51352e-264	1.03469e-259	AAB52548.1;AAB52547.1	sporamin precursor [Ipomoea batatas];sporamin precursor [Ipomoea batatas]	GO:0004601;GO:0004602;GO:0045735;GO:0004866;GO:0005773	peroxidase activity;glutathione peroxidase activity;nutrient reservoir activity;endopeptidase inhibitor activity;vacuole	-	-	-	-	-	-	-	sp|P14715|SPOR1_IPOBA	Sporamin A OS=Ipomoea batatas OX=4120 PE=2 SV=1
g16833	1767	1.55	1.92	1.22	378.36	514.7	331.86	7.59372	1.10266e-211	9.59401e-208	XP_031094377.1	15.7 kDa heat shock protein, peroxisomal [Ipomoea triloba]	GO:0051259;GO:0006457;GO:0005782;GO:0009408;GO:0051082;GO:0043621;GO:0005737;GO:0042542;GO:0009651;GO:0000302	protein complex oligomerization;protein folding;peroxisomal matrix;response to heat;unfolded protein binding;protein self-association;cytoplasm;response to hydrogen peroxide;response to salt stress;response to reactive oxygen species	K13993	HSP20	http://www.genome.jp/dbget-bin/www_bget?ko:K13993	Protein processing in endoplasmic reticulum	ko04141	-	-	sp|Q9FHQ3|HS157_ARATH	15.7 kDa heat shock protein, peroxisomal OS=Arabidopsis thaliana OX=3702 GN=HSP15.7 PE=2 SV=1
g20696	995	0.29	0.06	0.31	4077.26	5784.31	3441.53	13.9408	1.11501e-164	4.85074e-161	XP_031096136.1	small heat shock protein, chloroplastic [Ipomoea triloba]	GO:0009408	response to heat	K13993	HSP20	http://www.genome.jp/dbget-bin/www_bget?ko:K13993	Protein processing in endoplasmic reticulum	ko04141	-	-	sp|P30222|HS22C_PETHY	Small heat shock protein, chloroplastic OS=Petunia hybrida OX=4102 GN=HSP22 PE=2 SV=1
g9199	1058	7.59	6.89	6.35	175	205.06	192.71	4.36587	1.42779e-151	5.64676e-148	XP_031111459.1	uncharacterized protein LOC116015509 isoform X1 [Ipomoea triloba]	GO:0005737	cytoplasm	-	-	-	-	-	-	-	-	-
g46674	4399	4.8	2.71	2.96	141.06	160.36	171.44	5.10135	5.98487e-147	2.16971e-143	XP_031101801.1	uncharacterized protein LOC116005700 [Ipomoea triloba]	GO:0003676;GO:0008270;GO:0004523	nucleic acid binding;zinc ion binding;RNA-DNA hybrid ribonuclease activity	-	-	-	-	-	-	-	sp|P10917|SPORA_IPOBA	Sporamin A OS=Ipomoea batatas OX=4120 GN=GSPO-A1 PE=2 SV=1
g39828	1234	1.59	0.76	1.22	147.66	191.61	138.43	6.67313	6.61011e-145	2.21205e-141	XP_031125110.1	bidirectional sugar transporter SWEET15-like [Ipomoea triloba]	GO:0071215;GO:0005887;GO:0016021;GO:0010150;GO:0008515;GO:0071446;GO:0051119;GO:0008643;GO:0005886;GO:0071470;GO:0009793;GO:0010431;GO:0000139	cellular response to abscisic acid stimulus;integral component of plasma membrane;integral component of membrane;leaf senescence;sucrose transmembrane transporter activity;cellular response to salicylic acid stimulus;sugar transmembrane transporter activity;carbohydrate transport;plasma membrane;cellular response to osmotic stress;embryo development ending in seed dormancy;seed maturation;Golgi m…	K15382	SLC50A,SWEET	http://www.genome.jp/dbget-bin/www_bget?ko:K15382	-	-	-	-	sp|P0DKJ5|SWT15_VITVI	Bidirectional sugar transporter SWEET15 OS=Vitis vinifera OX=29760 GN=SWEET15 PE=3 SV=1
g46657	523	0.49	0.38	0.74	2609.37	2623.5	2186.93	11.5081	5.09324e-138	1.58269e-134	AAB52549.1;AAB52547.1	sporamin, partial [Ipomoea batatas];sporamin precursor [Ipomoea batatas]	GO:0005773;GO:0004601;GO:0004866;GO:0004602;GO:0045735	vacuole;peroxidase activity;endopeptidase inhibitor activity;glutathione peroxidase activity;nutrient reservoir activity	-	-	-	-	-	-	-	sp|P14715|SPOR1_IPOBA	Sporamin A OS=Ipomoea batatas OX=4120 PE=2 SV=1
g8416	424	5.47	0.99	2.4	826.67	934.23	913.25	7.94672	2.23215e-134	6.47384e-131	AAK95644.1	proteinase inhibitor [Ipomoea batatas]	GO:0009611;GO:0004867	response to wounding;serine-type endopeptidase inhibitor activity	-	-	-	-	-	-	-	sp|P19873|ITH5_CUCMA	Inhibitor of trypsin and hageman factor OS=Cucurbita maxima OX=3661 PE=1 SV=1
g7801	547	68.86	80.71	70.25	1506.75	1435.43	1342.87	3.86467	1.10316e-132	2.9995e-129	XP_031110682.1	glycine-rich protein 3 short isoform-like [Ipomoea triloba]	-	-	-	-	-	-	-	-	-	sp|P23137|GRP1_TOBAC	Glycine-rich protein OS=Nicotiana tabacum OX=4097 GN=GRP PE=2 SV=1
g46396	1293	4.58	2.16	4.11	190.2	245.07	235.76	5.55043	3.15819e-112	5.97364e-109	XP_031123706.1	protein HEAT-STRESS-ASSOCIATED 32 [Ipomoea triloba]	GO:0003824;GO:0010286;GO:0010608	catalytic activity;heat acclimation;posttranscriptional regulation of gene expression	-	-	-	-	-	-	-	sp|Q8GWL1|HSA32_ARATH	Protein HEAT-STRESS-ASSOCIATED 32 OS=Arabidopsis thaliana OX=3702 GN=HSA32 PE=2 SV=1
g55672	1046	0.14	0.16	0.46	360.89	373.05	265	9.9199	3.28205e-111	5.94926e-108	XP_031125961.1	expansin-like B1 [Ipomoea triloba]	GO:0016021;GO:0005576	integral component of membrane;extracellular region	-	-	-	-	-	-	-	sp|O23547|EXLB1_ARATH	Expansin-like B1 OS=Arabidopsis thaliana OX=3702 GN=EXLB1 PE=2 SV=2
g50128	667	1.06	0.44	1.55	213.62	179.87	178.64	7.18074	2.28606e-103	3.55188e-100	XP_031122043.1	kirola-like [Ipomoea triloba]	-	-	-	-	-	-	-	-	-	sp|P85524|KIRO_ACTDE	Kirola OS=Actinidia deliciosa OX=3627 PE=1 SV=1
g61687	831	6.27	4.9	7.5	210.55	255.56	281.79	4.91989	4.46075e-103	6.69173e-100	XP_031118713.1	22.0 kDa class IV heat shock protein-like [Ipomoea triloba]	GO:0006457;GO:0051259;GO:0009651;GO:0009408;GO:0051082;GO:0043621;GO:0005737;GO:0042542	protein folding;protein complex oligomerization;response to salt stress;response to heat;unfolded protein binding;protein self-association;cytoplasm;response to hydrogen peroxide	K13993	HSP20	http://www.genome.jp/dbget-bin/www_bget?ko:K13993	Protein processing in endoplasmic reticulum	ko04141	-	-	sp|P30236|HSP41_SOYBN	22.0 kDa class IV heat shock protein OS=Glycine max OX=3847 GN=HSP22.0 PE=3 SV=1
g7797	659	177.61	163.7	129.78	1984.52	1587.13	1789.21	3.11524	8.25137e-98	9.97133e-95	XP_031113731.1;XP_031113730.1	cold and drought-regulated protein CORA-like isoform X2 [Ipomoea triloba];holotricin-3-like isoform X1 [Ipomoea triloba]	-	-	-	-	-	-	-	-	-	-	-
g43189	1001	0.87	0.74	2.34	165.92	137.68	133.73	6.47674	5.51273e-95	6.31121e-92	XP_031122872.1	ribonuclease 2-like [Ipomoea triloba]	GO:0033897;GO:0003723	ribonuclease T2 activity;RNA binding	K01166	RNASET2	http://www.genome.jp/dbget-bin/www_bget?ko:K01166	-	-	-	-	sp|P42814|RNS2_ARATH	Ribonuclease 2 OS=Arabidopsis thaliana OX=3702 GN=RNS2 PE=2 SV=1
g14222	1747	15.02	7.37	8.65	358.44	443.45	309.97	4.76769	1.20017e-94	1.33877e-91	XP_019182336.1	PREDICTED: UV-B-induced protein At3g17800, chloroplastic-like [Ipomoea nil]	-	-	-	-	-	-	-	-	-	sp|Q9LVJ0|UVB31_ARATH	UV-B-induced protein At3g17800, chloroplastic OS=Arabidopsis thaliana OX=3702 GN=At3g17800 PE=2 SV=1
g42333	962	93.43	78.88	88.86	756.31	751.44	653.71	2.63127	2.20713e-93	2.40047e-90	BAF46301.1;XP_031130122.1	putative ripening protein [Ipomoea nil];stress protein DDR48-like [Ipomoea triloba]	GO:0016021	integral component of membrane	-	-	-	-	-	-	-	sp|P37220|ASR3_SOLLC;sp|Q08655|ASR1_SOLLC	Abscisic stress-ripening protein 3 OS=Solanum lycopersicum OX=4081 GN=ASR3 PE=3 SV=2;Abscisic stress-ripening protein 1 OS=Solanum lycopersicum OX=4081 GN=ASR1 PE=2 SV=1
g10164	790	3.28	2.57	2.19	109.53	134.52	157.54	5.26814	3.73959e-93	3.96798e-90	XP_031099600.1	17.5 kDa class I heat shock protein-like [Ipomoea triloba]	GO:0006457;GO:0051259;GO:0009651;GO:0005737;GO:0042542;GO:0051082;GO:0043621;GO:0009408	protein folding;protein complex oligomerization;response to salt stress;cytoplasm;response to hydrogen peroxide;unfolded protein binding;protein self-association;response to heat	K13993	HSP20	http://www.genome.jp/dbget-bin/www_bget?ko:K13993	Protein processing in endoplasmic reticulum	ko04141	-	-	sp|P04793|HSP13_SOYBN	17.5 kDa class I heat shock protein OS=Glycine max OX=3847 GN=HSP17.5-M PE=3 SV=1
g37220	587	3.57	1.25	2.88	236.71	312.05	370.7	6.53653	8.13232e-93	8.42354e-90	XP_031129677.1	uncharacterized protein LOC116031578 [Ipomoea triloba]	-	-	-	-	-	-	-	-	-	-	-
g8697	1677	15.32	13.19	14.88	240.31	250.12	174.07	3.50732	2.67453e-90	2.58562e-87	XP_031112371.1	uncharacterized protein LOC116016308 [Ipomoea triloba]	GO:0046685;GO:0019904	response to arsenic-containing substance;protein domain specific binding	-	-	-	-	-	-	-	-	-
g19650	806	0.78	0.83	0.5	92.74	99.67	92.04	6.65467	3.21802e-89	3.04341e-86	KAF3649634.1;VFQ68029.1	putative Beta-carotene hydroxylase [Capsicum annuum];unnamed protein product [Cuscuta campestris]	GO:0003746	translation elongation factor activity	-	-	-	-	-	-	-	-	-
g30328	3930	45.38	26.69	58.39	2374.22	2438.42	1828.91	5.28774	1.19939e-87	1.11017e-84	XP_031092512.1;XP_031092565.1	BAG family molecular chaperone regulator 6 [Ipomoea triloba];uncharacterized protein LOC115997196 [Ipomoea triloba]	GO:0009506;GO:0006457;GO:0051087	plasmodesma;protein folding;chaperone binding	-	-	-	-	-	-	-	sp|O82345|BAG6_ARATH	BAG family molecular chaperone regulator 6 OS=Arabidopsis thaliana OX=3702 GN=BAG6 PE=1 SV=1
g58517	2778	9.11	6.13	7.9	103.8	123.27	97.18	3.39115	1.60672e-86	1.45622e-83	XP_019154545.1	PREDICTED: probable galactinol--sucrose galactosyltransferase 2 isoform X1 [Ipomoea nil]	GO:0005975;GO:0006979;GO:0052692;GO:0034484;GO:0016757;GO:0009506;GO:0003824;GO:0080167	carbohydrate metabolic process;response to oxidative stress;raffinose alpha-galactosidase activity;raffinose catabolic process;glycosyltransferase activity;plasmodesma;catalytic activity;response to karrikin	K06617	E2.4.1.82	http://www.genome.jp/dbget-bin/www_bget?ko:K06617	Galactose metabolism	ko00052	-	-	sp|Q94A08|RFS2_ARATH	Probable galactinol--sucrose galactosyltransferase 2 OS=Arabidopsis thaliana OX=3702 GN=RFS2 PE=2 SV=2
g31281	897	1.68	1.28	1.32	59.95	76.24	71.11	5.17932	5.81049e-84	5.05559e-81	XP_031091412.1	17.4 kDa class III heat shock protein [Ipomoea triloba]	GO:0009651;GO:0051082;GO:0043621;GO:0009408;GO:0005737;GO:0042542;GO:0006457;GO:0051259	response to salt stress;unfolded protein binding;protein self-association;response to heat;cytoplasm;response to hydrogen peroxide;protein folding;protein complex oligomerization	K13993	HSP20	http://www.genome.jp/dbget-bin/www_bget?ko:K13993	Protein processing in endoplasmic reticulum	ko04141	-	-	sp|Q9SYG1|HS174_ARATH	17.4 kDa class III heat shock protein OS=Arabidopsis thaliana OX=3702 GN=HSP17.4B PE=2 SV=1
g46395	1494	0.91	0.23	0.7	40.08	44.2	43.87	5.74607	2.94924e-83	2.46738e-80	XP_031123697.1	uncharacterized protein LOC116026345 [Ipomoea triloba]	-	-	-	-	-	-	-	-	-	-	-
g873	1208	80.22	68.24	61.67	621.38	778.64	666.31	2.86151	7.72727e-82	6.22531e-79	XP_031115900.1	ribosome-binding factor PSRP1, chloroplastic [Ipomoea triloba]	GO:0005840;GO:0043022;GO:0045900;GO:0044238;GO:0006417;GO:0043024;GO:0022627	ribosome;ribosome binding;negative regulation of translational elongation;primary metabolic process;regulation of translation;ribosomal small subunit binding;cytosolic small ribosomal subunit	-	-	-	-	-	-	-	sp|P19954|PRSP1_SPIOL	Ribosome-binding factor PSRP1, chloroplastic OS=Spinacia oleracea OX=3562 GN=PSRP1 PE=1 SV=2
g43396	944	1.32	1.87	1.33	112.37	151.18	80.82	5.8089	4.79641e-80	3.59764e-77	XP_031114532.1	probable glutathione S-transferase parC [Ipomoea triloba]	GO:0006749;GO:0004364;GO:0005737;GO:0016740	glutathione metabolic process;glutathione transferase activity;cytoplasm;transferase activity	K00799	GST,gst	http://www.genome.jp/dbget-bin/www_bget?ko:K00799	Glutathione metabolism	ko00480	-	-	sp|P49332|GSTXC_TOBAC	Probable glutathione S-transferase parC OS=Nicotiana tabacum OX=4097 GN=PARC PE=2 SV=1
g56712	1850	0.43	0.45	0.4	24.35	28.7	23.78	5.67407	7.14137e-80	5.26573e-77	XP_031127852.1;XP_019152204.1	uncharacterized protein LOC116029936 [Ipomoea triloba];PREDICTED: probable LRR receptor-like serine/threonine-protein kinase At1g34110 [Ipomoea nil]	GO:0016021;GO:0005737;GO:0005886;GO:0006468;GO:0016020;GO:0004672;GO:0005524	integral component of membrane;cytoplasm;plasma membrane;protein phosphorylation;membrane;protein kinase activity;ATP binding	-	-	-	-	-	-	-	sp|Q9SX31|PERK9_ARATH;sp|Q9FFW5|PERK8_ARATH	Proline-rich receptor-like protein kinase PERK9 OS=Arabidopsis thaliana OX=3702 GN=PERK9 PE=1 SV=1;Proline-rich receptor-like protein kinase PERK8 OS=Arabidopsis thaliana OX=3702 GN=PERK8 PE=1 SV=1
g17002	815	0.29	0.3	0	572.2	620.23	408.62	11.0036	8.12963e-80	5.89452e-77	XP_031093870.1	dehydrin DHN2-like [Ipomoea triloba]	-	-	-	-	-	-	-	-	-	-	-
g10165	946	2.76	3.7	3.63	89.74	114.49	138.84	4.67963	1.78729e-77	1.2342e-74	XP_031099600.1	17.5 kDa class I heat shock protein-like [Ipomoea triloba]	GO:0009651;GO:0051082;GO:0043621;GO:0009408;GO:0042542;GO:0005737;GO:0006457;GO:0051259	response to salt stress;unfolded protein binding;protein self-association;response to heat;response to hydrogen peroxide;cytoplasm;protein folding;protein complex oligomerization	K13993	HSP20	http://www.genome.jp/dbget-bin/www_bget?ko:K13993	Protein processing in endoplasmic reticulum	ko04141	-	-	sp|P04793|HSP13_SOYBN	17.5 kDa class I heat shock protein OS=Glycine max OX=3847 GN=HSP17.5-M PE=3 SV=1
g60407	1591	5.2	3.85	4.81	50.13	53.4	49.81	3.04996	1.20552e-75	8.19452e-73	XP_031119127.1	ABSCISIC ACID-INSENSITIVE 5-like protein 5 isoform X1 [Ipomoea triloba]	GO:0045893;GO:0003700;GO:0005634	positive regulation of transcription, DNA-templated;DNA-binding transcription factor activity;nucleus	K14432	ABF	http://www.genome.jp/dbget-bin/www_bget?ko:K14432	Plant hormone signal transduction	ko04075	-	-	sp|Q9M7Q4|AI5L5_ARATH	ABSCISIC ACID-INSENSITIVE 5-like protein 5 OS=Arabidopsis thaliana OX=3702 GN=ABF2 PE=1 SV=1
g3669	2337	34.66	32.64	28.59	218.9	238.92	236.19	2.43427	1.89405e-74	1.19418e-71	XP_031116191.1	heat shock cognate 70 kDa protein 2-like [Ipomoea triloba]	GO:0031072;GO:0044183;GO:0016887;GO:0005737;GO:0051787;GO:0051085;GO:0032440;GO:0051082;GO:0042026;GO:0034620;GO:0005524;GO:0005788	heat shock protein binding;protein folding chaperone;ATP hydrolysis activity;cytoplasm;misfolded protein binding;chaperone cofactor-dependent protein refolding;2-alkenal reductase [NAD(P)+] activity;unfolded protein binding;protein refolding;cellular response to unfolded protein;ATP binding;endoplasmic reticulum lumen	K03283	HSPA1s	http://www.genome.jp/dbget-bin/www_bget?ko:K03283	Endocytosis;Protein processing in endoplasmic reticulum;Spliceosome	ko04144,ko04141,ko03040	KOG0101	Molecular chaperones HSP70/HSC70, HSP70 superfamily	sp|Q9LHA8|HS704_ARATH	Heat shock 70 kDa protein 4 OS=Arabidopsis thaliana OX=3702 GN=HSP70-4 PE=1 SV=1
g25427	1128	27.85	17.79	16.59	345.98	393.76	270.64	3.61673	4.53206e-73	2.73837e-70	XP_031108073.1	hydroxyacylglutathione hydrolase cytoplasmic-like [Ipomoea triloba]	GO:0004416;GO:0046872;GO:0019243	hydroxyacylglutathione hydrolase activity;metal ion binding;methylglyoxal catabolic process to D-lactate via S-lactoyl-glutathione	K01069	gloB,gloC,HAGH	http://www.genome.jp/dbget-bin/www_bget?ko:K01069	Pyruvate metabolism	ko00620	KOG0813	Glyoxylase	sp|O24496|GLO2C_ARATH	Hydroxyacylglutathione hydrolase cytoplasmic OS=Arabidopsis thaliana OX=3702 GN=GLX2-2 PE=1 SV=2
g8413	439	100.87	18.83	49.78	7906.13	8417.15	9003.5	6.90212	1.04582e-72	6.14828e-70	AAK95644.1	proteinase inhibitor [Ipomoea batatas]	GO:0004867;GO:0009611	serine-type endopeptidase inhibitor activity;response to wounding	-	-	-	-	-	-	-	sp|P19873|ITH5_CUCMA	Inhibitor of trypsin and hageman factor OS=Cucurbita maxima OX=3661 PE=1 SV=1
g35211	1894	3.31	1.9	2.36	44.35	47.83	42.27	3.69269	1.44447e-71	8.26847e-69	XP_019170043.1;XP_031132166.1	PREDICTED: glucan endo-1,3-beta-glucosidase 14 isoform X2 [Ipomoea nil];methyl-CpG-binding domain-containing protein 10-like [Ipomoea triloba]	GO:0042973;GO:0005975;GO:0004553	glucan endo-1,3-beta-D-glucosidase activity;carbohydrate metabolic process;hydrolase activity, hydrolyzing O-glycosyl compounds	-	-	-	-	-	-	-	sp|Q9XI36|MBD10_ARATH;sp|Q9ZQG9|E1314_ARATH	Methyl-CpG-binding domain-containing protein 10 OS=Arabidopsis thaliana OX=3702 GN=MBD10 PE=1 SV=1;Glucan endo-1,3-beta-glucosidase 14 OS=Arabidopsis thaliana OX=3702 GN=At2g27500 PE=2 SV=2
g5497	2748	3	1.46	2.29	46.99	49.63	39.09	3.924	1.69256e-71	9.56272e-69	XP_031113499.1	sucrose synthase 2 [Ipomoea triloba]	GO:0009414;GO:0005985;GO:0010431;GO:0010555;GO:0016157;GO:0005982	response to water deprivation;sucrose metabolic process;seed maturation;response to mannitol;sucrose synthase activity;starch metabolic process	K00695	SUS	http://www.genome.jp/dbget-bin/www_bget?ko:K00695	Starch and sucrose metabolism	ko00500	-	-	sp|O24301|SUS2_PEA	Sucrose synthase 2 OS=Pisum sativum OX=3888 GN=SUS2 PE=2 SV=1
g25694	1051	18.94	18.92	18.43	161.65	190.93	188.07	2.88705	1.90946e-71	1.06499e-68	XP_019191834.1;XP_019191828.1;XP_031108296.1;XP_019191831.1;XP_031108297.1	PREDICTED: RNA-binding protein 42-like isoform X6 [Ipomoea nil];PREDICTED: RNA-binding protein 42-like isoform X2 [Ipomoea nil];RNA-binding protein 42-like isoform X1 [Ipomoea triloba];PREDICTED: RNA-binding protein 42-like isoform X4 [Ipomoea nil];RNA-binding protein 42-like isoform X2 [Ipomoea triloba]	GO:0003723	RNA binding	K25079	RBM42	http://www.genome.jp/dbget-bin/www_bget?ko:K25079	-	-	KOG0226	RNA-binding proteins	sp|Q0P5L0|RBM42_BOVIN	RNA-binding protein 42 OS=Bos taurus OX=9913 GN=RBM42 PE=2 SV=1
g61601	815	2.51	1.24	2.97	79.07	88.02	107.06	5.07547	1.30244e-70	6.99523e-68	XP_019176825.1;XP_031118713.1	PREDICTED: 22.0 kDa class IV heat shock protein-like [Ipomoea nil];22.0 kDa class IV heat shock protein-like [Ipomoea triloba]	GO:0009651;GO:0043621;GO:0051082;GO:0009408;GO:0042542;GO:0005737;GO:0006457;GO:0051259	response to salt stress;protein self-association;unfolded protein binding;response to heat;response to hydrogen peroxide;cytoplasm;protein folding;protein complex oligomerization	K13993	HSP20	http://www.genome.jp/dbget-bin/www_bget?ko:K13993	Protein processing in endoplasmic reticulum	ko04141	-	-	sp|Q53M11|HS219_ORYSJ;sp|P30236|HSP41_SOYBN	21.9 kDa heat shock protein OS=Oryza sativa subsp. japonica OX=39947 GN=HSP21.9 PE=2 SV=1;22.0 kDa class IV heat shock protein OS=Glycine max OX=3847 GN=HSP22.0 PE=3 SV=1
g40654	857	12.55	10.05	9.47	84.05	84.97	84.85	2.85262	2.2011e-69	1.16776e-66	XP_031093959.1;XP_019200519.1;XP_031109558.1	L-idonate 5-dehydrogenase-like [Ipomoea triloba];PREDICTED: L-idonate 5-dehydrogenase-like [Ipomoea nil];uncharacterized protein LOC116013770 [Ipomoea triloba]	GO:0008270;GO:0016491	zinc ion binding;oxidoreductase activity	K00008	SORD,gutB	http://www.genome.jp/dbget-bin/www_bget?ko:K00008	Fructose and mannose metabolism;Pentose and glucuronate interconversions	ko00051,ko00040	KOG0024	Sorbitol dehydrogenase	sp|Q1PSI9|IDND_VITVI	L-idonate 5-dehydrogenase OS=Vitis vinifera OX=29760 GN=VIT_16s0100g00290 PE=1 SV=2
g9060	2212	2.13	0.83	1.74	66.03	55.64	45.08	4.7462	3.31243e-69	1.73619e-66	XP_031113854.1	very-long-chain aldehyde decarbonylase CER1-like [Ipomoea triloba]	GO:0005789;GO:0008610;GO:0016021;GO:0000254;GO:0016491;GO:0016020;GO:0016126;GO:0005506	endoplasmic reticulum membrane;lipid biosynthetic process;integral component of membrane;C-4 methylsterol oxidase activity;oxidoreductase activity;membrane;sterol biosynthetic process;iron ion binding	K15404	K15404,CER1	http://www.genome.jp/dbget-bin/www_bget?ko:K15404	Cutin, suberine and wax biosynthesis	ko00073	-	-	sp|F4HVY0|CER1_ARATH	Very-long-chain aldehyde decarbonylase CER1 OS=Arabidopsis thaliana OX=3702 GN=CER1 PE=1 SV=1
g43312	2339	4.33	3.23	2.71	46.97	66.82	56.38	3.64425	9.97673e-69	5.16699e-66	XP_031129464.1	probable zinc metallopeptidase EGY3, chloroplastic [Ipomoea triloba]	GO:0008237;GO:0016021	metallopeptidase activity;integral component of membrane	K25380	EGY	http://www.genome.jp/dbget-bin/www_bget?ko:K25380	-	-	-	-	sp|Q9LMU1|EGY3_ARATH	Probable zinc metallopeptidase EGY3, chloroplastic OS=Arabidopsis thaliana OX=3702 GN=EGY3 PE=1 SV=1
g15521	873	3.21	6.52	7.34	340.66	610.05	655.59	6.10983	1.65857e-68	8.48877e-66	XP_031097539.1	small heat shock protein, chloroplastic [Ipomoea triloba]	-	-	K13993	HSP20	http://www.genome.jp/dbget-bin/www_bget?ko:K13993	Protein processing in endoplasmic reticulum	ko04141	-	-	sp|P11890|HS23C_OXYRB	Small heat shock protein, chloroplastic OS=Oxybasis rubra OX=3560 GN=HSP23 PE=2 SV=1
g19173	3118	3.82	2.22	2.49	36.37	36.95	31.37	3.21461	3.47876e-68	1.75977e-65	XP_031094423.1	phospholipase D alpha 1-like [Ipomoea triloba]	GO:0016020;GO:0046470;GO:0004630;GO:0009395;GO:0070290;GO:0005509;GO:0016042;GO:0005886	membrane;phosphatidylcholine metabolic process;phospholipase D activity;phospholipid catabolic process;N-acylphosphatidylethanolamine-specific phospholipase D activity;calcium ion binding;lipid catabolic process;plasma membrane	K01115	PLD1_2	http://www.genome.jp/dbget-bin/www_bget?ko:K01115	Endocytosis;Ether lipid metabolism;Glycerophospholipid metabolism	ko04144,ko00565,ko00564	-	-	sp|Q41142|PLDA1_RICCO	Phospholipase D alpha 1 OS=Ricinus communis OX=3988 GN=PLD1 PE=1 SV=1
g9439	1399	4.01	3.75	4.35	44.28	47.72	45.1	3.08483	6.40066e-68	3.16425e-65	XP_019197551.1	PREDICTED: uncharacterized protein LOC109191367 [Ipomoea nil]	GO:0005768;GO:0046872;GO:0020037;GO:0016021;GO:0005802	endosome;metal ion binding;heme binding;integral component of membrane;trans-Golgi network	-	-	-	-	-	-	-	-	-
g8414	994	1.31	1.77	1.39	49.97	54.4	39.59	4.48856	4.88694e-67	2.36224e-64	PWA82287.1	proteinase inhibitor I13 [Artemisia annua]	GO:0004867;GO:0009611	serine-type endopeptidase inhibitor activity;response to wounding	-	-	-	-	-	-	-	sp|P80211|ATSI_AMACA	Trypsin/subtilisin inhibitor OS=Amaranthus caudatus OX=3567 PE=1 SV=1
g42482	2027	0.24	0.21	0.16	18.81	24.6	26.06	6.42288	9.574e-67	4.577e-64	XP_031127634.1	peptidyl-prolyl cis-trans isomerase FKBP62-like [Ipomoea triloba]	GO:0000413;GO:0003755;GO:0005737;GO:0061077	protein peptidyl-prolyl isomerization;peptidyl-prolyl cis-trans isomerase activity;cytoplasm;chaperone-mediated protein folding	K09571	FKBP4_5	http://www.genome.jp/dbget-bin/www_bget?ko:K09571	-	-	KOG0543	FKBP-type peptidyl-prolyl cis-trans isomerase	sp|Q9FJL3|FKB65_ARATH	Peptidyl-prolyl cis-trans isomerase FKBP65 OS=Arabidopsis thaliana OX=3702 GN=FKBP65 PE=1 SV=1
g44853	2051	1.37	0.65	0.9	25.46	32.91	23.02	4.41157	3.36426e-64	1.54062e-61	XP_031096919.1	heat shock 70 kDa protein 8 [Ipomoea triloba]	GO:0031072;GO:0016887;GO:0044183;GO:0051085;GO:0005737;GO:0051787;GO:0034620;GO:0005524;GO:0051082;GO:0042026	heat shock protein binding;ATP hydrolysis activity;protein folding chaperone;chaperone cofactor-dependent protein refolding;cytoplasm;misfolded protein binding;cellular response to unfolded protein;ATP binding;unfolded protein binding;protein refolding	K09489	HSPA4	http://www.genome.jp/dbget-bin/www_bget?ko:K09489	-	-	-	-	sp|Q9SKY8|HSP7H_ARATH	Heat shock 70 kDa protein 8 OS=Arabidopsis thaliana OX=3702 GN=HSP70-8 PE=1 SV=1
g45475	1906	1.22	1.03	0.85	22.99	26.21	18.29	4.04207	1.18386e-63	5.30956e-61	XP_031106852.1	citrate synthase, glyoxysomal-like [Ipomoea triloba]	GO:0006099;GO:0005975;GO:0004108;GO:0005759;GO:0046912	tricarboxylic acid cycle;carbohydrate metabolic process;citrate (Si)-synthase activity;mitochondrial matrix;acyltransferase, acyl groups converted into alkyl on transfer	K01647	CS,gltA	http://www.genome.jp/dbget-bin/www_bget?ko:K01647	Citrate cycle (TCA cycle);Glyoxylate and dicarboxylate metabolism	ko00020,ko00630	KOG2617	Citrate synthase	sp|Q9LXS6|CISY2_ARATH;sp|P49299|CYSZ_CUCMA	Citrate synthase 2, peroxisomal OS=Arabidopsis thaliana OX=3702 GN=CSY2 PE=2 SV=1;Citrate synthase, glyoxysomal OS=Cucurbita maxima OX=3661 PE=1 SV=1
g3010	2492	1.16	0.67	0.86	17.11	18.51	14.37	3.83873	1.92521e-63	8.54638e-61	XP_031115796.1	protein phosphatase 2C 77-like [Ipomoea triloba]	GO:0005634;GO:0005829;GO:0106306;GO:0106307;GO:0046872	nucleus;cytosol;protein serine phosphatase activity;protein threonine phosphatase activity;metal ion binding	K14497	PP2C	http://www.genome.jp/dbget-bin/www_bget?ko:K14497	MAPK signaling pathway - plant;Plant hormone signal transduction	ko04016,ko04075	-	-	sp|Q0JLP9|P2C06_ORYSJ	Probable protein phosphatase 2C 6 OS=Oryza sativa subsp. japonica OX=39947 GN=PP2C06 PE=1 SV=1
g45829	1226	29.47	28.81	17.74	342.89	362.43	287.12	3.29364	3.0435e-62	1.31093e-59	XP_031114444.1;XP_019198160.1	calcyclin-binding protein [Ipomoea triloba];PREDICTED: calcyclin-binding protein-like [Ipomoea nil]	GO:0031625;GO:0005634;GO:0044548;GO:0005737;GO:0015631	ubiquitin protein ligase binding;nucleus;S100 protein binding;cytoplasm;tubulin binding	K04507	CACYBP,SIP	http://www.genome.jp/dbget-bin/www_bget?ko:K04507	-	-	-	-	sp|Q3T168|CYBP_BOVIN;sp|Q9CXW3|CYBP_MOUSE	Calcyclin-binding protein OS=Bos taurus OX=9913 GN=CACYBP PE=2 SV=1;Calcyclin-binding protein OS=Mus musculus OX=10090 GN=Cacybp PE=1 SV=1
g5701	858	0.27	0	0.08	661.81	776.81	652.7	12.3037	3.09857e-62	1.32157e-59	XP_031113819.1	22.0 kDa class IV heat shock protein-like [Ipomoea triloba]	-	-	K13993	HSP20	http://www.genome.jp/dbget-bin/www_bget?ko:K13993	Protein processing in endoplasmic reticulum	ko04141	-	-	sp|P30236|HSP41_SOYBN	22.0 kDa class IV heat shock protein OS=Glycine max OX=3847 GN=HSP22.0 PE=3 SV=1
g24220	2310	0.66	0.4	0.35	15.49	17.3	12.46	4.53784	9.84409e-62	4.11786e-59	XP_031102326.1	type I inositol polyphosphate 5-phosphatase 8-like [Ipomoea triloba]	GO:0016787;GO:0004439;GO:0034485;GO:0046856	hydrolase activity;phosphatidylinositol-4,5-bisphosphate 5-phosphatase activity;phosphatidylinositol-3,4,5-trisphosphate 5-phosphatase activity;phosphatidylinositol dephosphorylation	-	-	-	-	-	-	-	sp|Q0WT19|IP5P8_ARATH	Type I inositol polyphosphate 5-phosphatase 8 OS=Arabidopsis thaliana OX=3702 GN=IP5P8 PE=2 SV=1
g43750	704	0.36	0.46	0.51	87.75	113.97	92.48	7.35447	8.65935e-61	3.55393e-58	XP_019153909.1	PREDICTED: 18.8 kDa class II heat shock protein [Ipomoea nil]	GO:0006457;GO:0009651;GO:0042542;GO:0005737;GO:0051082;GO:0043621;GO:0009408;GO:0051259	protein folding;response to salt stress;response to hydrogen peroxide;cytoplasm;unfolded protein binding;protein self-association;response to heat;protein complex oligomerization	K13993	HSP20	http://www.genome.jp/dbget-bin/www_bget?ko:K13993	Protein processing in endoplasmic reticulum	ko04141	-	-	sp|Q01545|HSP22_IPONI	18.8 kDa class II heat shock protein OS=Ipomoea nil OX=35883 GN=SHSP-2 PE=2 SV=1
g8369	459	5.31	1.23	0.89	155.05	188.73	187.65	6.09015	7.41736e-59	2.90707e-56	AAK72905.1;AAK95644.1	proteinase inhibitor SPLTI-1 [Ipomoea batatas];proteinase inhibitor [Ipomoea batatas]	GO:0009611;GO:0004867	response to wounding;serine-type endopeptidase inhibitor activity	-	-	-	-	-	-	-	sp|P19873|ITH5_CUCMA;sp|Q6XNP7|HPI_HEVBR	Inhibitor of trypsin and hageman factor OS=Cucurbita maxima OX=3661 PE=1 SV=1;Protease inhibitor HPI OS=Hevea brasiliensis OX=3981 GN=PI1 PE=1 SV=2
g35180	2185	0.08	0.11	0	34.8	43.68	34.28	8.76515	4.86513e-58	1.8566e-55	XP_031129784.1	heat shock protein 83-like [Ipomoea triloba]	GO:0034605;GO:0005829;GO:0051082;GO:0032991;GO:0005886;GO:0048471;GO:0006457;GO:0016887;GO:0005524;GO:0050821	cellular response to heat;cytosol;unfolded protein binding;protein-containing complex;plasma membrane;perinuclear region of cytoplasm;protein folding;ATP hydrolysis activity;ATP binding;protein stabilization	K04079	HSP90A,htpG	http://www.genome.jp/dbget-bin/www_bget?ko:K04079	Protein processing in endoplasmic reticulum;Plant-pathogen interaction	ko04141,ko04626	KOG0019	Molecular chaperone (HSP90 family)	sp|P51819|HSP83_IPONI	Heat shock protein 83 OS=Ipomoea nil OX=35883 GN=HSP83A PE=2 SV=1
g34883	1095	26.13	17.83	10.92	308.65	348.27	322.36	3.76898	1.55023e-56	5.39531e-54	XP_031132166.1	methyl-CpG-binding domain-containing protein 10-like [Ipomoea triloba]	-	-	-	-	-	-	-	-	-	sp|Q9LW00|MBD11_ARATH	Methyl-CpG-binding domain-containing protein 11 OS=Arabidopsis thaliana OX=3702 GN=MBD11 PE=1 SV=1
g51015	621	0.98	0.32	0.59	202.4	212.06	93.49	7.64345	1.57762e-56	5.44704e-54	XP_031123032.1	cysteine proteinase inhibitor A-like [Ipomoea triloba]	GO:0004869	cysteine-type endopeptidase inhibitor activity	-	-	-	-	-	-	-	-	-
g51901	1673	5	3.45	3.65	47.02	50.11	36.13	3.05237	3.56155e-56	1.21048e-53	XP_031105248.1	ACT domain-containing protein DS12, chloroplastic-like [Ipomoea triloba]	GO:0009535;GO:0009570	chloroplast thylakoid membrane;chloroplast stroma	-	-	-	-	-	-	-	sp|Q9FZ47|ACR11_ARATH	ACT domain-containing protein ACR11 OS=Arabidopsis thaliana OX=3702 GN=ACR11 PE=1 SV=1
g58751	599	5.2	2.8	4.04	72.71	73.69	73	3.82192	4.16115e-56	1.39251e-53	XP_031128252.1;XP_019162850.1;XP_031128251.1	protein SRC1-like [Ipomoea triloba];PREDICTED: protein SRC1-like [Ipomoea nil];protein SRC1-like [Ipomoea triloba]	GO:0016853;GO:0046872	isomerase activity;metal ion binding	-	-	-	-	-	-	-	sp|O04132|SRC1_SOYBN	Protein SRC1 OS=Glycine max OX=3847 GN=SRC1 PE=2 SV=1
g16881	2444	0.53	0.37	0.07	224.46	325.52	213.88	9.29314	1.6234e-55	5.23143e-53	XP_031093470.1	ATP-dependent zinc metalloprotease FTSH 6, chloroplastic-like [Ipomoea triloba]	GO:0004176;GO:0016021;GO:0042981;GO:0006508;GO:0009534;GO:0016020;GO:0004222;GO:0005524	ATP-dependent peptidase activity;integral component of membrane;regulation of apoptotic process;proteolysis;chloroplast thylakoid;membrane;metalloendopeptidase activity;ATP binding	K03798	ftsH,hflB	http://www.genome.jp/dbget-bin/www_bget?ko:K03798	-	-	KOG0731;KOG0734	AAA+-type ATPase containing the peptidase M41 domain;AAA+-type ATPase containing the peptidase M41 domain	sp|Q1PDW5|FTSH6_ARATH	ATP-dependent zinc metalloprotease FTSH 6, chloroplastic OS=Arabidopsis thaliana OX=3702 GN=FTSH6 PE=2 SV=1
g10210	998	0.72	0.06	0.19	54.54	48.09	68.45	7.18248	1.73257e-55	5.5422e-53	XP_031100108.1	bifunctional monodehydroascorbate reductase and carbonic anhydrase nectarin-3-like [Ipomoea triloba]	GO:0016836;GO:0004089;GO:0008270;GO:0006730	hydro-lyase activity;carbonate dehydratase activity;zinc ion binding;one-carbon metabolic process	K01674	cah	http://www.genome.jp/dbget-bin/www_bget?ko:K01674	Nitrogen metabolism	ko00910	KOG0382	Carbonic anhydrase	sp|Q84UV8|NEC3_NICLS	Bifunctional monodehydroascorbate reductase and carbonic anhydrase nectarin-3 OS=Nicotiana langsdorffii x Nicotiana sanderae OX=164110 GN=NEC3 PE=1 SV=1
g21463	1305	4.73	3.44	2.06	55.85	51.56	52.07	3.56394	5.84815e-55	1.84361e-52	XP_031103502.1	zinc finger CCCH domain-containing protein 20-like [Ipomoea triloba]	GO:0003677;GO:0046872	DNA binding;metal ion binding	-	-	-	-	-	-	-	sp|O82199|C3H20_ARATH	Zinc finger CCCH domain-containing protein 20 OS=Arabidopsis thaliana OX=3702 GN=At2g19810 PE=2 SV=1
g32248	618	0.44	0.79	0.15	90.24	116.87	111.77	7.44248	1.01079e-53	3.05371e-51	XP_031090659.1;XP_031092538.1	17.8 kDa class I heat shock protein-like [Ipomoea triloba];17.8 kDa class I heat shock protein-like [Ipomoea triloba]	-	-	K13993	HSP20	http://www.genome.jp/dbget-bin/www_bget?ko:K13993	Protein processing in endoplasmic reticulum	ko04141	-	-	sp|P27396|HSP11_DAUCA	17.8 kDa class I heat shock protein OS=Daucus carota OX=4039 PE=3 SV=1
g38106	1844	6.82	6.22	7.23	48.3	48.82	45.04	2.38078	1.48653e-53	4.46001e-51	XP_031131497.1	threonine synthase, chloroplastic [Ipomoea triloba]	GO:0030170;GO:0009088;GO:0004795;GO:0005737	pyridoxal phosphate binding;threonine biosynthetic process;threonine synthase activity;cytoplasm	K01733	thrC	http://www.genome.jp/dbget-bin/www_bget?ko:K01733	Glycine, serine and threonine metabolism;Vitamin B6 metabolism	ko00260,ko00750	-	-	sp|Q9MT28|THRC_SOLTU	Threonine synthase, chloroplastic OS=Solanum tuberosum OX=4113 PE=2 SV=1
g12852	1632	0.31	0.27	0.17	16.66	14.96	17.07	5.60727	3.83678e-53	1.12024e-50	XP_031096728.1	3-ketoacyl-CoA synthase 6-like [Ipomoea triloba]	GO:0102337;GO:0006633;GO:0102338;GO:0102756;GO:0102336;GO:0016021	3-oxo-cerotoyl-CoA synthase activity;fatty acid biosynthetic process;3-oxo-lignoceronyl-CoA synthase activity;very-long-chain 3-ketoacyl-CoA synthase activity;3-oxo-arachidoyl-CoA synthase activity;integral component of membrane	K15397	KCS	http://www.genome.jp/dbget-bin/www_bget?ko:K15397	Fatty acid elongation;Plant-pathogen interaction	ko00062,ko04626	-	-	sp|Q9XF43|KCS6_ARATH	3-ketoacyl-CoA synthase 6 OS=Arabidopsis thaliana OX=3702 GN=CUT1 PE=1 SV=1
g49728	1267	12.26	9.72	8.12	102.48	107.67	76.74	2.83916	1.1819e-52	3.40511e-50	XP_031122215.1	protein PALE CRESS, chloroplastic [Ipomoea triloba]	GO:0009537;GO:0009658;GO:0071482;GO:0048366;GO:0009965;GO:0009509;GO:0009513;GO:0009501;GO:0010239;GO:0009507	proplastid;chloroplast organization;cellular response to light stimulus;leaf development;leaf morphogenesis;chromoplast;etioplast;amyloplast;chloroplast mRNA processing;chloroplast	-	-	-	-	-	-	-	sp|Q39089|PAC_ARATH	Protein PALE CRESS, chloroplastic OS=Arabidopsis thaliana OX=3702 GN=PAC PE=2 SV=1
g50124	705	141.23	72.49	93.79	1328	1003.07	1199.24	3.1185	2.88393e-51	8.1469e-49	XP_031122042.1	kirola-like [Ipomoea triloba]	-	-	-	-	-	-	-	-	-	sp|P85524|KIRO_ACTDE	Kirola OS=Actinidia deliciosa OX=3627 PE=1 SV=1
g24583	787	5.82	2.12	3.08	81.77	70.78	72.2	3.97701	5.50217e-50	1.51498e-47	XP_031103275.1	non-specific lipid-transfer protein 1-like [Ipomoea triloba]	GO:0008289;GO:0006869	lipid binding;lipid transport	-	-	-	-	-	-	-	sp|O24037|NLTP1_SOLPN	Non-specific lipid-transfer protein 1 OS=Solanum pennellii OX=28526 GN=LTP1 PE=3 SV=1
g13106	708	1.45	0.71	1.07	52.28	47.19	68.17	5.43731	6.13679e-50	1.67909e-47	XP_031097768.1;XP_031097204.1	mannose/glucose-specific lectin-like [Ipomoea triloba];mannose/glucose-specific lectin-like [Ipomoea triloba]	GO:0050839;GO:0005537;GO:0005536;GO:0045840;GO:0005737;GO:0042802;GO:0007157;GO:0042803;GO:0030246	cell adhesion molecule binding;mannose binding;glucose binding;positive regulation of mitotic nuclear division;cytoplasm;identical protein binding;heterophilic cell-cell adhesion via plasma membrane cell adhesion molecules;protein homodimerization activity;carbohydrate binding	-	-	-	-	-	-	-	sp|P93114|LECC_CALSE	Jacalin-related lectin Calsepa OS=Calystegia sepium OX=47519 PE=1 SV=1
g31189	1228	181.66	169.95	169.58	908.03	1028.64	847.89	1.99754	6.40901e-50	1.74261e-47	XP_031090467.1	20 kDa chaperonin, chloroplastic-like [Ipomoea triloba]	GO:0051085;GO:1901671;GO:0046914;GO:0009536;GO:0051082;GO:0005507;GO:0009570;GO:0005759;GO:0005739;GO:0046686;GO:0009535;GO:0005524;GO:0006457;GO:0009788;GO:0046872;GO:0009507;GO:0009941;GO:0048046;GO:0051290;GO:0009409;GO:0016887;GO:0051087	chaperone cofactor-dependent protein refolding;positive regulation of superoxide dismutase activity;transition metal ion binding;plastid;unfolded protein binding;copper ion binding;chloroplast stroma;mitochondrial matrix;mitochondrion;response to cadmium ion;chloroplast thylakoid membrane;ATP binding;protein folding;negative regulation of abscisic acid-activated signaling pathway;metal ion bindin…	K04078	groES,HSPE1	http://www.genome.jp/dbget-bin/www_bget?ko:K04078	-	-	KOG1641	Mitochondrial chaperonin	sp|O65282|CH20_ARATH	20 kDa chaperonin, chloroplastic OS=Arabidopsis thaliana OX=3702 GN=CPN20 PE=1 SV=2
g23156	1908	19.23	11.28	14.99	150.56	150.91	116.62	2.77026	6.75748e-50	1.82595e-47	XP_031103425.1	cyprosin-like [Ipomoea triloba]	GO:0004190;GO:0006629	aspartic-type endopeptidase activity;lipid metabolic process	K08245	E3.4.23.40	http://www.genome.jp/dbget-bin/www_bget?ko:K08245	-	-	KOG1339	Aspartyl protease	sp|Q42456|ASPR1_ORYSJ;sp|P42210|ASPR_HORVU	Aspartic proteinase oryzasin-1 OS=Oryza sativa subsp. japonica OX=39947 GN=Os05g0567100 PE=2 SV=2;Phytepsin OS=Hordeum vulgare OX=4513 PE=1 SV=1
g7933	1739	14.97	8.81	9.07	109.09	102.08	83.77	2.76205	9.61576e-48	2.47529e-45	XP_031110742.1	protein ECERIFERUM 26-like [Ipomoea triloba]	GO:0016747	acyltransferase activity, transferring groups other than amino-acyl groups	-	-	-	-	-	-	-	sp|Q9LIS1|CR26L_ARATH	Protein ECERIFERUM 26-like OS=Arabidopsis thaliana OX=3702 GN=CER26L PE=2 SV=1
g10904	1366	8.1	7.62	8.79	62.08	79.58	73.21	2.71113	5.77091e-47	1.44286e-44	XP_031100557.1	dnaJ protein homolog [Ipomoea triloba]	GO:0005829;GO:0009408;GO:0051082;GO:0006457;GO:0046872;GO:0030544;GO:0005524	cytosol;response to heat;unfolded protein binding;protein folding;metal ion binding;Hsp70 protein binding;ATP binding	K09503	DNAJA2	http://www.genome.jp/dbget-bin/www_bget?ko:K09503	Protein processing in endoplasmic reticulum	ko04141	KOG0712	Molecular chaperone (DnaJ superfamily)	sp|P43644|DNJH_ATRNU	DnaJ protein homolog ANJ1 OS=Atriplex nummularia OX=3553 PE=2 SV=1
g51134	1839	14.53	10.4	9.58	69.28	69.09	68.66	2.17611	5.84294e-47	1.45252e-44	XP_031123317.1	catalase isozyme 1 [Ipomoea triloba]	GO:0042542;GO:0005737;GO:0004096;GO:0005886;GO:0020037;GO:0046872;GO:0042744;GO:0005777;GO:0006979	response to hydrogen peroxide;cytoplasm;catalase activity;plasma membrane;heme binding;metal ion binding;hydrogen peroxide catabolic process;peroxisome;response to oxidative stress	K03781	katE,CAT,catB,srpA	http://www.genome.jp/dbget-bin/www_bget?ko:K03781	Peroxisome;MAPK signaling pathway - plant;Tryptophan metabolism;Glyoxylate and dicarboxylate metabolism	ko04146,ko04016,ko00380,ko00630	KOG0047	Catalase	sp|P49317|CATA3_NICPL	Catalase isozyme 3 OS=Nicotiana plumbaginifolia OX=4092 GN=CAT3 PE=2 SV=1
g19459	2512	19.1	18.72	22.01	139.53	157.67	131.88	2.4144	6.30069e-47	1.54862e-44	XP_031094622.1	luminal-binding protein [Ipomoea triloba]	GO:0034620;GO:0051082;GO:0005737;GO:0051787;GO:0051085;GO:0016021;GO:0031072;GO:0005783;GO:0005634;GO:0005788;GO:0030433;GO:0005524;GO:0030968;GO:0042026;GO:0034663;GO:0016887;GO:0044183;GO:0016020	cellular response to unfolded protein;unfolded protein binding;cytoplasm;misfolded protein binding;chaperone cofactor-dependent protein refolding;integral component of membrane;heat shock protein binding;endoplasmic reticulum;nucleus;endoplasmic reticulum lumen;ubiquitin-dependent ERAD pathway;ATP binding;endoplasmic reticulum unfolded protein response;protein refolding;endoplasmic reticulum chap…	K09490	HSPA5,BIP	http://www.genome.jp/dbget-bin/www_bget?ko:K09490	Protein export;Protein processing in endoplasmic reticulum	ko03060,ko04141	KOG0100	Molecular chaperones GRP78/BiP/KAR2, HSP70 superfamily	sp|P49118|BIP_SOLLC	Luminal-binding protein OS=Solanum lycopersicum OX=4081 PE=2 SV=1
g41697	1681	0.12	0.18	0.03	22.27	28.65	19.3	7.32685	1.23081e-46	2.97472e-44	XP_031132356.1	probable nucleoredoxin 2 isoform X1 [Ipomoea triloba]	GO:0035556	intracellular signal transduction	K17609	NXN	http://www.genome.jp/dbget-bin/www_bget?ko:K17609	-	-	-	-	sp|Q0JIL1|NRX2_ORYSJ	Probable nucleoredoxin 2 OS=Oryza sativa subsp. japonica OX=39947 GN=Os01g0794400 PE=2 SV=1
g32042	2989	2.06	1.97	1.93	16.82	19.8	22.79	2.90138	3.61407e-46	8.59161e-44	XP_031091763.1	chaperone protein ClpB1-like [Ipomoea triloba]	GO:0016887;GO:0005524;GO:0009536;GO:0034605;GO:0005737	ATP hydrolysis activity;ATP binding;plastid;cellular response to heat;cytoplasm	K03695	clpB	http://www.genome.jp/dbget-bin/www_bget?ko:K03695	-	-	KOG1051	Chaperone HSP104 and related ATP-dependent Clp proteases	sp|P42730|CLPB1_ARATH	Chaperone protein ClpB1 OS=Arabidopsis thaliana OX=3702 GN=CLPB1 PE=1 SV=2
g2873	1949	0.66	0.57	0.58	10.79	11.69	10.4	3.72912	6.224e-46	1.47157e-43	XP_031115796.1	protein phosphatase 2C 77-like [Ipomoea triloba]	GO:0106306;GO:0106307;GO:0046872;GO:0005829;GO:0005634	protein serine phosphatase activity;protein threonine phosphatase activity;metal ion binding;cytosol;nucleus	K14497	PP2C	http://www.genome.jp/dbget-bin/www_bget?ko:K14497	MAPK signaling pathway - plant;Plant hormone signal transduction	ko04016,ko04075	-	-	sp|O04719|P2C77_ARATH;sp|P49597|P2C56_ARATH	Protein phosphatase 2C 77 OS=Arabidopsis thaliana OX=3702 GN=ABI2 PE=1 SV=1;Protein phosphatase 2C 56 OS=Arabidopsis thaliana OX=3702 GN=ABI1 PE=1 SV=2
g8412	544	1.26	0.24	0.51	92.28	101.47	118.32	7.19017	9.69463e-46	2.27976e-43	PRQ36381.1	putative proteinase inhibitor I13, potato inhibitor I [Rosa chinensis]	GO:0009611;GO:0004867	response to wounding;serine-type endopeptidase inhibitor activity	-	-	-	-	-	-	-	sp|P19873|ITH5_CUCMA	Inhibitor of trypsin and hageman factor OS=Cucurbita maxima OX=3661 PE=1 SV=1
g25734	560	13.23	7.17	5.75	139.76	125.18	115.45	3.46227	1.60582e-45	3.7358e-43	XP_031107926.1	uncharacterized protein At2g27730, mitochondrial [Ipomoea triloba]	GO:0005747;GO:0005739;GO:0042030;GO:0032780	mitochondrial respiratory chain complex I;mitochondrion;ATPase inhibitor activity;negative regulation of ATPase activity	K22255	ATPIF1	http://www.genome.jp/dbget-bin/www_bget?ko:K22255	-	-	-	-	-	-
g31371	925	3.43	2.4	1.33	40.59	47.13	54.07	3.92928	3.55692e-45	8.23086e-43	AMS24684.1;XP_031091180.1;XP_019198327.1	VSP-like protein 1 [Ipomoea batatas];acid phosphatase 1-like isoform X1 [Ipomoea triloba];PREDICTED: acid phosphatase 1-like isoform X2 [Ipomoea nil]	GO:0003993	acid phosphatase activity	-	-	-	-	-	-	-	sp|P27061|PPA1_SOLLC	Acid phosphatase 1 OS=Solanum lycopersicum OX=4081 GN=APS1 PE=2 SV=1
g47370	2117	1.11	0.68	1.18	14.41	20.39	16.85	3.7364	4.12478e-45	9.4944e-43	XP_031123176.1	ninja-family protein AFP3-like isoform X2 [Ipomoea triloba]	GO:0007165;GO:0016021;GO:0045892;GO:0005634;GO:0009737	signal transduction;integral component of membrane;negative regulation of transcription, DNA-templated;nucleus;response to abscisic acid	-	-	-	-	-	-	-	sp|Q94F39|AFP3_ARATH	Ninja-family protein AFP3 OS=Arabidopsis thaliana OX=3702 GN=AFP3 PE=1 SV=1
g55175	4547	0.37	0.55	0.86	15.33	12.09	14.15	4.08301	7.57325e-45	1.73404e-42	RZC48029.1	hypothetical protein C5167_040986 [Papaver somniferum]	GO:0004252;GO:0016021	serine-type endopeptidase activity;integral component of membrane	-	-	-	-	-	-	-	sp|Q9LVJ1|SBT14_ARATH	Subtilisin-like protease SBT1.4 OS=Arabidopsis thaliana OX=3702 GN=SBT1.4 PE=2 SV=1
g20297	1561	0.49	0.07	0.07	18.11	26.79	26.71	6.54507	1.01179e-44	2.29256e-42	XP_031096413.1	protein phosphatase 2C 37-like [Ipomoea triloba]	GO:0046872;GO:0005634;GO:0106306;GO:0106307;GO:0005829	metal ion binding;nucleus;protein serine phosphatase activity;protein threonine phosphatase activity;cytosol	K14497	PP2C	http://www.genome.jp/dbget-bin/www_bget?ko:K14497	MAPK signaling pathway - plant;Plant hormone signal transduction	ko04016,ko04075	-	-	sp|P49598|P2C37_ARATH	Protein phosphatase 2C 37 OS=Arabidopsis thaliana OX=3702 GN=PP2CA PE=1 SV=1
g8373	483	24.2	5.3	8.95	3488.79	3352.82	3205.29	7.70281	2.61976e-43	5.78528e-41	DAD19791.1	TPA_asm: hypothetical protein HUJ06_021254 [Nelumbo nucifera]	GO:0009611;GO:0004867	response to wounding;serine-type endopeptidase inhibitor activity	-	-	-	-	-	-	-	sp|P24076|BGIA_MOMCH	Glu S.griseus protease inhibitor OS=Momordica charantia OX=3673 PE=1 SV=1
g12171	1173	2.33	2.08	2.45	29.51	33.24	23.71	3.22878	2.72691e-43	5.99148e-41	XP_031100450.1;XP_031100449.1	single-stranded DNA-binding protein WHY1, chloroplastic-like isoform X2 [Ipomoea triloba];single-stranded DNA-binding protein WHY1, chloroplastic-like isoform X1 [Ipomoea triloba]	GO:0006952;GO:0003697;GO:0006355	defense response;single-stranded DNA binding;regulation of transcription, DNA-templated	-	-	-	-	-	-	-	sp|Q9LL85|WHY1_SOLTU	Single-stranded DNA-binding protein WHY1, chloroplastic OS=Solanum tuberosum OX=4113 GN=WHY1 PE=1 SV=1
g4951	1715	0.59	0.99	0.25	21.46	28.55	33.66	5.07664	4.07814e-43	8.91534e-41	XP_031110484.1	probable protein phosphatase 2C 24 [Ipomoea triloba]	GO:0046872;GO:0005634;GO:0106307;GO:0106306;GO:0005829	metal ion binding;nucleus;protein threonine phosphatase activity;protein serine phosphatase activity;cytosol	K14497	PP2C	http://www.genome.jp/dbget-bin/www_bget?ko:K14497	MAPK signaling pathway - plant;Plant hormone signal transduction	ko04016,ko04075	-	-	sp|Q9ZW21|P2C24_ARATH	Probable protein phosphatase 2C 24 OS=Arabidopsis thaliana OX=3702 GN=At2g29380 PE=1 SV=1
g30204	1192	0.46	0.35	0.34	15.68	20.04	18.5	5.14552	1.39822e-42	2.96722e-40	XP_031108351.1	uncharacterized protein LOC116012817 [Ipomoea triloba]	-	-	-	-	-	-	-	-	-	-	-
g60046	1712	45.28	30.17	24.81	359.01	345.65	245.83	2.83803	1.54296e-42	3.25849e-40	XP_031118881.1	actin-104 [Ipomoea triloba]	GO:0005856;GO:0005524	cytoskeleton;ATP binding	K10355	ACTF	http://www.genome.jp/dbget-bin/www_bget?ko:K10355	-	-	KOG0676	Actin and related proteins	sp|A2XLF2|ACT1_ORYSI	Actin-1 OS=Oryza sativa subsp. indica OX=39946 GN=ACT1 PE=2 SV=1
g34399	904	3.47	2.24	1.55	38.13	36.57	31.1	3.4734	2.02908e-42	4.2439e-40	XP_031132010.1	uncharacterized protein LOC116033407 [Ipomoea triloba]	-	-	-	-	-	-	-	-	-	-	-
g35355	2143	13.37	9.45	9.23	59.71	59.6	52.48	2.00974	1.29696e-41	2.57638e-39	XP_031131287.1	transcription factor ICE1 [Ipomoea triloba]	GO:0006355;GO:0003700;GO:0005634;GO:0043565;GO:0046983	regulation of transcription, DNA-templated;DNA-binding transcription factor activity;nucleus;sequence-specific DNA binding;protein dimerization activity	-	-	-	-	-	-	-	sp|Q9LSE2|ICE1_ARATH	Transcription factor ICE1 OS=Arabidopsis thaliana OX=3702 GN=SCRM PE=1 SV=1
g13332	2428	4.89	2.97	3.62	32.19	33.84	26.1	2.59998	1.32165e-41	2.6135e-39	XP_031097760.1	long chain acyl-CoA synthetase 6, peroxisomal-like [Ipomoea triloba]	GO:0016020;GO:0009698;GO:0005783;GO:0016207;GO:0004467	membrane;phenylpropanoid metabolic process;endoplasmic reticulum;4-coumarate-CoA ligase activity;long-chain fatty acid-CoA ligase activity	K01897	ACSL,fadD	http://www.genome.jp/dbget-bin/www_bget?ko:K01897	Peroxisome;Fatty acid biosynthesis;Fatty acid degradation	ko04146,ko00061,ko00071	KOG1256	Long-chain acyl-CoA synthetases (AMP-forming)	sp|Q8LPS1|LACS6_ARATH	Long chain acyl-CoA synthetase 6, peroxisomal OS=Arabidopsis thaliana OX=3702 GN=LACS6 PE=1 SV=1
g30047	1327	25.21	22.95	19.07	139.74	143	111.2	2.14455	2.1212e-41	4.15679e-39	XP_019185582.1	PREDICTED: glycine-rich RNA-binding protein 2, mitochondrial-like isoform X3 [Ipomoea nil]	GO:0003723	RNA binding	K12741	HNRNPA1_3	http://www.genome.jp/dbget-bin/www_bget?ko:K12741	Spliceosome	ko03040	-	-	sp|Q9FNR1|RBG3_ARATH	Glycine-rich RNA-binding protein 3, mitochondrial OS=Arabidopsis thaliana OX=3702 GN=RBG3 PE=1 SV=1
g62308	1505	4.22	4.4	1.98	50.35	67.41	61.99	3.68128	2.28179e-41	4.45143e-39	XP_031119132.1	solute carrier family 25 member 44-like isoform X1 [Ipomoea triloba]	GO:0016021;GO:0055085	integral component of membrane;transmembrane transport	K15121	SLC25A44	http://www.genome.jp/dbget-bin/www_bget?ko:K15121	-	-	-	-	sp|Q8BGF9|S2544_MOUSE	Solute carrier family 25 member 44 OS=Mus musculus OX=10090 GN=Slc25a44 PE=1 SV=1
g4976	2116	7.14	4.06	4.23	38.73	41.78	32.29	2.60595	6.51875e-41	1.26041e-38	XP_031110807.1;XP_031110805.1;KAB2607043.1;XP_031110806.1	calmodulin-binding receptor-like cytoplasmic kinase 2 [Ipomoea triloba];probable anion transporter 4, chloroplastic isoform X1 [Ipomoea triloba];anion transporter 4 [Pyrus ussuriensis x Pyrus communis];probable anion transporter 4, chloroplastic isoform X2 [Ipomoea triloba]	GO:0030170;GO:0006817;GO:0004672;GO:0005524;GO:0005975;GO:0016021;GO:0008184;GO:0102250;GO:0102499;GO:0022857;GO:0004674	pyridoxal phosphate binding;phosphate ion transport;protein kinase activity;ATP binding;carbohydrate metabolic process;integral component of membrane;glycogen phosphorylase activity;linear malto-oligosaccharide phosphorylase activity;SHG alpha-glucan phosphorylase activity;transmembrane transporter activity;protein serine/threonine kinase activity	-	-	-	-	-	KOG2532	Permease of the major facilitator superfamily	sp|Q66GI9|ANTR4_ARATH;sp|Q9FIL7|CRCK1_ARATH	Probable anion transporter 4, chloroplastic OS=Arabidopsis thaliana OX=3702 GN=ANTR4 PE=2 SV=1;Calmodulin-binding receptor-like cytoplasmic kinase 1 OS=Arabidopsis thaliana OX=3702 GN=CRCK1 PE=1 SV=1
g19302	933	4.18	2.8	2.47	48.43	64.86	39.25	3.56335	1.24084e-40	2.33686e-38	XP_031094086.1;XP_031094085.1	homeobox-leucine zipper protein ATHB-7-like isoform X2 [Ipomoea triloba];homeobox-leucine zipper protein ATHB-7-like isoform X1 [Ipomoea triloba]	GO:0000981;GO:0045893;GO:0043565;GO:0005634	DNA-binding transcription factor activity, RNA polymerase II-specific;positive regulation of transcription, DNA-templated;sequence-specific DNA binding;nucleus	K09338	HD-ZIP	http://www.genome.jp/dbget-bin/www_bget?ko:K09338	-	-	-	-	sp|Q01IK0|HOX22_ORYSI	Homeobox-leucine zipper protein HOX22 OS=Oryza sativa subsp. indica OX=39946 GN=HOX22 PE=2 SV=2
g59073	776	6.98	5.73	4.02	55.56	60.35	48.59	2.8922	1.79644e-40	3.31154e-38	XP_031127005.1	uncharacterized protein LOC116029239 [Ipomoea triloba]	-	-	-	-	-	-	-	-	-	-	-
g61343	1257	3.56	2.4	2.17	24.67	34.39	25.12	2.74468	2.57398e-40	4.72484e-38	XP_031119323.1;XP_031119324.1	probable LRR receptor-like serine/threonine-protein kinase At1g56140 isoform X1 [Ipomoea triloba];probable LRR receptor-like serine/threonine-protein kinase At1g56140 isoform X2 [Ipomoea triloba]	GO:0004176;GO:0004222;GO:0004672;GO:0005524	ATP-dependent peptidase activity;metalloendopeptidase activity;protein kinase activity;ATP binding	-	-	-	-	-	-	-	sp|C0LGH3|Y5614_ARATH;sp|C0LGH2|Y1561_ARATH	Probable LRR receptor-like serine/threonine-protein kinase At1g56140 OS=Arabidopsis thaliana OX=3702 GN=At1g56140 PE=2 SV=2;Probable LRR receptor-like serine/threonine-protein kinase At1g56130 OS=Arabidopsis thaliana OX=3702 GN=At1g56130 PE=2 SV=2
g31436	1380	0.33	0.48	0.45	17.94	17.04	11.57	4.75126	2.77951e-40	5.08067e-38	XP_031092085.1	caffeoylshikimate esterase-like [Ipomoea triloba]	-	-	K18368	CSE	http://www.genome.jp/dbget-bin/www_bget?ko:K18368	Phenylpropanoid biosynthesis	ko00940	-	-	sp|Q9C942|CSE_ARATH	Caffeoylshikimate esterase OS=Arabidopsis thaliana OX=3702 GN=CSE PE=1 SV=1
g29752	1376	2.81	3.44	3.11	38.59	32.7	26.33	2.93822	6.17171e-40	1.11873e-37	XP_031109785.1	glutamine synthetase cytosolic isozyme 2-like [Ipomoea triloba]	GO:0005524;GO:0090378;GO:0006542;GO:0004356;GO:0005737	ATP binding;seed trichome elongation;glutamine biosynthetic process;glutamate-ammonia ligase activity;cytoplasm	K01915	glnA,GLUL	http://www.genome.jp/dbget-bin/www_bget?ko:K01915	Alanine, aspartate and glutamate metabolism;Arginine biosynthesis;Glyoxylate and dicarboxylate metabolism;Nitrogen metabolism	ko00250,ko00220,ko00630,ko00910	KOG0683	Glutamine synthetase	sp|P51118|GLNA1_VITVI	Glutamine synthetase cytosolic isozyme 1 OS=Vitis vinifera OX=29760 GN=GS1-1 PE=2 SV=1
g15148	622	9.07	7.5	3.94	105.43	123.87	83.74	3.55575	8.6109e-40	1.55439e-37	RAL37346.1	hypothetical protein DM860_000040 [Cuscuta australis]	-	-	-	-	-	-	-	-	-	-	-
g20437	1542	36.04	41.41	51.95	515.94	611.39	385.7	3.0947	1.29499e-39	2.29949e-37	XP_031094469.1	alpha-galactosidase 3 [Ipomoea triloba]	GO:0052692;GO:0009505;GO:0005975	raffinose alpha-galactosidase activity;plant-type cell wall;carbohydrate metabolic process	K07407	E3.2.1.22B,galA,rafA	http://www.genome.jp/dbget-bin/www_bget?ko:K07407	Galactose metabolism;Glycosphingolipid biosynthesis - globo and isoglobo series;Glycerolipid metabolism;Sphingolipid metabolism	ko00052,ko00603,ko00561,ko00600	KOG2366	Alpha-D-galactosidase (melibiase)	sp|Q8VXZ7|AGAL3_ARATH	Alpha-galactosidase 3 OS=Arabidopsis thaliana OX=3702 GN=AGAL3 PE=1 SV=1
g17007	1325	9.42	10.92	9.81	68.07	81.51	73.16	2.43195	2.36279e-39	4.17849e-37	XP_031096068.1	galactinol synthase 2-like [Ipomoea triloba]	GO:0016757	glycosyltransferase activity	K18819	GOLS	http://www.genome.jp/dbget-bin/www_bget?ko:K18819	Galactose metabolism	ko00052	KOG1950	Glycosyl transferase, family 8 - glycogenin	sp|C7G304|GOLS2_SOLLC	Galactinol synthase 2 OS=Solanum lycopersicum OX=4081 GN=GOLS2 PE=2 SV=1
g59317	1816	1.96	1.9	2.22	20.91	19.64	16.14	2.75316	6.44115e-39	1.12536e-36	XP_031127070.1	RNA pseudouridine synthase 6, chloroplastic [Ipomoea triloba]	GO:0016021;GO:0009982;GO:0000455;GO:0003723;GO:0001522	integral component of membrane;pseudouridine synthase activity;enzyme-directed rRNA pseudouridine synthesis;RNA binding;pseudouridine synthesis	-	-	-	-	-	-	-	sp|Q9SVS0|PUS6_ARATH	RNA pseudouridine synthase 6, chloroplastic OS=Arabidopsis thaliana OX=3702 GN=At4g21770 PE=2 SV=1
g29422	1127	39.38	29.61	34.25	198.7	210.27	159.21	2.04286	1.06182e-38	1.81864e-36	XP_031108145.1	uncharacterized protein LOC116012661 [Ipomoea triloba]	-	-	-	-	-	-	-	-	-	-	-
g31062	2984	5.94	8.12	7.38	59.18	63.61	53.21	2.59106	1.17554e-38	1.98992e-36	XP_019198546.1	PREDICTED: heat shock protein 90-6, mitochondrial [Ipomoea nil]	GO:0048471;GO:0051082;GO:0005783;GO:0009570;GO:0005739;GO:0005618;GO:0005524;GO:0006457;GO:0016887	perinuclear region of cytoplasm;unfolded protein binding;endoplasmic reticulum;chloroplast stroma;mitochondrion;cell wall;ATP binding;protein folding;ATP hydrolysis activity	K09487	HSP90B,TRA1	http://www.genome.jp/dbget-bin/www_bget?ko:K09487	Protein processing in endoplasmic reticulum;Plant-pathogen interaction	ko04141,ko04626	KOG0020	Endoplasmic reticulum glucose-regulated protein (GRP94/endoplasmin), HSP90 family	sp|F4JFN3|HS906_ARATH	Heat shock protein 90-6, mitochondrial OS=Arabidopsis thaliana OX=3702 GN=HSP90-6 PE=1 SV=1
g19358	773	5.06	4.15	3.26	57.52	72.54	42.76	3.46654	2.55744e-38	4.27919e-36	XP_031094085.1;XP_031094086.1	homeobox-leucine zipper protein ATHB-7-like isoform X1 [Ipomoea triloba];homeobox-leucine zipper protein ATHB-7-like isoform X2 [Ipomoea triloba]	GO:0000981;GO:0043565;GO:0045893;GO:0005634	DNA-binding transcription factor activity, RNA polymerase II-specific;sequence-specific DNA binding;positive regulation of transcription, DNA-templated;nucleus	K09338	HD-ZIP	http://www.genome.jp/dbget-bin/www_bget?ko:K09338	-	-	-	-	sp|Q01IK0|HOX22_ORYSI	Homeobox-leucine zipper protein HOX22 OS=Oryza sativa subsp. indica OX=39946 GN=HOX22 PE=2 SV=2
g55106	1675	25.95	17.86	22.49	112.13	111.76	105.5	1.89651	8.49783e-38	1.41103e-35	XP_031101569.1	B-box zinc finger protein 32 [Ipomoea triloba]	GO:0008270	zinc ion binding	-	-	-	-	-	-	-	sp|Q9LJB7|BBX32_ARATH	B-box zinc finger protein 32 OS=Arabidopsis thaliana OX=3702 GN=BBX32 PE=1 SV=1
g55174	2380	0.3	0.31	0.23	13.86	21.52	8.21	5.21446	1.34054e-37	2.20905e-35	XP_031105786.1	subtilisin-like protease SBT1.4 [Ipomoea triloba]	GO:0004252	serine-type endopeptidase activity	-	-	-	-	-	-	-	sp|Q9LVJ1|SBT14_ARATH	Subtilisin-like protease SBT1.4 OS=Arabidopsis thaliana OX=3702 GN=SBT1.4 PE=2 SV=1
g60590	1825	2.03	2.04	3.55	36.12	40.79	36.61	3.3314	1.97456e-37	3.19336e-35	XP_031119884.1	probable nucleoredoxin 2 [Ipomoea triloba]	GO:0047134;GO:0035556	protein-disulfide reductase (NAD(P)) activity;intracellular signal transduction	K17609	NXN	http://www.genome.jp/dbget-bin/www_bget?ko:K17609	-	-	-	-	sp|Q0JIL1|NRX2_ORYSJ;sp|Q7Y0E8|NRX11_ORYSJ	Probable nucleoredoxin 2 OS=Oryza sativa subsp. japonica OX=39947 GN=Os01g0794400 PE=2 SV=1;Probable nucleoredoxin 1-1 OS=Oryza sativa subsp. japonica OX=39947 GN=Os03g0405500 PE=2 SV=1
g25159	629	0.29	0.11	0.12	145.13	182.31	137.34	9.45183	1.16775e-36	1.82085e-34	XP_031103981.1	uncharacterized protein LOC116007448 [Ipomoea triloba]	-	-	-	-	-	-	-	-	-	-	-
g25631	1476	47.86	31.41	33.84	165.36	176.78	154.49	1.77606	1.43823e-36	2.22664e-34	XP_019192083.1;XP_031108996.1	PREDICTED: UDP-glucuronic acid decarboxylase 6 [Ipomoea nil];UDP-glucuronic acid decarboxylase 6 [Ipomoea triloba]	GO:0033320;GO:0070403;GO:0005737;GO:0048040;GO:0042732	UDP-D-xylose biosynthetic process;NAD+ binding;cytoplasm;UDP-glucuronate decarboxylase activity;D-xylose metabolic process	K08678	UXS1,uxs	http://www.genome.jp/dbget-bin/www_bget?ko:K08678	Amino sugar and nucleotide sugar metabolism	ko00520	KOG1429	dTDP-glucose 4-6-dehydratase/UDP-glucuronic acid decarboxylase	sp|Q9FIE8|UXS3_ARATH;sp|Q9ZV36|UXS6_ARATH	UDP-glucuronic acid decarboxylase 3 OS=Arabidopsis thaliana OX=3702 GN=UXS3 PE=1 SV=1;UDP-glucuronic acid decarboxylase 6 OS=Arabidopsis thaliana OX=3702 GN=UXS6 PE=2 SV=1
g53663	1894	9.49	7.88	9.34	43.62	44.3	38.37	1.86682	2.57734e-36	3.962e-34	XP_031105614.1	betaine aldehyde dehydrogenase, chloroplastic-like [Ipomoea triloba]	GO:0016620	oxidoreductase activity, acting on the aldehyde or oxo group of donors, NAD or NADP as acceptor	K00130	betB,gbsA	http://www.genome.jp/dbget-bin/www_bget?ko:K00130	Glycine, serine and threonine metabolism	ko00260	KOG2450	Aldehyde dehydrogenase	sp|P17202|BADH_SPIOL	Betaine aldehyde dehydrogenase, chloroplastic OS=Spinacia oleracea OX=3562 PE=1 SV=1
g49869	2231	11.23	9.6	7.13	58.11	65.05	50.81	2.22547	4.48345e-36	6.82264e-34	XP_031122780.1	uncharacterized protein LOC116025619 [Ipomoea triloba]	GO:0008270;GO:0016021	zinc ion binding;integral component of membrane	-	-	-	-	-	-	-	-	-
g25586	2055	32.09	28.54	28.12	142.85	166.91	188.89	2.07168	9.90875e-36	1.49677e-33	XP_031108204.1	protein phosphatase 2C 37-like [Ipomoea triloba]	GO:0005829;GO:0106307;GO:0106306;GO:0005634;GO:0046872	cytosol;protein threonine phosphatase activity;protein serine phosphatase activity;nucleus;metal ion binding	K14497	PP2C	http://www.genome.jp/dbget-bin/www_bget?ko:K14497	MAPK signaling pathway - plant;Plant hormone signal transduction	ko04016,ko04075	-	-	sp|P49598|P2C37_ARATH	Protein phosphatase 2C 37 OS=Arabidopsis thaliana OX=3702 GN=PP2CA PE=1 SV=1
g23187	1530	109.03	99.91	87.99	373.32	399.5	378.95	1.53599	1.54412e-35	2.30053e-33	XP_031102595.1	S-adenosylmethionine synthase 3 [Ipomoea triloba]	GO:0005737;GO:0005829;GO:0006730;GO:0004478;GO:0005524;GO:0046872;GO:0006556	cytoplasm;cytosol;one-carbon metabolic process;methionine adenosyltransferase activity;ATP binding;metal ion binding;S-adenosylmethionine biosynthetic process	K00789	metK	http://www.genome.jp/dbget-bin/www_bget?ko:K00789	Cysteine and methionine metabolism	ko00270	KOG1506	S-adenosylmethionine synthetase	sp|Q9SBQ7|METK3_PETHY	S-adenosylmethionine synthase 3 OS=Petunia hybrida OX=4102 GN=SAM3 PE=2 SV=1
g50598	1964	0.78	0.44	0.73	12.06	9.8	8.4	3.54759	2.42e-35	3.5688e-33	XP_031122682.1	pyruvate kinase, cytosolic isozyme [Ipomoea triloba]	GO:0016301;GO:0006096;GO:0004743;GO:0005737;GO:0030955;GO:0005524;GO:0000287	kinase activity;glycolytic process;pyruvate kinase activity;cytoplasm;potassium ion binding;ATP binding;magnesium ion binding	K00873	PK,pyk	http://www.genome.jp/dbget-bin/www_bget?ko:K00873	Glycolysis / Gluconeogenesis;Pyruvate metabolism	ko00010,ko00620	KOG2323	Pyruvate kinase	sp|Q42954|KPYC_TOBAC	Pyruvate kinase, cytosolic isozyme OS=Nicotiana tabacum OX=4097 PE=2 SV=1
g43749	746	0.77	0.44	0.45	29.13	36.55	56.34	6.01557	2.63111e-35	3.84107e-33	XP_031092714.1	17.2 kDa class II heat shock protein-like [Ipomoea triloba]	GO:0005737	cytoplasm	K13993	HSP20	http://www.genome.jp/dbget-bin/www_bget?ko:K13993	Protein processing in endoplasmic reticulum	ko04141	-	-	sp|Q01544|HSP21_IPONI	17.2 kDa class II heat shock protein OS=Ipomoea nil OX=35883 GN=SHSP-1 PE=2 SV=1
g37233	1923	9.38	8.23	5.15	55.2	62.58	56.29	2.52397	3.59203e-35	5.17443e-33	XP_031129636.1	probable inositol transporter 2 [Ipomoea triloba]	GO:0022857;GO:0016021;GO:0005366;GO:0006817	transmembrane transporter activity;integral component of membrane;myo-inositol:proton symporter activity;phosphate ion transport	K08150	SLC2A13,ITR	http://www.genome.jp/dbget-bin/www_bget?ko:K08150	-	-	KOG0254	Predicted transporter (major facilitator superfamily)	sp|Q9C757|INT2_ARATH	Probable inositol transporter 2 OS=Arabidopsis thaliana OX=3702 GN=INT2 PE=1 SV=1
g38558	1669	9.77	6.64	5.48	46.03	47.7	41.27	2.13613	7.87782e-35	1.12366e-32	XP_031124701.1	GDSL esterase/lipase EXL1-like [Ipomoea triloba]	GO:0005576;GO:0016021;GO:0016788	extracellular region;integral component of membrane;hydrolase activity, acting on ester bonds	-	-	-	-	-	-	-	sp|Q94CH8|EXL1_ARATH;sp|Q8L7E9|MCAC1_ARATH	GDSL esterase/lipase EXL1 OS=Arabidopsis thaliana OX=3702 GN=EXL1 PE=2 SV=1;Protein MID1-COMPLEMENTING ACTIVITY 1 OS=Arabidopsis thaliana OX=3702 GN=MCA1 PE=1 SV=1
g57071	2271	1.4	0.81	0.96	10.66	10.55	8.97	2.88895	9.64821e-35	1.36278e-32	XP_031128220.1	uncharacterized protein LOC116030193 isoform X2 [Ipomoea triloba]	-	-	-	-	-	-	-	-	-	-	-
g4871	781	0	0	0	584.98	579.77	399.93	14.5406	4.13606e-34	5.78569e-32	XP_031111941.1	17.4 kDa class I heat shock protein-like [Ipomoea triloba]	GO:0005737	cytoplasm	K13993	HSP20	http://www.genome.jp/dbget-bin/www_bget?ko:K13993	Protein processing in endoplasmic reticulum	ko04141	-	-	sp|P19036|HSP17_ARATH	17.4 kDa class I heat shock protein OS=Arabidopsis thaliana OX=3702 GN=HSP17.4A PE=1 SV=2
g42739	2017	107.41	69.37	79.97	410	486.64	433.87	1.96038	7.02564e-34	9.67226e-32	XP_031121299.1	beta-amylase 1, chloroplastic [Ipomoea triloba]	GO:0000272;GO:0102229;GO:0016161	polysaccharide catabolic process;amylopectin maltohydrolase activity;beta-amylase activity	K01177	E3.2.1.2	http://www.genome.jp/dbget-bin/www_bget?ko:K01177	Starch and sucrose metabolism	ko00500	-	-	sp|Q9LIR6|BAM1_ARATH	Beta-amylase 1, chloroplastic OS=Arabidopsis thaliana OX=3702 GN=BAM1 PE=1 SV=1
g16744	1975	109.57	88.33	75.18	543.24	832.68	858.99	2.62684	1.07101e-33	1.4606e-31	XP_031094514.1	inositol-3-phosphate synthase [Ipomoea triloba]	GO:0008654;GO:0006021;GO:0005737;GO:0004512	phospholipid biosynthetic process;inositol biosynthetic process;cytoplasm;inositol-3-phosphate synthase activity	K01858	INO1,ISYNA1	http://www.genome.jp/dbget-bin/www_bget?ko:K01858	Inositol phosphate metabolism	ko00562	KOG0693	Myo-inositol-1-phosphate synthase	sp|Q9LW96|INO1_TOBAC	Inositol-3-phosphate synthase OS=Nicotiana tabacum OX=4097 PE=2 SV=1
g20547	1482	3.69	2.62	2.97	24.93	24.87	18.9	2.48387	1.19436e-33	1.62374e-31	XP_031093959.1	L-idonate 5-dehydrogenase-like [Ipomoea triloba]	GO:0016491;GO:0008270	oxidoreductase activity;zinc ion binding	K00008	SORD,gutB	http://www.genome.jp/dbget-bin/www_bget?ko:K00008	Fructose and mannose metabolism;Pentose and glucuronate interconversions	ko00051,ko00040	KOG0024	Sorbitol dehydrogenase	sp|Q1PSI9|IDND_VITVI	L-idonate 5-dehydrogenase OS=Vitis vinifera OX=29760 GN=VIT_16s0100g00290 PE=1 SV=2
g4824	808	0	0	0	549.53	556.56	323.58	14.4801	1.83875e-33	2.47656e-31	XP_019199022.1	PREDICTED: 18.1 kDa class I heat shock protein-like [Ipomoea nil]	GO:0005737	cytoplasm	K13993	HSP20	http://www.genome.jp/dbget-bin/www_bget?ko:K13993	Protein processing in endoplasmic reticulum	ko04141	-	-	sp|P19036|HSP17_ARATH	17.4 kDa class I heat shock protein OS=Arabidopsis thaliana OX=3702 GN=HSP17.4A PE=1 SV=2
g14663	1162	0.24	0.05	0.25	16.19	23.57	16.31	6.34163	3.12971e-33	4.16376e-31	XP_031098555.1	uncharacterized protein LOC116002530 [Ipomoea triloba]	-	-	-	-	-	-	-	-	-	-	-
g12491	1067	0.2	0	0	86.88	90.24	93.63	10.1972	3.25942e-33	4.3231e-31	XP_031100069.1	17.8 kDa class I heat shock protein-like [Ipomoea triloba]	GO:0005737	cytoplasm	K13993	HSP20	http://www.genome.jp/dbget-bin/www_bget?ko:K13993	Protein processing in endoplasmic reticulum	ko04141	-	-	sp|P30221|HSP11_SOLLC	17.8 kDa class I heat shock protein OS=Solanum lycopersicum OX=4081 PE=2 SV=1
g46556	1235	95.55	81.06	76.42	366.38	389.71	303.83	1.6483	3.57384e-33	4.72572e-31	XP_019174012.1	PREDICTED: putative lactoylglutathione lyase [Ipomoea nil]	GO:0046872;GO:0005737;GO:0004462;GO:0019243	metal ion binding;cytoplasm;lactoylglutathione lyase activity;methylglyoxal catabolic process to D-lactate via S-lactoyl-glutathione	K01759	GLO1,gloA	http://www.genome.jp/dbget-bin/www_bget?ko:K01759	Pyruvate metabolism	ko00620	KOG2944	Glyoxalase	sp|O65398|GLX1_ARATH	Lactoylglutathione lyase GLX1 OS=Arabidopsis thaliana OX=3702 GN=GLX1 PE=1 SV=1
g20743	1948	0.43	0.48	0.21	8.27	7.98	6.73	3.92165	4.16726e-33	5.47712e-31	XP_031093377.1	probable folate-biopterin transporter 7 [Ipomoea triloba]	GO:0016021;GO:0006817	integral component of membrane;phosphate ion transport	-	-	-	-	-	-	-	sp|Q9XIQ7|FBT7_ARATH	Probable folate-biopterin transporter 7 OS=Arabidopsis thaliana OX=3702 GN=At1g64890 PE=2 SV=1
g25783	2911	0.53	0.97	1.07	12.73	12.26	10.89	3.3407	4.62029e-33	6.05425e-31	XP_031109135.1	tubulin--tyrosine ligase-like protein 12 [Ipomoea triloba]	GO:0005524;GO:0016874;GO:0006464	ATP binding;ligase activity;cellular protein modification process	K16609	TTLL12	http://www.genome.jp/dbget-bin/www_bget?ko:K16609	-	-	-	-	sp|Q3UDE2|TTL12_MOUSE	Tubulin--tyrosine ligase-like protein 12 OS=Mus musculus OX=10090 GN=Ttll12 PE=1 SV=1
g25659	1095	46.53	40.24	38.44	209.73	223	163.58	1.83159	1.23686e-32	1.61103e-30	ABM91437.1	dehydroascorbate reductase [Ipomoea batatas]	GO:0045174;GO:0010731;GO:0033355	glutathione dehydrogenase (ascorbate) activity;protein glutathionylation;ascorbate glutathione cycle	K21888	DHAR	http://www.genome.jp/dbget-bin/www_bget?ko:K21888	Ascorbate and aldarate metabolism;Glutathione metabolism	ko00053,ko00480	-	-	sp|Q9FRL8|DHAR2_ARATH	Glutathione S-transferase DHAR2 OS=Arabidopsis thaliana OX=3702 GN=DHAR2 PE=1 SV=1
g26762	3685	2.78	2.49	2.62	15.72	15.74	12.12	2.03443	1.40643e-32	1.82099e-30	XP_031108895.1	DNA-directed RNA polymerase 3, chloroplastic [Ipomoea triloba]	GO:0009507;GO:0006351;GO:0005739;GO:0003899;GO:0034245;GO:0006390;GO:0009536;GO:0003677	chloroplast;transcription, DNA-templated;mitochondrion;DNA-directed 5'-3' RNA polymerase activity;mitochondrial DNA-directed RNA polymerase complex;mitochondrial transcription;plastid;DNA binding	K10908	POLRMT,RPO41	http://www.genome.jp/dbget-bin/www_bget?ko:K10908	-	-	KOG1038	Mitochondrial/chloroplast DNA-directed RNA polymerase RPO41, provides primers for DNA replication-initiation	sp|P69243|RPO3A_TOBAC	DNA-directed RNA polymerase 3A, chloroplastic OS=Nicotiana tabacum OX=4097 GN=RPOT3-SYL PE=3 SV=1
g42460	1664	13.04	9.48	8.9	48.93	51.69	54.95	1.8997	2.09937e-31	2.5727e-29	XP_031121512.1	organic cation/carnitine transporter 7-like [Ipomoea triloba]	GO:0016021;GO:0006817;GO:0022857	integral component of membrane;phosphate ion transport;transmembrane transporter activity	-	-	-	-	-	KOG0255	Synaptic vesicle transporter SVOP and related transporters (major facilitator superfamily)	sp|Q940M4|OCT7_ARATH	Organic cation/carnitine transporter 7 OS=Arabidopsis thaliana OX=3702 GN=OCT7 PE=2 SV=1
g45960	2139	3.6	2.03	2.82	21.43	24.46	18.71	2.45307	2.1947e-31	2.68197e-29	XP_031108378.1;XP_031110545.1	uncharacterized protein LOC116012842 [Ipomoea triloba];cold-regulated 413 inner membrane protein 1, chloroplastic-like [Ipomoea triloba]	GO:0016021	integral component of membrane	-	-	-	-	-	-	-	sp|F4I1G5|CRIM2_ARATH	Cold-regulated 413 inner membrane protein 2, chloroplastic OS=Arabidopsis thaliana OX=3702 GN=COR413IM2 PE=1 SV=1
g4390	2513	1.04	0.75	1	9.33	7.88	7.19	2.7052	2.34447e-31	2.84899e-29	XP_031113948.1	zinc finger CCCH domain-containing protein 53-like [Ipomoea triloba]	GO:0046872;GO:0003723;GO:0003677	metal ion binding;RNA binding;DNA binding	-	-	-	-	-	-	-	sp|Q0D3J9|C3H53_ORYSJ	Zinc finger CCCH domain-containing protein 53 OS=Oryza sativa subsp. japonica OX=39947 GN=Os07g0682400 PE=2 SV=1
g44187	3232	5.61	4.63	5.44	26.22	33.4	27.33	2.12655	1.58581e-30	1.86457e-28	XP_019179430.1;XP_031116871.1	PREDICTED: E3 ubiquitin-protein ligase MIEL1 [Ipomoea nil];probable E3 ubiquitin-protein ligase RZFP34 isoform X2 [Ipomoea triloba]	GO:0016567;GO:0008270;GO:0006511;GO:0005634;GO:0061630	protein ubiquitination;zinc ion binding;ubiquitin-dependent protein catabolic process;nucleus;ubiquitin protein ligase activity	K10144	RCHY1,PIRH2	http://www.genome.jp/dbget-bin/www_bget?ko:K10144	Ubiquitin mediated proteolysis	ko04120	KOG1940	Zn-finger protein	sp|Q5JL96|ZFP34_ORYSJ;sp|Q9FFB6|ZFP34_ARATH	Probable E3 ubiquitin-protein ligase RZFP34 OS=Oryza sativa subsp. japonica OX=39947 GN=RZFP34 PE=2 SV=1;E3 ubiquitin-protein ligase RZFP34 OS=Arabidopsis thaliana OX=3702 GN=RZPF34 PE=1 SV=1
g5095	723	1.73	3.18	1.16	39.08	49.24	35.68	3.90388	1.82974e-30	2.13408e-28	XP_031113977.1;XP_031113979.1	two-component response regulator ARR17-like isoform X1 [Ipomoea triloba];two-component response regulator ARR17-like isoform X2 [Ipomoea triloba]	GO:0000160	phosphorelay signal transduction system	K14492	ARR-A	http://www.genome.jp/dbget-bin/www_bget?ko:K14492	Plant hormone signal transduction	ko04075	-	-	sp|Q9FPR6|ARR17_ARATH	Two-component response regulator ARR17 OS=Arabidopsis thaliana OX=3702 GN=ARR17 PE=2 SV=1
g51065	978	8.08	7.62	7.62	42.36	42.09	37.31	1.96228	2.51538e-30	2.88731e-28	XP_031121754.1	protein Mpv17-like [Ipomoea triloba]	GO:0016021;GO:0009941;GO:0005737	integral component of membrane;chloroplast envelope;cytoplasm	K13347	PXMP2,PMP22	http://www.genome.jp/dbget-bin/www_bget?ko:K13347	Peroxisome	ko04146	KOG1944	Peroxisomal membrane protein MPV17 and related proteins	sp|Q5TZ51|MPV17_DANRE	Protein Mpv17 OS=Danio rerio OX=7955 GN=mpv17 PE=2 SV=1
g43400	980	0.81	0.2	0.12	16.52	25.91	18.27	5.45252	2.53906e-30	2.90682e-28	XP_031095114.1;XP_031130818.1	probable glutathione S-transferase parA [Ipomoea triloba];probable glutathione S-transferase [Ipomoea triloba]	GO:0006749	glutathione metabolic process	K00799	GST,gst	http://www.genome.jp/dbget-bin/www_bget?ko:K00799	Glutathione metabolism	ko00480	-	-	sp|P25317|GSTXA_TOBAC;sp|P49332|GSTXC_TOBAC	Probable glutathione S-transferase parA OS=Nicotiana tabacum OX=4097 GN=PARA PE=2 SV=1;Probable glutathione S-transferase parC OS=Nicotiana tabacum OX=4097 GN=PARC PE=2 SV=1
g42562	2963	1.27	0.87	1.18	9.94	8.91	7.11	2.56418	2.65246e-30	3.02868e-28	XP_031126280.1	mitochondrial proton/calcium exchanger protein-like [Ipomoea triloba]	GO:0043022;GO:0015297;GO:0016021;GO:0005743;GO:0006875;GO:0005509	ribosome binding;antiporter activity;integral component of membrane;mitochondrial inner membrane;cellular metal ion homeostasis;calcium ion binding	K17800	LETM1,MDM38	http://www.genome.jp/dbget-bin/www_bget?ko:K17800	-	-	KOG1043	Ca2+-binding transmembrane protein LETM1/MRS7	sp|Q5ZK33|LETM1_CHICK	Mitochondrial proton/calcium exchanger protein OS=Gallus gallus OX=9031 GN=LETM1 PE=2 SV=1
g38207	1227	52.42	58.16	58.98	308.3	361.81	269.82	2.03715	5.13611e-30	5.78864e-28	XP_031125154.1	copper chaperone for superoxide dismutase, chloroplastic/cytosolic-like [Ipomoea triloba]	GO:0005507;GO:0006801;GO:0046872;GO:0016532;GO:0019430;GO:0005737	copper ion binding;superoxide metabolic process;metal ion binding;superoxide dismutase copper chaperone activity;removal of superoxide radicals;cytoplasm	K04569	CCS	http://www.genome.jp/dbget-bin/www_bget?ko:K04569	-	-	KOG4656	Copper chaperone for superoxide dismutase	sp|Q9LD47|CCS_ARATH	Copper chaperone for superoxide dismutase, chloroplastic/cytosolic OS=Arabidopsis thaliana OX=3702 GN=CCS PE=1 SV=1
g8243	739	11.31	10.31	9.07	59.26	70.38	55.15	2.17824	6.21932e-30	6.95541e-28	XP_031113430.1	pathogenesis-related protein STH-2-like isoform X1 [Ipomoea triloba]	GO:0004864;GO:0009607;GO:0038023;GO:0006952;GO:0005634;GO:0080163;GO:0005737;GO:0009738;GO:0010427	protein phosphatase inhibitor activity;response to biotic stimulus;signaling receptor activity;defense response;nucleus;regulation of protein serine/threonine phosphatase activity;cytoplasm;abscisic acid-activated signaling pathway;abscisic acid binding	-	-	-	-	-	-	-	sp|P17642|PRS2_SOLTU	Pathogenesis-related protein STH-2 OS=Solanum tuberosum OX=4113 GN=STH-2 PE=2 SV=1
g59543	758	10.56	13.14	14.18	94.29	100.75	79.74	2.4229	7.472e-30	8.29239e-28	XP_031128428.1	uncharacterized protein C6C3.02c-like [Ipomoea triloba]	GO:0005739;GO:0005634;GO:0007005	mitochondrion;nucleus;mitochondrion organization	K22759	CHCHD10	http://www.genome.jp/dbget-bin/www_bget?ko:K22759	-	-	-	-	-	-
g46666	827	5.68	0.78	0.42	14832	15451.7	11181.6	12.2394	1.75027e-29	1.90359e-27	AAB52547.1;XP_031109452.1	sporamin precursor [Ipomoea batatas];sporamin A-like [Ipomoea triloba]	GO:0004601;GO:0045735;GO:0004602;GO:0004866;GO:0005773	peroxidase activity;nutrient reservoir activity;glutathione peroxidase activity;endopeptidase inhibitor activity;vacuole	-	-	-	-	-	-	-	sp|P14715|SPOR1_IPOBA	Sporamin A OS=Ipomoea batatas OX=4120 PE=2 SV=1
g48035	1722	177.56	163.13	137.26	562.45	555.86	537.9	1.3726	2.04174e-29	2.21506e-27	XP_031121909.1	elongation factor 1-alpha-like [Ipomoea triloba]	GO:0003924;GO:0005525;GO:0009536;GO:0003746	GTPase activity;GTP binding;plastid;translation elongation factor activity	K03231	EEF1A	http://www.genome.jp/dbget-bin/www_bget?ko:K03231	Nucleocytoplasmic transport	ko03013	KOG0052	Translation elongation factor EF-1 alpha/Tu	sp|P17786|EF1A_SOLLC	Elongation factor 1-alpha OS=Solanum lycopersicum OX=4081 PE=2 SV=1
g1795	1912	17.2	12.64	13.16	59.72	59.86	51.6	1.57965	2.06003e-29	2.22935e-27	XP_031117426.1;XP_031117425.1	putative nitric oxide synthase isoform X2 [Ipomoea triloba];putative nitric oxide synthase isoform X1 [Ipomoea triloba]	GO:0005525;GO:0003924;GO:0009536	GTP binding;GTPase activity;plastid	K13427	NOA1	http://www.genome.jp/dbget-bin/www_bget?ko:K13427	Arginine and proline metabolism;Arginine biosynthesis;Plant-pathogen interaction	ko00330,ko00220,ko04626	-	-	sp|Q6YPG5|NOS_ORYSJ	Putative nitric oxide synthase OS=Oryza sativa subsp. japonica OX=39947 GN=Os02g0104700 PE=3 SV=1
g29118	2646	5.22	3.68	3.26	21.3	21.42	19.08	1.93404	2.2269e-29	2.39799e-27	XP_031109143.1	probable starch synthase 4, chloroplastic/amyloplastic isoform X1 [Ipomoea triloba]	GO:0009507;GO:0016757;GO:0019252	chloroplast;glycosyltransferase activity;starch biosynthetic process	K00703	glgA	http://www.genome.jp/dbget-bin/www_bget?ko:K00703	Starch and sucrose metabolism	ko00500	-	-	sp|Q0WVX5|SSY4_ARATH	Probable starch synthase 4, chloroplastic/amyloplastic OS=Arabidopsis thaliana OX=3702 GN=SS4 PE=1 SV=1
g42362	1373	3.67	4.65	3.61	39.95	48.34	27.97	2.85484	2.55483e-29	2.71749e-27	XP_031120930.1	alcohol dehydrogenase 1 [Ipomoea triloba]	GO:0016491;GO:0005737;GO:0005829;GO:0004022;GO:0051903;GO:0008270;GO:0046294;GO:0004024	oxidoreductase activity;cytoplasm;cytosol;alcohol dehydrogenase (NAD+) activity;S-(hydroxymethyl)glutathione dehydrogenase activity;zinc ion binding;formaldehyde catabolic process;alcohol dehydrogenase activity, zinc-dependent	K18857	ADH1	http://www.genome.jp/dbget-bin/www_bget?ko:K18857	Tyrosine metabolism;Glycolysis / Gluconeogenesis;Pyruvate metabolism;Fatty acid degradation;alpha-Linolenic acid metabolism	ko00350,ko00010,ko00620,ko00071,ko00592	KOG0022	Alcohol dehydrogenase, class III	sp|P25141|ADH1_PETHY	Alcohol dehydrogenase 1 OS=Petunia hybrida OX=4102 GN=ADH1 PE=1 SV=1
g47156	1355	1.07	0.83	1.04	10.69	12.14	10.82	3.09807	2.87013e-29	3.04542e-27	XP_031121771.1	cinnamoyl-CoA reductase-like SNL6 [Ipomoea triloba]	GO:0006694;GO:0016616;GO:0003824;GO:0003854	steroid biosynthetic process;oxidoreductase activity, acting on the CH-OH group of donors, NAD or NADP as acceptor;catalytic activity;3-beta-hydroxy-delta5-steroid dehydrogenase activity	-	-	-	-	-	-	-	sp|A0A059TC02|CCR1_PETHY	Cinnamoyl-CoA reductase 1 OS=Petunia hybrida OX=4102 GN=CCR1 PE=1 SV=1
g50247	1170	23.38	17.61	16.2	79	83.39	76.98	1.65715	4.12447e-29	4.33409e-27	XP_031123486.1	4-hydroxy-tetrahydrodipicolinate synthase, chloroplastic-like [Ipomoea triloba]	GO:0019877;GO:0008840;GO:0009089	diaminopimelate biosynthetic process;4-hydroxy-tetrahydrodipicolinate synthase activity;lysine biosynthetic process via diaminopimelate	K01714	dapA	http://www.genome.jp/dbget-bin/www_bget?ko:K01714	Lysine biosynthesis;Monobactam biosynthesis	ko00300,ko00261	-	-	sp|Q42948|DAPA_TOBAC	4-hydroxy-tetrahydrodipicolinate synthase, chloroplastic OS=Nicotiana tabacum OX=4097 GN=DHPS1 PE=2 SV=1
g30852	1501	20.61	14.23	14.47	81.73	85.96	60.82	1.94988	4.3444e-29	4.55419e-27	XP_031090526.1;VDD50021.1;XP_019158729.1	protein SYM1-like [Ipomoea triloba];unnamed protein product [Brassica oleracea];PREDICTED: protein SYM1-like [Ipomoea nil]	GO:0016021;GO:0005737	integral component of membrane;cytoplasm	K13348	MPV17	http://www.genome.jp/dbget-bin/www_bget?ko:K13348	Peroxisome	ko04146	KOG1944	Peroxisomal membrane protein MPV17 and related proteins	sp|Q754F0|SYM1_ASHGO	Protein SYM1 OS=Ashbya gossypii (strain ATCC 10895 / CBS 109.51 / FGSC 9923 / NRRL Y-1056) OX=284811 GN=SYM1 PE=3 SV=1
g24663	1032	146.89	101.89	133.52	577.57	653.98	706.42	1.93148	5.24319e-29	5.47002e-27	XP_031103593.1	ricin B-like lectin R40C1 [Ipomoea triloba]	-	-	-	-	-	-	-	-	-	sp|Q10M12|40C1_ORYSJ;sp|Q6Z4N4|40G3_ORYSJ	Ricin B-like lectin R40C1 OS=Oryza sativa subsp. japonica OX=39947 GN=R40C1 PE=1 SV=1;Ricin B-like lectin R40G3 OS=Oryza sativa subsp. japonica OX=39947 GN=R40G3 PE=2 SV=1
g55112	1170	99.1	97.65	69.41	430.32	435.69	374.19	1.80183	1.01837e-28	1.03512e-26	XP_031103267.1	ribosome biogenesis protein NSA2 homolog [Ipomoea triloba]	GO:0006364;GO:0000460;GO:0005840;GO:0005730;GO:0000470;GO:0030687	rRNA processing;maturation of 5.8S rRNA;ribosome;nucleolus;maturation of LSU-rRNA;preribosome, large subunit precursor	K14842	NSA2	http://www.genome.jp/dbget-bin/www_bget?ko:K14842	-	-	KOG3163	Uncharacterized conserved protein related to ribosomal protein S8E	sp|Q54GN8|NSA2_DICDI	Ribosome biogenesis protein NSA2 homolog OS=Dictyostelium discoideum OX=44689 GN=nsa2 PE=3 SV=1
g25937	1546	11.62	7.39	4.55	69.34	71.46	73.74	2.79713	1.71109e-28	1.71125e-26	XP_031110248.1	zinc finger CCCH domain-containing protein 20-like [Ipomoea triloba]	GO:0046872	metal ion binding	-	-	-	-	-	-	-	sp|O82199|C3H20_ARATH;sp|Q9M0G2|C3H49_ARATH	Zinc finger CCCH domain-containing protein 20 OS=Arabidopsis thaliana OX=3702 GN=At2g19810 PE=2 SV=1;Zinc finger CCCH domain-containing protein 49 OS=Arabidopsis thaliana OX=3702 GN=At4g29190 PE=2 SV=1
g54645	1945	0.37	0.46	0.23	6.42	6.66	5.45	3.79134	2.0152e-28	2.00617e-26	XP_031106852.1	citrate synthase, glyoxysomal-like [Ipomoea triloba]	GO:0005759;GO:0046912;GO:0004108;GO:0006099;GO:0005975	mitochondrial matrix;acyltransferase, acyl groups converted into alkyl on transfer;citrate (Si)-synthase activity;tricarboxylic acid cycle;carbohydrate metabolic process	K01647	CS,gltA	http://www.genome.jp/dbget-bin/www_bget?ko:K01647	Citrate cycle (TCA cycle);Glyoxylate and dicarboxylate metabolism	ko00020,ko00630	KOG2617	Citrate synthase	sp|P49299|CYSZ_CUCMA	Citrate synthase, glyoxysomal OS=Cucurbita maxima OX=3661 PE=1 SV=1
g51520	2536	3.9	2.45	1.87	29.91	27.35	18.65	2.78878	7.063e-28	6.82819e-26	XP_031105094.1	uncharacterized protein LOC116009996 [Ipomoea triloba]	GO:0031146;GO:0019005	SCF-dependent proteasomal ubiquitin-dependent protein catabolic process;SCF ubiquitin ligase complex	-	-	-	-	-	-	-	-	-
g47101	2188	178.05	165.69	170.19	660.58	827.98	675.2	1.64762	7.67875e-28	7.37431e-26	XP_031122049.1	CBL-interacting serine/threonine-protein kinase 6-like [Ipomoea triloba]	GO:0007165;GO:0106310;GO:0106311;GO:0005524	signal transduction;protein serine kinase activity;protein serine/threonine kinase activity;ATP binding	-	-	-	-	-	-	-	sp|O65554|CIPK6_ARATH	CBL-interacting serine/threonine-protein kinase 6 OS=Arabidopsis thaliana OX=3702 GN=CIPK6 PE=1 SV=1
g9712	1121	12.95	9.14	11.12	59.15	61.92	48.36	1.93776	7.76098e-28	7.43686e-26	XP_031101077.1	multiple organellar RNA editing factor 2, chloroplastic-like [Ipomoea triloba]	GO:0080156;GO:0016554;GO:0005739	mitochondrial mRNA modification;cytidine to uridine editing;mitochondrion	-	-	-	-	-	-	-	sp|O22793|MORF2_ARATH	Multiple organellar RNA editing factor 2, chloroplastic OS=Arabidopsis thaliana OX=3702 GN=MORF2 PE=1 SV=1
g30193	1612	1.81	1.01	0.81	11.65	14.66	13.15	3.05443	8.29355e-28	7.91233e-26	XP_031110167.1	glycosyltransferase family 92 protein RCOM_0530710 [Ipomoea triloba]	-	-	-	-	-	-	-	-	-	sp|B9SLR1|Y231_RICCO	Glycosyltransferase family 92 protein RCOM_0530710 OS=Ricinus communis OX=3988 GN=RCOM_0530710 PE=3 SV=1
g29132	1762	4.5	2.86	2.65	22.18	20.31	18.21	2.19471	9.55269e-28	9.09366e-26	XP_031107386.1	uncharacterized protein At4g37920 [Ipomoea triloba]	GO:0009941;GO:0009535	chloroplast envelope;chloroplast thylakoid membrane	-	-	-	-	-	-	-	sp|Q84WN0|Y4920_ARATH	Uncharacterized protein At4g37920 OS=Arabidopsis thaliana OX=3702 GN=At4g37920 PE=2 SV=2
g56027	1058	1.4	0.78	1.26	13.69	14.39	14.46	3.23219	1.42925e-27	1.34585e-25	XP_031131896.1	uncharacterized protein LOC116033283 [Ipomoea triloba]	-	-	-	-	-	-	-	-	-	-	-
g25410	936	17.74	14.31	11.47	89.89	74.78	64.31	2.01152	1.73616e-27	1.6278e-25	XP_019191742.1	PREDICTED: putative glycine-rich cell wall structural protein 1 [Ipomoea nil]	-	-	-	-	-	-	-	-	-	-	-
g37299	2426	0.34	0.04	0.15	5.26	4.91	6.07	4.54882	1.85676e-27	1.73713e-25	XP_031129623.1;XP_031129624.1	dammarenediol II synthase-like isoform X2 [Ipomoea triloba];dammarenediol II synthase-like [Ipomoea triloba]	GO:0016021;GO:0016104;GO:0000250;GO:0042300;GO:0005811	integral component of membrane;triterpenoid biosynthetic process;lanosterol synthase activity;beta-amyrin synthase activity;lipid droplet	K15813	LUP4	http://www.genome.jp/dbget-bin/www_bget?ko:K15813	Sesquiterpenoid and triterpenoid biosynthesis	ko00909	-	-	sp|Q08IT1|DADIS_PANGI	Dammarenediol II synthase OS=Panax ginseng OX=4054 GN=DDS PE=1 SV=1
g48690	1677	0.35	0.5	0.7	9.86	11.19	19.82	3.58332	2.17374e-27	2.02932e-25	XP_031122124.1;EPS59577.1	asparagine synthetase [glutamine-hydrolyzing] [Ipomoea triloba];asparagine synthetase, partial [Genlisea aurea]	GO:0008652;GO:0004066;GO:0005524;GO:0006541;GO:0005829;GO:0070981;GO:0006529	cellular amino acid biosynthetic process;asparagine synthase (glutamine-hydrolyzing) activity;ATP binding;glutamine metabolic process;cytosol;L-asparagine biosynthetic process;asparagine biosynthetic process	K01953	asnB,ASNS	http://www.genome.jp/dbget-bin/www_bget?ko:K01953	Alanine, aspartate and glutamate metabolism	ko00250	KOG0571	Asparagine synthase (glutamine-hydrolyzing)	sp|O24661|ASNS_TRIVS;sp|P31752|ASNS_ASPOF;sp|P49078|ASNS1_ARATH	Asparagine synthetase [glutamine-hydrolyzing] OS=Triphysaria versicolor OX=64093 GN=AS PE=2 SV=3;Asparagine synthetase [glutamine-hydrolyzing] OS=Asparagus officinalis OX=4686 PE=2 SV=2;Asparagine synthetase [glutamine-hydrolyzing] 1 OS=Arabidopsis thaliana OX=3702 GN=ASN1 PE=2 SV=2
g9847	1680	0.9	1.14	1.06	11.97	10.07	8.77	2.86732	2.51225e-27	2.33532e-25	XP_031099489.1	probable sodium/metabolite cotransporter BASS3, chloroplastic [Ipomoea triloba]	GO:0009941;GO:0016021	chloroplast envelope;integral component of membrane	K03453	TC.BASS	http://www.genome.jp/dbget-bin/www_bget?ko:K03453	-	-	-	-	sp|Q8RXE8|BASS3_ARATH	Probable sodium/metabolite cotransporter BASS3, chloroplastic OS=Arabidopsis thaliana OX=3702 GN=BASS3 PE=2 SV=1
g60794	3089	7.04	6.44	5.69	25.42	25.59	22.39	1.51335	3.23776e-27	2.99057e-25	XP_031119931.1;XP_031119932.1	uncharacterized protein LOC116023100 isoform X1 [Ipomoea triloba];uncharacterized protein LOC116023100 isoform X2 [Ipomoea triloba]	-	-	-	-	-	-	-	-	-	-	-
g5514	832	0.74	0.5	0.71	15.05	23.17	16.61	4.40147	3.40394e-27	3.13739e-25	XP_031111367.1	uncharacterized protein LOC116015440 [Ipomoea triloba]	-	-	-	-	-	-	-	-	-	-	-
g4459	1965	72.79	57.44	54.66	208.7	208	188.09	1.28371	4.66673e-27	4.24731e-25	XP_031114384.1	UBP1-associated protein 2A-like [Ipomoea triloba]	GO:0003723	RNA binding	K12741	HNRNPA1_3	http://www.genome.jp/dbget-bin/www_bget?ko:K12741	Spliceosome	ko03040	-	-	sp|Q9LES2|UBA2A_ARATH	UBP1-associated protein 2A OS=Arabidopsis thaliana OX=3702 GN=UBA2A PE=1 SV=1
g53849	2461	8.97	9.22	8.36	39.4	39.58	32.69	1.63972	5.27258e-27	4.78869e-25	XP_031105575.1	protein PLASTID TRANSCRIPTIONALLY ACTIVE 10 [Ipomoea triloba]	GO:0009507;GO:0009508;GO:0003676	chloroplast;plastid chromosome;nucleic acid binding	-	-	-	-	-	-	-	sp|F4JF21|PTA10_ARATH	Protein PLASTID TRANSCRIPTIONALLY ACTIVE 10 OS=Arabidopsis thaliana OX=3702 GN=PTAC10 PE=1 SV=1
g46667	971	2.3	0.2	0.64	902.49	1062.42	1391.79	9.79966	6.66847e-27	5.99391e-25	AFR60859.1;CAA43267.1	sporamin B [Ipomoea batatas];sporamin [Ipomoea batatas]	GO:0004602;GO:0045735;GO:0004866;GO:0005773	glutathione peroxidase activity;nutrient reservoir activity;endopeptidase inhibitor activity;vacuole	-	-	-	-	-	-	-	sp|P10917|SPORA_IPOBA;sp|P10965|SPORB_IPOBA	Sporamin A OS=Ipomoea batatas OX=4120 GN=GSPO-A1 PE=2 SV=1;Sporamin B OS=Ipomoea batatas OX=4120 GN=GSPO-B1 PE=2 SV=1
g24595	2759	18.75	13.8	16.14	61.39	63.91	68.49	1.57522	7.2776e-27	6.5145e-25	XP_031102842.1	vacuolar-sorting receptor 1-like [Ipomoea triloba]	GO:0005509;GO:0006623;GO:0061630;GO:0005802;GO:0016021;GO:0006896;GO:0005794;GO:0006511;GO:0016020;GO:0017119;GO:0005768	calcium ion binding;protein targeting to vacuole;ubiquitin protein ligase activity;trans-Golgi network;integral component of membrane;Golgi to vacuole transport;Golgi apparatus;ubiquitin-dependent protein catabolic process;membrane;Golgi transport complex;endosome	-	-	-	-	-	-	-	sp|P93026|VSR1_ARATH;sp|O22925|VSR2_ARATH	Vacuolar-sorting receptor 1 OS=Arabidopsis thaliana OX=3702 GN=VSR1 PE=1 SV=2;Vacuolar-sorting receptor 2 OS=Arabidopsis thaliana OX=3702 GN=VSR2 PE=2 SV=1
g24098	1872	9.48	11.16	9.13	47.53	47.41	43.91	1.78703	9.5724e-27	8.49873e-25	XP_031104202.1	uncharacterized protein LOC116007620 [Ipomoea triloba]	-	-	-	-	-	-	-	KOG0548	Molecular co-chaperone STI1	sp|Q9USI5|STI1_SCHPO	Heat shock protein sti1 homolog OS=Schizosaccharomyces pombe (strain 972 / ATCC 24843) OX=284812 GN=sti1 PE=3 SV=1
g57671	1732	100.51	90.32	79.26	302.15	339.41	325.41	1.42194	1.01844e-26	9.00537e-25	XP_031128072.1	50S ribosomal protein L1, chloroplastic [Ipomoea triloba]	GO:0003723;GO:0009941;GO:0003735;GO:0019843;GO:0003729;GO:0009535;GO:0005634;GO:0006412;GO:0000470;GO:0009570;GO:0022625;GO:0015934	RNA binding;chloroplast envelope;structural constituent of ribosome;rRNA binding;mRNA binding;chloroplast thylakoid membrane;nucleus;translation;maturation of LSU-rRNA;chloroplast stroma;cytosolic large ribosomal subunit;large ribosomal subunit	K02863	RP-L1,MRPL1,rplA	http://www.genome.jp/dbget-bin/www_bget?ko:K02863	Ribosome	ko03010	-	-	sp|Q9LY66|RK1_ARATH	50S ribosomal protein L1, chloroplastic OS=Arabidopsis thaliana OX=3702 GN=RPL1 PE=1 SV=1
g16940	2188	2.93	3.18	2.45	15.71	15.35	14.23	1.97565	1.06744e-26	9.41944e-25	XP_031093514.1	ankyrin repeat domain-containing protein, chloroplastic-like [Ipomoea triloba]	-	-	-	-	-	-	-	-	-	sp|Q05753|AKRP_ARATH	Ankyrin repeat domain-containing protein, chloroplastic OS=Arabidopsis thaliana OX=3702 GN=AKRP PE=1 SV=2
g60933	2181	3.41	2.5	3.13	17.94	16.86	13.93	2.00848	1.26444e-26	1.11161e-24	XP_031118760.1	D-3-phosphoglycerate dehydrogenase 2, chloroplastic-like [Ipomoea triloba]	GO:0009570;GO:0006564;GO:0051287;GO:0004617	chloroplast stroma;L-serine biosynthetic process;NAD binding;phosphoglycerate dehydrogenase activity	K00058	serA,PHGDH	http://www.genome.jp/dbget-bin/www_bget?ko:K00058	Cysteine and methionine metabolism;Glycine, serine and threonine metabolism	ko00270,ko00260	KOG0068	D-3-phosphoglycerate dehydrogenase, D-isomer-specific 2-hydroxy acid dehydrogenase superfamily	sp|O04130|SERA2_ARATH	D-3-phosphoglycerate dehydrogenase 2, chloroplastic OS=Arabidopsis thaliana OX=3702 GN=PGDH2 PE=1 SV=2
g30849	1492	6.75	4.97	7.05	33.05	37.8	35.38	2.04779	1.39702e-26	1.22286e-24	XP_031092855.1	uncharacterized protein LOC115997441 isoform X1 [Ipomoea triloba]	-	-	-	-	-	-	-	-	-	-	-
g58960	700	1374.03	1348.85	1275.96	4358.86	4300.49	4126.07	1.26133	1.64372e-26	1.43303e-24	ACJ05910.1	putative metallothionin 2 [Ipomoea batatas]	GO:0046872	metal ion binding	-	-	-	-	-	-	-	sp|Q40158|MT2B_SOLLC	Metallothionein-like protein type 2 B OS=Solanum lycopersicum OX=4081 GN=MTB PE=2 SV=1
g32247	812	0.49	0.46	0.34	14.94	15.63	21.21	4.87842	1.66191e-26	1.44599e-24	XP_031092538.1	17.8 kDa class I heat shock protein-like [Ipomoea triloba]	GO:0042542;GO:0005737;GO:0043621;GO:0051082;GO:0009408;GO:0009651;GO:0051259;GO:0006457	response to hydrogen peroxide;cytoplasm;protein self-association;unfolded protein binding;response to heat;response to salt stress;protein complex oligomerization;protein folding	K13993	HSP20	http://www.genome.jp/dbget-bin/www_bget?ko:K13993	Protein processing in endoplasmic reticulum	ko04141	-	-	sp|P27396|HSP11_DAUCA;sp|P27880|HSP12_MEDSA	17.8 kDa class I heat shock protein OS=Daucus carota OX=4039 PE=3 SV=1;18.2 kDa class I heat shock protein OS=Medicago sativa OX=3879 GN=HSP18.2 PE=2 SV=1
g41906	887	5.85	4.27	3.91	28.76	28.28	28.68	2.20826	2.24088e-26	1.93811e-24	XP_031119516.1	uncharacterized protein LOC116022784 [Ipomoea triloba]	-	-	-	-	-	-	-	-	-	-	-
g45395	1815	0.35	0.18	0.3	5.47	6.57	8.08	3.97118	2.26612e-26	1.95606e-24	XP_019172827.1;XP_031124434.1	PREDICTED: uncharacterized protein LOC109168244 [Ipomoea nil];CTP synthase-like isoform X1 [Ipomoea triloba]	GO:0044210;GO:0003883;GO:0019856;GO:0042802;GO:0005524;GO:0006221;GO:0006541;GO:0006241	'de novo' CTP biosynthetic process;CTP synthase activity;pyrimidine nucleobase biosynthetic process;identical protein binding;ATP binding;pyrimidine nucleotide biosynthetic process;glutamine metabolic process;CTP biosynthetic process	K01937	pyrG,CTPS	http://www.genome.jp/dbget-bin/www_bget?ko:K01937	Pyrimidine metabolism	ko00240	KOG2387	CTP synthase (UTP-ammonia lyase)	sp|Q54V77|PYRG_DICDI;sp|Q6FUD0|PYRG_CANGA	CTP synthase OS=Dictyostelium discoideum OX=44689 GN=ctps PE=3 SV=1;CTP synthase OS=Candida glabrata (strain ATCC 2001 / CBS 138 / JCM 3761 / NBRC 0622 / NRRL Y-65) OX=284593 GN=URA7 PE=3 SV=1
g13592	5802	20.57	18.22	27.33	130.89	132.48	120.52	2.09781	2.30433e-26	1.9851e-24	XP_031096565.1	protein ESSENTIAL FOR POTEXVIRUS ACCUMULATION 1-like isoform X2 [Ipomoea triloba]	-	-	K18730	GIGYF	http://www.genome.jp/dbget-bin/www_bget?ko:K18730	-	-	-	-	sp|Q9ASS6|PNSL5_ARATH	Photosynthetic NDH subunit of lumenal location 5, chloroplastic OS=Arabidopsis thaliana OX=3702 GN=PNSL5 PE=1 SV=1
g21201	2334	2.23	1.94	2.28	11.39	12.56	11.35	2.02582	2.44376e-26	2.09278e-24	XP_031101642.1	FCS-Like Zinc finger 11-like [Ipomoea triloba]	-	-	-	-	-	-	-	-	-	sp|Q9LYE4|FLZ10_ARATH	FCS-Like Zinc finger 10 OS=Arabidopsis thaliana OX=3702 GN=FLZ10 PE=1 SV=1
g25727	1763	189.26	90.12	70.64	1195.87	1261.43	989.94	2.91649	2.91589e-26	2.48731e-24	XP_031108052.1	dnaJ protein homolog [Ipomoea triloba]	GO:0005524;GO:0006457;GO:0046872;GO:0030544;GO:0009408;GO:0051082;GO:0005829	ATP binding;protein folding;metal ion binding;Hsp70 protein binding;response to heat;unfolded protein binding;cytosol	K09503	DNAJA2	http://www.genome.jp/dbget-bin/www_bget?ko:K09503	Protein processing in endoplasmic reticulum	ko04141	KOG0712	Molecular chaperone (DnaJ superfamily)	sp|P43644|DNJH_ATRNU	DnaJ protein homolog ANJ1 OS=Atriplex nummularia OX=3553 PE=2 SV=1
g24872	1695	0.27	0.46	0.27	8.6	9.74	5.81	4.21078	3.6797e-26	3.1205e-24	XP_031104187.1	nuclear transcription factor Y subunit A-1-like [Ipomoea triloba]	GO:0016021;GO:0000981;GO:0000978;GO:0006357;GO:0003677;GO:0016602;GO:0005634;GO:0003700	integral component of membrane;DNA-binding transcription factor activity, RNA polymerase II-specific;RNA polymerase II cis-regulatory region sequence-specific DNA binding;regulation of transcription by RNA polymerase II;DNA binding;CCAAT-binding factor complex;nucleus;DNA-binding transcription factor activity	K08064	NFYA,HAP2	http://www.genome.jp/dbget-bin/www_bget?ko:K08064	-	-	-	-	sp|Q945M9|NFYA9_ARATH;sp|Q9LXV5|NFYA1_ARATH	Nuclear transcription factor Y subunit A-9 OS=Arabidopsis thaliana OX=3702 GN=NFYA9 PE=1 SV=1;Nuclear transcription factor Y subunit A-1 OS=Arabidopsis thaliana OX=3702 GN=NFYA1 PE=2 SV=1
g31855	2587	1.27	0.72	0.81	7.56	7.44	6.46	2.48136	3.76285e-26	3.18481e-24	XP_031092410.1;XP_031092409.1	probable acyl-activating enzyme 17, peroxisomal isoform X2 [Ipomoea triloba];probable acyl-activating enzyme 17, peroxisomal isoform X1 [Ipomoea triloba]	GO:0016207;GO:0016021;GO:0009698	4-coumarate-CoA ligase activity;integral component of membrane;phenylpropanoid metabolic process	-	-	-	-	-	KOG1175	Acyl-CoA synthetase	sp|F4KBF3|AAE17_ARATH	Probable acyl-activating enzyme 17, peroxisomal OS=Arabidopsis thaliana OX=3702 GN=AAE17 PE=2 SV=1
g23811	748	10.67	5.23	7.98	63.72	56.82	51.28	2.45457	4.31811e-26	3.64767e-24	-	-	-	-	-	-	-	-	-	-	-	-	-
g29286	1033	1.86	2.23	1.14	18.06	16.88	18.64	2.96446	7.21868e-26	6.02767e-24	XP_019172978.1	PREDICTED: homeobox-leucine zipper protein ATHB-40-like [Ipomoea nil]	GO:0000981;GO:0003677;GO:0043565;GO:0045893;GO:0005634	DNA-binding transcription factor activity, RNA polymerase II-specific;DNA binding;sequence-specific DNA binding;positive regulation of transcription, DNA-templated;nucleus	K09338	HD-ZIP	http://www.genome.jp/dbget-bin/www_bget?ko:K09338	-	-	-	-	sp|O23208|ATB40_ARATH	Homeobox-leucine zipper protein ATHB-40 OS=Arabidopsis thaliana OX=3702 GN=ATHB-40 PE=2 SV=3
g16933	2240	1.2	1.4	1.44	9.38	11.9	9.61	2.51213	7.73946e-26	6.45014e-24	XP_031095367.1	probable acyl-activating enzyme 1, peroxisomal [Ipomoea triloba]	GO:0009698;GO:0016207	phenylpropanoid metabolic process;4-coumarate-CoA ligase activity	-	-	-	-	-	-	-	sp|M4IRL4|CCL2_HUMLU;sp|Q9SEY5|AAE2_ARATH	Isovalerate--CoA ligase CCL2 OS=Humulus lupulus OX=3486 GN=CCL2 PE=1 SV=1;Isovalerate--CoA ligase AAE2 OS=Arabidopsis thaliana OX=3702 GN=AAE2 PE=1 SV=1
g13604	1571	0.32	0.09	0.17	7.28	8.59	5.79	4.82267	7.94823e-26	6.61147e-24	XP_031097646.1	glycerophosphodiester phosphodiesterase GDPD1, chloroplastic-like isoform X1 [Ipomoea triloba]	GO:0046475;GO:0008889;GO:0006071;GO:0006629	glycerophospholipid catabolic process;glycerophosphodiester phosphodiesterase activity;glycerol metabolic process;lipid metabolic process	K18696	GDE1	http://www.genome.jp/dbget-bin/www_bget?ko:K18696	Glycerophospholipid metabolism	ko00564	KOG2421	Predicted starch-binding protein	sp|Q680A6|GDPD3_ARATH	Glycerophosphodiester phosphodiesterase GDPD3 OS=Arabidopsis thaliana OX=3702 GN=GDPD3 PE=2 SV=1
g31036	1742	12.04	9.2	8.18	40.61	48.53	46.33	1.79462	9.28604e-26	7.68023e-24	XP_031092462.1	probable E3 ubiquitin-protein ligase XERICO [Ipomoea triloba]	GO:0016021;GO:0016874	integral component of membrane;ligase activity	K16285	XERICO	http://www.genome.jp/dbget-bin/www_bget?ko:K16285	-	-	-	-	sp|Q9SI09|XERIC_ARATH	Probable E3 ubiquitin-protein ligase XERICO OS=Arabidopsis thaliana OX=3702 GN=XERICO PE=1 SV=1
g46341	1165	25.48	17.87	12.88	112.22	121.75	100.77	2.17569	9.67132e-26	7.96858e-24	XP_031097742.1	quinone oxidoreductase PIG3 [Ipomoea triloba]	GO:0016491	oxidoreductase activity	-	-	-	-	-	KOG1198	Zinc-binding oxidoreductase	sp|Q53FA7|QORX_HUMAN	Quinone oxidoreductase PIG3 OS=Homo sapiens OX=9606 GN=TP53I3 PE=1 SV=2
g59431	1104	0.25	0.42	0.7	10.05	12.02	11.37	4.18984	1.78643e-25	1.46084e-23	XP_031126187.1;XP_031126188.1	E3 ubiquitin-protein ligase RNF170-like isoform X1 [Ipomoea triloba];E3 ubiquitin-protein ligase RNF170-like isoform X2 [Ipomoea triloba]	GO:0046872;GO:0005783;GO:0016021;GO:0061630	metal ion binding;endoplasmic reticulum;integral component of membrane;ubiquitin protein ligase activity	K15707	RNF170	http://www.genome.jp/dbget-bin/www_bget?ko:K15707	-	-	KOG2164	Predicted E3 ubiquitin ligase	sp|Q7SZN2|RN170_DANRE;sp|F1MK05|RN170_BOVIN	E3 ubiquitin-protein ligase RNF170 OS=Danio rerio OX=7955 GN=rnf170 PE=2 SV=1;E3 ubiquitin-protein ligase RNF170 OS=Bos taurus OX=9913 GN=RNF170 PE=3 SV=2
g12656	948	1	2.1	1.85	22.59	23.7	34.24	3.57169	1.82616e-25	1.49053e-23	XP_031101000.1	pathogenesis-related protein PR-1-like [Ipomoea triloba]	GO:0005615;GO:0009607;GO:0006952;GO:0005576	extracellular space;response to biotic stimulus;defense response;extracellular region	-	-	-	-	-	-	-	sp|Q40374|PR1_MEDTR	Pathogenesis-related protein PR-1 OS=Medicago truncatula OX=3880 GN=PR-1 PE=2 SV=1
g32242	660	0.89	0.05	0.74	22.19	31.31	40.26	5.66431	1.89293e-25	1.54214e-23	XP_031090659.1	17.8 kDa class I heat shock protein-like [Ipomoea triloba]	-	-	K13993	HSP20	http://www.genome.jp/dbget-bin/www_bget?ko:K13993	Protein processing in endoplasmic reticulum	ko04141	-	-	sp|P27396|HSP11_DAUCA	17.8 kDa class I heat shock protein OS=Daucus carota OX=4039 PE=3 SV=1
g24109	1913	0.31	0.24	0.4	5.08	5.8	6.62	3.85243	1.90063e-25	1.54551e-23	XP_031104171.1	xanthotoxin 5-hydroxylase CYP82C4-like isoform X1 [Ipomoea triloba]	-	-	-	-	-	-	-	-	-	sp|Q9SZ46|C82C4_ARATH	Xanthotoxin 5-hydroxylase CYP82C4 OS=Arabidopsis thaliana OX=3702 GN=CYP82C4 PE=1 SV=1
g63758	1329	45.86	35.01	32.67	138.64	141.32	155.3	1.52921	2.10295e-25	1.70684e-23	XP_031117977.1	flavone 3&apos;-O-methyltransferase 1-like [Ipomoea triloba]	GO:0032259;GO:0008171	methylation;O-methyltransferase activity	-	-	-	-	-	-	-	sp|I1M2U5|NAMT1_SOYBN	Nicotinate N-methyltransferase 1 OS=Glycine max OX=3847 GN=NANMT1 PE=1 SV=1
g14198	1525	3.62	2.7	2.7	16.18	16.95	15.03	2.01152	2.6195e-25	2.11035e-23	XP_031099138.1;ALG62646.1	homogentisate phytyltransferase 1, chloroplastic [Ipomoea triloba];homogentisate phytyltransferase, partial [Ipomoea batatas]	GO:0016021;GO:0004659	integral component of membrane;prenyltransferase activity	K09833	HPT,HGGT,ubiA	http://www.genome.jp/dbget-bin/www_bget?ko:K09833	Ubiquinone and other terpenoid-quinone biosynthesis	ko00130	-	-	sp|Q8VWJ1|HPT1_ARATH	Homogentisate phytyltransferase 1, chloroplastic OS=Arabidopsis thaliana OX=3702 GN=HPT1 PE=1 SV=1
g32941	2103	1.19	1.4	1.26	8.7	9.48	8.59	2.35187	2.64075e-25	2.12354e-23	XP_031092158.1	2-isopropylmalate synthase A-like [Ipomoea triloba]	GO:0009507;GO:0009082;GO:0003852;GO:0009098	chloroplast;branched-chain amino acid biosynthetic process;2-isopropylmalate synthase activity;leucine biosynthetic process	K01649	leuA,IMS	http://www.genome.jp/dbget-bin/www_bget?ko:K01649	Valine, leucine and isoleucine biosynthesis;Pyruvate metabolism	ko00290,ko00620	KOG2367	Alpha-isopropylmalate synthase/homocitrate synthase	sp|O04973|LEU1A_SOLPN	2-isopropylmalate synthase A OS=Solanum pennellii OX=28526 GN=IPMSA PE=2 SV=1
g52646	3489	0.64	0.42	0.4	4.7	4.25	3.53	2.68454	3.24737e-25	2.60173e-23	XP_031105302.1	probable alpha-mannosidase At5g13980 isoform X1 [Ipomoea triloba]	GO:0005774;GO:0004559;GO:0046872;GO:0006013;GO:0030246	vacuolar membrane;alpha-mannosidase activity;metal ion binding;mannose metabolic process;carbohydrate binding	K01191	MAN2C1	http://www.genome.jp/dbget-bin/www_bget?ko:K01191	Other glycan degradation	ko00511	KOG1959	Glycosyl hydrolase, family 38 - alpha-mannosidase	sp|Q8LPJ3|MANA2_ARATH	Probable alpha-mannosidase At5g13980 OS=Arabidopsis thaliana OX=3702 GN=At5g13980 PE=2 SV=1
g46107	735	1.57	1.04	0.38	19.61	20.95	17.95	3.91439	4.51575e-25	3.57187e-23	-	-	-	-	-	-	-	-	-	-	-	-	-
g16877	881	12.65	8.82	7.96	48.26	50.97	46.34	1.90662	4.6587e-25	3.6716e-23	XP_031096363.1	microsomal glutathione S-transferase 3 [Ipomoea triloba]	GO:0004602;GO:0005635;GO:0005794;GO:0005773;GO:0016021;GO:0004364;GO:0005783	glutathione peroxidase activity;nuclear envelope;Golgi apparatus;vacuole;integral component of membrane;glutathione transferase activity;endoplasmic reticulum	K00799	GST,gst	http://www.genome.jp/dbget-bin/www_bget?ko:K00799	Glutathione metabolism	ko00480	-	-	sp|Q9CPU4|MGST3_MOUSE	Microsomal glutathione S-transferase 3 OS=Mus musculus OX=10090 GN=Mgst3 PE=1 SV=1
g50796	603	2.32	3.95	1.7	34.31	39.03	37.72	3.3698	4.85663e-25	3.81377e-23	PIN10958.1	hypothetical protein CDL12_16448 [Handroanthus impetiginosus]	GO:0006979;GO:0016021	response to oxidative stress;integral component of membrane	-	-	-	-	-	-	-	-	-
g8728	2023	54.85	42.76	47.37	155.07	169.48	159.21	1.31906	5.41274e-25	4.23518e-23	XP_009343084.1;KAA0056880.1;XP_019191366.1	PREDICTED: polyubiquitin isoform X1 [Pyrus x bretschneideri];hypothetical protein E6C27_scaffold96G00490 [Cucumis melo var. makuwa];PREDICTED: polyubiquitin-like isoform X1 [Ipomoea nil]	GO:0005737;GO:0031625;GO:0005634;GO:0019941;GO:0005840;GO:0031386;GO:0016567	cytoplasm;ubiquitin protein ligase binding;nucleus;modification-dependent protein catabolic process;ribosome;protein tag;protein ubiquitination	K08770	UBC	http://www.genome.jp/dbget-bin/www_bget?ko:K08770	Ubiquitin mediated proteolysis	ko04120	KOG0001	Ubiquitin and ubiquitin-like proteins	sp|P0CG85|UBI1P_NICSY;sp|P0CG71|UBIQ1_CAEEL;sp|P69322|UBIQP_PEA	Polyubiquitin OS=Nicotiana sylvestris OX=4096 GN=UBI11 PE=2 SV=1;Polyubiquitin-A OS=Caenorhabditis elegans OX=6239 GN=ubq-1 PE=3 SV=1;Polyubiquitin OS=Pisum sativum OX=3888 GN=PU1 PE=2 SV=2
g61359	3410	0.24	0.33	0.3	3.66	3.73	3.11	3.10306	5.69818e-25	4.44254e-23	XP_031119323.1	probable LRR receptor-like serine/threonine-protein kinase At1g56140 isoform X1 [Ipomoea triloba]	-	-	-	-	-	-	-	-	-	sp|C0LGH2|Y1561_ARATH;sp|C0LGH3|Y5614_ARATH	Probable LRR receptor-like serine/threonine-protein kinase At1g56130 OS=Arabidopsis thaliana OX=3702 GN=At1g56130 PE=2 SV=2;Probable LRR receptor-like serine/threonine-protein kinase At1g56140 OS=Arabidopsis thaliana OX=3702 GN=At1g56140 PE=2 SV=2
g30006	10278	1.41	1.62	1.31	6	8.43	4.62	1.49995	6.51692e-25	5.03574e-23	XP_031109590.1	protein furry homolog-like isoform X2 [Ipomoea triloba]	GO:0005886;GO:0005938;GO:0030427;GO:0000902	plasma membrane;cell cortex;site of polarized growth;cell morphogenesis	-	-	-	-	-	KOG1825;KOG1038	Fry-like conserved proteins;Mitochondrial/chloroplast DNA-directed RNA polymerase RPO41, provides primers for DNA replication-initiation	sp|Q8L6J3|RPO2B_TOBAC;sp|O94915|FRYL_HUMAN	DNA-directed RNA polymerase 2B, chloroplastic/mitochondrial OS=Nicotiana tabacum OX=4097 GN=RPOT2-TOM PE=2 SV=2;Protein furry homolog-like OS=Homo sapiens OX=9606 GN=FRYL PE=1 SV=2
g3739	1452	2.82	2.83	2.11	15.6	16.28	14.64	2.16282	6.60553e-25	5.09516e-23	XP_031116432.1	protein phosphatase 2C 37-like [Ipomoea triloba]	GO:0005634;GO:0005829;GO:0106307;GO:0106306;GO:0046872	nucleus;cytosol;protein threonine phosphatase activity;protein serine phosphatase activity;metal ion binding	K14497	PP2C	http://www.genome.jp/dbget-bin/www_bget?ko:K14497	MAPK signaling pathway - plant;Plant hormone signal transduction	ko04016,ko04075	-	-	sp|P49598|P2C37_ARATH	Protein phosphatase 2C 37 OS=Arabidopsis thaliana OX=3702 GN=PP2CA PE=1 SV=1
g46108	1537	0.33	0.98	1.47	193.48	88.85	152.86	6.80995	8.10151e-25	6.21602e-23	XP_031116651.1	phospholipase A1-II 1-like [Ipomoea triloba]	-	-	-	-	-	-	-	-	-	sp|A2WT95|PLA1_ORYSI	Phospholipase A1-II 1 OS=Oryza sativa subsp. indica OX=39946 GN=OsI_03083 PE=3 SV=2
g30532	2297	32.5	24.57	22.76	91.86	97.97	94.89	1.42628	9.23725e-25	7.03778e-23	XP_031091638.1	50S ribosomal protein L1, chloroplastic-like [Ipomoea triloba]	GO:0000470;GO:0006412;GO:0009570;GO:0022625;GO:0015934;GO:0019843;GO:0009941;GO:0003723;GO:0003735;GO:0009535;GO:0005634;GO:0003729	maturation of LSU-rRNA;translation;chloroplast stroma;cytosolic large ribosomal subunit;large ribosomal subunit;rRNA binding;chloroplast envelope;RNA binding;structural constituent of ribosome;chloroplast thylakoid membrane;nucleus;mRNA binding	K02863	RP-L1,MRPL1,rplA	http://www.genome.jp/dbget-bin/www_bget?ko:K02863	Ribosome	ko03010	-	-	sp|Q9LY66|RK1_ARATH;sp|Q9LE95|RK1_SPIOL	50S ribosomal protein L1, chloroplastic OS=Arabidopsis thaliana OX=3702 GN=RPL1 PE=1 SV=1;50S ribosomal protein L1, chloroplastic OS=Spinacia oleracea OX=3562 GN=RPL1 PE=1 SV=1
g23430	982	652.12	624.03	431.21	2502.71	2768.17	3076.96	1.88213	1.15442e-24	8.73427e-23	XP_019187759.1	PREDICTED: dormancy-associated protein homolog 3 [Ipomoea nil]	-	-	-	-	-	-	-	-	-	sp|Q8LD26|DRMH3_ARATH	Dormancy-associated protein homolog 3 OS=Arabidopsis thaliana OX=3702 GN=At1g56220 PE=1 SV=1
g34227	3169	4.89	5.1	3.43	22.38	28.39	28.98	2.1632	1.16128e-24	8.77092e-23	XP_031131584.1	L-type lectin-domain containing receptor kinase IX.1-like [Ipomoea triloba]	-	-	-	-	-	-	-	-	-	sp|Q9LXA5|LRK91_ARATH	L-type lectin-domain containing receptor kinase IX.1 OS=Arabidopsis thaliana OX=3702 GN=LECRK91 PE=1 SV=1
g42092	2742	11.95	8.57	8.28	45.57	48.83	35.37	1.80962	1.21442e-24	9.15632e-23	BAW33108.1	isoamylase [Ipomoea batatas]	GO:0009501;GO:0019252;GO:0043169;GO:0004553;GO:0005975	amyloplast;starch biosynthetic process;cation binding;hydrolase activity, hydrolyzing O-glycosyl compounds;carbohydrate metabolic process	K01214	ISA,treX	http://www.genome.jp/dbget-bin/www_bget?ko:K01214	Starch and sucrose metabolism	ko00500	-	-	sp|Q9M0S5|ISOA3_ARATH	Isoamylase 3, chloroplastic OS=Arabidopsis thaliana OX=3702 GN=ISA3 PE=1 SV=2
g55096	3714	8.31	5.68	5.37	28.45	28.68	24.5	1.66496	1.30507e-24	9.80583e-23	XP_031102761.1	pumilio homolog 5 isoform X1 [Ipomoea triloba]	GO:0003729;GO:0010608;GO:0003723;GO:0006417;GO:0005737	mRNA binding;posttranscriptional regulation of gene expression;RNA binding;regulation of translation;cytoplasm	K17943	PUM	http://www.genome.jp/dbget-bin/www_bget?ko:K17943	-	-	KOG1488	Translational repressor Pumilio/PUF3 and related RNA-binding proteins (Puf superfamily)	sp|Q9LJX4|PUM5_ARATH	Pumilio homolog 5 OS=Arabidopsis thaliana OX=3702 GN=APUM5 PE=1 SV=2
g63948	1847	10.26	5.89	6.49	39.24	37.77	35.24	1.9078	1.54316e-24	1.15748e-22	XP_031118806.1	homogentisate 1,2-dioxygenase isoform X2 [Ipomoea triloba]	GO:0006570;GO:0046872;GO:0004411;GO:0005737;GO:0006559	tyrosine metabolic process;metal ion binding;homogentisate 1,2-dioxygenase activity;cytoplasm;L-phenylalanine catabolic process	K00451	HGD,hmgA	http://www.genome.jp/dbget-bin/www_bget?ko:K00451	Tyrosine metabolism	ko00350	-	-	sp|Q9ZRA2|HGD_ARATH	Homogentisate 1,2-dioxygenase OS=Arabidopsis thaliana OX=3702 GN=HGO PE=2 SV=2
g11918	2732	3.48	3.32	2.4	14.34	13.19	12.19	1.73547	1.89372e-24	1.41069e-22	XP_031101192.1;XP_031101193.1	coilin-like isoform X3 [Ipomoea triloba];coilin-like isoform X4 [Ipomoea triloba]	GO:0005634	nucleus	K13150	COIL,CLN80	http://www.genome.jp/dbget-bin/www_bget?ko:K13150	-	-	-	-	sp|Q8RWK8|COIL_ARATH	Coilin OS=Arabidopsis thaliana OX=3702 GN=COIL PE=1 SV=1
g44143	1189	4.14	3.55	4.45	26.71	37.69	24.95	2.48361	2.10894e-24	1.56833e-22	XP_019179328.1	PREDICTED: pentatricopeptide repeat-containing protein At4g38150-like [Ipomoea nil]	-	-	-	-	-	-	-	-	-	sp|Q9SZL5|PP356_ARATH	Pentatricopeptide repeat-containing protein At4g38150 OS=Arabidopsis thaliana OX=3702 GN=At4g38150 PE=2 SV=1
g21335	1257	1.54	0.31	0.84	12.38	12.92	12.2	3.7777	2.24787e-24	1.66595e-22	XP_019184824.1;XP_019184911.1;XP_031104152.1;XP_019184910.1	PREDICTED: carotenoid 9,10(9&apos;,10&apos;)-cleavage dioxygenase 1-like isoform X1 [Ipomoea nil];PREDICTED: carotenoid 9,10(9&apos;,10&apos;)-cleavage dioxygenase 1-like isoform X2 [Ipomoea nil];carotenoid 9,10(9&apos;,10&apos;)-cleavage dioxygenase 1-like [Ipomoea triloba];PREDICTED: carotenoid 9,10(9&apos;,10&apos;)-cleavage dioxygenase 1-like isoform X1 [Ipomoea nil]	GO:0009570;GO:0016702;GO:0046872;GO:0016121;GO:0010436	chloroplast stroma;oxidoreductase activity, acting on single donors with incorporation of molecular oxygen, incorporation of two atoms of oxygen;metal ion binding;carotene catabolic process;carotenoid dioxygenase activity	-	-	-	-	-	-	-	sp|Q8LP17|CCD1_PEA;sp|C3VEQ4|CCD1_ONCHC;sp|Q9LRR7|NCED3_ARATH;sp|O65572|CCD1_ARATH	Carotenoid 9,10(9&apos;,10&apos;)-cleavage dioxygenase 1 OS=Pisum sativum OX=3888 GN=CCD1 PE=2 SV=1;Carotenoid 9,10(9&apos;,10&apos;)-cleavage dioxygenase 1 OS=Oncidium hybrid cultivar OX=141207 GN=CCD1 PE=2 SV=1;9-cis-epoxycarotenoid dioxygenase NCED3, chloroplastic OS=Arabidopsis thaliana OX=3702 GN=NCED3 PE=1 SV=1;Carotenoid 9,10(9&apos;,10&apos;)-cleavage dioxygenase 1 OS=Arabidopsis thaliana…
g19369	1873	5.01	10.65	7.03	78.29	73.42	73.64	2.85846	2.33506e-24	1.72469e-22	XP_031093886.1	methionine gamma-lyase [Ipomoea triloba]	GO:0016829;GO:0030170;GO:0003824;GO:0019346	lyase activity;pyridoxal phosphate binding;catalytic activity;transsulfuration	K01761	E4.4.1.11	http://www.genome.jp/dbget-bin/www_bget?ko:K01761	Cysteine and methionine metabolism;Selenocompound metabolism	ko00270,ko00450	KOG0053	Cystathionine beta-lyases/cystathionine gamma-synthases	sp|Q9SGU9|MGL_ARATH	Methionine gamma-lyase OS=Arabidopsis thaliana OX=3702 GN=MGL PE=1 SV=1
g47272	993	1.97	0.62	0.81	17.93	15.67	22.06	3.68283	2.37178e-24	1.74589e-22	XP_031123391.1	extracellular ribonuclease LE-like [Ipomoea triloba]	GO:0033897;GO:0003723;GO:0006401;GO:0004521;GO:0005576	ribonuclease T2 activity;RNA binding;RNA catabolic process;endoribonuclease activity;extracellular region	K01166	RNASET2	http://www.genome.jp/dbget-bin/www_bget?ko:K01166	-	-	-	-	sp|P80022|RNLE_SOLLC	Extracellular ribonuclease LE OS=Solanum lycopersicum OX=4081 PE=1 SV=2
g47757	1691	1.23	0.9	0.85	7.84	8.69	8.11	2.64581	2.78766e-24	2.04855e-22	XP_031093959.1	L-idonate 5-dehydrogenase-like [Ipomoea triloba]	GO:0008270;GO:0016491	zinc ion binding;oxidoreductase activity	K00008	SORD,gutB	http://www.genome.jp/dbget-bin/www_bget?ko:K00008	Fructose and mannose metabolism;Pentose and glucuronate interconversions	ko00051,ko00040	KOG0024	Sorbitol dehydrogenase	sp|Q1PSI9|IDND_VITVI	L-idonate 5-dehydrogenase OS=Vitis vinifera OX=29760 GN=VIT_16s0100g00290 PE=1 SV=2
g18108	1883	9.18	8.85	8.56	34.64	36.47	31.1	1.51455	2.80968e-24	2.06125e-22	XP_031093197.1	fructokinase-like 1, chloroplastic [Ipomoea triloba]	GO:0016773;GO:0016301;GO:0009658;GO:0042793;GO:0042644	phosphotransferase activity, alcohol group as acceptor;kinase activity;chloroplast organization;plastid transcription;chloroplast nucleoid	-	-	-	-	-	-	-	sp|Q9M394|SCKL1_ARATH	Fructokinase-like 1, chloroplastic OS=Arabidopsis thaliana OX=3702 GN=FLN1 PE=1 SV=1
g25064	3219	27.51	16.33	13.34	114.41	120.32	105.21	2.17796	3.01599e-24	2.20517e-22	XP_031101668.1	BEL1-like homeodomain protein 1 [Ipomoea triloba]	GO:0006355;GO:0005634;GO:0046982;GO:0003677;GO:0009737;GO:0005737;GO:0010201;GO:0010197;GO:0009610;GO:0042803;GO:0000978;GO:0006357;GO:0000981	regulation of transcription, DNA-templated;nucleus;protein heterodimerization activity;DNA binding;response to abscisic acid;cytoplasm;response to continuous far red light stimulus by the high-irradiance response system;polar nucleus fusion;response to symbiotic fungus;protein homodimerization activity;RNA polymerase II cis-regulatory region sequence-specific DNA binding;regulation of transcripti…	-	-	-	-	-	-	-	sp|Q9SJ56|BLH1_ARATH	BEL1-like homeodomain protein 1 OS=Arabidopsis thaliana OX=3702 GN=BLH1 PE=1 SV=1
g6122	1110	65.6	40.76	42.38	234.68	273.91	205.48	1.86204	3.19297e-24	2.33065e-22	XP_031113596.1;XP_031113595.1;XP_031113597.1	ethylene-responsive transcription factor RAP2-3 isoform X2 [Ipomoea triloba];ethylene-responsive transcription factor RAP2-3 isoform X1 [Ipomoea triloba];ethylene-responsive transcription factor RAP2-3 isoform X3 [Ipomoea triloba]	GO:0003677;GO:0009873;GO:0006952;GO:0003700;GO:0005634	DNA binding;ethylene-activated signaling pathway;defense response;DNA-binding transcription factor activity;nucleus	K09286	EREBP	http://www.genome.jp/dbget-bin/www_bget?ko:K09286	-	-	-	-	sp|P42736|RAP23_ARATH	Ethylene-responsive transcription factor RAP2-3 OS=Arabidopsis thaliana OX=3702 GN=RAP2-3 PE=1 SV=2
g34885	1052	0.27	0.19	0	15.05	19.89	10.88	6.37989	3.45924e-24	2.51657e-22	XP_031132171.1;XP_031132172.1	26.5 kDa heat shock protein, mitochondrial isoform X1 [Ipomoea triloba];26.5 kDa heat shock protein, mitochondrial isoform X2 [Ipomoea triloba]	GO:0051259;GO:0006457;GO:0009408;GO:0051082;GO:0043621;GO:0042542;GO:0005737;GO:0009651	protein complex oligomerization;protein folding;response to heat;unfolded protein binding;protein self-association;response to hydrogen peroxide;cytoplasm;response to salt stress	K13993	HSP20	http://www.genome.jp/dbget-bin/www_bget?ko:K13993	Protein processing in endoplasmic reticulum	ko04141	-	-	sp|Q9SSQ8|HS26M_ARATH	26.5 kDa heat shock protein, mitochondrial OS=Arabidopsis thaliana OX=3702 GN=HSP26.5 PE=2 SV=1
g44471	762	17.43	17.71	10.13	98.37	103.75	83.66	2.24064	4.11239e-24	2.98674e-22	XP_031116976.1;XP_031095011.1	uncharacterized protein LOC116020635 [Ipomoea triloba];uncharacterized protein LOC115999293 [Ipomoea triloba]	GO:0016829	lyase activity	-	-	-	-	-	-	-	-	-
g34133	2588	2.46	1.8	1.48	11.04	9.55	9.86	1.98729	4.23934e-24	3.06869e-22	XP_031130736.1	methylcrotonoyl-CoA carboxylase beta chain, mitochondrial [Ipomoea triloba]	GO:0009507;GO:1905202;GO:0005524;GO:0005739;GO:0006552;GO:0016874	chloroplast;methylcrotonoyl-CoA carboxylase complex;ATP binding;mitochondrion;leucine catabolic process;ligase activity	K01969	E6.4.1.4B	http://www.genome.jp/dbget-bin/www_bget?ko:K01969	Valine, leucine and isoleucine degradation	ko00280	KOG0540	3-Methylcrotonyl-CoA carboxylase, non-biotin containing subunit/Acetyl-CoA carboxylase carboxyl transferase, subunit beta	sp|Q9LDD8|MCCB_ARATH	Methylcrotonoyl-CoA carboxylase beta chain, mitochondrial OS=Arabidopsis thaliana OX=3702 GN=MCCB PE=2 SV=1
g59083	1133	40.61	31.61	29.56	120.2	139.98	121.9	1.49443	4.46429e-24	3.22615e-22	XP_031126091.1	uncharacterized protein LOC116028501 [Ipomoea triloba]	GO:0016787	hydrolase activity	K01061	E3.1.1.45	http://www.genome.jp/dbget-bin/www_bget?ko:K01061	-	-	-	-	sp|P46209|USF_AQUPY	Protein usf OS=Aquifex pyrophilus OX=2714 GN=usf PE=4 SV=1
g62747	1089	6.18	5.15	3.74	32.7	29.54	25.39	2.13623	4.48847e-24	3.23825e-22	XP_031120148.1;XP_031120147.1	CXXC motif containing zinc binding protein isoform X2 [Ipomoea triloba];CXXC motif containing zinc binding protein isoform X1 [Ipomoea triloba]	-	-	-	-	-	-	-	-	-	sp|Q3B8G0|CZIB_XENLA	CXXC motif containing zinc binding protein OS=Xenopus laevis OX=8355 GN=czib PE=2 SV=1
g50125	835	114.85	66.63	91.53	602.22	407.26	516.51	2.07852	4.6228e-24	3.32964e-22	XP_031122042.1;XP_031122045.1	kirola-like [Ipomoea triloba];kirola-like [Ipomoea triloba]	-	-	-	-	-	-	-	-	-	sp|P85524|KIRO_ACTDE	Kirola OS=Actinidia deliciosa OX=3627 PE=1 SV=1
g54372	1859	0.1	0.26	0.06	5.16	6.27	4.99	4.81982	5.23768e-24	3.76007e-22	XP_031106464.1	glycerol-3-phosphate acyltransferase 1-like [Ipomoea triloba]	GO:0016791;GO:0016021;GO:0010143;GO:0090447;GO:0016746;GO:0016020	phosphatase activity;integral component of membrane;cutin biosynthetic process;glycerol-3-phosphate 2-O-acyltransferase activity;acyltransferase activity;membrane	K13508	GPAT	http://www.genome.jp/dbget-bin/www_bget?ko:K13508	Glycerolipid metabolism;Glycerophospholipid metabolism	ko00561,ko00564	-	-	sp|Q9SHJ5|GPAT1_ARATH	Glycerol-3-phosphate acyltransferase 1 OS=Arabidopsis thaliana OX=3702 GN=GPAT1 PE=1 SV=1
g20745	2031	24.46	30.82	27.93	136.66	150.79	122.06	1.86095	5.85731e-24	4.19106e-22	XP_031095847.1	T-complex protein 1 subunit gamma [Ipomoea triloba]	GO:0005524;GO:0005832;GO:0016887;GO:0006457;GO:0051082;GO:0005737	ATP binding;chaperonin-containing T-complex;ATP hydrolysis activity;protein folding;unfolded protein binding;cytoplasm	K09495	CCT3,TRIC5	http://www.genome.jp/dbget-bin/www_bget?ko:K09495	-	-	KOG0364	Chaperonin complex component, TCP-1 gamma subunit (CCT3)	sp|Q84WV1|TCPG_ARATH	T-complex protein 1 subunit gamma OS=Arabidopsis thaliana OX=3702 GN=CCT3 PE=1 SV=1
g5453	1023	6.92	6.8	5.08	33.88	30.04	31.64	1.93271	6.83107e-24	4.87179e-22	XP_031110876.1;XP_031111348.1;XP_031113628.1	glutathione S-transferase-like [Ipomoea triloba];glutathione S-transferase-like [Ipomoea triloba];glutathione S-transferase-like [Ipomoea triloba]	GO:0004364;GO:0009734;GO:0005737;GO:0006749;GO:0043295	glutathione transferase activity;auxin-activated signaling pathway;cytoplasm;glutathione metabolic process;glutathione binding	K00799	GST,gst	http://www.genome.jp/dbget-bin/www_bget?ko:K00799	Glutathione metabolism	ko00480	-	-	sp|P46423|GSTF_HYOMU	Glutathione S-transferase OS=Hyoscyamus muticus OX=35626 PE=1 SV=1
g47114	1698	9.43	2.28	6.84	295.84	351.37	451.01	5.51045	6.98974e-24	4.97679e-22	XP_031121336.1	leucine aminopeptidase 2, chloroplastic-like [Ipomoea triloba]	GO:0070006;GO:0030145;GO:0005737	metalloaminopeptidase activity;manganese ion binding;cytoplasm	K01255	CARP,pepA	http://www.genome.jp/dbget-bin/www_bget?ko:K01255	Glutathione metabolism	ko00480	KOG2597	Predicted aminopeptidase of the M17 family	sp|Q42876|AMPL2_SOLLC	Leucine aminopeptidase 2, chloroplastic OS=Solanum lycopersicum OX=4081 GN=LAPA2 PE=2 SV=1
g54041	917	4.05	4.2	4.98	33.17	27.91	25.64	2.27884	7.79523e-24	5.51421e-22	XP_031106032.1	2-iminobutanoate/2-iminopropanoate deaminase-like [Ipomoea triloba]	-	-	K09022	ridA,tdcF,RIDA	http://www.genome.jp/dbget-bin/www_bget?ko:K09022	-	-	KOG2317	Putative translation initiation inhibitor UK114/IBM1	sp|Q94JQ4|RIDA_ARATH	Reactive Intermediate Deaminase A, chloroplastic OS=Arabidopsis thaliana OX=3702 GN=RIDA PE=1 SV=1
g23411	2425	0.56	0.32	0.44	4.55	4.65	5.55	3.12598	8.86717e-24	6.26229e-22	XP_031103985.1	F-box/LRR-repeat protein 3 [Ipomoea triloba]	GO:0019005;GO:0031146	SCF ubiquitin ligase complex;SCF-dependent proteasomal ubiquitin-dependent protein catabolic process	K10268	FBXL2_20	http://www.genome.jp/dbget-bin/www_bget?ko:K10268	-	-	-	-	sp|Q8RWU5|FBL3_ARATH	F-box/LRR-repeat protein 3 OS=Arabidopsis thaliana OX=3702 GN=FBL3 PE=2 SV=1
g15660	1551	0.66	0.45	0.81	8.29	8.93	6.78	3.23021	1.10544e-23	7.78174e-22	XP_031097993.1	putative transferase At4g12130, mitochondrial [Ipomoea triloba]	GO:0016740;GO:0005759;GO:0016226	transferase activity;mitochondrial matrix;iron-sulfur cluster assembly	K22073	IBA57	http://www.genome.jp/dbget-bin/www_bget?ko:K22073	-	-	KOG2929	Transcription factor, component of CCR4 transcriptional complex	sp|Q8L733|Y4121_ARATH	Putative transferase At4g12130, mitochondrial OS=Arabidopsis thaliana OX=3702 GN=At4g12130 PE=1 SV=1
g20480	1286	16.75	14.25	12.38	57.21	58.24	49.13	1.50675	1.59703e-23	1.11163e-21	XP_031093655.1	uncharacterized protein LOC115998271 [Ipomoea triloba]	GO:0034599;GO:0003960;GO:0009644;GO:0016491;GO:0005829;GO:0005737	cellular response to oxidative stress;NADPH:quinone reductase activity;response to high light intensity;oxidoreductase activity;cytosol;cytoplasm	K00344	qor,CRYZ	http://www.genome.jp/dbget-bin/www_bget?ko:K00344	-	-	KOG1197	Predicted quinone oxidoreductase	sp|P43903|QOR_PSEAE	Quinone oxidoreductase OS=Pseudomonas aeruginosa (strain ATCC 15692 / DSM 22644 / CIP 104116 / JCM 14847 / LMG 12228 / 1C / PRS 101 / PAO1) OX=208964 GN=qor PE=3 SV=2
g22223	2423	1.99	1.28	1.33	7.72	10.73	7.12	2.49493	2.20033e-23	1.52425e-21	XP_031102917.1	chaperone protein ClpB3, mitochondrial-like [Ipomoea triloba]	GO:0009536;GO:0009408;GO:0005737;GO:0034605;GO:0016887;GO:0042026;GO:0005524	plastid;response to heat;cytoplasm;cellular response to heat;ATP hydrolysis activity;protein refolding;ATP binding	K03695	clpB	http://www.genome.jp/dbget-bin/www_bget?ko:K03695	-	-	KOG1051	Chaperone HSP104 and related ATP-dependent Clp proteases	sp|Q0E3C8|CLPB3_ORYSJ;sp|Q8VYJ7|CLPB4_ARATH	Chaperone protein ClpB3, mitochondrial OS=Oryza sativa subsp. japonica OX=39947 GN=CLPB3 PE=2 SV=3;Chaperone protein ClpB4, mitochondrial OS=Arabidopsis thaliana OX=3702 GN=CLPB4 PE=2 SV=1
g25987	2318	14.7	10.72	10.2	51.14	46.84	40.08	1.53221	3.06867e-23	2.10567e-21	XP_031109353.1	probable plastidic glucose transporter 2 [Ipomoea triloba]	GO:0022857;GO:0016021;GO:0008643;GO:0006817	transmembrane transporter activity;integral component of membrane;carbohydrate transport;phosphate ion transport	-	-	-	-	-	-	-	sp|Q9FYG3|PLST2_ARATH	Probable plastidic glucose transporter 2 OS=Arabidopsis thaliana OX=3702 GN=At1g67300 PE=2 SV=1
g50102	640	10.61	8.53	7.11	45.56	51.02	50.21	2.08597	3.27519e-23	2.24384e-21	XP_031121702.1	heavy metal-associated isoprenylated plant protein 20-like [Ipomoea triloba]	GO:0046872	metal ion binding	-	-	-	-	-	-	-	sp|Q93VP2|HIP22_ARATH	Heavy metal-associated isoprenylated plant protein 22 OS=Arabidopsis thaliana OX=3702 GN=HIPP22 PE=1 SV=1
g39178	3509	0.66	0.6	0.78	6.8	7.19	4.24	2.79748	3.46134e-23	2.36765e-21	XP_031124827.1	ATP-dependent Clp protease ATP-binding subunit ClpA homolog CD4B, chloroplastic-like [Ipomoea triloba]	GO:0016887;GO:0005737;GO:0034605;GO:0008233;GO:0005524	ATP hydrolysis activity;cytoplasm;cellular response to heat;peptidase activity;ATP binding	K03696	clpC	http://www.genome.jp/dbget-bin/www_bget?ko:K03696	-	-	KOG1051	Chaperone HSP104 and related ATP-dependent Clp proteases	sp|P31541|CLPAA_SOLLC	ATP-dependent Clp protease ATP-binding subunit ClpA homolog CD4A, chloroplastic OS=Solanum lycopersicum OX=4081 GN=CD4A PE=3 SV=1
g30180	2424	0.7	0.6	0.84	5.57	6.23	5.94	2.67689	3.97267e-23	2.71314e-21	XP_031108184.1;XP_019185787.1	uncharacterized CRM domain-containing protein At3g25440, chloroplastic [Ipomoea triloba];PREDICTED: MATH and LRR domain-containing protein PFE0570w [Ipomoea nil]	GO:0003723	RNA binding	-	-	-	-	-	-	-	sp|Q9LT57|CFM9_ARATH	CRM-domain containing factor CFM9, mitochondrial OS=Arabidopsis thaliana OX=3702 GN=CFM9 PE=2 SV=1
g39300	1683	3.14	2.79	2.25	13.83	16.67	14.83	2.05249	4.07833e-23	2.78094e-21	XP_031125594.1	UDP-glucose 4-epimerase GEPI48-like [Ipomoea triloba]	GO:0006012;GO:0003978;GO:0005829;GO:0006364;GO:0003723	galactose metabolic process;UDP-glucose 4-epimerase activity;cytosol;rRNA processing;RNA binding	K01784	galE,GALE	http://www.genome.jp/dbget-bin/www_bget?ko:K01784	Amino sugar and nucleotide sugar metabolism;Galactose metabolism	ko00520,ko00052	KOG1371	UDP-glucose 4-epimerase/UDP-sulfoquinovose synthase	sp|O65781|GALE2_CYATE	UDP-glucose 4-epimerase GEPI48 OS=Cyamopsis tetragonoloba OX=3832 PE=2 SV=1
g55234	1124	10.06	8.73	6.32	42.92	42.13	35.65	1.82879	4.18584e-23	2.84978e-21	XP_031104325.1;XP_031104324.1	uncharacterized protein LOC116007728 isoform X2 [Ipomoea triloba];uncharacterized protein LOC116007728 isoform X1 [Ipomoea triloba]	GO:0004525;GO:0006396	ribonuclease III activity;RNA processing	K11145	K11145	http://www.genome.jp/dbget-bin/www_bget?ko:K11145	-	-	-	-	sp|P74327|MRNC_SYNY3	Mini-ribonuclease 3 OS=Synechocystis sp. (strain PCC 6803 / Kazusa) OX=1111708 GN=mrnC PE=3 SV=1
g60555	1257	2.24	2.82	2.2	15.66	19.72	20.26	2.50724	4.22134e-23	2.86946e-21	XP_031118350.1	uncharacterized protein LOC116021954 [Ipomoea triloba]	-	-	-	-	-	-	-	-	-	-	-
g46651	663	0.26	0.1	0.11	105.1	132.01	169.49	10.3925	4.46991e-23	3.02424e-21	CAA43267.1;AFR60865.1	sporamin [Ipomoea batatas];sporamin B [Ipomoea batatas]	GO:0005773;GO:0004866;GO:0045735;GO:0004602	vacuole;endopeptidase inhibitor activity;nutrient reservoir activity;glutathione peroxidase activity	-	-	-	-	-	-	-	sp|P10965|SPORB_IPOBA;sp|P14715|SPOR1_IPOBA	Sporamin B OS=Ipomoea batatas OX=4120 GN=GSPO-B1 PE=2 SV=1;Sporamin A OS=Ipomoea batatas OX=4120 PE=2 SV=1
g35332	1485	0.07	0	0.11	10.74	11.32	8.02	6.85757	4.65253e-23	3.14291e-21	XP_031129462.1	uncharacterized protein LOC116031402 [Ipomoea triloba]	GO:0016021	integral component of membrane	-	-	-	-	-	-	-	sp|Q9CAL3|CRK2_ARATH	Cysteine-rich receptor-like protein kinase 2 OS=Arabidopsis thaliana OX=3702 GN=CRK2 PE=1 SV=1
g25456	1477	11.8	10.06	7.62	41	45.79	39.11	1.70695	4.7576e-23	3.20891e-21	XP_031108911.1	phosphoglucan phosphatase LSF2, chloroplastic [Ipomoea triloba]	GO:0009507;GO:2001070;GO:0008138;GO:0046838;GO:0019203;GO:0005983	chloroplast;starch binding;protein tyrosine/serine/threonine phosphatase activity;phosphorylated carbohydrate dephosphorylation;carbohydrate phosphatase activity;starch catabolic process	-	-	-	-	-	-	-	sp|Q9SRK5|LSF2_ARATH	Phosphoglucan phosphatase LSF2, chloroplastic OS=Arabidopsis thaliana OX=3702 GN=LSF2 PE=1 SV=1
g42772	781	451.96	446.74	456.82	1549.37	1498.11	1378.73	1.2851	4.86856e-23	3.27866e-21	XP_031094632.1	nodulin-related protein 1-like isoform X3 [Ipomoea triloba]	GO:0009408;GO:0010115	response to heat;regulation of abscisic acid biosynthetic process	-	-	-	-	-	-	-	sp|Q9ZQ80|NDRP1_ARATH	Nodulin-related protein 1 OS=Arabidopsis thaliana OX=3702 GN=NRP1 PE=1 SV=1
g43747	832	1.46	3.78	1.24	35.95	62.48	90.53	4.46275	5.03305e-23	3.37898e-21	XP_031092714.1;XP_031091873.1	17.2 kDa class II heat shock protein-like [Ipomoea triloba];17.2 kDa class II heat shock protein-like [Ipomoea triloba]	GO:0005737	cytoplasm	K13993	HSP20	http://www.genome.jp/dbget-bin/www_bget?ko:K13993	Protein processing in endoplasmic reticulum	ko04141	-	-	sp|Q01544|HSP21_IPONI	17.2 kDa class II heat shock protein OS=Ipomoea nil OX=35883 GN=SHSP-1 PE=2 SV=1
g8370	534	26.45	3.47	11.49	1888.52	2057.94	1882.95	6.81327	6.161e-23	4.0858e-21	PRQ36381.1	putative proteinase inhibitor I13, potato inhibitor I [Rosa chinensis]	GO:0004867;GO:0009611	serine-type endopeptidase inhibitor activity;response to wounding	-	-	-	-	-	-	-	sp|P08454|ICID_SOLTU;sp|P19873|ITH5_CUCMA	Wound-induced proteinase inhibitor 1 OS=Solanum tuberosum OX=4113 PE=1 SV=2;Inhibitor of trypsin and hageman factor OS=Cucurbita maxima OX=3661 PE=1 SV=1
g12539	2684	2.02	0.58	1.25	15.91	15.41	12.75	3.12871	6.54665e-23	4.33494e-21	XP_031101101.1	ABC transporter G family member 7 isoform X1 [Ipomoea triloba]	GO:0005524;GO:0042626;GO:0016787;GO:0015419;GO:0016021;GO:0009536	ATP binding;ATPase-coupled transmembrane transporter activity;hydrolase activity;ABC-type sulfate transporter activity;integral component of membrane;plastid	-	-	-	-	-	KOG0061	Transporter, ABC superfamily (Breast cancer resistance protein)	sp|Q9ZU35|AB7G_ARATH	ABC transporter G family member 7 OS=Arabidopsis thaliana OX=3702 GN=ABCG7 PE=2 SV=1
g58915	1300	2.56	1.45	1.6	19.2	22.68	12.75	2.88676	7.23577e-23	4.77671e-21	XP_031127888.1	uncharacterized protein LOC116029968 [Ipomoea triloba]	GO:0009651;GO:0004386	response to salt stress;helicase activity	-	-	-	-	-	-	-	-	-
g51792	2712	0.02	0	0	33.98	36.85	23.55	11.7419	1.09909e-22	7.17939e-21	XP_031106374.1	heat shock 70 kDa protein [Ipomoea triloba]	GO:0005788;GO:0042026;GO:0051082;GO:0034620;GO:0005524;GO:0051787;GO:0005737;GO:0051085;GO:0044183;GO:0016887;GO:0031072	endoplasmic reticulum lumen;protein refolding;unfolded protein binding;cellular response to unfolded protein;ATP binding;misfolded protein binding;cytoplasm;chaperone cofactor-dependent protein refolding;protein folding chaperone;ATP hydrolysis activity;heat shock protein binding	K03283	HSPA1s	http://www.genome.jp/dbget-bin/www_bget?ko:K03283	Endocytosis;Protein processing in endoplasmic reticulum;Spliceosome	ko04144,ko04141,ko03040	KOG0101	Molecular chaperones HSP70/HSC70, HSP70 superfamily	sp|P26413|HSP70_SOYBN	Heat shock 70 kDa protein OS=Glycine max OX=3847 GN=HSP70 PE=3 SV=1
g20294	3891	2.81	2.77	2.61	10.47	10.87	10.8	1.54149	1.31905e-22	8.56474e-21	XP_031094389.1	pumilio homolog 2-like [Ipomoea triloba]	GO:0003723;GO:0010608;GO:0003729;GO:0005737;GO:0006417	RNA binding;posttranscriptional regulation of gene expression;mRNA binding;cytoplasm;regulation of translation	K17943	PUM	http://www.genome.jp/dbget-bin/www_bget?ko:K17943	-	-	KOG1488	Translational repressor Pumilio/PUF3 and related RNA-binding proteins (Puf superfamily)	sp|Q9ZW07|PUM1_ARATH	Pumilio homolog 1 OS=Arabidopsis thaliana OX=3702 GN=APUM1 PE=1 SV=1
g47167	1768	9.34	6.85	5.84	32.71	34.22	29.18	1.70728	1.36606e-22	8.84362e-21	XP_031123364.1	uncharacterized protein LOC116026059 [Ipomoea triloba]	GO:0009409;GO:0019843;GO:0016874;GO:0009507;GO:0006364;GO:0003723;GO:0003676;GO:0032544	response to cold;rRNA binding;ligase activity;chloroplast;rRNA processing;RNA binding;nucleic acid binding;plastid translation	-	-	-	-	-	-	-	-	-
g60066	668	1.82	2.52	1.99	38.91	37.91	20.06	3.49592	1.4297e-22	9.24184e-21	XP_031119626.1	heavy metal-associated isoprenylated plant protein 24 [Ipomoea triloba]	GO:0046872	metal ion binding	-	-	-	-	-	-	-	sp|O81464|HIP24_ARATH	Heavy metal-associated isoprenylated plant protein 24 OS=Arabidopsis thaliana OX=3702 GN=HIPP24 PE=1 SV=1
g34448	1022	14.69	15.73	8.97	77.01	90.66	71.64	2.18622	1.55566e-22	1.00412e-20	XP_031130169.1	thioredoxin-like protein CXXS1 [Ipomoea triloba]	-	-	K03671	trxA	http://www.genome.jp/dbget-bin/www_bget?ko:K03671	-	-	-	-	sp|Q8LDI5|CXXS1_ARATH	Thioredoxin-like protein CXXS1 OS=Arabidopsis thaliana OX=3702 GN=CXXS1 PE=2 SV=2
g5907	769	582.29	392.75	277.31	2307.87	2298.82	2052.49	2.01574	2.09274e-22	1.33959e-20	XP_031114397.1	translationally-controlled tumor protein homolog [Ipomoea triloba]	GO:0019904;GO:0009819;GO:0009793;GO:0007346;GO:0008017;GO:0005829;GO:0005774;GO:0090406;GO:0005886;GO:0048527;GO:0009506;GO:0048768;GO:0042742;GO:0009507;GO:0031117;GO:0048046;GO:0009579;GO:0090333;GO:0009860;GO:0001558;GO:0005794;GO:0010252;GO:0040014;GO:0005634;GO:0046686;GO:0051301	protein domain specific binding;drought recovery;embryo development ending in seed dormancy;regulation of mitotic cell cycle;microtubule binding;cytosol;vacuolar membrane;pollen tube;plasma membrane;lateral root development;plasmodesma;root hair cell tip growth;defense response to bacterium;chloroplast;positive regulation of microtubule depolymerization;apoplast;thylakoid;regulation of stomatal c…	-	-	-	-	-	KOG1727	Microtubule-binding protein (translationally controlled tumor protein)	sp|Q9ZSW9|TCTP_HEVBR;sp|Q5J907|TCTP_ELAGV	Translationally-controlled tumor protein homolog OS=Hevea brasiliensis OX=3981 GN=TCTP PE=2 SV=1;Translationally-controlled tumor protein homolog OS=Elaeis guineensis var. tenera OX=51953 GN=TCTP PE=2 SV=1
g60570	2925	4.8	6.2	5	28.04	25.5	23.41	1.82385	2.17054e-22	1.38659e-20	XP_031119679.1	DEAD-box ATP-dependent RNA helicase 28 [Ipomoea triloba]	GO:0009536;GO:0003676;GO:0016787;GO:0005524;GO:0004386	plastid;nucleic acid binding;hydrolase activity;ATP binding;helicase activity	K13181	DDX27,DRS1	http://www.genome.jp/dbget-bin/www_bget?ko:K13181	-	-	KOG0338	ATP-dependent RNA helicase	sp|Q9ZRZ8|RH28_ARATH	DEAD-box ATP-dependent RNA helicase 28 OS=Arabidopsis thaliana OX=3702 GN=RH28 PE=2 SV=1
g4840	2019	1.3	0.85	0.68	7.95	7.37	6.64	2.56367	2.79029e-22	1.76694e-20	XP_019197094.1	PREDICTED: uncharacterized protein LOC109190958 [Ipomoea nil]	-	-	-	-	-	-	-	-	-	-	-
g50215	4814	61.85	56.09	60.82	129.86	139.22	119.22	1.19695	3.04567e-22	1.91749e-20	XP_031122817.1;XP_031122636.1	putative clathrin assembly protein At2g01600 isoform X1 [Ipomoea triloba];uncharacterized protein LOC116025531 isoform X2 [Ipomoea triloba]	GO:0032050;GO:0005794;GO:0048268;GO:0030136;GO:0006900;GO:0072583;GO:0005905;GO:0005545;GO:0000149;GO:0005546;GO:0030276;GO:0006897	clathrin heavy chain binding;Golgi apparatus;clathrin coat assembly;clathrin-coated vesicle;vesicle budding from membrane;clathrin-dependent endocytosis;clathrin-coated pit;1-phosphatidylinositol binding;SNARE binding;phosphatidylinositol-4,5-bisphosphate binding;clathrin binding;endocytosis	-	-	-	-	-	-	-	sp|Q8LBH2|CAP8_ARATH	Putative clathrin assembly protein At2g01600 OS=Arabidopsis thaliana OX=3702 GN=At2g01600 PE=2 SV=2
g14616	1578	23.4	21.43	25.65	95.86	91.35	102.43	1.56615	3.17351e-22	1.99509e-20	XP_031097538.1;XP_031097537.1	equilibrative nucleotide transporter 3-like isoform X2 [Ipomoea triloba];equilibrative nucleotide transporter 3-like isoform X1 [Ipomoea triloba]	GO:0005337;GO:0006817;GO:0005886;GO:0016021	nucleoside transmembrane transporter activity;phosphate ion transport;plasma membrane;integral component of membrane	K15014	SLC29A1_2_3,ENT1_2_3	http://www.genome.jp/dbget-bin/www_bget?ko:K15014	-	-	-	-	sp|Q9M0Y3|ENT3_ARATH	Equilibrative nucleotide transporter 3 OS=Arabidopsis thaliana OX=3702 GN=ENT3 PE=1 SV=1
g517	869	12.04	6.43	7.55	46.5	50.28	47.44	2.10016	3.40014e-22	2.12834e-20	XP_031115279.1	universal stress protein PHOS34 [Ipomoea triloba]	GO:0005886;GO:0043621;GO:0005737	plasma membrane;protein self-association;cytoplasm	-	-	-	-	-	-	-	sp|Q8LGG8|USPAL_ARATH;sp|Q8VYN9|PHO32_ARATH	Universal stress protein A-like protein OS=Arabidopsis thaliana OX=3702 GN=At3g01520 PE=1 SV=2;Universal stress protein PHOS32 OS=Arabidopsis thaliana OX=3702 GN=PHOS32 PE=1 SV=1
g58752	576	199.87	66.04	125.86	1085.15	1145.17	1272.63	2.81683	3.90932e-22	2.44004e-20	XP_031128251.1;XP_019162850.1;XP_031128252.1	protein SRC1-like [Ipomoea triloba];PREDICTED: protein SRC1-like [Ipomoea nil];protein SRC1-like [Ipomoea triloba]	GO:0046872;GO:0016853	metal ion binding;isomerase activity	-	-	-	-	-	-	-	sp|O04132|SRC1_SOYBN;sp|Q9SLJ2|HRD11_ARATH	Protein SRC1 OS=Glycine max OX=3847 GN=SRC1 PE=2 SV=1;Dehydrin HIRD11 OS=Arabidopsis thaliana OX=3702 GN=HIRD11 PE=1 SV=1
g25814	2184	21.68	21.71	14.19	89.85	115.33	90.25	1.9299	4.70643e-22	2.91665e-20	XP_031107062.1	protein phosphatase 2C 77-like [Ipomoea triloba]	GO:0046872;GO:0106307;GO:0106306	metal ion binding;protein threonine phosphatase activity;protein serine phosphatase activity	K14497	PP2C	http://www.genome.jp/dbget-bin/www_bget?ko:K14497	MAPK signaling pathway - plant;Plant hormone signal transduction	ko04016,ko04075	-	-	sp|Q0JLP9|P2C06_ORYSJ	Probable protein phosphatase 2C 6 OS=Oryza sativa subsp. japonica OX=39947 GN=PP2C06 PE=1 SV=1
g201	3273	3.79	4	3.57	14.61	16.72	14.89	1.60893	5.32836e-22	3.28335e-20	XP_031117753.1	1,4-alpha-glucan-branching enzyme 3, chloroplastic/amyloplastic [Ipomoea triloba]	GO:0005975;GO:0005737;GO:0004553;GO:0043169;GO:0019252;GO:0102752;GO:0009501;GO:0009507;GO:0003844;GO:0009791;GO:0005978	carbohydrate metabolic process;cytoplasm;hydrolase activity, hydrolyzing O-glycosyl compounds;cation binding;starch biosynthetic process;1,4-alpha-glucan branching enzyme activity (using a glucosylated glycogenin as primer for glycogen synthesis);amyloplast;chloroplast;1,4-alpha-glucan branching enzyme activity;post-embryonic development;glycogen biosynthetic process	K00700	GBE1,glgB	http://www.genome.jp/dbget-bin/www_bget?ko:K00700	Starch and sucrose metabolism	ko00500	-	-	sp|D2WL32|GLGB3_ARATH	1,4-alpha-glucan-branching enzyme 3, chloroplastic/amyloplastic OS=Arabidopsis thaliana OX=3702 GN=SBE3 PE=1 SV=1
g13820	1451	0.54	0.59	0.2	7.81	7.89	6.25	3.62756	5.94382e-22	3.65226e-20	XP_031093959.1	L-idonate 5-dehydrogenase-like [Ipomoea triloba]	GO:0008270;GO:0016491	zinc ion binding;oxidoreductase activity	K00008	SORD,gutB	http://www.genome.jp/dbget-bin/www_bget?ko:K00008	Fructose and mannose metabolism;Pentose and glucuronate interconversions	ko00051,ko00040	KOG0024	Sorbitol dehydrogenase	sp|Q1PSI9|IDND_VITVI	L-idonate 5-dehydrogenase OS=Vitis vinifera OX=29760 GN=VIT_16s0100g00290 PE=1 SV=2
g34421	1815	0.68	0.61	0.56	6.17	5.82	5.3	2.7951	6.00236e-22	3.67784e-20	XP_031129847.1	aspartic proteinase-like [Ipomoea triloba]	GO:0006629;GO:0004190	lipid metabolic process;aspartic-type endopeptidase activity	K08245	E3.4.23.40	http://www.genome.jp/dbget-bin/www_bget?ko:K08245	-	-	KOG1339	Aspartyl protease	sp|O04057|ASPR_CUCPE	Aspartic proteinase OS=Cucurbita pepo OX=3663 PE=2 SV=1
g1280	904	0.97	0.27	0.2	13.53	12.1	11.2	4.32518	6.13488e-22	3.74901e-20	XP_031117461.1	lamin-like protein [Ipomoea triloba]	GO:0009055;GO:0046658	electron transfer activity;anchored component of plasma membrane	-	-	-	-	-	-	-	sp|Q39131|LAML_ARATH	Lamin-like protein OS=Arabidopsis thaliana OX=3702 GN=At5g15350 PE=2 SV=1
g16906	1130	2.57	1.95	1.68	14.96	17.11	23.06	2.75487	6.13575e-22	3.74901e-20	XP_031093485.1	peroxidase 17-like [Ipomoea triloba]	GO:0005576;GO:0020037;GO:0046872;GO:0009809;GO:0009505;GO:0005829;GO:0042744;GO:0004601;GO:0010228;GO:0006979	extracellular region;heme binding;metal ion binding;lignin biosynthetic process;plant-type cell wall;cytosol;hydrogen peroxide catabolic process;peroxidase activity;vegetative to reproductive phase transition of meristem;response to oxidative stress	K00430	E1.11.1.7	http://www.genome.jp/dbget-bin/www_bget?ko:K00430	Phenylpropanoid biosynthesis	ko00940	-	-	sp|Q9SJZ2|PER17_ARATH	Peroxidase 17 OS=Arabidopsis thaliana OX=3702 GN=PER17 PE=2 SV=1
g136	2604	9.75	8.53	5.52	47.06	51.35	35.68	2.07746	6.15715e-22	3.75681e-20	XP_031116960.1	probable galactinol--sucrose galactosyltransferase 1 [Ipomoea triloba]	GO:0005975;GO:0003824;GO:0016757	carbohydrate metabolic process;catalytic activity;glycosyltransferase activity	K06617	E2.4.1.82	http://www.genome.jp/dbget-bin/www_bget?ko:K06617	Galactose metabolism	ko00052	-	-	sp|Q84VX0|RFS1_ARATH	Probable galactinol--sucrose galactosyltransferase 1 OS=Arabidopsis thaliana OX=3702 GN=RFS1 PE=2 SV=1
g44218	2470	3.44	2.6	3.41	11.92	14.59	12.99	1.84679	6.32416e-22	3.85331e-20	XP_031116871.1	probable E3 ubiquitin-protein ligase RZFP34 isoform X2 [Ipomoea triloba]	GO:0016567;GO:0008270;GO:0006511;GO:0005634;GO:0061630	protein ubiquitination;zinc ion binding;ubiquitin-dependent protein catabolic process;nucleus;ubiquitin protein ligase activity	K10144	RCHY1,PIRH2	http://www.genome.jp/dbget-bin/www_bget?ko:K10144	Ubiquitin mediated proteolysis	ko04120	KOG1940	Zn-finger protein	sp|Q5JL96|ZFP34_ORYSJ	Probable E3 ubiquitin-protein ligase RZFP34 OS=Oryza sativa subsp. japonica OX=39947 GN=RZFP34 PE=2 SV=1
g61301	1591	3.75	2.36	2.41	15.86	18.92	14.66	2.13806	7.00819e-22	4.25816e-20	XP_031117951.1	BTB/POZ domain-containing protein At1g55760 [Ipomoea triloba]	-	-	K10523	SPOP	http://www.genome.jp/dbget-bin/www_bget?ko:K10523	-	-	KOG1987	Speckle-type POZ protein SPOP and related proteins with TRAF, MATH and BTB/POZ domains	sp|Q680K8|Y1576_ARATH	BTB/POZ domain-containing protein At1g55760 OS=Arabidopsis thaliana OX=3702 GN=At1g55760 PE=2 SV=1
g57765	1842	139.16	106.53	103.53	352.59	392.24	365.25	1.25541	7.67636e-22	4.64468e-20	XP_031128072.1	50S ribosomal protein L1, chloroplastic [Ipomoea triloba]	GO:0005634;GO:0009535;GO:0003729;GO:0019843;GO:0003735;GO:0009941;GO:0015934;GO:0009570;GO:0006412	nucleus;chloroplast thylakoid membrane;mRNA binding;rRNA binding;structural constituent of ribosome;chloroplast envelope;large ribosomal subunit;chloroplast stroma;translation	K02863	RP-L1,MRPL1,rplA	http://www.genome.jp/dbget-bin/www_bget?ko:K02863	Ribosome	ko03010	-	-	sp|Q9LY66|RK1_ARATH	50S ribosomal protein L1, chloroplastic OS=Arabidopsis thaliana OX=3702 GN=RPL1 PE=1 SV=1
g58430	2032	0.11	0.09	0.1	5.18	6.01	3.21	5.20427	7.87609e-22	4.75891e-20	XP_031126287.1	amino acid transporter AVT1A-like [Ipomoea triloba]	GO:0005886;GO:0005774;GO:0016021;GO:0006865	plasma membrane;vacuolar membrane;integral component of membrane;amino acid transport	K15015	SLC32A,VGAT	http://www.genome.jp/dbget-bin/www_bget?ko:K15015	-	-	-	-	sp|O80668|AVT1A_ARATH	Amino acid transporter AVT1A OS=Arabidopsis thaliana OX=3702 GN=AVT1A PE=2 SV=2
g13091	719	10.09	2.44	3.25	292.96	261.35	444.27	5.65464	8.26228e-22	4.97614e-20	XP_031097204.1	mannose/glucose-specific lectin-like [Ipomoea triloba]	GO:0030246;GO:0042803;GO:0007157;GO:0042802;GO:0005737;GO:0045840;GO:0005536;GO:0005537;GO:0050839	carbohydrate binding;protein homodimerization activity;heterophilic cell-cell adhesion via plasma membrane cell adhesion molecules;identical protein binding;cytoplasm;positive regulation of mitotic nuclear division;glucose binding;mannose binding;cell adhesion molecule binding	-	-	-	-	-	-	-	sp|P93114|LECC_CALSE	Jacalin-related lectin Calsepa OS=Calystegia sepium OX=47519 PE=1 SV=1
g59497	2522	1.45	1.13	1.11	7.67	8.47	6.29	2.1691	9.46286e-22	5.68608e-20	XP_031126799.1	outer envelope protein 64, mitochondrial-like [Ipomoea triloba]	GO:0005739;GO:0016021;GO:0030150	mitochondrion;integral component of membrane;protein import into mitochondrial matrix	-	-	-	-	-	KOG1211	Amidases	sp|F4KCL7|OE64M_ARATH	Outer envelope protein 64, mitochondrial OS=Arabidopsis thaliana OX=3702 GN=OM64 PE=1 SV=1
g43543	1550	2.33	1.51	1.1	13.44	12.62	10.42	2.49009	9.78363e-22	5.87072e-20	XP_031115194.1	lanC-like protein GCR2 [Ipomoea triloba]	GO:0005975;GO:0010427;GO:0005886;GO:0010231;GO:0003676;GO:0009787;GO:0008270	carbohydrate metabolic process;abscisic acid binding;plasma membrane;maintenance of seed dormancy;nucleic acid binding;regulation of abscisic acid-activated signaling pathway;zinc ion binding	-	-	-	-	-	KOG2787	Lanthionine synthetase C-like protein 1	sp|F4IEM5|GCR2_ARATH	LanC-like protein GCR2 OS=Arabidopsis thaliana OX=3702 GN=GCR2 PE=1 SV=1
g39240	1578	0.92	1.13	0.42	12.68	12.24	8.32	3.35934	1.03491e-21	6.19789e-20	XP_031124464.1;XP_031124466.1	protein IQ-DOMAIN 14-like isoform X1 [Ipomoea triloba];protein IQ-DOMAIN 14-like isoform X3 [Ipomoea triloba]	-	-	-	-	-	-	-	-	-	sp|F4JHN2|IQD17_ARATH	Protein IQ-DOMAIN 17 OS=Arabidopsis thaliana OX=3702 GN=IQD17 PE=1 SV=1
g43746	888	0.86	2.13	0.82	21.49	33.94	47.34	4.28981	1.50373e-21	8.87627e-20	XP_031091873.1;XP_031092215.1	17.2 kDa class II heat shock protein-like [Ipomoea triloba];17.2 kDa class II heat shock protein [Ipomoea triloba]	GO:0005737	cytoplasm	K13993	HSP20	http://www.genome.jp/dbget-bin/www_bget?ko:K13993	Protein processing in endoplasmic reticulum	ko04141	-	-	sp|Q01544|HSP21_IPONI	17.2 kDa class II heat shock protein OS=Ipomoea nil OX=35883 GN=SHSP-1 PE=2 SV=1
g42122	1373	9.91	11.93	21.99	158.94	156.78	127.57	2.88748	1.54662e-21	9.11709e-20	XP_031132410.1	annexin D1-like [Ipomoea triloba]	GO:0005737;GO:0005544;GO:0005509	cytoplasm;calcium-dependent phospholipid binding;calcium ion binding	K17098	ANNAT	http://www.genome.jp/dbget-bin/www_bget?ko:K17098	-	-	-	-	sp|Q9SYT0|ANXD1_ARATH	Annexin D1 OS=Arabidopsis thaliana OX=3702 GN=ANN1 PE=1 SV=1
g1932	1684	10.69	10.13	9.32	64.48	62.21	38.42	2.03504	1.59993e-21	9.40585e-20	XP_031116021.1;XP_019154805.1	uncharacterized WD repeat-containing protein C2A9.03-like [Ipomoea triloba];PREDICTED: uncharacterized WD repeat-containing protein C2A9.03-like isoform X1 [Ipomoea nil]	GO:0032259;GO:0008168	methylation;methyltransferase activity	-	-	-	-	-	-	-	sp|Q9Y7K5|YGI3_SCHPO	Uncharacterized WD repeat-containing protein C2A9.03 OS=Schizosaccharomyces pombe (strain 972 / ATCC 24843) OX=284812 GN=SPBC2A9.03 PE=4 SV=2
g19396	1888	6.5	11.68	7.4	62.32	58.93	59.83	2.38887	1.67818e-21	9.85255e-20	XP_031093886.1	methionine gamma-lyase [Ipomoea triloba]	GO:0003824;GO:0019346;GO:0016829;GO:0030170	catalytic activity;transsulfuration;lyase activity;pyridoxal phosphate binding	K01761	E4.4.1.11	http://www.genome.jp/dbget-bin/www_bget?ko:K01761	Cysteine and methionine metabolism;Selenocompound metabolism	ko00270,ko00450	KOG0053	Cystathionine beta-lyases/cystathionine gamma-synthases	sp|Q9SGU9|MGL_ARATH	Methionine gamma-lyase OS=Arabidopsis thaliana OX=3702 GN=MGL PE=1 SV=1
g51213	3192	1.54	1.07	1.14	6.46	8.29	6.47	2.08872	2.29318e-21	1.33194e-19	XP_031102917.1	chaperone protein ClpB3, mitochondrial-like [Ipomoea triloba]	GO:0016887;GO:0034605;GO:0005737;GO:0042026;GO:0005524;GO:0009408;GO:0009536	ATP hydrolysis activity;cellular response to heat;cytoplasm;protein refolding;ATP binding;response to heat;plastid	K03695	clpB	http://www.genome.jp/dbget-bin/www_bget?ko:K03695	-	-	KOG1051	Chaperone HSP104 and related ATP-dependent Clp proteases	sp|Q0E3C8|CLPB3_ORYSJ	Chaperone protein ClpB3, mitochondrial OS=Oryza sativa subsp. japonica OX=39947 GN=CLPB3 PE=2 SV=3
g14339	2081	8.27	5.85	5.34	26.67	27.94	25.35	1.62026	2.58586e-21	1.49994e-19	XP_019182229.1;XP_031098077.1	PREDICTED: uncharacterized protein LOC109177350 isoform X1 [Ipomoea nil];uncharacterized protein LOC116002159 [Ipomoea triloba]	GO:0005975;GO:0004553;GO:0030246	carbohydrate metabolic process;hydrolase activity, hydrolyzing O-glycosyl compounds;carbohydrate binding	-	-	-	-	-	KOG1066	Glucosidase II catalytic (alpha) subunit and related enzymes, glycosyl hydrolase family 31	sp|Q2M2H8|MGAL_HUMAN;sp|Q9F234|AGL2_BACTQ	Probable maltase-glucoamylase 2 OS=Homo sapiens OX=9606 GN=MGAM2 PE=2 SV=3;Alpha-glucosidase 2 OS=Bacillus thermoamyloliquefaciens OX=1425 PE=3 SV=1
g16507	1602	33.61	32.6	29.24	106.75	122.26	102.96	1.34088	3.24554e-21	1.86765e-19	KAF7838146.1;XP_031099034.1	putative LRR receptor-like serine/threonine-protein kinase [Senna tora];eukaryotic translation initiation factor 5A-1/2 [Ipomoea triloba]	GO:0003746;GO:0045905;GO:0045901;GO:0003743;GO:0043022;GO:0016020	translation elongation factor activity;positive regulation of translational termination;positive regulation of translational elongation;translation initiation factor activity;ribosome binding;membrane	K03263	EIF5A	http://www.genome.jp/dbget-bin/www_bget?ko:K03263	-	-	KOG3271	Translation initiation factor 5A (eIF-5A)	sp|P56333|IF5A1_SOLTU	Eukaryotic translation initiation factor 5A-1/2 OS=Solanum tuberosum OX=4113 GN=EIF5A1 PE=2 SV=1
g13056	2196	7.86	8.32	5.71	36.04	38.58	29.42	1.82305	3.43611e-21	1.9747e-19	XP_031097972.1	fructokinase-like 2, chloroplastic [Ipomoea triloba]	GO:0006355;GO:0009658;GO:0042793;GO:0000427;GO:0042644;GO:0009662;GO:0016301	regulation of transcription, DNA-templated;chloroplast organization;plastid transcription;plastid-encoded plastid RNA polymerase complex;chloroplast nucleoid;etioplast organization;kinase activity	-	-	-	-	-	-	-	sp|F4I0K2|SCKL2_ARATH	Fructokinase-like 2, chloroplastic OS=Arabidopsis thaliana OX=3702 GN=FLN2 PE=1 SV=2
g4361	1636	22.62	19.34	17.17	67.1	73.82	61.15	1.35409	4.1994e-21	2.39752e-19	XP_031110998.1	aldehyde dehydrogenase family 3 member F1-like [Ipomoea triloba]	GO:0006081;GO:0016620	cellular aldehyde metabolic process;oxidoreductase activity, acting on the aldehyde or oxo group of donors, NAD or NADP as acceptor	K00128	ALDH	http://www.genome.jp/dbget-bin/www_bget?ko:K00128	Arginine and proline metabolism;Histidine metabolism;Lysine degradation;Tryptophan metabolism;Valine, leucine and isoleucine degradation;Ascorbate and aldarate metabolism;Glycolysis / Gluconeogenesis;Pyruvate metabolism;Fatty acid degradation;Glycerolipid metabolism;Pantothenate and CoA biosynthesis;beta-Alanine metabolism;Limonene and pinene degradation	ko00330,ko00340,ko00310,ko00380,ko00280,ko00053,ko00010,ko00620,ko00071,ko00561,ko00770,ko00410,ko00903	KOG2456	Aldehyde dehydrogenase	sp|Q70E96|AL3F1_ARATH	Aldehyde dehydrogenase family 3 member F1 OS=Arabidopsis thaliana OX=3702 GN=ALDH3F1 PE=2 SV=2
g41630	1165	15.77	14.15	10.32	56.52	56.25	50.32	1.60475	4.51606e-21	2.56819e-19	XP_019174711.1;XP_019174710.1	PREDICTED: uncharacterized protein LOC109170181 isoform X2 [Ipomoea nil];PREDICTED: uncharacterized protein LOC109170181 isoform X1 [Ipomoea nil]	GO:0003735;GO:0019843;GO:0005840;GO:0006412;GO:0022627;GO:0070181	structural constituent of ribosome;rRNA binding;ribosome;translation;cytosolic small ribosomal subunit;small ribosomal subunit rRNA binding	-	-	-	-	-	-	-	sp|A5EXN1|RS6_DICNV	30S ribosomal protein S6 OS=Dichelobacter nodosus (strain VCS1703A) OX=246195 GN=rpsF PE=3 SV=1
g31011	1942	0.6	0.39	0.71	5.44	7.25	5.84	3.0261	5.26649e-21	2.97164e-19	XP_031091879.1	malate synthase, glyoxysomal [Ipomoea triloba]	GO:0006099;GO:0006097;GO:0009514;GO:0004474;GO:0005737	tricarboxylic acid cycle;glyoxylate cycle;glyoxysome;malate synthase activity;cytoplasm	K01638	aceB,glcB	http://www.genome.jp/dbget-bin/www_bget?ko:K01638	Glyoxylate and dicarboxylate metabolism;Pyruvate metabolism	ko00630,ko00620	-	-	sp|P08216|MASY_CUCSA	Malate synthase, glyoxysomal OS=Cucumis sativus OX=3659 PE=2 SV=2
g3709	1521	7.49	6.56	5.07	26.56	32	31.79	1.84754	5.98417e-21	3.35917e-19	XP_031116432.1	protein phosphatase 2C 37-like [Ipomoea triloba]	GO:0106306;GO:0106307;GO:0046872;GO:0005634;GO:0005829	protein serine phosphatase activity;protein threonine phosphatase activity;metal ion binding;nucleus;cytosol	K14497	PP2C	http://www.genome.jp/dbget-bin/www_bget?ko:K14497	MAPK signaling pathway - plant;Plant hormone signal transduction	ko04016,ko04075	-	-	sp|P49598|P2C37_ARATH	Protein phosphatase 2C 37 OS=Arabidopsis thaliana OX=3702 GN=PP2CA PE=1 SV=1
g4120	1731	3.13	1.65	1.27	17.91	15.55	14.38	2.53038	6.44826e-21	3.60572e-19	XP_031114788.1;XP_031115715.1	beta-amyrin 28-monooxygenase-like [Ipomoea triloba];wall-associated receptor kinase 3-like [Ipomoea triloba]	GO:0020037;GO:0016491;GO:0016705;GO:0004497;GO:0016021;GO:0016125;GO:0005506	heme binding;oxidoreductase activity;oxidoreductase activity, acting on paired donors, with incorporation or reduction of molecular oxygen;monooxygenase activity;integral component of membrane;sterol metabolic process;iron ion binding	K22621	CYP716E26	http://www.genome.jp/dbget-bin/www_bget?ko:K22621	-	-	-	-	sp|A0A3Q7HS74|C71E6_SOLLC	Beta-amyrin 6-beta-monooxygenase OS=Solanum lycopersicum OX=4081 GN=CYP716E26 PE=1 SV=1
g272	2607	0.22	0.35	0.24	3.31	4	3.25	3.31456	6.71421e-21	3.74961e-19	XP_031115529.1	tRNA (guanine(37)-N1)-methyltransferase 1 [Ipomoea triloba]	GO:0005759;GO:0052906;GO:0002939;GO:0005634;GO:0030488;GO:0009019;GO:0005737;GO:0008175	mitochondrial matrix;tRNA (guanine(37)-N(1))-methyltransferase activity;tRNA N1-guanine methylation;nucleus;tRNA methylation;tRNA (guanine-N1-)-methyltransferase activity;cytoplasm;tRNA methyltransferase activity	K15429	TRM5,TRMT5	http://www.genome.jp/dbget-bin/www_bget?ko:K15429	-	-	-	-	sp|F6H2F8|TRM51_VITVI	tRNA (guanine(37)-N1)-methyltransferase 1 OS=Vitis vinifera OX=29760 GN=VIT_19s0014g03930 PE=3 SV=1
g21912	2788	1.6	1.05	1.11	7	6.64	6.12	1.98452	6.93098e-21	3.86076e-19	XP_031104177.1	uncharacterized protein LOC116007599 [Ipomoea triloba]	GO:0016020;GO:0016021;GO:0009506;GO:0005886	membrane;integral component of membrane;plasmodesma;plasma membrane	-	-	-	-	-	-	-	-	-
g46060	1332	0.41	0	0.23	7.93	6.36	9.71	4.97652	6.95483e-21	3.86909e-19	XP_031123816.1	phospholipase A1-IIalpha-like isoform X2 [Ipomoea triloba]	GO:0016042;GO:0008970	lipid catabolic process;phospholipase A1 activity	-	-	-	-	-	-	-	sp|Q9LNC2|PLA18_ARATH	Phospholipase A1-IIalpha OS=Arabidopsis thaliana OX=3702 GN=At1g06250 PE=2 SV=1
g9991	2530	12.53	13.26	12.9	44.97	46.7	44.92	1.38702	7.07186e-21	3.92416e-19	XP_031100547.1	protein TOC75-3, chloroplastic [Ipomoea triloba]	GO:0045037;GO:0001401;GO:0009658;GO:0015450;GO:0045040;GO:0034622;GO:0006886;GO:0031359;GO:0009527;GO:0009707;GO:0016021	protein import into chloroplast stroma;SAM complex;chloroplast organization;protein-transporting ATPase activity;protein insertion into mitochondrial outer membrane;cellular protein-containing complex assembly;intracellular protein transport;integral component of chloroplast outer membrane;plastid outer membrane;chloroplast outer membrane;integral component of membrane	-	-	-	-	-	-	-	sp|Q9STE8|TC753_ARATH	Protein TOC75-3, chloroplastic OS=Arabidopsis thaliana OX=3702 GN=TOC75-3 PE=1 SV=1
g39912	967	1.43	1.28	0.52	13.82	14.25	11.57	3.20829	7.26243e-21	4.01965e-19	XP_031124455.1	non-specific lipid transfer protein GPI-anchored 1-like [Ipomoea triloba]	GO:0016021;GO:0031225;GO:0005886	integral component of membrane;anchored component of membrane;plasma membrane	-	-	-	-	-	-	-	sp|Q9C7F7|LTPG1_ARATH	Non-specific lipid transfer protein GPI-anchored 1 OS=Arabidopsis thaliana OX=3702 GN=LTPG1 PE=2 SV=1
g10869	1306	0.45	0.31	0.4	6.91	6.24	5.81	3.72273	7.9855e-21	4.40306e-19	XP_031094423.1	phospholipase D alpha 1-like [Ipomoea triloba]	GO:0005509;GO:0016042;GO:0005886;GO:0009395;GO:0070290;GO:0016020;GO:0046872;GO:0004630;GO:0046470	calcium ion binding;lipid catabolic process;plasma membrane;phospholipid catabolic process;N-acylphosphatidylethanolamine-specific phospholipase D activity;membrane;metal ion binding;phospholipase D activity;phosphatidylcholine metabolic process	K01115	PLD1_2	http://www.genome.jp/dbget-bin/www_bget?ko:K01115	Endocytosis;Ether lipid metabolism;Glycerophospholipid metabolism	ko04144,ko00565,ko00564	-	-	sp|P93400|PLDA1_TOBAC;sp|Q43007|PLDA1_ORYSJ;sp|Q41142|PLDA1_RICCO	Phospholipase D alpha 1 OS=Nicotiana tabacum OX=4097 GN=PLD1 PE=2 SV=2;Phospholipase D alpha 1 OS=Oryza sativa subsp. japonica OX=39947 GN=PLD1 PE=1 SV=2;Phospholipase D alpha 1 OS=Ricinus communis OX=3988 GN=PLD1 PE=1 SV=1
g28291	1551	2.56	2.95	3.19	15.81	15.91	18.26	2.06536	8.38195e-21	4.6158e-19	XP_019168352.1;XP_019163428.1;XP_019184294.1	PREDICTED: uncharacterized protein LOC109163978 isoform X2 [Ipomoea nil];PREDICTED: uncharacterized protein LOC109159771 [Ipomoea nil];PREDICTED: uncharacterized protein LOC109179189 [Ipomoea nil]	-	-	-	-	-	-	-	-	-	-	-
g33289	723	1.84	0.98	0.41	20.68	15.6	15.96	3.52713	9.12281e-21	5.0111e-19	XP_031108191.1;XP_019185661.1	putative U-box domain-containing protein 50 isoform X2 [Ipomoea triloba];PREDICTED: putative U-box domain-containing protein 50 isoform X2 [Ipomoea nil]	GO:0004672;GO:0004842;GO:0005524	protein kinase activity;ubiquitin-protein transferase activity;ATP binding	-	-	-	-	-	-	-	sp|Q9FGD7|PUB50_ARATH	Putative U-box domain-containing protein 50 OS=Arabidopsis thaliana OX=3702 GN=PUB50 PE=3 SV=1
g30985	2213	4.35	2.26	1.77	20.54	20.41	17.81	2.40643	9.66567e-21	5.28925e-19	XP_031092608.1	scarecrow-like protein 21 [Ipomoea triloba]	GO:0043565;GO:0006355;GO:0005634;GO:0003700	sequence-specific DNA binding;regulation of transcription, DNA-templated;nucleus;DNA-binding transcription factor activity	-	-	-	-	-	-	-	sp|Q9LDL7|PAT1_ARATH	Scarecrow-like transcription factor PAT1 OS=Arabidopsis thaliana OX=3702 GN=PAT1 PE=1 SV=1
g50187	498	17.8	4	6.19	148.56	134.29	120.15	3.48908	1.05213e-20	5.73582e-19	XP_031122045.1;XP_031122042.1;XP_031122043.1	kirola-like [Ipomoea triloba];kirola-like [Ipomoea triloba];kirola-like [Ipomoea triloba]	-	-	-	-	-	-	-	-	-	sp|P85524|KIRO_ACTDE	Kirola OS=Actinidia deliciosa OX=3627 PE=1 SV=1
g34149	1936	17.09	12.12	9.6	58.13	60.6	48.13	1.65482	1.2228e-20	6.64127e-19	KAF9665991.1;XP_031129548.1;XP_019169305.1;XP_031131300.1	hypothetical protein SADUNF_Sadunf16G0182500 [Salix dunnii];cyclase-like protein 2 [Ipomoea triloba];PREDICTED: uncharacterized protein LOC109165124 isoform X4 [Ipomoea nil];cyclase-like protein 2 [Ipomoea triloba]	GO:0004061;GO:0019441	arylformamidase activity;tryptophan catabolic process to kynurenine	-	-	-	-	-	-	-	sp|Q94LA9|CYL3_ARATH;sp|Q94JT5|CYL2_ARATH	Cyclase-like protein 3 OS=Arabidopsis thaliana OX=3702 GN=CYCLASE3 PE=2 SV=1;Cyclase-like protein 2 OS=Arabidopsis thaliana OX=3702 GN=CYCLASE2 PE=2 SV=1
g49870	872	2.93	4.31	2.17	27.61	36.23	24.71	2.77333	1.25131e-20	6.78763e-19	XP_031122780.1	uncharacterized protein LOC116025619 [Ipomoea triloba]	GO:0008270;GO:0016021	zinc ion binding;integral component of membrane	-	-	-	-	-	-	-	-	-
g26245	2909	0.29	0.3	0.2	2.84	3.28	2.91	3.11927	1.462e-20	7.89119e-19	XP_031091763.1	chaperone protein ClpB1-like [Ipomoea triloba]	GO:0005737;GO:0034605;GO:0009536;GO:0005524;GO:0016887	cytoplasm;cellular response to heat;plastid;ATP binding;ATP hydrolysis activity	K03695	clpB	http://www.genome.jp/dbget-bin/www_bget?ko:K03695	-	-	KOG1051	Chaperone HSP104 and related ATP-dependent Clp proteases	sp|P42730|CLPB1_ARATH	Chaperone protein ClpB1 OS=Arabidopsis thaliana OX=3702 GN=CLPB1 PE=1 SV=2
g32249	886	0.21	0.26	0.09	9.08	14.57	14.85	5.58863	1.46894e-20	7.91883e-19	XP_031092538.1	17.8 kDa class I heat shock protein-like [Ipomoea triloba]	GO:0006457;GO:0051259;GO:0009651;GO:0051082;GO:0043621;GO:0009408;GO:0005737;GO:0042542	protein folding;protein complex oligomerization;response to salt stress;unfolded protein binding;protein self-association;response to heat;cytoplasm;response to hydrogen peroxide	K13993	HSP20	http://www.genome.jp/dbget-bin/www_bget?ko:K13993	Protein processing in endoplasmic reticulum	ko04141	-	-	sp|Q943E7|HS16C_ORYSJ;sp|P27396|HSP11_DAUCA	16.9 kDa class I heat shock protein 3 OS=Oryza sativa subsp. japonica OX=39947 GN=HSP16.9C PE=2 SV=1;17.8 kDa class I heat shock protein OS=Daucus carota OX=4039 PE=3 SV=1
g52804	1395	30.9	26.74	24.25	81.29	82.98	83.17	1.19684	1.52073e-20	8.18783e-19	XP_031106840.1	uncharacterized protein LOC116011419 [Ipomoea triloba]	-	-	-	-	-	-	-	-	-	-	-
g13437	978	15.96	10.06	7.84	58.49	59.63	52.57	2.02813	1.5705e-20	8.44539e-19	XP_031097950.1	uncharacterized protein LOC116002078 [Ipomoea triloba]	-	-	-	-	-	-	-	KOG4178	Soluble epoxide hydrolase	sp|I6YGS0|EPHA_MYCTU	Epoxide hydrolase A OS=Mycobacterium tuberculosis (strain ATCC 25618 / H37Rv) OX=83332 GN=ephA PE=1 SV=1
g25105	1729	12.5	10.14	8.85	38.86	34.44	35.64	1.3748	2.0825e-20	1.11573e-18	XP_031103066.1	uncharacterized protein LOC116006720 [Ipomoea triloba]	-	-	-	-	-	-	-	-	-	-	-
g16356	647	6.58	5.41	4.66	36.56	36.48	28.61	2.20567	2.10176e-20	1.12466e-18	XP_031098736.1	defensin-like protein 1 [Ipomoea triloba]	GO:0006952	defense response	-	-	-	-	-	-	-	sp|P20346|DF322_SOLTU	Defensin-like protein P322 OS=Solanum tuberosum OX=4113 PE=2 SV=1
g37079	1565	0.45	0.16	0.31	6.78	9.19	4.36	4.2796	2.3673e-20	1.2621e-18	XP_031132257.1	ammonium transporter 3 member 1-like [Ipomoea triloba]	GO:0019740;GO:0005887;GO:0016021;GO:0008519	nitrogen utilization;integral component of plasma membrane;integral component of membrane;ammonium transmembrane transporter activity	K03320	amt,AMT,MEP	http://www.genome.jp/dbget-bin/www_bget?ko:K03320	-	-	KOG0682	Ammonia permease	sp|Q84KJ6|AMT31_ORYSJ	Ammonium transporter 3 member 1 OS=Oryza sativa subsp. japonica OX=39947 GN=AMT3-1 PE=2 SV=1
g33488	1247	38.26	30.94	32.45	101.16	108.68	99.05	1.18705	2.72666e-20	1.44483e-18	XP_019177715.1	PREDICTED: protein-L-isoaspartate O-methyltransferase 1-like isoform X2 [Ipomoea nil]	GO:0005737;GO:0004719	cytoplasm;protein-L-isoaspartate (D-aspartate) O-methyltransferase activity	K00573	E2.1.1.77,pcm	http://www.genome.jp/dbget-bin/www_bget?ko:K00573	-	-	KOG1661	Protein-L-isoaspartate(D-aspartate) O-methyltransferase	sp|Q43209|PIMT_WHEAT;sp|Q42539|PIMT1_ARATH	Protein-L-isoaspartate O-methyltransferase OS=Triticum aestivum OX=4565 GN=PCM PE=1 SV=1;Protein-L-isoaspartate O-methyltransferase 1 OS=Arabidopsis thaliana OX=3702 GN=PIMT1 PE=1 SV=3
g54351	2050	2.09	2.08	1.98	11.27	11.44	9.43	1.87101	2.76425e-20	1.46297e-18	XP_031104950.1	elongation factor Ts, mitochondrial [Ipomoea triloba]	GO:0005759;GO:0003746;GO:0070125;GO:0006414;GO:0005739	mitochondrial matrix;translation elongation factor activity;mitochondrial translational elongation;translational elongation;mitochondrion	-	-	-	-	-	KOG1071	Mitochondrial translation elongation factor EF-Tsmt, catalyzes nucleotide exchange on EF-Tumt	sp|Q5XF75|EFTS_ARATH	Elongation factor Ts, mitochondrial OS=Arabidopsis thaliana OX=3702 GN=EFTS PE=1 SV=1
g19794	2262	3.87	3.85	3.96	16.27	16.72	14.58	1.58459	2.82603e-20	1.49384e-18	XP_031096398.1	uncharacterized protein LOC116000449 [Ipomoea triloba]	GO:0006396;GO:0008173;GO:0003723;GO:0009507;GO:0003729	RNA processing;RNA methyltransferase activity;RNA binding;chloroplast;mRNA binding	K15507	MRM1,PET56	http://www.genome.jp/dbget-bin/www_bget?ko:K15507	-	-	KOG0838	RNA Methylase, SpoU family	sp|O94631|MRM1_SCHPO	rRNA methyltransferase 1, mitochondrial OS=Schizosaccharomyces pombe (strain 972 / ATCC 24843) OX=284812 GN=mrm1 PE=3 SV=1
g9994	4029	7.02	6.31	5.86	19.61	20.37	19.38	1.20556	3.13873e-20	1.64713e-18	XP_031099603.1	pumilio homolog 1-like isoform X2 [Ipomoea triloba]	GO:0010608;GO:0003723;GO:0003729;GO:0006417;GO:0005737	posttranscriptional regulation of gene expression;RNA binding;mRNA binding;regulation of translation;cytoplasm	K17943	PUM	http://www.genome.jp/dbget-bin/www_bget?ko:K17943	-	-	KOG1488	Translational repressor Pumilio/PUF3 and related RNA-binding proteins (Puf superfamily)	sp|Q9ZW07|PUM1_ARATH;sp|Q9ZW06|PUM2_ARATH	Pumilio homolog 1 OS=Arabidopsis thaliana OX=3702 GN=APUM1 PE=1 SV=1;Pumilio homolog 2 OS=Arabidopsis thaliana OX=3702 GN=APUM2 PE=1 SV=1
g13240	1499	0.86	1.12	0.75	7	6.91	8.56	2.70472	3.46542e-20	1.80984e-18	XP_019199533.1;XP_031112316.1	PREDICTED: serine/threonine-protein kinase Nek6-like isoform X5 [Ipomoea nil];serine/threonine-protein kinase Nek5-like [Ipomoea triloba]	GO:0004674;GO:0005524	protein serine/threonine kinase activity;ATP binding	K08857	NEK1_4_5	http://www.genome.jp/dbget-bin/www_bget?ko:K08857	-	-	KOG0589	Serine/threonine protein kinase	sp|Q0WPH8|NEK5_ARATH	Serine/threonine-protein kinase Nek5 OS=Arabidopsis thaliana OX=3702 GN=NEK5 PE=1 SV=1
g38446	2033	12.1	8.07	7.99	35.29	37.86	33.95	1.51947	3.66289e-20	1.90383e-18	XP_031125007.1	probable polyamine transporter At1g31830 isoform X1 [Ipomoea triloba]	GO:0022857;GO:0016021;GO:0005886	transmembrane transporter activity;integral component of membrane;plasma membrane	-	-	-	-	-	KOG1287	Amino acid transporters	sp|Q9C6S5|PHSB_ARATH	Probable polyamine transporter At1g31830 OS=Arabidopsis thaliana OX=3702 GN=At1g31830 PE=2 SV=1
g49037	1135	1.03	1.06	3.38	133.35	111.57	104.88	5.56483	3.8392e-20	1.99071e-18	XP_031122872.1	ribonuclease 2-like [Ipomoea triloba]	GO:0003723;GO:0033897	RNA binding;ribonuclease T2 activity	K01166	RNASET2	http://www.genome.jp/dbget-bin/www_bget?ko:K01166	-	-	-	-	sp|P42814|RNS2_ARATH	Ribonuclease 2 OS=Arabidopsis thaliana OX=3702 GN=RNS2 PE=2 SV=1
g9954	1080	0.26	0.76	0.22	8.8	12.56	9.6	4.17047	4.1604e-20	2.14716e-18	XP_031100618.1	probable NAD(P)H dehydrogenase (quinone) FQR1-like 3 [Ipomoea triloba]	GO:0050136;GO:0010181;GO:0008753	NADH dehydrogenase (quinone) activity;FMN binding;NADPH dehydrogenase (quinone) activity	K03809	wrbA	http://www.genome.jp/dbget-bin/www_bget?ko:K03809	Ubiquinone and other terpenoid-quinone biosynthesis	ko00130	KOG3135	1,4-benzoquinone reductase-like; Trp repressor binding protein-like/protoplast-secreted protein	sp|Q9LUX9|FQRL3_ARATH	Probable NAD(P)H dehydrogenase (quinone) FQR1-like 3 OS=Arabidopsis thaliana OX=3702 GN=At5g58800 PE=1 SV=1
g29529	2893	1.39	0.59	0.68	5.63	5.53	5.42	2.31646	4.68883e-20	2.41114e-18	XP_031109819.1	uncharacterized protein LOC116013981 isoform X2 [Ipomoea triloba]	GO:0017157;GO:0005096;GO:0005737;GO:0045159;GO:0005886;GO:0019905	regulation of exocytosis;GTPase activator activity;cytoplasm;myosin II binding;plasma membrane;syntaxin binding	-	-	-	-	-	KOG1983	Tomosyn and related SNARE-interacting proteins	sp|Q9WU70|STXB5_RAT	Syntaxin-binding protein 5 OS=Rattus norvegicus OX=10116 GN=Stxbp5 PE=1 SV=1
g15665	2129	7.12	4.95	4.57	22.39	25.84	25.59	1.6318	4.91828e-20	2.52317e-18	XP_031098852.1	IRK-interacting protein [Ipomoea triloba]	GO:0016021	integral component of membrane	-	-	-	-	-	-	-	sp|Q9LXU9|IRKI_ARATH	IRK-interacting protein OS=Arabidopsis thaliana OX=3702 GN=IRKI PE=1 SV=1
g8180	2521	22.55	23.87	26.1	99.25	119	90.84	1.63618	4.97077e-20	2.54709e-18	XP_031110607.1;XP_031110606.1	uncharacterized protein LOC116014799 isoform X2 [Ipomoea triloba];uncharacterized protein LOC116014799 isoform X1 [Ipomoea triloba]	GO:0006629	lipid metabolic process	-	-	-	-	-	-	-	sp|Q0CBM7|FAEA_ASPTN	Probable feruloyl esterase A OS=Aspergillus terreus (strain NIH 2624 / FGSC A1156) OX=341663 GN=faeA PE=3 SV=1
g11450	2617	7.21	5.35	5.69	22.5	20.84	18.74	1.36066	6.56136e-20	3.32687e-18	XP_031101051.1	uncharacterized protein LOC116004985 [Ipomoea triloba]	GO:0005525;GO:0009536;GO:0009507;GO:0019843;GO:0042254	GTP binding;plastid;chloroplast;rRNA binding;ribosome biogenesis	-	-	-	-	-	KOG1191	Mitochondrial GTPase	sp|Q8YZH7|DER_NOSS1;sp|Q31KP9|DER_SYNE7	GTPase Der OS=Nostoc sp. (strain PCC 7120 / SAG 25.82 / UTEX 2576) OX=103690 GN=der PE=3 SV=1;GTPase Der OS=Synechococcus elongatus (strain PCC 7942 / FACHB-805) OX=1140 GN=der PE=3 SV=1
g21553	2020	1.51	0.82	0.76	7.01	7.89	7.57	2.47139	9.45936e-20	4.74648e-18	XP_031101721.1	solute carrier family 25 member 44-like [Ipomoea triloba]	GO:0055085;GO:0016021	transmembrane transport;integral component of membrane	K15121	SLC25A44	http://www.genome.jp/dbget-bin/www_bget?ko:K15121	-	-	-	-	sp|Q96H78|S2544_HUMAN	Solute carrier family 25 member 44 OS=Homo sapiens OX=9606 GN=SLC25A44 PE=2 SV=1
g62158	1705	2.4	2.93	0.65	25.45	33.19	33.04	3.53591	1.59552e-19	7.9509e-18	XP_031119132.1	solute carrier family 25 member 44-like isoform X1 [Ipomoea triloba]	GO:0055085;GO:0016021	transmembrane transport;integral component of membrane	K15121	SLC25A44	http://www.genome.jp/dbget-bin/www_bget?ko:K15121	-	-	-	-	sp|Q8BGF9|S2544_MOUSE	Solute carrier family 25 member 44 OS=Mus musculus OX=10090 GN=Slc25a44 PE=1 SV=1
g1109	1924	10.84	7.91	8.21	30.54	36.39	33.37	1.48351	1.66926e-19	8.30887e-18	XP_031116915.1	heat shock factor protein HSF24 [Ipomoea triloba]	GO:0043565;GO:0005634;GO:0003700;GO:0009408;GO:0000978;GO:0006357;GO:0045892	sequence-specific DNA binding;nucleus;DNA-binding transcription factor activity;response to heat;RNA polymerase II cis-regulatory region sequence-specific DNA binding;regulation of transcription by RNA polymerase II;negative regulation of transcription, DNA-templated	K09419	HSFF	http://www.genome.jp/dbget-bin/www_bget?ko:K09419	-	-	-	-	sp|P22335|HSF24_SOLPE	Heat shock factor protein HSF24 OS=Solanum peruvianum OX=4082 GN=HSF24 PE=2 SV=1
g1880	2386	4.84	6.78	4.82	37.85	36.1	24.96	2.08515	1.71861e-19	8.54475e-18	XP_019154805.1;XP_031116021.1	PREDICTED: uncharacterized WD repeat-containing protein C2A9.03-like isoform X1 [Ipomoea nil];uncharacterized WD repeat-containing protein C2A9.03-like [Ipomoea triloba]	GO:0008168;GO:0032259;GO:0016021	methyltransferase activity;methylation;integral component of membrane	-	-	-	-	-	-	-	sp|Q9Y7K5|YGI3_SCHPO	Uncharacterized WD repeat-containing protein C2A9.03 OS=Schizosaccharomyces pombe (strain 972 / ATCC 24843) OX=284812 GN=SPBC2A9.03 PE=4 SV=2
g46568	2305	73.87	44.5	32.31	294.4	290.84	251.65	2.07766	1.88022e-19	9.32692e-18	XP_031124485.1	YTH domain-containing protein ECT1 [Ipomoea triloba]	GO:0003729;GO:0005737;GO:0003723;GO:0061157	mRNA binding;cytoplasm;RNA binding;mRNA destabilization	K20102	YTHDF	http://www.genome.jp/dbget-bin/www_bget?ko:K20102	-	-	-	-	sp|Q9LJE5|ECT2_ARATH	YTH domain-containing protein ECT2 OS=Arabidopsis thaliana OX=3702 GN=ECT2 PE=1 SV=1
g26746	1621	2.91	2.37	1.86	16.28	15.79	10.85	2.18982	1.90651e-19	9.44659e-18	XP_031109518.1	acyl-coenzyme A oxidase 4, peroxisomal-like isoform X1 [Ipomoea triloba]	GO:0005777;GO:0050660;GO:0003995;GO:0016627;GO:0003997	peroxisome;flavin adenine dinucleotide binding;acyl-CoA dehydrogenase activity;oxidoreductase activity, acting on the CH-CH group of donors;acyl-CoA oxidase activity	K00232	E1.3.3.6,ACOX1,ACOX3	http://www.genome.jp/dbget-bin/www_bget?ko:K00232	Peroxisome;Propanoate metabolism;Biosynthesis of unsaturated fatty acids;Fatty acid degradation;alpha-Linolenic acid metabolism;beta-Alanine metabolism	ko04146,ko00640,ko01040,ko00071,ko00592,ko00410	KOG0139	Short-chain acyl-CoA dehydrogenase	sp|Q96329|ACOX4_ARATH	Acyl-coenzyme A oxidase 4, peroxisomal OS=Arabidopsis thaliana OX=3702 GN=ACX4 PE=1 SV=1
g26804	1150	7.44	6.04	5.2	27.36	28.58	23.71	1.67585	1.9621e-19	9.69711e-18	XP_031108902.1	uncharacterized protein LOC116013352 [Ipomoea triloba]	GO:0016021;GO:0016020	integral component of membrane;membrane	-	-	-	-	-	-	-	-	-
g38857	1703	75.69	42.07	32.29	285.82	284.77	257.04	2.14536	2.04855e-19	1.00929e-17	XP_031124720.1;Q9SE00.1;XP_031124723.1	purple acid phosphatase 1 isoform X1 [Ipomoea triloba];RecName: Full=Purple acid phosphatase 1; AltName: Full=Manganese(II) purple acid phosphatase 1; Flags: Precursor [Ipomoea batatas];purple acid phosphatase 1 isoform X2 [Ipomoea triloba]	GO:0005576;GO:0003993;GO:0046872	extracellular region;acid phosphatase activity;metal ion binding	K22390	ACP7	http://www.genome.jp/dbget-bin/www_bget?ko:K22390	-	-	-	-	sp|Q9SE00|PPAF1_IPOBA	Purple acid phosphatase 1 OS=Ipomoea batatas OX=4120 GN=PAP1 PE=1 SV=1
g30888	750	2.08	1.26	1.29	15.53	15.08	19.99	3.06855	2.26854e-19	1.11013e-17	XP_009763651.1	PREDICTED: uncharacterized protein LOC104215531 [Nicotiana sylvestris]	GO:0004177	aminopeptidase activity	-	-	-	-	-	-	-	-	-
g13140	547	2.59	1.85	2.18	22.07	26.89	30.35	3.19467	2.52236e-19	1.22333e-17	XP_031098933.1	uncharacterized protein At4g14450, chloroplastic-like [Ipomoea triloba]	GO:0005634;GO:0005737	nucleus;cytoplasm	-	-	-	-	-	-	-	sp|Q6NN02|Y4445_ARATH	Uncharacterized protein At4g14450, chloroplastic OS=Arabidopsis thaliana OX=3702 GN=At4g14450 PE=2 SV=1
g53446	1341	144.71	109.45	82.76	442.15	421.43	449.6	1.55892	2.6384e-19	1.27818e-17	XP_031119383.1	BURP domain protein RD22 [Ipomoea triloba]	-	-	-	-	-	-	-	-	-	sp|Q08298|RD22_ARATH	BURP domain protein RD22 OS=Arabidopsis thaliana OX=3702 GN=RD22 PE=2 SV=1
g10713	1966	2.21	2.83	2.22	13.78	12.97	11.15	1.9533	2.64844e-19	1.28162e-17	XP_031099416.1	U3 small nucleolar ribonucleoprotein protein MPP10-like isoform X2 [Ipomoea triloba]	GO:0005732;GO:0006364;GO:0034457	sno(s)RNA-containing ribonucleoprotein complex;rRNA processing;Mpp10 complex	K14559	MPP10	http://www.genome.jp/dbget-bin/www_bget?ko:K14559	Ribosome biogenesis in eukaryotes	ko03008	KOG2600	U3 small nucleolar ribonucleoprotein (snoRNP) subunit - Mpp10p	sp|Q810V0|MPP10_MOUSE	U3 small nucleolar ribonucleoprotein protein MPP10 OS=Mus musculus OX=10090 GN=Mphosph10 PE=1 SV=2
g17115	1356	34.32	25.92	29.62	104.58	100.35	95.76	1.1876	2.7021e-19	1.30614e-17	XP_031095346.1;XP_019182779.1	probable cytosolic oligopeptidase A [Ipomoea triloba];PREDICTED: probable cytosolic oligopeptidase A [Ipomoea nil]	GO:0016021;GO:0006518;GO:0004222;GO:0006508;GO:0046872	integral component of membrane;peptide metabolic process;metalloendopeptidase activity;proteolysis;metal ion binding	K01414	prlC	http://www.genome.jp/dbget-bin/www_bget?ko:K01414	-	-	KOG2090	Metalloendopeptidase family - mitochondrial intermediate peptidase	sp|Q949P2|COPDA_ARATH;sp|Q94AM1|OOPDA_ARATH	Probable cytosolic oligopeptidase A OS=Arabidopsis thaliana OX=3702 GN=CYOP PE=1 SV=1;Organellar oligopeptidase A, chloroplastic/mitochondrial OS=Arabidopsis thaliana OX=3702 GN=OOP PE=1 SV=1
g42746	1806	25.59	23.49	23.86	81	78.99	66.77	1.20858	2.72955e-19	1.31794e-17	XP_031124132.1	argininosuccinate synthase, chloroplastic [Ipomoea triloba]	GO:0000053;GO:0005737;GO:0006526;GO:0005524;GO:0004055;GO:0000050	argininosuccinate metabolic process;cytoplasm;arginine biosynthetic process;ATP binding;argininosuccinate synthase activity;urea cycle	K01940	argG,ASS1	http://www.genome.jp/dbget-bin/www_bget?ko:K01940	Alanine, aspartate and glutamate metabolism;Arginine biosynthesis	ko00250,ko00220	KOG1706	Argininosuccinate synthase	sp|Q9SZX3|ASSY_ARATH	Argininosuccinate synthase, chloroplastic OS=Arabidopsis thaliana OX=3702 GN=At4g24830 PE=1 SV=3
g51017	551	1.09	0.14	0	315.05	536.72	190.98	9.46218	3.00298e-19	1.44675e-17	XP_031122433.1	cysteine proteinase inhibitor-like [Ipomoea triloba]	-	-	-	-	-	-	-	-	-	sp|Q06445|CYTI_VIGUN	Cysteine proteinase inhibitor OS=Vigna unguiculata OX=3917 PE=1 SV=1
g47774	2137	49.37	42.16	44.43	145.57	155.72	123.28	1.21767	3.15591e-19	1.51835e-17	XP_019186744.1	PREDICTED: pheophorbide a oxygenase, chloroplastic [Ipomoea nil]	GO:0010277;GO:0051537;GO:0009507;GO:0046872	chlorophyllide a oxygenase [overall] activity;2 iron, 2 sulfur cluster binding;chloroplast;metal ion binding	K13071	PAO,ACD1	http://www.genome.jp/dbget-bin/www_bget?ko:K13071	Porphyrin and chlorophyll metabolism	ko00860	-	-	sp|Q0DV66|PAO_ORYSJ;sp|Q9FYC2|PAO_ARATH	Pheophorbide a oxygenase, chloroplastic OS=Oryza sativa subsp. japonica OX=39947 GN=PAO PE=2 SV=1;Pheophorbide a oxygenase, chloroplastic OS=Arabidopsis thaliana OX=3702 GN=PAO PE=1 SV=1
g55277	2470	0.79	0.75	0.75	5.37	5.61	4.57	2.26717	3.44331e-19	1.65157e-17	XP_031101858.1;XP_031101852.1	casein kinase 1-like protein HD16 isoform X3 [Ipomoea triloba];casein kinase 1-like protein HD16 isoform X1 [Ipomoea triloba]	GO:0106311;GO:0005524;GO:0004672;GO:0106310	protein serine/threonine kinase activity;ATP binding;protein kinase activity;protein serine kinase activity	-	-	-	-	-	KOG1164	Casein kinase (serine/threonine/tyrosine protein kinase)	sp|Q852L0|HD16N_ORYSJ	Casein kinase 1-like protein HD16 OS=Oryza sativa subsp. japonica OX=39947 GN=HD16 PE=1 SV=1
g42529	1735	0.76	0.59	0.47	5.9	4.93	5.51	2.76609	3.6123e-19	1.72692e-17	XP_031114238.1	uncharacterized protein LOC116017745 [Ipomoea triloba]	-	-	K13130	GEMIN2,SIP1	http://www.genome.jp/dbget-bin/www_bget?ko:K13130	-	-	-	-	sp|O42260|GEMI2_XENLA	Gem-associated protein 2 OS=Xenopus laevis OX=8355 GN=gemin2 PE=2 SV=1
g31134	1501	2.09	0.38	1.16	33.66	48.95	27.51	3.54413	3.80763e-19	1.81397e-17	XP_031092606.1	endoplasmic reticulum metallopeptidase 1-like [Ipomoea triloba]	GO:0016021;GO:0005783;GO:0008235	integral component of membrane;endoplasmic reticulum;metalloexopeptidase activity	-	-	-	-	-	KOG2194	Aminopeptidases of the M20 family	sp|Q0VGW4|ERMP1_XENLA	Endoplasmic reticulum metallopeptidase 1 OS=Xenopus laevis OX=8355 GN=ermp1 PE=2 SV=1
g1049	1806	3.96	2.6	3.45	20.35	14.23	20.97	2.06928	3.81107e-19	1.81397e-17	XP_031115312.1	probable N-acetyltransferase HLS1 [Ipomoea triloba]	GO:0008080	N-acetyltransferase activity	-	-	-	-	-	-	-	sp|Q42381|HLS1_ARATH	Probable N-acetyltransferase HLS1 OS=Arabidopsis thaliana OX=3702 GN=HLS1 PE=1 SV=1
g25551	753	79.41	74.7	49.77	286.78	373.68	438.64	2.03331	4.20165e-19	1.99333e-17	XP_031107349.1	17.3 kDa class I heat shock protein-like [Ipomoea triloba]	GO:0051259;GO:0006457;GO:0009408;GO:0051082;GO:0043621;GO:0042542;GO:0005737;GO:0009651	protein complex oligomerization;protein folding;response to heat;unfolded protein binding;protein self-association;response to hydrogen peroxide;cytoplasm;response to salt stress	K13993	HSP20	http://www.genome.jp/dbget-bin/www_bget?ko:K13993	Protein processing in endoplasmic reticulum	ko04141	-	-	sp|P27880|HSP12_MEDSA	18.2 kDa class I heat shock protein OS=Medicago sativa OX=3879 GN=HSP18.2 PE=2 SV=1
g55074	2981	7.9	6.88	8.1	32.14	30.59	24.09	1.49113	4.28739e-19	2.03179e-17	XP_031104825.1	sucrose synthase-like [Ipomoea triloba]	GO:0005985;GO:0016157	sucrose metabolic process;sucrose synthase activity	K00695	SUS	http://www.genome.jp/dbget-bin/www_bget?ko:K00695	Starch and sucrose metabolism	ko00500	-	-	sp|P10691|SUS1_SOLTU;sp|P49039|SUS2_SOLTU	Sucrose synthase OS=Solanum tuberosum OX=4113 PE=2 SV=1;Sucrose synthase OS=Solanum tuberosum OX=4113 PE=3 SV=1
g62111	336	90.2	19.14	19.45	2761.21	2889.56	2565.3	5.75485	4.37552e-19	2.0668e-17	XP_031118293.1;XP_019184576.1	kunitz trypsin inhibitor 3-like [Ipomoea triloba];PREDICTED: kunitz-type elastase inhibitor BrEI-like [Ipomoea nil]	-	-	-	-	-	-	-	-	-	sp|Q9LMU2|KTI5_ARATH	Kunitz trypsin inhibitor 5 OS=Arabidopsis thaliana OX=3702 GN=KTI5 PE=2 SV=1
g9779	1713	1.28	0.54	0.28	8.79	11	8.46	3.38302	5.04702e-19	2.37112e-17	XP_019178234.1	PREDICTED: uncharacterized protein LOC109173457 [Ipomoea nil]	-	-	-	-	-	-	-	-	-	-	-
g38398	1406	1.32	0.92	0.61	9.58	6.8	8.82	2.79774	5.59113e-19	2.61264e-17	XP_031124017.1	growth-regulating factor 4-like [Ipomoea triloba]	GO:0006355;GO:0032502;GO:0005524;GO:0005634;GO:0006351	regulation of transcription, DNA-templated;developmental process;ATP binding;nucleus;transcription, DNA-templated	-	-	-	-	-	-	-	sp|Q6ZIK5|GRF4_ORYSJ	Growth-regulating factor 4 OS=Oryza sativa subsp. japonica OX=39947 GN=GRF4 PE=1 SV=1
g5161	1295	94.82	85.99	74.81	265.05	265.64	225.34	1.16088	5.66571e-19	2.64464e-17	XP_031113616.1;XP_019166572.1	chloroplast envelope quinone oxidoreductase homolog [Ipomoea triloba];PREDICTED: putative quinone-oxidoreductase homolog, chloroplastic [Ipomoea nil]	GO:0016491	oxidoreductase activity	K00224	CEQORH	http://www.genome.jp/dbget-bin/www_bget?ko:K00224	alpha-Linolenic acid metabolism	ko00592	KOG1198	Zinc-binding oxidoreductase	sp|Q9SV68|QORH_ARATH;sp|Q8H0M1|QORH_SPIOL	Chloroplast envelope quinone oxidoreductase homolog OS=Arabidopsis thaliana OX=3702 GN=CEQORH PE=1 SV=1;Quinone-oxidoreductase homolog, chloroplastic OS=Spinacia oleracea OX=3562 GN=QOR PE=1 SV=1
g35929	1999	36.48	31.68	35.55	106.12	106.52	95.77	1.14789	6.88021e-19	3.18422e-17	-	-	-	-	-	-	-	-	-	-	-	-	-
g20777	1750	6.98	5.09	4.99	24.17	27.35	21.34	1.67026	7.52635e-19	3.47586e-17	XP_019154328.1;XP_031093683.1;XP_019199725.1;XP_031095524.1	PREDICTED: uncharacterized protein LOC109150807 [Ipomoea nil];protein SLOW GREEN 1, chloroplastic [Ipomoea triloba];PREDICTED: iron-sulfur assembly protein IscA, chloroplastic isoform X2 [Ipomoea nil];ras-related protein Rab7-like isoform X2 [Ipomoea triloba]	GO:0051536;GO:0005774;GO:0009570;GO:0030674;GO:0005525;GO:0009535;GO:0016226;GO:0003924	iron-sulfur cluster binding;vacuolar membrane;chloroplast stroma;protein-macromolecule adaptor activity;GTP binding;chloroplast thylakoid membrane;iron-sulfur cluster assembly;GTPase activity	K07897;K22063	RAB7A;ISCA1	http://www.genome.jp/dbget-bin/www_bget?ko:K07897;http://www.genome.jp/dbget-bin/www_bget?ko:K22063	Endocytosis;Phagosome	ko04144,ko04145	KOG0394;KOG1120	Ras-related GTPase;Fe-S cluster biosynthesis protein ISA1 (contains a HesB-like domain)	sp|Q9XIK3|ISCAP_ARATH;sp|Q9LS48|SG1_ARATH;sp|Q43463|RAB7_SOYBN;sp|P0C2F6|RNHX1_ARATH	Iron-sulfur assembly protein IscA, chloroplastic OS=Arabidopsis thaliana OX=3702 GN=ISCA PE=2 SV=2;protein SLOW GREEN 1, chloroplastic OS=Arabidopsis thaliana OX=3702 GN=SG1 PE=1 SV=1;Ras-related protein Rab7 OS=Glycine max OX=3847 PE=2 SV=1;Putative ribonuclease H protein At1g65750 OS=Arabidopsis thaliana OX=3702 GN=At1g65750 PE=3 SV=1
g58786	703	35.25	7.34	2.18	6296.2	5170.92	4027.46	8.09712	8.19417e-19	3.77227e-17	ADV02772.1	lipid transfer protein 1a [Ipomoea batatas]	GO:0008289;GO:0006869;GO:0016020	lipid binding;lipid transport;membrane	-	-	-	-	-	-	-	sp|Q43766|NLTP3_HORVU	Non-specific lipid-transfer protein 3 OS=Hordeum vulgare OX=4513 GN=LTP3 PE=3 SV=1
g15917	2131	5.71	5.38	5.09	18.28	19.55	18.74	1.38149	8.45029e-19	3.87787e-17	XP_031098324.1	DEAD-box ATP-dependent RNA helicase 47, mitochondrial [Ipomoea triloba]	GO:0010497;GO:0003676;GO:0009663;GO:0016787;GO:0003729;GO:0005524;GO:0003724;GO:0005739;GO:0003723;GO:0004386	plasmodesmata-mediated intercellular transport;nucleic acid binding;plasmodesma organization;hydrolase activity;mRNA binding;ATP binding;RNA helicase activity;mitochondrion;RNA binding;helicase activity	-	-	-	-	-	KOG0330;KOG0327	ATP-dependent RNA helicase;Translation initiation factor 4F, helicase subunit (eIF-4A) and related helicases	sp|Q8W4E1|RH47_ARATH	DEAD-box ATP-dependent RNA helicase 47, mitochondrial OS=Arabidopsis thaliana OX=3702 GN=RH47 PE=1 SV=2
g46849	1591	1.64	1.4	1.34	8.85	8.34	7.81	2.09188	9.34126e-19	4.27321e-17	XP_031113108.1;XP_019172196.1	LOW QUALITY PROTEIN: lanC-like protein GCL2 [Ipomoea triloba];PREDICTED: lanC-like protein GCL2 [Ipomoea nil]	GO:0005886;GO:0005975	plasma membrane;carbohydrate metabolic process	-	-	-	-	-	KOG2787	Lanthionine synthetase C-like protein 1	sp|Q8VZQ6|GCL2_ARATH	LanC-like protein GCL2 OS=Arabidopsis thaliana OX=3702 GN=GCL2 PE=2 SV=1
g43783	1285	4.98	6.18	1.88	39.69	49.68	49.56	3.00813	9.36128e-19	4.27787e-17	XP_031123371.1	uncharacterized protein LOC116026063 [Ipomoea triloba]	-	-	-	-	-	-	-	-	-	-	-
g50508	847	38.93	66.61	72.93	378.8	579.33	641.32	2.72344	9.95484e-19	4.53958e-17	XP_031121673.1	small heat shock protein, chloroplastic-like [Ipomoea triloba]	GO:0009408	response to heat	K13993	HSP20	http://www.genome.jp/dbget-bin/www_bget?ko:K13993	Protein processing in endoplasmic reticulum	ko04141	-	-	sp|P09887|HS22C_SOYBN	Small heat shock protein, chloroplastic (Fragment) OS=Glycine max OX=3847 GN=HSP22 PE=2 SV=1
g34539	778	111.04	67.57	36.05	566.38	643.06	484.26	2.60033	1.03407e-18	4.70569e-17	XP_031130027.1	dormancy-associated protein 1-like [Ipomoea triloba]	-	-	-	-	-	-	-	-	-	sp|O22611|DRM1_PEA;sp|P93017|DRMH1_ARATH	Dormancy-associated protein 1 OS=Pisum sativum OX=3888 GN=DRM1 PE=2 SV=1;Dormancy-associated protein homolog 1 OS=Arabidopsis thaliana OX=3702 GN=DRMH1 PE=1 SV=1
g16057	1167	6.83	6.23	10.25	43.35	49.88	53.18	2.22176	1.12918e-18	5.11709e-17	XP_031096537.1	glutathione S-transferase T1-like [Ipomoea triloba]	GO:0005737;GO:0006749	cytoplasm;glutathione metabolic process	K00799	GST,gst	http://www.genome.jp/dbget-bin/www_bget?ko:K00799	Glutathione metabolism	ko00480	KOG0867	Glutathione S-transferase	sp|Q9ZRT5|GSTT1_ARATH	Glutathione S-transferase T1 OS=Arabidopsis thaliana OX=3702 GN=GSTT1 PE=2 SV=1
g60565	1280	1.39	0.62	0.88	12.13	10.78	7.42	2.90103	1.1493e-18	5.19743e-17	XP_031118348.1	thaumatin-like protein 1b [Ipomoea triloba]	GO:0005576;GO:0006952;GO:0016021	extracellular region;defense response;integral component of membrane	-	-	-	-	-	-	-	sp|A0A1P8B554|THLP1_ARATH	Thaumatin-like protein 1 OS=Arabidopsis thaliana OX=3702 GN=TLP1 PE=2 SV=1
g19069	2061	3.8	2.62	2.47	13.39	12.3	11.8	1.66835	1.18839e-18	5.36303e-17	XP_031095637.1	pentatricopeptide repeat-containing protein At2g01860 [Ipomoea triloba]	-	-	-	-	-	-	-	-	-	sp|Q5XET4|PP142_ARATH	Pentatricopeptide repeat-containing protein At2g01860 OS=Arabidopsis thaliana OX=3702 GN=EMB975 PE=2 SV=1
g32241	966	0.15	0.06	0.06	11.2	13.37	15.25	6.82626	1.29138e-18	5.81576e-17	XP_031092538.1	17.8 kDa class I heat shock protein-like [Ipomoea triloba]	GO:0006457;GO:0051259;GO:0009651;GO:0051082;GO:0043621;GO:0009408;GO:0005737;GO:0042542	protein folding;protein complex oligomerization;response to salt stress;unfolded protein binding;protein self-association;response to heat;cytoplasm;response to hydrogen peroxide	K13993	HSP20	http://www.genome.jp/dbget-bin/www_bget?ko:K13993	Protein processing in endoplasmic reticulum	ko04141	-	-	sp|P12810|HS16A_WHEAT	16.9 kDa class I heat shock protein 1 OS=Triticum aestivum OX=4565 GN=hsp16.9A PE=2 SV=1
g45623	2167	2.43	1.77	1.78	16.07	13.34	8.73	2.25233	1.30202e-18	5.85759e-17	XP_031121897.1	ABC transporter G family member 22-like isoform X2 [Ipomoea triloba]	GO:0016021;GO:0009414;GO:0005886;GO:0042626;GO:0010148;GO:0005524	integral component of membrane;response to water deprivation;plasma membrane;ATPase-coupled transmembrane transporter activity;transpiration;ATP binding	K05681	ABCG2,CD338	http://www.genome.jp/dbget-bin/www_bget?ko:K05681	ABC transporters	ko02010	-	-	sp|Q93YS4|AB22G_ARATH	ABC transporter G family member 22 OS=Arabidopsis thaliana OX=3702 GN=ABCG22 PE=1 SV=1
g57770	955	25.06	21.53	17.45	75.87	74.93	68.93	1.35898	1.53755e-18	6.89584e-17	XP_031128073.1	cinnamoyl-CoA reductase 1-like [Ipomoea triloba]	-	-	-	-	-	-	-	-	-	sp|A0A0B6VQ48|PAR1_ROSHC	Phenylacetaldehyde reductase OS=Rosa hybrid cultivar OX=128735 GN=PAR PE=1 SV=1
g24585	764	7.38	1.69	9.32	1100.34	730.7	1003.38	6.80161	1.62364e-18	7.25947e-17	XP_031102226.1	non-specific lipid-transfer protein 1-like [Ipomoea triloba]	GO:0006869;GO:0008289;GO:0016020	lipid transport;lipid binding;membrane	-	-	-	-	-	-	-	sp|Q9M5X8|NLTP_PRUAV	Non-specific lipid-transfer protein OS=Prunus avium OX=42229 PE=1 SV=1
g25812	1094	5.8	2.4	0.81	54.66	56.43	38.95	3.70208	1.673e-18	7.46485e-17	XP_031107793.1	pre-mRNA cleavage factor Im 25 kDa subunit 1 [Ipomoea triloba]	GO:0005849;GO:0003729;GO:0006397;GO:0016787;GO:0005737;GO:0006378	mRNA cleavage factor complex;mRNA binding;mRNA processing;hydrolase activity;cytoplasm;mRNA polyadenylation	K14397	NUDT21,CPSF5,CFIM25	http://www.genome.jp/dbget-bin/www_bget?ko:K14397	mRNA surveillance pathway	ko03015	KOG1689	mRNA cleavage factor I subunit	sp|Q94AF0|CFIS1_ARATH	Pre-mRNA cleavage factor Im 25 kDa subunit 1 OS=Arabidopsis thaliana OX=3702 GN=CFIS1 PE=1 SV=1
g42108	1291	4.7	6.08	10.98	65.62	64.73	61.89	2.71325	1.72161e-18	7.66602e-17	XP_031132410.1	annexin D1-like [Ipomoea triloba]	GO:0005737;GO:0005509;GO:0005544	cytoplasm;calcium ion binding;calcium-dependent phospholipid binding	K17098	ANNAT	http://www.genome.jp/dbget-bin/www_bget?ko:K17098	-	-	-	-	sp|Q9SYT0|ANXD1_ARATH	Annexin D1 OS=Arabidopsis thaliana OX=3702 GN=ANN1 PE=1 SV=1
g13293	1818	0.39	0.16	0.28	5.86	7.46	3.33	3.98349	1.78917e-18	7.94243e-17	XP_031098444.1	cytochrome P450 CYP72A219-like [Ipomoea triloba]	-	-	-	-	-	-	-	-	-	sp|H2DH21|C7A29_PANGI	Cytochrome P450 CYP72A219 OS=Panax ginseng OX=4054 PE=2 SV=1
g17799	2111	2.9	2.24	1.88	10.63	10.52	9.71	1.72212	1.9483e-18	8.61371e-17	XP_031093287.1;XP_031093288.1	putative uncharacterized protein DDB_G0274405 isoform X1 [Ipomoea triloba];putative uncharacterized protein DDB_G0274405 isoform X2 [Ipomoea triloba]	-	-	K14404	CPSF4,YTH1	http://www.genome.jp/dbget-bin/www_bget?ko:K14404	mRNA surveillance pathway	ko03015	-	-	-	-
g282	1352	12.85	13.05	9.34	46.43	42.81	44.29	1.49831	2.2707e-18	9.97577e-17	XP_031115878.1;XP_031115879.1;XP_031115877.1	B3 domain-containing transcription factor VAL3-like isoform X2 [Ipomoea triloba];B3 domain-containing transcription factor VAL3-like isoform X3 [Ipomoea triloba];B3 domain-containing transcription factor VAL3-like isoform X1 [Ipomoea triloba]	GO:0005634;GO:0003677	nucleus;DNA binding	-	-	-	-	-	-	-	sp|Q5CCK4|VAL2_ARATH;sp|O65420|VAL3_ARATH	B3 domain-containing transcription repressor VAL2 OS=Arabidopsis thaliana OX=3702 GN=VAL2 PE=1 SV=1;B3 domain-containing transcription factor VAL3 OS=Arabidopsis thaliana OX=3702 GN=VAL3 PE=4 SV=3
g30667	2007	6.63	4.32	2.46	29.29	28.76	29.49	2.35214	2.27243e-18	9.97577e-17	-	-	-	-	-	-	-	-	-	-	-	-	-
g24224	1240	5.89	6.08	5.46	26.04	23.22	21.58	1.59678	2.33123e-18	1.02133e-16	XP_031101666.1	uncharacterized protein LOC116005578 [Ipomoea triloba]	-	-	-	-	-	-	-	-	-	-	-
g29159	1709	18.81	13.96	13.17	54.2	54.84	45.4	1.33305	2.44908e-18	1.06973e-16	XP_031109288.1	U-box domain-containing protein 4-like [Ipomoea triloba]	GO:0005737;GO:0005634	cytoplasm;nucleus	-	-	-	-	-	-	-	sp|Q9C7G1|PUB45_ARATH	U-box domain-containing protein 45 OS=Arabidopsis thaliana OX=3702 GN=PUB45 PE=1 SV=1
g5433	2074	1.97	1.32	1.06	8.26	9.09	11.66	2.33995	3.55271e-18	1.53473e-16	XP_031112847.1	gibberellin receptor GID1B-like [Ipomoea triloba]	GO:0009939;GO:0005634;GO:0010325;GO:0048444;GO:0005737;GO:0010331;GO:0016787	positive regulation of gibberellic acid mediated signaling pathway;nucleus;raffinose family oligosaccharide biosynthetic process;floral organ morphogenesis;cytoplasm;gibberellin binding;hydrolase activity	K14493	GID1	http://www.genome.jp/dbget-bin/www_bget?ko:K14493	Plant hormone signal transduction	ko04075	-	-	sp|Q9LYC1|GID1B_ARATH	Gibberellin receptor GID1B OS=Arabidopsis thaliana OX=3702 GN=GID1B PE=1 SV=1
g11497	3042	3.69	2.47	3.05	13.74	13.17	10.64	1.60843	3.55955e-18	1.53473e-16	XP_031100479.1	uncharacterized protein LOC116004529 [Ipomoea triloba]	GO:0046556;GO:0046373	alpha-L-arabinofuranosidase activity;L-arabinose metabolic process	K09955	K09955	http://www.genome.jp/dbget-bin/www_bget?ko:K09955	-	-	-	-	-	-
g24440	2980	11.11	7.24	8.53	31.39	30.05	28.5	1.33164	3.77336e-18	1.62049e-16	XP_031102908.1	AMP deaminase [Ipomoea triloba]	GO:0032264;GO:0003876;GO:0016021	IMP salvage;AMP deaminase activity;integral component of membrane	K01490	AMPD	http://www.genome.jp/dbget-bin/www_bget?ko:K01490	Purine metabolism	ko00230	KOG1096	Adenosine monophosphate deaminase	sp|O80452|AMPD_ARATH	AMP deaminase OS=Arabidopsis thaliana OX=3702 GN=AMPD PE=1 SV=2
g46878	1117	0.62	0.05	0	463.64	439.8	504.71	10.7682	3.94145e-18	1.68768e-16	AAB52548.1	sporamin precursor [Ipomoea batatas]	GO:0004602;GO:0004866	glutathione peroxidase activity;endopeptidase inhibitor activity	-	-	-	-	-	-	-	sp|P14715|SPOR1_IPOBA	Sporamin A OS=Ipomoea batatas OX=4120 PE=2 SV=1
g13373	581	16.47	20.62	11.15	92.7	86.4	85.24	2.04199	4.29606e-18	1.83411e-16	RAL42662.1	hypothetical protein DM860_009169 [Cuscuta australis]	GO:0006412;GO:0016021;GO:0015934;GO:0003735;GO:0005840	translation;integral component of membrane;large ribosomal subunit;structural constituent of ribosome;ribosome	K02913	RP-L33,MRPL33,rpmG	http://www.genome.jp/dbget-bin/www_bget?ko:K02913	Ribosome	ko03010	-	-	sp|A8GY80|RL33_RICB8	50S ribosomal protein L33 OS=Rickettsia bellii (strain OSU 85-389) OX=391896 GN=rpmG PE=3 SV=1
g50374	864	3	0.98	1.88	22.88	19.11	23.26	2.98425	4.30407e-18	1.83573e-16	XP_031123207.1	pectinesterase inhibitor 6-like [Ipomoea triloba]	GO:0005576;GO:0004857;GO:0043086;GO:0016787	extracellular region;enzyme inhibitor activity;negative regulation of catalytic activity;hydrolase activity	-	-	-	-	-	-	-	sp|O22244|PMEI6_ARATH	Pectinesterase inhibitor 6 OS=Arabidopsis thaliana OX=3702 GN=PMEI6 PE=2 SV=1
g47200	3087	2.65	1.82	3.03	13.12	12.74	11.35	1.88877	4.85421e-18	2.05027e-16	XP_019170892.1;XP_031122945.1	PREDICTED: probable AMP deaminase isoform X1 [Ipomoea nil];AMP deaminase-like [Ipomoea triloba]	GO:0046872;GO:0046033;GO:0016021;GO:0003876;GO:0006188;GO:0032264;GO:0005829	metal ion binding;AMP metabolic process;integral component of membrane;AMP deaminase activity;IMP biosynthetic process;IMP salvage;cytosol	K01490	AMPD	http://www.genome.jp/dbget-bin/www_bget?ko:K01490	Purine metabolism	ko00230	KOG1096	Adenosine monophosphate deaminase	sp|O80452|AMPD_ARATH	AMP deaminase OS=Arabidopsis thaliana OX=3702 GN=AMPD PE=1 SV=2
g24110	1714	0.6	0.34	1.28	33.12	37.93	71.62	5.66597	5.56424e-18	2.34107e-16	XP_031104172.1	xanthotoxin 5-hydroxylase CYP82C4-like isoform X2 [Ipomoea triloba]	-	-	-	-	-	-	-	-	-	sp|Q9SZ46|C82C4_ARATH	Xanthotoxin 5-hydroxylase CYP82C4 OS=Arabidopsis thaliana OX=3702 GN=CYP82C4 PE=1 SV=1
g46531	2357	28.58	21.53	22.08	74.57	72.01	60.34	1.15978	7.16776e-18	2.99833e-16	XP_031124473.1	pyrophosphate--fructose 6-phosphate 1-phosphotransferase subunit beta-like [Ipomoea triloba]	GO:0005524;GO:0006002;GO:0015979;GO:0005829;GO:0047334;GO:0005737;GO:0009749;GO:0008443;GO:0003872;GO:0046872	ATP binding;fructose 6-phosphate metabolic process;photosynthesis;cytosol;diphosphate-fructose-6-phosphate 1-phosphotransferase activity;cytoplasm;response to glucose;phosphofructokinase activity;6-phosphofructokinase activity;metal ion binding	K00895	pfp,PFP	http://www.genome.jp/dbget-bin/www_bget?ko:K00895	Fructose and mannose metabolism;Glycolysis / Gluconeogenesis;Pentose phosphate pathway	ko00051,ko00010,ko00030	-	-	sp|P21343|PFPB_SOLTU	Pyrophosphate--fructose 6-phosphate 1-phosphotransferase subunit beta OS=Solanum tuberosum OX=4113 GN=PFP-BETA PE=1 SV=3
g23389	1070	24.91	20.79	16.96	74.35	72.75	63.68	1.33947	7.3336e-18	3.06181e-16	XP_031101685.1	PITH domain-containing protein 1 [Ipomoea triloba]	-	-	-	-	-	-	-	KOG1730	Thioredoxin-like protein	sp|Q54Z24|PITH1_DICDI	PITH domain-containing protein 1 OS=Dictyostelium discoideum OX=44689 GN=DDB_G0277951 PE=3 SV=1
g37278	1745	20.68	13.04	9.35	69.89	56.69	48.96	1.93469	8.66587e-18	3.58365e-16	XP_031129632.1;XP_031129623.1	dammarenediol II synthase-like [Ipomoea triloba];dammarenediol II synthase-like isoform X2 [Ipomoea triloba]	-	-	K15813	LUP4	http://www.genome.jp/dbget-bin/www_bget?ko:K15813	Sesquiterpenoid and triterpenoid biosynthesis	ko00909	-	-	sp|Q08IT1|DADIS_PANGI	Dammarenediol II synthase OS=Panax ginseng OX=4054 GN=DDS PE=1 SV=1
g50506	2207	13.35	10.67	9.42	34.94	36.84	36.66	1.27017	8.68392e-18	3.5877e-16	XP_031122829.1;XP_031122830.1	two-component response regulator ARR11 isoform X1 [Ipomoea triloba];two-component response regulator ORR26 isoform X2 [Ipomoea triloba]	GO:0000160;GO:0005634;GO:0003677	phosphorelay signal transduction system;nucleus;DNA binding	K14491	ARR-B	http://www.genome.jp/dbget-bin/www_bget?ko:K14491	Plant hormone signal transduction	ko04075	-	-	sp|Q5N6V8|ORR26_ORYSJ	Two-component response regulator ORR26 OS=Oryza sativa subsp. japonica OX=39947 GN=RR26 PE=3 SV=2
g16843	1299	11.67	7.74	6.29	37.16	36.12	36.88	1.70459	9.27495e-18	3.81738e-16	XP_031094299.1	ankyrin repeat domain-containing protein, chloroplastic-like [Ipomoea triloba]	-	-	-	-	-	-	-	-	-	sp|Q05753|AKRP_ARATH	Ankyrin repeat domain-containing protein, chloroplastic OS=Arabidopsis thaliana OX=3702 GN=AKRP PE=1 SV=2
g695	2261	3.61	2.06	2.71	14.5	13.7	11.44	1.81041	1.04811e-17	4.28139e-16	XP_031117001.1	4-alpha-glucanotransferase, chloroplastic/amyloplastic [Ipomoea triloba]	GO:0102500;GO:0005983;GO:0000025;GO:0006006;GO:0004134;GO:0009507	beta-maltose 4-alpha-glucanotransferase activity;starch catabolic process;maltose catabolic process;glucose metabolic process;4-alpha-glucanotransferase activity;chloroplast	K00705	malQ	http://www.genome.jp/dbget-bin/www_bget?ko:K00705	Starch and sucrose metabolism	ko00500	-	-	sp|Q06801|DPEP_SOLTU	4-alpha-glucanotransferase, chloroplastic/amyloplastic OS=Solanum tuberosum OX=4113 GN=DPEP PE=1 SV=1
g20532	1233	2.42	1.84	1.43	13.92	14.83	10.86	2.40312	1.06105e-17	4.33022e-16	XP_031095624.1	transcription factor bHLH120-like [Ipomoea triloba]	GO:0006357;GO:0000981;GO:0046983;GO:0090575;GO:0000977;GO:0003700;GO:0005634	regulation of transcription by RNA polymerase II;DNA-binding transcription factor activity, RNA polymerase II-specific;protein dimerization activity;RNA polymerase II transcription regulator complex;RNA polymerase II transcription regulatory region sequence-specific DNA binding;DNA-binding transcription factor activity;nucleus	-	-	-	-	-	-	-	sp|Q9STJ6|BH126_ARATH	Transcription factor bHLH126 OS=Arabidopsis thaliana OX=3702 GN=BHLH126 PE=2 SV=1
g60151	1970	29.78	32.6	26.06	101.34	105.43	90.92	1.31848	1.12526e-17	4.57508e-16	XP_031119095.1	T-complex protein 1 subunit beta-like [Ipomoea triloba]	GO:0051082;GO:0006457;GO:0016887;GO:0005832;GO:0005524;GO:0005618	unfolded protein binding;protein folding;ATP hydrolysis activity;chaperonin-containing T-complex;ATP binding;cell wall	K09494	CCT2	http://www.genome.jp/dbget-bin/www_bget?ko:K09494	-	-	KOG0361;KOG0363	Chaperonin complex component, TCP-1 eta subunit (CCT7);Chaperonin complex component, TCP-1 beta subunit (CCT2)	sp|Q940P8|TCPB_ARATH	T-complex protein 1 subunit beta OS=Arabidopsis thaliana OX=3702 GN=CCT2 PE=1 SV=1
g3785	1881	2.21	1.97	1.33	9.1	10.76	9.97	2.02267	1.13301e-17	4.6023e-16	XP_031117722.1	7-deoxyloganetic acid glucosyl transferase-like [Ipomoea triloba]	GO:0008194	UDP-glycosyltransferase activity	-	-	-	-	-	-	-	sp|U5NH37|7DLGT_CATRO	7-deoxyloganetic acid glucosyl transferase OS=Catharanthus roseus OX=4058 GN=7DLGT PE=1 SV=1
g11528	1121	1.74	0.7	1.45	10.62	12.16	11.36	2.73771	1.16142e-17	4.71327e-16	XP_031101254.1	chaperonin-like RbcX protein 2, chloroplastic [Ipomoea triloba]	GO:0015977;GO:0015979;GO:0110102;GO:0044183	carbon fixation;photosynthesis;ribulose bisphosphate carboxylase complex assembly;protein folding chaperone	-	-	-	-	-	-	-	sp|Q8L9X2|RBCX2_ARATH	Chaperonin-like RbcX protein 2, chloroplastic OS=Arabidopsis thaliana OX=3702 GN=RBCX2 PE=1 SV=1
g12351	1074	119.14	127.84	312.09	6452.36	6195.27	8036.26	4.75721	1.19456e-17	4.83876e-16	XP_031100098.1;XP_031100099.1	nascent polypeptide-associated complex subunit alpha, muscle-specific form-like isoform X1 [Ipomoea triloba];uncharacterized protein LOC116004264 isoform X2 [Ipomoea triloba]	-	-	-	-	-	-	-	-	-	-	-
g37988	541	7.36	4.95	4.93	42.3	31.02	39.36	2.32426	1.30602e-17	5.2657e-16	XP_019181264.1	PREDICTED: uncharacterized protein LOC109176261 [Ipomoea nil]	-	-	-	-	-	-	-	-	-	-	-
g25023	1171	33.05	20.99	17.07	118.65	117.55	90.13	1.80464	1.36476e-17	5.49745e-16	XP_019187152.1	PREDICTED: uncharacterized protein LOC109181714 [Ipomoea nil]	GO:0016021	integral component of membrane	-	-	-	-	-	-	-	-	-
g9078	713	229.83	282.68	272.13	978.76	1134.2	1029.2	1.56979	1.52785e-17	6.13171e-16	XP_031111280.1	10 kDa chaperonin 1, chloroplastic [Ipomoea triloba]	GO:0005759;GO:0051082;GO:0051085;GO:0016887;GO:0051087;GO:0006457;GO:0046872;GO:0005524	mitochondrial matrix;unfolded protein binding;chaperone cofactor-dependent protein refolding;ATP hydrolysis activity;chaperone binding;protein folding;metal ion binding;ATP binding	K04078	groES,HSPE1	http://www.genome.jp/dbget-bin/www_bget?ko:K04078	-	-	-	-	sp|Q9M1C2|CH101_ARATH	10 kDa chaperonin 1, chloroplastic OS=Arabidopsis thaliana OX=3702 GN=CPN10-1 PE=2 SV=1
g30653	3407	4.76	3.71	3.44	14.75	13.65	12.22	1.36261	1.59927e-17	6.4065e-16	XP_031091872.1	translation initiation factor IF-2, chloroplastic-like [Ipomoea triloba]	GO:0003729;GO:0003924;GO:0009941;GO:0003743;GO:0009570;GO:0005525	mRNA binding;GTPase activity;chloroplast envelope;translation initiation factor activity;chloroplast stroma;GTP binding	K02519	infB,MTIF2	http://www.genome.jp/dbget-bin/www_bget?ko:K02519	-	-	KOG1145;KOG1144	Mitochondrial translation initiation factor 2 (IF-2; GTPase);Translation initiation factor 5B (eIF-5B)	sp|Q9SHI1|IF2C_ARATH	Translation initiation factor IF-2, chloroplastic OS=Arabidopsis thaliana OX=3702 GN=At1g17220 PE=2 SV=2
g58317	820	38.33	32.22	29.86	113.76	107.99	91.37	1.22617	1.82865e-17	7.29851e-16	XP_031128787.1	putative phosphatidylglycerol/phosphatidylinositol transfer protein DDB_G0278295 [Ipomoea triloba]	GO:0015918;GO:0032934;GO:0032366	sterol transport;sterol binding;intracellular sterol transport	-	-	-	-	-	-	-	sp|Q54YD2|Y8295_DICDI	Putative phosphatidylglycerol/phosphatidylinositol transfer protein DDB_G0278295 OS=Dictyostelium discoideum OX=44689 GN=DDB_G0278295 PE=2 SV=1
g60711	2554	4.01	2.64	3.08	12.9	13.03	11.07	1.53337	2.24279e-17	8.91869e-16	XP_031118958.1	putative pentatricopeptide repeat-containing protein At1g31840, partial [Ipomoea triloba]	-	-	-	-	-	-	-	-	-	-	-
g24662	1361	39.92	39.9	26.41	139.85	161.99	197.38	1.8219	2.29343e-17	9.10341e-16	XP_019187429.1	PREDICTED: thioredoxin-like 1-1, chloroplastic [Ipomoea nil]	-	-	-	-	-	-	-	KOG0907	Thioredoxin	sp|O64654|TRL11_ARATH	Thioredoxin-like 1-1, chloroplastic OS=Arabidopsis thaliana OX=3702 GN=At1g08570 PE=2 SV=1
g3664	1425	10.9	8.89	11.63	42.07	38.57	47.13	1.5615	2.38729e-17	9.46734e-16	XP_031115142.1	UDP-glucuronic acid decarboxylase 6-like [Ipomoea triloba]	GO:0033320;GO:0042732;GO:0048040;GO:0070403	UDP-D-xylose biosynthetic process;D-xylose metabolic process;UDP-glucuronate decarboxylase activity;NAD+ binding	K08678	UXS1,uxs	http://www.genome.jp/dbget-bin/www_bget?ko:K08678	Amino sugar and nucleotide sugar metabolism	ko00520	KOG1429	dTDP-glucose 4-6-dehydratase/UDP-glucuronic acid decarboxylase	sp|Q9ZV36|UXS6_ARATH	UDP-glucuronic acid decarboxylase 6 OS=Arabidopsis thaliana OX=3702 GN=UXS6 PE=2 SV=1
g343	1040	22.41	13.88	14.31	66.12	67.94	57.9	1.5358	3.12184e-17	1.22907e-15	XP_031114805.1	uncharacterized protein At4g28440-like [Ipomoea triloba]	-	-	K07466	RFA1,RPA1,rpa	http://www.genome.jp/dbget-bin/www_bget?ko:K07466	DNA replication;Homologous recombination;Mismatch repair;Nucleotide excision repair	ko03030,ko03440,ko03430,ko03420	-	-	sp|O49453|Y4844_ARATH	Uncharacterized protein At4g28440 OS=Arabidopsis thaliana OX=3702 GN=At4g28440 PE=1 SV=1
g48692	614	0.47	0.44	0.42	15.72	24.05	12.52	5.06339	3.23877e-17	1.2728e-15	XP_016575174.1	PREDICTED: uncharacterized protein LOC107872998 [Capsicum annuum]	-	-	-	-	-	-	-	-	-	-	-
g52237	1579	11.15	8.23	7.15	34.74	33.22	28.44	1.45154	3.3197e-17	1.30343e-15	XP_031123612.1	26S proteasome regulatory subunit 6B homolog [Ipomoea triloba]	GO:0005737;GO:0036402;GO:0031597;GO:0008233;GO:0009536;GO:0005524;GO:0045899;GO:0030163;GO:0000502;GO:0008540	cytoplasm;proteasome-activating activity;cytosolic proteasome complex;peptidase activity;plastid;ATP binding;positive regulation of RNA polymerase II transcription preinitiation complex assembly;protein catabolic process;proteasome complex;proteasome regulatory particle, base subcomplex	K03063	PSMC4,RPT3	http://www.genome.jp/dbget-bin/www_bget?ko:K03063	Proteasome	ko03050	KOG0727	26S proteasome regulatory complex, ATPase RPT3	sp|P54778|PRS6B_SOLTU	26S proteasome regulatory subunit 6B homolog OS=Solanum tuberosum OX=4113 PE=2 SV=1
g16082	1017	20.27	13.68	23.05	90.39	87.87	110.77	1.91653	3.71331e-17	1.45404e-15	XP_031096537.1;XP_031096535.1	glutathione S-transferase T1-like [Ipomoea triloba];serine racemase [Ipomoea triloba]	GO:0008721;GO:0018114;GO:0005737;GO:0000287;GO:0043621;GO:0006520;GO:0070178;GO:0030378;GO:0070179;GO:0005524;GO:0006563;GO:0030170;GO:0003941;GO:0042866;GO:0006749	D-serine ammonia-lyase activity;threonine racemase activity;cytoplasm;magnesium ion binding;protein self-association;cellular amino acid metabolic process;D-serine metabolic process;serine racemase activity;D-serine biosynthetic process;ATP binding;L-serine metabolic process;pyridoxal phosphate binding;L-serine ammonia-lyase activity;pyruvate biosynthetic process;glutathione metabolic process	K00799;K12235	GST,gst;SRR	http://www.genome.jp/dbget-bin/www_bget?ko:K00799;http://www.genome.jp/dbget-bin/www_bget?ko:K12235	Glycine, serine and threonine metabolism;D-Amino acid metabolism;Glutathione metabolism	ko00260,ko00470,ko00480	KOG0867;KOG1251	Glutathione S-transferase;Serine racemase	sp|Q9ZRT5|GSTT1_ARATH;sp|Q2PGG3|SRR_ARATH	Glutathione S-transferase T1 OS=Arabidopsis thaliana OX=3702 GN=GSTT1 PE=2 SV=1;Serine racemase OS=Arabidopsis thaliana OX=3702 GN=SR PE=1 SV=1
g38114	1933	10.57	4.85	4.44	39.7	39.21	44.18	2.25761	3.76044e-17	1.47117e-15	XP_019197620.1;XP_019197624.1	PREDICTED: sugar transporter ERD6-like 5 isoform X1 [Ipomoea nil];PREDICTED: sugar transporter ERD6-like 5 isoform X2 [Ipomoea nil]	GO:0006817;GO:0022857;GO:0016021	phosphate ion transport;transmembrane transporter activity;integral component of membrane	K03444	ERD6,ESL1	http://www.genome.jp/dbget-bin/www_bget?ko:K03444	-	-	-	-	sp|Q3ECP7|ERDL5_ARATH	Sugar transporter ERD6-like 5 OS=Arabidopsis thaliana OX=3702 GN=At1g54730 PE=2 SV=2
g39221	1632	1.86	1.48	1.57	10.07	8.33	7.73	1.9916	3.91683e-17	1.5296e-15	XP_019160478.1	PREDICTED: RING-H2 finger protein ATL79-like [Ipomoea nil]	GO:0016740;GO:0016021;GO:0016567	transferase activity;integral component of membrane;protein ubiquitination	K19040	ATL76S	http://www.genome.jp/dbget-bin/www_bget?ko:K19040	-	-	-	-	sp|Q9FGJ6|ATL79_ARATH	RING-H2 finger protein ATL79 OS=Arabidopsis thaliana OX=3702 GN=ATL79 PE=2 SV=1
g42994	1049	59.94	56.34	50.79	155.99	161.81	149.77	1.06001	4.24145e-17	1.65489e-15	XP_031097881.1	S-formylglutathione hydrolase [Ipomoea triloba]	GO:0046294;GO:0052689;GO:0018738;GO:0005829;GO:0005737	formaldehyde catabolic process;carboxylic ester hydrolase activity;S-formylglutathione hydrolase activity;cytosol;cytoplasm	K01070	frmB,ESD,fghA	http://www.genome.jp/dbget-bin/www_bget?ko:K01070	-	-	-	-	sp|Q8LAS8|SFGH_ARATH	S-formylglutathione hydrolase OS=Arabidopsis thaliana OX=3702 GN=SFGH PE=1 SV=2
g35314	1358	75.65	50.45	40.4	240.47	248.34	190.59	1.64724	4.3389e-17	1.68988e-15	XP_031131016.1	ACT domain-containing protein ACR11-like [Ipomoea triloba]	GO:0009535;GO:0009570	chloroplast thylakoid membrane;chloroplast stroma	-	-	-	-	-	-	-	sp|Q9FZ47|ACR11_ARATH	ACT domain-containing protein ACR11 OS=Arabidopsis thaliana OX=3702 GN=ACR11 PE=1 SV=1
g20560	1150	71.6	65.14	51.98	191.33	186.74	180.04	1.14869	4.50919e-17	1.75241e-15	XP_031093768.1	DNA-directed RNA polymerases II, IV and V subunit 6A-like [Ipomoea triloba]	GO:0005736;GO:0003677;GO:0005665;GO:0003899;GO:0005666;GO:0006351	RNA polymerase I complex;DNA binding;RNA polymerase II, core complex;DNA-directed 5'-3' RNA polymerase activity;RNA polymerase III complex;transcription, DNA-templated	K03014	RPB6,POLR2F	http://www.genome.jp/dbget-bin/www_bget?ko:K03014	RNA polymerase	ko03020	KOG3405	RNA polymerase subunit K	sp|Q9FJ98|RPD6A_ARATH	DNA-directed RNA polymerases II, IV and V subunit 6A OS=Arabidopsis thaliana OX=3702 GN=NRPB6A PE=1 SV=1
g61216	776	49.63	24.33	19.84	193.83	193.45	165.64	2.18538	4.60318e-17	1.78323e-15	XP_031117993.1	uncharacterized protein LOC116021669 [Ipomoea triloba]	GO:0009507	chloroplast	-	-	-	-	-	-	-	-	-
g9845	1479	17.14	13.34	12.45	50.39	51.78	41.08	1.33095	4.90377e-17	1.8963e-15	XP_031099611.1	protein PEP-RELATED DEVELOPMENT ARRESTED 1, chloroplastic isoform X1 [Ipomoea triloba]	GO:0042644;GO:0009658;GO:0006355	chloroplast nucleoid;chloroplast organization;regulation of transcription, DNA-templated	-	-	-	-	-	-	-	sp|Q1H5E9|PRDA1_ARATH	Protein PEP-RELATED DEVELOPMENT ARRESTED 1, chloroplastic OS=Arabidopsis thaliana OX=3702 GN=PRDA1 PE=1 SV=1
g31188	899	141.09	103.92	89.42	353.7	376.11	340.17	1.2763	5.05651e-17	1.95189e-15	XP_031090666.1	FCS-Like Zinc finger 13-like [Ipomoea triloba]	-	-	-	-	-	-	-	-	-	sp|Q8GRN0|FLZ13_ARATH	FCS-Like Zinc finger 13 OS=Arabidopsis thaliana OX=3702 GN=FLZ13 PE=1 SV=1
g25595	4379	3.97	3.88	4.34	14.49	14.02	12.72	1.32145	5.58224e-17	2.14532e-15	XP_031107423.1	probable phosphoribosylformylglycinamidine synthase, chloroplastic/mitochondrial [Ipomoea triloba]	GO:0046872;GO:0004642;GO:0005524;GO:0006189;GO:0006541	metal ion binding;phosphoribosylformylglycinamidine synthase activity;ATP binding;'de novo' IMP biosynthetic process;glutamine metabolic process	K01952	PFAS,purL	http://www.genome.jp/dbget-bin/www_bget?ko:K01952	Purine metabolism	ko00230	KOG1907	Phosphoribosylformylglycinamidine synthase	sp|Q9M8D3|PUR4_ARATH	Probable phosphoribosylformylglycinamidine synthase, chloroplastic/mitochondrial OS=Arabidopsis thaliana OX=3702 GN=At1g74260 PE=2 SV=3
g480	1268	5.54	4.59	2.9	21.29	25.83	21.14	1.98309	5.69753e-17	2.18769e-15	XP_031115138.1	peroxidase 17-like [Ipomoea triloba]	GO:0020037;GO:0005576;GO:0005829;GO:0009809;GO:0009505;GO:0010228;GO:0006979;GO:0042744;GO:0004601;GO:0046872	heme binding;extracellular region;cytosol;lignin biosynthetic process;plant-type cell wall;vegetative to reproductive phase transition of meristem;response to oxidative stress;hydrogen peroxide catabolic process;peroxidase activity;metal ion binding	K00430	E1.11.1.7	http://www.genome.jp/dbget-bin/www_bget?ko:K00430	Phenylpropanoid biosynthesis	ko00940	-	-	sp|Q9SJZ2|PER17_ARATH	Peroxidase 17 OS=Arabidopsis thaliana OX=3702 GN=PER17 PE=2 SV=1
g1475	1054	16.5	13.66	11.73	47.1	51.15	44.12	1.35582	6.06041e-17	2.31884e-15	XP_031115227.1	transcription initiation factor TFIID subunit 7 [Ipomoea triloba]	GO:0005669;GO:0006367;GO:0003743;GO:0051123	transcription factor TFIID complex;transcription initiation from RNA polymerase II promoter;translation initiation factor activity;RNA polymerase II preinitiation complex assembly	K03132	TAF7	http://www.genome.jp/dbget-bin/www_bget?ko:K03132	Basal transcription factors	ko03022	KOG4011	Transcription initiation factor TFIID, subunit TAF7	sp|B9DG24|TAF7_ARATH	Transcription initiation factor TFIID subunit 7 OS=Arabidopsis thaliana OX=3702 GN=TAF7 PE=1 SV=1
g11886	1612	0.34	0.53	0.3	6.94	6.75	3.63	3.50108	7.09984e-17	2.7094e-15	XP_031099443.1	serine carboxypeptidase II-2-like [Ipomoea triloba]	GO:0004185;GO:0016021;GO:0005773;GO:0005576	serine-type carboxypeptidase activity;integral component of membrane;vacuole;extracellular region	K16297	SCPL-II	http://www.genome.jp/dbget-bin/www_bget?ko:K16297	-	-	-	-	sp|P55748|CBP22_HORVU;sp|Q949Q7|SCP29_ARATH	Serine carboxypeptidase II-2 (Fragment) OS=Hordeum vulgare OX=4513 GN=CXP;2-2 PE=1 SV=1;Serine carboxypeptidase-like 29 OS=Arabidopsis thaliana OX=3702 GN=SCPL29 PE=2 SV=1
g59505	1826	99.56	97.44	104.08	301.31	316.27	284.3	1.1422	7.60808e-17	2.89826e-15	XP_031128436.1	phospho-2-dehydro-3-deoxyheptonate aldolase 2, chloroplastic-like [Ipomoea triloba]	GO:0009073;GO:0009507;GO:0003849;GO:0009423;GO:0008652	aromatic amino acid family biosynthetic process;chloroplast;3-deoxy-7-phosphoheptulonate synthase activity;chorismate biosynthetic process;cellular amino acid biosynthetic process	K01626	E2.5.1.54,aroF,aroG,aroH	http://www.genome.jp/dbget-bin/www_bget?ko:K01626	Phenylalanine, tyrosine and tryptophan biosynthesis	ko00400	-	-	sp|A0A067XGX8|AROG2_PETHY	Phospho-2-dehydro-3-deoxyheptonate aldolase 2, chloroplastic OS=Petunia hybrida OX=4102 GN=DAHP2 PE=2 SV=1
g63332	1347	99.41	77.43	52.17	322.85	293.79	320.03	1.62971	7.66202e-17	2.91117e-15	XP_031119383.1	BURP domain protein RD22 [Ipomoea triloba]	-	-	-	-	-	-	-	-	-	sp|Q08298|RD22_ARATH	BURP domain protein RD22 OS=Arabidopsis thaliana OX=3702 GN=RD22 PE=2 SV=1
g37039	1466	15.53	11.69	6.6	63.4	64.15	55.15	2.03366	7.82809e-17	2.96391e-15	XP_031131692.1	uncharacterized protein LOC116033078 [Ipomoea triloba]	GO:0008233;GO:0101005;GO:0016579;GO:0070646	peptidase activity;deubiquitinase activity;protein deubiquitination;protein modification by small protein removal	K22763	DESI2,PPPDE1	http://www.genome.jp/dbget-bin/www_bget?ko:K22763	-	-	KOG0324	Uncharacterized conserved protein	sp|H2KZK4|DESI1_CAEEL	Desumoylating isopeptidase 1 homolog OS=Caenorhabditis elegans OX=6239 GN=F36D4.5 PE=2 SV=1
g6235	1815	7.46	15.48	23.05	130.58	182.04	163.13	2.9686	8.31727e-17	3.14092e-15	XP_031111628.1	uncharacterized protein LOC116015636 isoform X1 [Ipomoea triloba]	GO:0016020;GO:0016021;GO:0016298	membrane;integral component of membrane;lipase activity	K01054	MGLL	http://www.genome.jp/dbget-bin/www_bget?ko:K01054	Glycerolipid metabolism	ko00561	KOG1455	Lysophospholipase	sp|Q9C942|CSE_ARATH;sp|Q99685|MGLL_HUMAN	Caffeoylshikimate esterase OS=Arabidopsis thaliana OX=3702 GN=CSE PE=1 SV=1;Monoglyceride lipase OS=Homo sapiens OX=9606 GN=MGLL PE=1 SV=2
g10184	575	0	0	0	40.65	51.33	27.91	10.127	8.66307e-17	3.26019e-15	-	-	-	-	-	-	-	-	-	-	-	-	-
g22158	2502	5.24	4.8	5.44	18.63	18.28	15.96	1.34466	9.86578e-17	3.68729e-15	XP_031103861.1	neurochondrin [Ipomoea triloba]	-	-	-	-	-	-	-	-	-	sp|Q5ZIG0|NCDN_CHICK	Neurochondrin OS=Gallus gallus OX=9031 GN=NCDN PE=2 SV=1
g43806	751	11.38	13.61	11.66	63.64	61.37	45.27	1.79774	1.00041e-16	3.73579e-15	XP_031108172.1	uncharacterized protein At2g34160-like [Ipomoea triloba]	GO:0003676;GO:0003723;GO:0005634	nucleic acid binding;RNA binding;nucleus	-	-	-	-	-	-	-	sp|O22969|Y2416_ARATH	Uncharacterized protein At2g34160 OS=Arabidopsis thaliana OX=3702 GN=At2g34160 PE=1 SV=1
g41865	2425	13.62	8.03	8.01	43.15	43.29	34.6	1.62552	1.00879e-16	3.76384e-15	XP_031105196.1	uncharacterized protein LOC116010042 [Ipomoea triloba]	GO:0008236	serine-type peptidase activity	-	-	-	-	-	KOG2100	Dipeptidyl aminopeptidase	sp|V5YMB3|DAPB3_PSEMX	Dipeptidyl aminopeptidase BIII OS=Pseudoxanthomonas mexicana OX=128785 GN=dapb3 PE=1 SV=1
g46512	3874	4.02	1.6	1.8	16.48	17.08	13.8	2.32338	1.14911e-16	4.25817e-15	XP_031124797.1;XP_019174255.1	fumarylacetoacetase-like [Ipomoea triloba];PREDICTED: fumarylacetoacetase-like isoform X1 [Ipomoea nil]	GO:1902000;GO:0006559;GO:0051087;GO:0004334;GO:0046872;GO:0006572	homogentisate catabolic process;L-phenylalanine catabolic process;chaperone binding;fumarylacetoacetase activity;metal ion binding;tyrosine catabolic process	K01555	FAH,fahA	http://www.genome.jp/dbget-bin/www_bget?ko:K01555	Tyrosine metabolism	ko00350	-	-	sp|Q8RW90|FAH_ARATH	Fumarylacetoacetase OS=Arabidopsis thaliana OX=3702 GN=FAH PE=1 SV=1
g14305	844	8.31	9.05	5.32	38.86	39.42	32	1.81303	1.2192e-16	4.51021e-15	XP_031097232.1	uncharacterized protein LOC116001502 isoform X1 [Ipomoea triloba]	GO:0003735;GO:0003723;GO:0005840;GO:0005739;GO:0006412	structural constituent of ribosome;RNA binding;ribosome;mitochondrion;translation	K02895	RP-L24,MRPL24,rplX	http://www.genome.jp/dbget-bin/www_bget?ko:K02895	Ribosome	ko03010	-	-	sp|Q9ZCR6|RL24_RICPR;sp|C3PP96|RL24_RICAE	50S ribosomal protein L24 OS=Rickettsia prowazekii (strain Madrid E) OX=272947 GN=rplX PE=3 SV=1;50S ribosomal protein L24 OS=Rickettsia africae (strain ESF-5) OX=347255 GN=rplX PE=3 SV=1
g52771	651	29.05	28.78	20.52	108.46	111.63	87.08	1.56141	1.22864e-16	4.54126e-15	-	-	-	-	-	-	-	-	-	-	-	-	-
g27953	1173	1.86	3.34	2.38	19.35	19.46	14.06	2.33994	1.27145e-16	4.69551e-15	XP_019151491.1	PREDICTED: uncharacterized protein LOC109148138 [Ipomoea nil]	GO:0006412;GO:0015934;GO:0005840;GO:0003735	translation;large ribosomal subunit;ribosome;structural constituent of ribosome	K02879	RP-L17,MRPL17,rplQ	http://www.genome.jp/dbget-bin/www_bget?ko:K02879	Ribosome	ko03010	KOG3280	Mitochondrial/chloroplast ribosomal protein L17	sp|A0L5Z9|RL17_MAGMM	50S ribosomal protein L17 OS=Magnetococcus marinus (strain ATCC BAA-1437 / JCM 17883 / MC-1) OX=156889 GN=rplQ PE=3 SV=1
g9421	4994	3.28	2.62	2.92	10.27	10.21	9.07	1.21396	1.32649e-16	4.89047e-15	XP_031111066.1	uncharacterized protein LOC116015181 [Ipomoea triloba]	-	-	K23720	UVSSA	http://www.genome.jp/dbget-bin/www_bget?ko:K23720	-	-	-	-	sp|Q9M358|UVSSA_ARATH	UV-stimulated scaffold protein A homolog OS=Arabidopsis thaliana OX=3702 GN=At3g61800 PE=3 SV=1
g37407	1481	2.8	3.47	2.64	13.46	15.86	14.06	1.8773	1.43709e-16	5.28481e-15	XP_031130419.1	probable purine permease 10 [Ipomoea triloba]	-	-	-	-	-	-	-	-	-	sp|O49725|PUP10_ARATH	Probable purine permease 10 OS=Arabidopsis thaliana OX=3702 GN=PUP10 PE=2 SV=2
g31616	1443	13.22	10.75	10.79	35.95	35.15	32.6	1.16343	1.64588e-16	6.02712e-15	XP_031092862.1	TPR repeat-containing thioredoxin TDX isoform X1 [Ipomoea triloba]	GO:0065003;GO:0051085;GO:0046983;GO:0031072	protein-containing complex assembly;chaperone cofactor-dependent protein refolding;protein dimerization activity;heat shock protein binding	K09560	ST13	http://www.genome.jp/dbget-bin/www_bget?ko:K09560	-	-	-	-	sp|Q8VWG7|TDX_ARATH	TPR repeat-containing thioredoxin TDX OS=Arabidopsis thaliana OX=3702 GN=TDX PE=1 SV=1
g2024	593	11.24	10.46	5.34	60.41	49.64	50.71	2.15944	1.72042e-16	6.28949e-15	XP_031115241.1	uncharacterized protein LOC116019232 [Ipomoea triloba]	-	-	-	-	-	-	-	-	-	-	-
g16750	2492	4.58	2.68	2.98	17.4	19.63	14.11	1.79428	1.73606e-16	6.33602e-15	XP_031094216.1	acyl-coenzyme A oxidase 2, peroxisomal-like [Ipomoea triloba]	GO:0005777;GO:0005504;GO:0071949;GO:0050660;GO:0055088;GO:0033540;GO:0003997;GO:0006635	peroxisome;fatty acid binding;FAD binding;flavin adenine dinucleotide binding;lipid homeostasis;fatty acid beta-oxidation using acyl-CoA oxidase;acyl-CoA oxidase activity;fatty acid beta-oxidation	K00232	E1.3.3.6,ACOX1,ACOX3	http://www.genome.jp/dbget-bin/www_bget?ko:K00232	Peroxisome;Propanoate metabolism;Biosynthesis of unsaturated fatty acids;Fatty acid degradation;alpha-Linolenic acid metabolism;beta-Alanine metabolism	ko04146,ko00640,ko01040,ko00071,ko00592,ko00410	KOG0135	Pristanoyl-CoA/acyl-CoA oxidase	sp|O65201|ACOX2_ARATH	Acyl-coenzyme A oxidase 2, peroxisomal OS=Arabidopsis thaliana OX=3702 GN=ACX2 PE=1 SV=2
g51480	2111	1.28	1.24	0.84	7.4	6.44	5.6	2.09658	1.80967e-16	6.59915e-15	XP_031103424.1;XP_031103434.1	uncharacterized protein LOC116007007 isoform X1 [Ipomoea triloba];uncharacterized protein LOC116007007 isoform X2 [Ipomoea triloba]	-	-	-	-	-	-	-	-	-	sp|P14381|YTX2_XENLA	Transposon TX1 uncharacterized 149 kDa protein OS=Xenopus laevis OX=8355 PE=4 SV=1
g58450	695	3.78	3.12	2.49	18.22	24.31	22.66	2.39609	1.85768e-16	6.76287e-15	XP_031126571.1	FCS-Like Zinc finger 3-like [Ipomoea triloba]	GO:0006355;GO:0008270	regulation of transcription, DNA-templated;zinc ion binding	-	-	-	-	-	-	-	sp|O80506|FLZ3_ARATH	FCS-Like Zinc finger 3 OS=Arabidopsis thaliana OX=3702 GN=FLZ3 PE=1 SV=1
g30351	1359	5.05	3.8	2.25	24.33	28.99	18.06	2.2744	1.95375e-16	7.09482e-15	XP_031091671.1;XP_031091672.1	ATG8-interacting protein 2-like isoform X1 [Ipomoea triloba];ATG8-interacting protein 1-like isoform X2 [Ipomoea triloba]	GO:0043231;GO:0016021	intracellular membrane-bounded organelle;integral component of membrane	-	-	-	-	-	-	-	sp|Q8VY98|ATI2_ARATH	ATG8-interacting protein 2 OS=Arabidopsis thaliana OX=3702 GN=ATI2 PE=1 SV=1
g24059	1154	8.98	5.59	4.29	30.45	30.54	29.91	1.87739	2.0272e-16	7.34927e-15	XP_031102558.1	glutathione S-transferase F10-like [Ipomoea triloba]	GO:0006749;GO:0043295;GO:0004364;GO:0005737	glutathione metabolic process;glutathione binding;glutathione transferase activity;cytoplasm	K00799	GST,gst	http://www.genome.jp/dbget-bin/www_bget?ko:K00799	Glutathione metabolism	ko00480	-	-	sp|O80852|GSTF9_ARATH	Glutathione S-transferase F9 OS=Arabidopsis thaliana OX=3702 GN=GSTF9 PE=1 SV=1
g35334	2960	15.66	11.64	10.56	38.9	45.87	40.05	1.30928	2.09375e-16	7.56573e-15	XP_031130826.1	uncharacterized protein LOC116032426 [Ipomoea triloba]	GO:0016021	integral component of membrane	-	-	-	-	-	-	-	-	-
g60375	1955	1.95	0.93	1.24	8.28	8.67	7.26	2.15991	2.11998e-16	7.65376e-15	XP_031119483.1	cytochrome P450 81C13-like [Ipomoea triloba]	GO:0020037;GO:0005506;GO:0016705;GO:0004497;GO:0016021	heme binding;iron ion binding;oxidoreductase activity, acting on paired donors, with incorporation or reduction of molecular oxygen;monooxygenase activity;integral component of membrane	-	-	-	-	-	-	-	sp|W8JIS9|CYC13_CATRO	Cytochrome P450 81C13 OS=Catharanthus roseus OX=4058 GN=CYP81C13 PE=2 SV=1
g26018	2671	0.84	0.78	0.7	4	4.71	4.3	2.05937	2.38746e-16	8.60514e-15	XP_031107821.1;XP_031107820.1	uncharacterized protein LOC116012429 isoform X2 [Ipomoea triloba];uncharacterized protein LOC116012429 isoform X1 [Ipomoea triloba]	GO:0004252	serine-type endopeptidase activity	-	-	-	-	-	-	-	sp|Q59536|PTRB_MORLA;sp|P24555|PTRB_ECOLI	Protease 2 OS=Moraxella lacunata OX=477 GN=ptrB PE=3 SV=1;Protease 2 OS=Escherichia coli (strain K12) OX=83333 GN=ptrB PE=1 SV=2
g35093	2016	7.7	5.82	5.9	20.89	21.71	23.87	1.36206	2.40201e-16	8.65043e-15	XP_031120275.1	uncharacterized protein LOC116023414 [Ipomoea triloba]	-	-	-	-	-	-	-	-	-	-	-
g57935	693	0	0	0	23.85	19.59	33.83	9.97512	2.63563e-16	9.44485e-15	XP_024169615.1	polyubiquitin [Rosa chinensis]	GO:0031625;GO:0005737;GO:0016567;GO:0031386;GO:0005634;GO:0019941	ubiquitin protein ligase binding;cytoplasm;protein ubiquitination;protein tag;nucleus;modification-dependent protein catabolic process	-	-	-	-	-	KOG0001	Ubiquitin and ubiquitin-like proteins	sp|P0CG83|UBIQP_HORVU	Polyubiquitin (Fragment) OS=Hordeum vulgare OX=4513 PE=2 SV=1
g38061	3513	3.54	1.41	0.85	21.88	23.17	15.62	3.01693	2.65744e-16	9.50734e-15	XP_031130423.1	L-arabinokinase-like [Ipomoea triloba]	GO:0009506;GO:0005829;GO:0009702;GO:0016301;GO:0005524;GO:0006012	plasmodesma;cytosol;L-arabinokinase activity;kinase activity;ATP binding;galactose metabolic process	K12446	E2.7.1.46	http://www.genome.jp/dbget-bin/www_bget?ko:K12446	Amino sugar and nucleotide sugar metabolism	ko00520	KOG0631	Galactokinase	sp|O23461|ARAK_ARATH	L-arabinokinase OS=Arabidopsis thaliana OX=3702 GN=ARA1 PE=1 SV=1
g52947	3410	1.89	1.08	1.34	6.83	7.47	5.84	1.81527	2.75126e-16	9.81877e-15	XP_031105952.1	DNA mismatch repair protein MSH2 [Ipomoea triloba]	GO:0032300;GO:0030983;GO:0006298;GO:0005634;GO:0009536;GO:0005524	mismatch repair complex;mismatched DNA binding;mismatch repair;nucleus;plastid;ATP binding	K08735	MSH2	http://www.genome.jp/dbget-bin/www_bget?ko:K08735	Mismatch repair	ko03430	KOG0219	Mismatch repair ATPase MSH2 (MutS family)	sp|O24617|MSH2_ARATH	DNA mismatch repair protein MSH2 OS=Arabidopsis thaliana OX=3702 GN=MSH2 PE=1 SV=1
g5271	983	88.18	62.19	58.72	217.16	225.18	197.97	1.21087	2.79229e-16	9.94887e-15	XP_031113874.1	multiple organellar RNA editing factor 2, chloroplastic-like [Ipomoea triloba]	GO:0080156;GO:0016554;GO:0005739	mitochondrial mRNA modification;cytidine to uridine editing;mitochondrion	-	-	-	-	-	-	-	sp|O22793|MORF2_ARATH	Multiple organellar RNA editing factor 2, chloroplastic OS=Arabidopsis thaliana OX=3702 GN=MORF2 PE=1 SV=1
g11817	967	6.25	7.66	5.6	28.79	31	26.5	1.75702	2.8559e-16	1.01506e-14	XP_031101397.1	uncharacterized protein LOC116005275 isoform X2 [Ipomoea triloba]	-	-	-	-	-	-	-	-	-	-	-
g7087	1894	3.88	3.1	2.27	12.89	17.62	15.29	1.90686	2.91903e-16	1.03665e-14	XP_031112379.1	sugar transport protein MST4 [Ipomoea triloba]	GO:0006817;GO:0008643;GO:0016021;GO:0022857	phosphate ion transport;carbohydrate transport;integral component of membrane;transmembrane transporter activity	K24193	STP	http://www.genome.jp/dbget-bin/www_bget?ko:K24193	-	-	-	-	sp|Q94AZ2|STP13_ARATH	Sugar transport protein 13 OS=Arabidopsis thaliana OX=3702 GN=STP13 PE=1 SV=2
g35148	841	315.3	167.67	118.64	1188.14	1170.05	1065.37	2.13152	2.9428e-16	1.04424e-14	KAB5573497.1;XP_031130482.1	hypothetical protein DKX38_000691 [Salix brachista];ubiquitin-conjugating enzyme E2 28-like [Ipomoea triloba]	GO:0005634;GO:0005524;GO:0006511;GO:0004839;GO:0000209;GO:0016746;GO:0016740;GO:0061631;GO:0016021	nucleus;ATP binding;ubiquitin-dependent protein catabolic process;ubiquitin activating enzyme activity;protein polyubiquitination;acyltransferase activity;transferase activity;ubiquitin conjugating enzyme activity;integral component of membrane	K06689	UBE2D,UBC4,UBC5	http://www.genome.jp/dbget-bin/www_bget?ko:K06689	Protein processing in endoplasmic reticulum;Ubiquitin mediated proteolysis	ko04141,ko04120	KOG0417	Ubiquitin-protein ligase	sp|P35135|UBC4_SOLLC	Ubiquitin-conjugating enzyme E2-17 kDa OS=Solanum lycopersicum OX=4081 PE=2 SV=1
g23665	3318	1.57	0.77	0.56	7.81	8.42	5.77	2.5378	2.9998e-16	1.0636e-14	XP_031101661.1	mannosylglycoprotein endo-beta-mannosidase [Ipomoea triloba]	GO:0005975;GO:0033947	carbohydrate metabolic process;mannosylglycoprotein endo-beta-mannosidase activity	K18577	EBM	http://www.genome.jp/dbget-bin/www_bget?ko:K18577	-	-	-	-	sp|Q5H7P5|EBM_LILLO	Mannosylglycoprotein endo-beta-mannosidase OS=Lilium longiflorum OX=4690 GN=EBM PE=1 SV=4
g32503	1901	2.39	1.69	2.08	10.31	9.39	8.11	1.76876	3.09635e-16	1.09604e-14	XP_031090468.1	WD repeat-containing protein 43 [Ipomoea triloba]	GO:0005730	nucleolus	K14546	UTP5,WDR43	http://www.genome.jp/dbget-bin/www_bget?ko:K14546	Ribosome biogenesis in eukaryotes	ko03008	-	-	-	-
g44692	1368	8.71	8.28	9.76	42.05	36.23	29.97	1.57871	3.2682e-16	1.15406e-14	XP_031127083.1;XP_031127015.1;XP_031127059.1	nuclear transcription factor Y subunit C-9-like isoform X3 [Ipomoea triloba];nuclear transcription factor Y subunit C-9-like isoform X1 [Ipomoea triloba];nuclear transcription factor Y subunit C-9-like isoform X2 [Ipomoea triloba]	GO:0046982;GO:0006355;GO:0001228;GO:0005634	protein heterodimerization activity;regulation of transcription, DNA-templated;DNA-binding transcription activator activity, RNA polymerase II-specific;nucleus	K08066	NFYC,HAP5	http://www.genome.jp/dbget-bin/www_bget?ko:K08066	-	-	KOG1657	CCAAT-binding factor, subunit C (HAP5)	sp|Q9ZVL3|NFYC3_ARATH	Nuclear transcription factor Y subunit C-3 OS=Arabidopsis thaliana OX=3702 GN=NFYC3 PE=1 SV=1
g59259	3471	2.72	3.08	3.15	10.65	12.28	11.34	1.49461	3.29859e-16	1.16384e-14	XP_031126882.1	uncharacterized protein LOC116029123 [Ipomoea triloba]	GO:0004674;GO:0106310;GO:0016021;GO:0048544;GO:0005524;GO:0106311	protein serine/threonine kinase activity;protein serine kinase activity;integral component of membrane;recognition of pollen;ATP binding;protein serine/threonine kinase activity	-	-	-	-	-	-	-	sp|O81905|SD18_ARATH	Receptor-like serine/threonine-protein kinase SD1-8 OS=Arabidopsis thaliana OX=3702 GN=SD18 PE=1 SV=1
g9493	1868	44.34	30.07	31.58	113.55	102.11	113.93	1.21347	3.54749e-16	1.24862e-14	XP_031101027.1	zinc finger protein CONSTANS-LIKE 13 [Ipomoea triloba]	GO:0005634;GO:0008270	nucleus;zinc ion binding	-	-	-	-	-	-	-	sp|O82256|COL13_ARATH	Zinc finger protein CONSTANS-LIKE 13 OS=Arabidopsis thaliana OX=3702 GN=COL13 PE=1 SV=1
g39330	1463	0.4	0.31	0.38	6.23	4.05	4.38	3.33001	3.56291e-16	1.25304e-14	XP_031124467.1	ethylene-responsive transcription factor CRF2-like [Ipomoea triloba]	GO:0003677;GO:0009873;GO:0003700;GO:0005634;GO:0006952	DNA binding;ethylene-activated signaling pathway;DNA-binding transcription factor activity;nucleus;defense response	-	-	-	-	-	-	-	sp|Q9SUQ2|CRF2_ARATH	Ethylene-responsive transcription factor CRF2 OS=Arabidopsis thaliana OX=3702 GN=CRF2 PE=1 SV=1
g34000	934	29.96	26.38	21.87	144.5	137.56	82.74	1.79518	3.62656e-16	1.27336e-14	XP_031130560.1	heavy metal-associated isoprenylated plant protein 26-like [Ipomoea triloba]	GO:0046872	metal ion binding	-	-	-	-	-	-	-	sp|Q9SZN7|HIP26_ARATH	Heavy metal-associated isoprenylated plant protein 26 OS=Arabidopsis thaliana OX=3702 GN=HIPP26 PE=1 SV=1
g7397	2862	7.64	7.09	7.89	24.11	22.5	22.18	1.17868	3.68959e-16	1.29445e-14	XP_031112541.1	tRNase Z TRZ3, mitochondrial-like [Ipomoea triloba]	GO:0072684;GO:0042781;GO:0016891;GO:0042779;GO:0046872;GO:0005739	mitochondrial tRNA 3'-trailer cleavage, endonucleolytic;3'-tRNA processing endoribonuclease activity;endoribonuclease activity, producing 5'-phosphomonoesters;tRNA 3'-trailer cleavage;metal ion binding;mitochondrion	K00784	rnz	http://www.genome.jp/dbget-bin/www_bget?ko:K00784	-	-	KOG2121	Predicted metal-dependent hydrolase (beta-lactamase superfamily)	sp|F4J1H7|RNZ4_ARATH	tRNAse Z TRZ4, mitochondrial OS=Arabidopsis thaliana OX=3702 GN=TRZ4 PE=2 SV=1
g1497	801	0.46	0.32	0.45	8.46	10.37	8.17	4.18771	3.82796e-16	1.34191e-14	XP_031105248.1	ACT domain-containing protein DS12, chloroplastic-like [Ipomoea triloba]	GO:0009570;GO:0009535	chloroplast stroma;chloroplast thylakoid membrane	-	-	-	-	-	-	-	sp|P83643|UP12_ORYSI;sp|Q9LZ23|ACR12_ARATH	ACT domain-containing protein DS12, chloroplastic OS=Oryza sativa subsp. indica OX=39946 GN=OsI_027381 PE=1 SV=2;ACT domain-containing protein ACR12 OS=Arabidopsis thaliana OX=3702 GN=ACR12 PE=2 SV=1
g56374	3894	2.95	2.23	1.95	9.39	8.47	7.61	1.43155	3.95722e-16	1.38499e-14	XP_031127250.1	uncharacterized protein LOC116029402 isoform X1 [Ipomoea triloba]	GO:0006281;GO:0003824	DNA repair;catalytic activity	K10801	MBD4	http://www.genome.jp/dbget-bin/www_bget?ko:K10801	Base excision repair	ko03410	-	-	sp|Q0IGK1|MBD4L_ARATH	Methyl-CpG-binding domain protein 4-like protein OS=Arabidopsis thaliana OX=3702 GN=MBD4L PE=1 SV=1
g18925	1000	14.37	9.38	9.49	45.02	41.25	36.93	1.48783	4.00339e-16	1.40003e-14	XP_031093822.1	ricin B-like lectin R40G3 [Ipomoea triloba]	GO:0030246	carbohydrate binding	-	-	-	-	-	-	-	sp|Q6Z4N4|40G3_ORYSJ	Ricin B-like lectin R40G3 OS=Oryza sativa subsp. japonica OX=39947 GN=R40G3 PE=2 SV=1
g15599	1528	22.58	17.77	22.09	64.06	65.36	63.62	1.20708	4.45588e-16	1.55327e-14	XP_031096582.1	uncharacterized protein LOC116000863 [Ipomoea triloba]	GO:0005737;GO:0009570;GO:0009052;GO:0005975;GO:0008270;GO:0004801;GO:0009941;GO:0006098	cytoplasm;chloroplast stroma;pentose-phosphate shunt, non-oxidative branch;carbohydrate metabolic process;zinc ion binding;transaldolase activity;chloroplast envelope;pentose-phosphate shunt	K00616	E2.2.1.2,talA,talB	http://www.genome.jp/dbget-bin/www_bget?ko:K00616	Pentose phosphate pathway	ko00030	KOG2772	Transaldolase	sp|B0UV30|TAL_HISS2	Transaldolase OS=Histophilus somni (strain 2336) OX=228400 GN=tal PE=3 SV=1
g17828	2754	12.7	8.46	8.54	37.04	36.66	27.7	1.37948	5.06835e-16	1.76113e-14	XP_031093277.1	uncharacterized protein LOC115997979 [Ipomoea triloba]	GO:0046872;GO:0042393;GO:0000977;GO:0005634;GO:0008080;GO:0003682;GO:0045944	metal ion binding;histone binding;RNA polymerase II transcription regulatory region sequence-specific DNA binding;nucleus;N-acetyltransferase activity;chromatin binding;positive regulation of transcription by RNA polymerase II	-	-	-	-	-	-	-	sp|F4IXE7|IDM1_ARATH	Increased DNA methylation 1 OS=Arabidopsis thaliana OX=3702 GN=IDM1 PE=1 SV=1
g29380	1897	6	4.54	4.85	17.01	17.79	16.35	1.31866	5.53181e-16	1.91605e-14	XP_031110345.1	probable serine protease EDA2 [Ipomoea triloba]	GO:0005773;GO:0006508;GO:0008239;GO:0008236	vacuole;proteolysis;dipeptidyl-peptidase activity;serine-type peptidase activity	-	-	-	-	-	-	-	sp|Q1PF50|EDA2_ARATH	Probable serine protease EDA2 OS=Arabidopsis thaliana OX=3702 GN=EDA2 PE=2 SV=2
g4897	753	0	0	0	27.88	16.32	19.76	9.84835	5.62688e-16	1.94588e-14	XP_031112377.1	18.2 kDa class I heat shock protein-like [Ipomoea triloba]	-	-	K13993	HSP20	http://www.genome.jp/dbget-bin/www_bget?ko:K13993	Protein processing in endoplasmic reticulum	ko04141	-	-	sp|P27880|HSP12_MEDSA	18.2 kDa class I heat shock protein OS=Medicago sativa OX=3879 GN=HSP18.2 PE=2 SV=1
g2887	1717	0.7	0.51	0.81	5.19	5.49	7.96	2.80704	5.67714e-16	1.96014e-14	XP_019181051.1;XP_031124435.1;XP_031124434.1	PREDICTED: nuclear export mediator factor Nemf [Ipomoea nil];CTP synthase-like isoform X2 [Ipomoea triloba];CTP synthase-like isoform X1 [Ipomoea triloba]	GO:0005524;GO:0006541;GO:0003676;GO:0008270;GO:0003883;GO:0044210	ATP binding;glutamine metabolic process;nucleic acid binding;zinc ion binding;CTP synthase activity;'de novo' CTP biosynthetic process	K01937	pyrG,CTPS	http://www.genome.jp/dbget-bin/www_bget?ko:K01937	Pyrimidine metabolism	ko00240	KOG2387	CTP synthase (UTP-ammonia lyase)	sp|Q6FUD0|PYRG_CANGA;sp|Q54V77|PYRG_DICDI	CTP synthase OS=Candida glabrata (strain ATCC 2001 / CBS 138 / JCM 3761 / NBRC 0622 / NRRL Y-65) OX=284593 GN=URA7 PE=3 SV=1;CTP synthase OS=Dictyostelium discoideum OX=44689 GN=ctps PE=3 SV=1
g31099	987	21.58	14.58	13.65	59.7	56.43	54.56	1.37561	5.74201e-16	1.98097e-14	XP_031091936.1	protein IN2-1 homolog B-like [Ipomoea triloba]	GO:0004364;GO:0010731;GO:0006749	glutathione transferase activity;protein glutathionylation;glutathione metabolic process	K00799	GST,gst	http://www.genome.jp/dbget-bin/www_bget?ko:K00799	Glutathione metabolism	ko00480	KOG0406	Glutathione S-transferase	sp|Q9LZ06|GSTL3_ARATH	Glutathione S-transferase L3 OS=Arabidopsis thaliana OX=3702 GN=GSTL3 PE=2 SV=1
g8833	2837	3.76	1.86	2.77	14.59	14.12	11.48	1.85967	5.91475e-16	2.03733e-14	XP_031112852.1	uncharacterized protein LOC116016636 [Ipomoea triloba]	GO:0005990;GO:0030246;GO:0009341;GO:0005975;GO:0004565	lactose catabolic process;carbohydrate binding;beta-galactosidase complex;carbohydrate metabolic process;beta-galactosidase activity	K01190	lacZ	http://www.genome.jp/dbget-bin/www_bget?ko:K01190	Galactose metabolism;Other glycan degradation;Sphingolipid metabolism	ko00052,ko00511,ko00600	KOG2024	Beta-Glucuronidase GUSB (glycosylhydrolase superfamily 2)	sp|A5F5U6|BGAL_VIBC3	Beta-galactosidase OS=Vibrio cholerae serotype O1 (strain ATCC 39541 / Classical Ogawa 395 / O395) OX=345073 GN=lacZ PE=3 SV=2
g7979	4383	1.1	1.27	1.39	6.38	5.74	4.93	1.73558	5.98088e-16	2.05848e-14	XP_031112942.1	uncharacterized protein LOC116016710 isoform X1 [Ipomoea triloba]	-	-	K24737	WDR6	http://www.genome.jp/dbget-bin/www_bget?ko:K24737	-	-	KOG0974	WD-repeat protein WDR6, WD repeat superfamily	sp|Q5RB07|WDR6_PONAB	WD repeat-containing protein 6 OS=Pongo abelii OX=9601 GN=WDR6 PE=2 SV=1
g38221	1539	4.94	2.79	1.99	21.18	20.2	15.29	2.16699	6.03829e-16	2.0766e-14	XP_031123822.1	AT-hook motif nuclear-localized protein 1-like [Ipomoea triloba]	-	-	-	-	-	-	-	-	-	sp|Q8VYJ2|AHL1_ARATH	AT-hook motif nuclear-localized protein 1 OS=Arabidopsis thaliana OX=3702 GN=AHL1 PE=1 SV=1
g54395	563	135.96	100.55	83.66	367.57	356.69	445.47	1.48602	6.07982e-16	2.08758e-14	XP_031104671.1	uncharacterized protein LOC116009691 [Ipomoea triloba]	-	-	-	-	-	-	-	-	-	-	-
g41657	1388	9.36	6.84	6.18	26.11	26.57	25.15	1.39833	6.23845e-16	2.13867e-14	XP_019174794.1	PREDICTED: uncharacterized protein LOC109170232 [Ipomoea nil]	GO:0051536;GO:0046872	iron-sulfur cluster binding;metal ion binding	-	-	-	-	-	-	-	-	-
g55676	1634	1.64	1.39	1.1	8.31	6.78	7.56	2.04092	6.50382e-16	2.22264e-14	XP_019070629.1;AAP42502.1	peroxiredoxin-2F, mitochondrial isoform X1 [Solanum lycopersicum];peroxiredoxin [Ipomoea batatas]	GO:0004601	peroxidase activity	-	-	-	-	-	-	-	-	-
g17915	2116	0.14	0.05	0	3.78	2.97	2.38	5.24653	6.61704e-16	2.25956e-14	XP_031095931.1	L-type lectin-domain containing receptor kinase IV.1-like [Ipomoea triloba]	GO:0005886;GO:0030246;GO:0016021;GO:0004674;GO:0005524	plasma membrane;carbohydrate binding;integral component of membrane;protein serine/threonine kinase activity;ATP binding	-	-	-	-	-	-	-	sp|O80939|LRK41_ARATH	L-type lectin-domain containing receptor kinase IV.1 OS=Arabidopsis thaliana OX=3702 GN=LECRK41 PE=2 SV=1
g20722	817	5.63	6.36	3.58	37.52	36.98	24.07	2.23977	7.93738e-16	2.69351e-14	XP_031096058.1	late embryogenesis abundant protein At5g17165-like [Ipomoea triloba]	-	-	-	-	-	-	-	-	-	sp|F4KFM8|LEA65_ARATH	Late embryogenesis abundant protein At5g17165 OS=Arabidopsis thaliana OX=3702 GN=At5g17165 PE=3 SV=1
g47159	863	97.31	107.29	93.02	312.9	331.88	285.1	1.21905	8.17796e-16	2.76867e-14	XP_031121221.1	putative glycine-rich cell wall structural protein 1 [Ipomoea triloba]	-	-	-	-	-	-	-	-	-	-	-
g836	2044	9.82	7.01	6.68	27.53	28.2	23.22	1.33084	8.65343e-16	2.92509e-14	XP_031116461.1;XP_031116462.1	heat stress transcription factor A-1b isoform X1 [Ipomoea triloba];heat stress transcription factor A-1b isoform X2 [Ipomoea triloba]	GO:0003700;GO:0005634;GO:0034605;GO:0043565;GO:0000978;GO:0006357	DNA-binding transcription factor activity;nucleus;cellular response to heat;sequence-specific DNA binding;RNA polymerase II cis-regulatory region sequence-specific DNA binding;regulation of transcription by RNA polymerase II	K09419	HSFF	http://www.genome.jp/dbget-bin/www_bget?ko:K09419	-	-	-	-	sp|O81821|HFA1B_ARATH	Heat stress transcription factor A-1b OS=Arabidopsis thaliana OX=3702 GN=HSFA1B PE=1 SV=2
g18795	1418	6.17	5.84	4.68	21.92	25.03	19.01	1.55262	9.75702e-16	3.29046e-14	XP_031093186.1	plant cysteine oxidase 2-like [Ipomoea triloba]	GO:0046872;GO:0017172	metal ion binding;cysteine dioxygenase activity	K23953	PCO	http://www.genome.jp/dbget-bin/www_bget?ko:K23953	-	-	-	-	sp|Q9LXG9|PCO1_ARATH	Plant cysteine oxidase 1 OS=Arabidopsis thaliana OX=3702 GN=PCO1 PE=1 SV=1
g31560	2224	20.03	15.18	17.57	54.5	49.71	46.34	1.09224	9.76658e-16	3.29113e-14	XP_031091365.1	factor of DNA methylation 1-like [Ipomoea triloba]	GO:0031047	gene silencing by RNA	-	-	-	-	-	-	-	sp|Q9S9P3|FDM1_ARATH	Factor of DNA methylation 1 OS=Arabidopsis thaliana OX=3702 GN=FDM1 PE=1 SV=1
g30234	1029	1	0.89	0.36	9.07	7.06	11.36	2.67251	1.04192e-15	3.50021e-14	XP_031108191.1	putative U-box domain-containing protein 50 isoform X2 [Ipomoea triloba]	GO:0005524;GO:0004672;GO:0004842	ATP binding;protein kinase activity;ubiquitin-protein transferase activity	-	-	-	-	-	-	-	sp|Q9FGD7|PUB50_ARATH	Putative U-box domain-containing protein 50 OS=Arabidopsis thaliana OX=3702 GN=PUB50 PE=3 SV=1
g1134	1128	0.67	0.6	0.72	10.73	7.1	7.18	2.71571	1.09356e-15	3.65954e-14	XP_031110783.1;XP_031103194.1	uncharacterized protein LOC116014948 [Ipomoea triloba];uncharacterized protein LOC116006838 [Ipomoea triloba]	-	-	-	-	-	-	-	-	-	sp|P11369|LORF2_MOUSE	LINE-1 retrotransposable element ORF2 protein OS=Mus musculus OX=10090 GN=Pol PE=1 SV=2
g49684	2452	7.74	6.55	7.08	23.62	20.69	19.99	1.15849	1.11265e-15	3.72057e-14	XP_031122773.1	protease Do-like 2, chloroplastic [Ipomoea triloba]	GO:0004252;GO:0006508	serine-type endopeptidase activity;proteolysis	-	-	-	-	-	-	-	sp|O82261|DEGP2_ARATH	Protease Do-like 2, chloroplastic OS=Arabidopsis thaliana OX=3702 GN=DEGP2 PE=1 SV=2
g46675	1171	0.82	1.64	1.6	11.22	11.79	10.44	2.57816	1.14971e-15	3.84155e-14	XP_031110968.1	sporamin B-like [Ipomoea triloba]	GO:0004602;GO:0045735;GO:0004866;GO:0004601;GO:0005773	glutathione peroxidase activity;nutrient reservoir activity;endopeptidase inhibitor activity;peroxidase activity;vacuole	-	-	-	-	-	-	-	sp|P14715|SPOR1_IPOBA	Sporamin A OS=Ipomoea batatas OX=4120 PE=2 SV=1
g55730	2155	0.35	0.35	0.46	3.35	3.31	4.02	2.81045	1.20961e-15	4.03241e-14	XP_031129145.1	glucomannan 4-beta-mannosyltransferase 9-like [Ipomoea triloba]	GO:0005794;GO:0051753;GO:0016021;GO:0016757	Golgi apparatus;mannan synthase activity;integral component of membrane;glycosyltransferase activity	K13680	CSLA	http://www.genome.jp/dbget-bin/www_bget?ko:K13680	-	-	-	-	sp|Q9LZR3|CSLA9_ARATH	Glucomannan 4-beta-mannosyltransferase 9 OS=Arabidopsis thaliana OX=3702 GN=CSLA9 PE=1 SV=1
g60156	1221	35.15	44.79	38.01	138.62	175.77	172.41	1.6145	1.22959e-15	4.09588e-14	XP_031118610.1	co-chaperone protein p23-1-like [Ipomoea triloba]	GO:0005829;GO:0051879;GO:0005634;GO:0051131;GO:0051087;GO:0006457	cytosol;Hsp90 protein binding;nucleus;chaperone-mediated protein complex assembly;chaperone binding;protein folding	K15730	PTGES3	http://www.genome.jp/dbget-bin/www_bget?ko:K15730	Arachidonic acid metabolism	ko00590	KOG3158	HSP90 co-chaperone p23	sp|Q9FR62|P23A_BRANA	Co-chaperone protein p23-1 OS=Brassica napus OX=3708 GN=P23-1 PE=1 SV=1
g60904	3859	0.08	0.09	0.03	1.43	1.46	1.25	3.95365	1.40926e-15	4.6729e-14	XP_031119390.1	alpha-aminoadipic semialdehyde synthase [Ipomoea triloba]	GO:0004753;GO:0033512;GO:0005737;GO:0016021;GO:0047130;GO:0019878;GO:0047131	saccharopine dehydrogenase activity;L-lysine catabolic process to acetyl-CoA via saccharopine;cytoplasm;integral component of membrane;saccharopine dehydrogenase (NADP+, L-lysine-forming) activity;lysine biosynthetic process via aminoadipic acid;saccharopine dehydrogenase (NAD+, L-glutamate-forming) activity	K14157	AASS	http://www.genome.jp/dbget-bin/www_bget?ko:K14157	Lysine degradation	ko00310	KOG0172	Lysine-ketoglutarate reductase/saccharopine dehydrogenase	sp|Q9SMZ4|AASS_ARATH	Alpha-aminoadipic semialdehyde synthase OS=Arabidopsis thaliana OX=3702 GN=LKR/SDH PE=1 SV=1
g51137	3124	13.78	6.14	5.96	56.97	52.28	40.85	2.14282	1.46406e-15	4.84353e-14	XP_031122565.1;BAE96955.1	1,4-alpha-glucan-branching enzyme 1, chloroplastic/amyloplastic-like isoform X2 [Ipomoea triloba];starch branching enzyme I [Ipomoea batatas]	GO:0003844;GO:0102752;GO:0009501;GO:0005978;GO:0004553;GO:0043169;GO:0019252	1,4-alpha-glucan branching enzyme activity;1,4-alpha-glucan branching enzyme activity (using a glucosylated glycogenin as primer for glycogen synthesis);amyloplast;glycogen biosynthetic process;hydrolase activity, hydrolyzing O-glycosyl compounds;cation binding;starch biosynthetic process	K00700	GBE1,glgB	http://www.genome.jp/dbget-bin/www_bget?ko:K00700	Starch and sucrose metabolism	ko00500	-	-	sp|P30924|GLGB_SOLTU	1,4-alpha-glucan-branching enzyme OS=Solanum tuberosum OX=4113 GN=SBE1 PE=2 SV=2
g54267	2374	0.4	0.26	0.26	3.02	3.18	2.43	2.8736	1.55847e-15	5.14802e-14	XP_031104616.1	uncharacterized protein LOC116009495 [Ipomoea triloba]	GO:0061908;GO:0005776	phagophore;autophagosome	-	-	-	-	-	-	-	-	-
g44673	1261	4.29	3.21	2.23	17.52	14.68	15.69	1.78291	1.68513e-15	5.53282e-14	XP_031127083.1;XP_031127015.1	nuclear transcription factor Y subunit C-9-like isoform X3 [Ipomoea triloba];nuclear transcription factor Y subunit C-9-like isoform X1 [Ipomoea triloba]	GO:0005634;GO:0006355;GO:0001228;GO:0046982	nucleus;regulation of transcription, DNA-templated;DNA-binding transcription activator activity, RNA polymerase II-specific;protein heterodimerization activity	K08066	NFYC,HAP5	http://www.genome.jp/dbget-bin/www_bget?ko:K08066	-	-	KOG1657	CCAAT-binding factor, subunit C (HAP5)	sp|Q9ZVL3|NFYC3_ARATH	Nuclear transcription factor Y subunit C-3 OS=Arabidopsis thaliana OX=3702 GN=NFYC3 PE=1 SV=1
g4476	1569	3.54	2.74	2.67	14.17	11.11	11.92	1.63599	1.80496e-15	5.91289e-14	XP_031111151.1	uncharacterized protein LOC116015261 isoform X1 [Ipomoea triloba]	GO:0050661;GO:0009090;GO:0009067;GO:0009097;GO:0009088;GO:0004072;GO:0009086;GO:0005829;GO:0004412	NADP binding;homoserine biosynthetic process;aspartate family amino acid biosynthetic process;isoleucine biosynthetic process;threonine biosynthetic process;aspartate kinase activity;methionine biosynthetic process;cytosol;homoserine dehydrogenase activity	-	-	-	-	-	-	-	sp|P27725|AK1H_SERMA	Bifunctional aspartokinase/homoserine dehydrogenase 1 OS=Serratia marcescens OX=615 GN=thrA PE=3 SV=1
g11247	3922	1.3	0.95	0.82	4.49	4.19	3.88	1.65376	1.89279e-15	6.18661e-14	XP_031100594.1	transcription factor LHW-like [Ipomoea triloba]	GO:0046983;GO:0003700;GO:0005634;GO:0006355	protein dimerization activity;DNA-binding transcription factor activity;nucleus;regulation of transcription, DNA-templated	-	-	-	-	-	-	-	sp|Q9XIN0|LHW_ARATH	Transcription factor LHW OS=Arabidopsis thaliana OX=3702 GN=LHW PE=1 SV=1
g5200	1258	0.96	0.62	0.32	6.41	6.39	6.38	2.9455	1.99607e-15	6.50466e-14	XP_031113766.1	desumoylating isopeptidase 1-like [Ipomoea triloba]	GO:0008233;GO:0070646	peptidase activity;protein modification by small protein removal	K22762	DESI1,PPPDE2	http://www.genome.jp/dbget-bin/www_bget?ko:K22762	-	-	KOG0324	Uncharacterized conserved protein	sp|Q6ICB0|DESI1_HUMAN	Desumoylating isopeptidase 1 OS=Homo sapiens OX=9606 GN=DESI1 PE=1 SV=1
g827	1441	14.01	13.33	10.49	41.53	44.61	37.74	1.29002	2.06369e-15	6.71494e-14	AAF64480.1	cysteine protease inhibitor [Ipomoea batatas]	GO:0016021;GO:0004869	integral component of membrane;cysteine-type endopeptidase inhibitor activity	-	-	-	-	-	-	-	sp|Q8H0X6|CYT6_ARATH	Cysteine proteinase inhibitor 6 OS=Arabidopsis thaliana OX=3702 GN=CYS6 PE=1 SV=2
g54136	1305	1.58	0.27	0.65	9.52	11.08	14.5	3.46172	2.10835e-15	6.85514e-14	XP_031105753.1	NAC domain-containing protein JA2L-like [Ipomoea triloba]	GO:0006355;GO:0003677	regulation of transcription, DNA-templated;DNA binding	-	-	-	-	-	-	-	sp|A0A3Q7HH64|JA2L_SOLLC	NAC domain-containing protein JA2L OS=Solanum lycopersicum OX=4081 GN=JA2L PE=2 SV=1
g37380	1156	18.94	7.83	5.7	92.05	81.97	71.89	2.55131	2.19473e-15	7.13064e-14	XP_031129803.1	uncharacterized protein ycf23-like [Ipomoea triloba]	GO:0003824;GO:0009536	catalytic activity;plastid	-	-	-	-	-	-	-	sp|Q1XDB4|YCF23_PYRYE	Uncharacterized protein ycf23 OS=Pyropia yezoensis OX=2788 GN=ycf23 PE=3 SV=1
g1344	1190	21.91	26.56	21.74	83.7	89.07	76.19	1.39393	2.27371e-15	7.37623e-14	XP_031117280.1	prohibitin-3, mitochondrial-like [Ipomoea triloba]	GO:0005739;GO:0007005;GO:0005743;GO:0016021	mitochondrion;mitochondrion organization;mitochondrial inner membrane;integral component of membrane	K17080	PHB1	http://www.genome.jp/dbget-bin/www_bget?ko:K17080	-	-	KOG3083	Prohibitin	sp|O04331|PHB3_ARATH	Prohibitin-3, mitochondrial OS=Arabidopsis thaliana OX=3702 GN=PHB3 PE=1 SV=1
g5102	923	30.26	31.72	27.46	93.59	104.09	87.79	1.252	2.27679e-15	7.38075e-14	XP_031111295.1	eukaryotic translation initiation factor 2 subunit beta-like [Ipomoea triloba]	GO:0001731;GO:0003743;GO:0001732;GO:0003729;GO:0031369;GO:0005850	formation of translation preinitiation complex;translation initiation factor activity;formation of cytoplasmic translation initiation complex;mRNA binding;translation initiation factor binding;eukaryotic translation initiation factor 2 complex	K03238	EIF2S2	http://www.genome.jp/dbget-bin/www_bget?ko:K03238	-	-	KOG2768	Translation initiation factor 2, beta subunit (eIF-2beta)	sp|P55871|IF2B_MALDO	Eukaryotic translation initiation factor 2 subunit beta OS=Malus domestica OX=3750 PE=2 SV=2
g58859	1286	49.73	37.85	40.12	115.38	131.39	115.9	1.09251	2.87755e-15	9.23192e-14	XP_031126367.1	bifunctional monothiol glutaredoxin-S16, chloroplastic [Ipomoea triloba]	GO:0005759;GO:0015035;GO:0051536;GO:0046872	mitochondrial matrix;protein-disulfide reductase activity;iron-sulfur cluster binding;metal ion binding	-	-	-	-	-	KOG0911	Glutaredoxin-related protein	sp|Q8H7F6|GRS16_ARATH	Bifunctional monothiol glutaredoxin-S16, chloroplastic OS=Arabidopsis thaliana OX=3702 GN=GRXS16 PE=1 SV=2
g2029	557	27.83	12.33	5.58	182.53	164.22	123.86	3.02512	3.18876e-15	1.02228e-13	XP_031115277.1	uncharacterized protein LOC116019268 [Ipomoea triloba]	-	-	-	-	-	-	-	-	-	-	-
g11800	1808	2.2	1.95	2	8.63	9.88	8.16	1.70111	3.84575e-15	1.22389e-13	XP_031099409.1	transcription factor SRM1-like [Ipomoea triloba]	GO:0009751;GO:0005634;GO:0003677;GO:0009739	response to salicylic acid;nucleus;DNA binding;response to gibberellin	-	-	-	-	-	-	-	sp|Q9FNN6|SRM1_ARATH	Transcription factor SRM1 OS=Arabidopsis thaliana OX=3702 GN=SRM1 PE=1 SV=1
g25871	1933	26.55	19.49	19.67	65.21	66.3	56.28	1.10144	3.95375e-15	1.2555e-13	XP_031109576.1	WD-40 repeat-containing protein MSI4 [Ipomoea triloba]	-	-	K10752	RBBP4,HAT2,CAF1,MIS16	http://www.genome.jp/dbget-bin/www_bget?ko:K10752	-	-	KOG0264	Nucleosome remodeling factor, subunit CAF1/NURF55/MSI1	sp|O22607|MSI4_ARATH	WD-40 repeat-containing protein MSI4 OS=Arabidopsis thaliana OX=3702 GN=MSI4 PE=1 SV=3
g9037	1033	5.64	2.98	2.86	31.65	28.44	17.35	2.34546	4.1353e-15	1.30933e-13	XP_031110985.1	uncharacterized protein LOC116015113 [Ipomoea triloba]	GO:0048306;GO:0005509;GO:0016021	calcium-dependent protein binding;calcium ion binding;integral component of membrane	-	-	-	-	-	-	-	-	-
g8410	426	0	0	0	53.32	55.3	37.76	9.52507	4.37106e-15	1.37996e-13	DAD19791.1	TPA_asm: hypothetical protein HUJ06_021254 [Nelumbo nucifera]	GO:0004867;GO:0009611	serine-type endopeptidase inhibitor activity;response to wounding	-	-	-	-	-	-	-	sp|P24076|BGIA_MOMCH	Glu S.griseus protease inhibitor OS=Momordica charantia OX=3673 PE=1 SV=1
g59708	1465	8	4.3	2.89	30.09	31.64	27.58	2.17744	4.40461e-15	1.38854e-13	XP_019165316.1	PREDICTED: upstream activation factor subunit spp27-like isoform X4 [Ipomoea nil]	GO:0005634;GO:0006357;GO:0045944	nucleus;regulation of transcription by RNA polymerase II;positive regulation of transcription by RNA polymerase II	K15223	UAF30,SPP27	http://www.genome.jp/dbget-bin/www_bget?ko:K15223	-	-	KOG1946	RNA polymerase I transcription factor UAF	sp|O74503|UAF30_SCHPO	Upstream activation factor subunit spp27 OS=Schizosaccharomyces pombe (strain 972 / ATCC 24843) OX=284812 GN=spp27 PE=1 SV=1
g26672	1112	16.09	15.99	12.09	52.73	59.47	45.55	1.39387	4.50378e-15	1.41672e-13	XP_031110409.1	tetratricopeptide repeat protein 1 [Ipomoea triloba]	GO:0016853	isomerase activity	K24926	TTC1	http://www.genome.jp/dbget-bin/www_bget?ko:K24926	-	-	KOG4234	TPR repeat-containing protein	sp|Q99614|TTC1_HUMAN	Tetratricopeptide repeat protein 1 OS=Homo sapiens OX=9606 GN=TTC1 PE=1 SV=1
g9873	1158	2.49	4.55	9.31	62.65	68.22	59.5	3.07228	4.63975e-15	1.45633e-13	XP_031100800.1	CBS domain-containing protein CBSX3, mitochondrial-like [Ipomoea triloba]	-	-	-	-	-	-	-	-	-	sp|Q9LEV3|CBSX3_ARATH	CBS domain-containing protein CBSX3, mitochondrial OS=Arabidopsis thaliana OX=3702 GN=CBSX3 PE=1 SV=1
g8712	2365	0.67	0.2	0.19	4.46	4.73	3.35	3.24742	4.75759e-15	1.49224e-13	XP_031111260.1	nucleolin 1-like isoform X1 [Ipomoea triloba]	GO:0003723	RNA binding	K11294	NCL,NSR1	http://www.genome.jp/dbget-bin/www_bget?ko:K11294	-	-	KOG4210	Nuclear localization sequence binding protein	sp|Q6Z1C0|NUCL1_ORYSJ	Nucleolin 1 OS=Oryza sativa subsp. japonica OX=39947 GN=Os08g0192900 PE=2 SV=1
g20423	1801	0.27	0.1	0.16	3.27	3.66	2.47	3.82695	5.03849e-15	1.57921e-13	XP_031094141.1	uncharacterized protein LOC115998656 isoform X2 [Ipomoea triloba]	GO:0016301	kinase activity	-	-	-	-	-	-	-	-	-
g30582	1306	0.97	0.99	0.87	7.3	7.13	5.79	2.40748	5.05417e-15	1.58298e-13	XP_031091900.1	glutathione S-transferase L3-like [Ipomoea triloba]	GO:0010731;GO:0006749;GO:0004364	protein glutathionylation;glutathione metabolic process;glutathione transferase activity	K00799	GST,gst	http://www.genome.jp/dbget-bin/www_bget?ko:K00799	Glutathione metabolism	ko00480	KOG0406	Glutathione S-transferase	sp|Q9LZ06|GSTL3_ARATH	Glutathione S-transferase L3 OS=Arabidopsis thaliana OX=3702 GN=GSTL3 PE=2 SV=1
g4157	2405	3.66	2.76	2.99	11.47	10.09	10.58	1.34943	5.45908e-15	1.70001e-13	XP_031116466.1	glycine--tRNA ligase, mitochondrial 1-like [Ipomoea triloba]	GO:0005737;GO:0004820;GO:0070150;GO:0016740;GO:0005739;GO:0005524;GO:0006426	cytoplasm;glycine-tRNA ligase activity;mitochondrial glycyl-tRNA aminoacylation;transferase activity;mitochondrion;ATP binding;glycyl-tRNA aminoacylation	K01880	GARS,glyS1	http://www.genome.jp/dbget-bin/www_bget?ko:K01880	Aminoacyl-tRNA biosynthesis	ko00970	KOG2298	Glycyl-tRNA synthetase and related class II tRNA synthetase	sp|O23627|SYGM1_ARATH	Glycine--tRNA ligase, mitochondrial 1 OS=Arabidopsis thaliana OX=3702 GN=At1g29880 PE=1 SV=1
g34176	3602	23.73	15.34	18.48	58.96	63.86	71.4	1.34435	5.49866e-15	1.71111e-13	KAD4179278.1	hypothetical protein E3N88_27869 [Mikania micrantha]	GO:0016021;GO:0005509;GO:0005794	integral component of membrane;calcium ion binding;Golgi apparatus	-	-	-	-	-	-	-	sp|O80977|VSR3_ARATH	Vacuolar-sorting receptor 3 OS=Arabidopsis thaliana OX=3702 GN=VSR3 PE=2 SV=1
g59113	1269	30.11	34.86	31.11	118.8	96.54	112.62	1.3368	5.52355e-15	1.71763e-13	XP_031126355.1	GDSL esterase/lipase At1g28610-like [Ipomoea triloba]	-	-	-	-	-	-	-	-	-	sp|Q9SHP6|GDL10_ARATH	GDSL esterase/lipase At1g28610 OS=Arabidopsis thaliana OX=3702 GN=At1g28610 PE=2 SV=2
g5025	1477	16.83	13.04	11.24	44.51	42.14	39.37	1.2038	5.61866e-15	1.74596e-13	XP_031113648.1	zinc transporter 6, chloroplastic [Ipomoea triloba]	GO:0043138;GO:0005634;GO:0032508;GO:0006281;GO:0009378;GO:0006310;GO:0016020;GO:0000724;GO:0005737;GO:0005385;GO:0005886;GO:0005694;GO:0006268;GO:0016021;GO:0071577	3'-5' DNA helicase activity;nucleus;DNA duplex unwinding;DNA repair;four-way junction helicase activity;DNA recombination;membrane;double-strand break repair via homologous recombination;cytoplasm;zinc ion transmembrane transporter activity;plasma membrane;chromosome;DNA unwinding involved in DNA replication;integral component of membrane;zinc ion transmembrane transport	K14709	SLC39A1_2_3,ZIP1_2_3	http://www.genome.jp/dbget-bin/www_bget?ko:K14709	-	-	-	-	sp|O64738|ZIP6_ARATH	Zinc transporter 6, chloroplastic OS=Arabidopsis thaliana OX=3702 GN=ZIP6 PE=3 SV=1
g54268	1806	30.57	36.15	34.83	121	120.54	102.1	1.24504	5.64558e-15	1.75307e-13	XP_031106499.1;XP_031106392.1	uncharacterized protein LOC116011120 [Ipomoea triloba];multiple organellar RNA editing factor 8, chloroplastic/mitochondrial [Ipomoea triloba]	GO:0003677;GO:0046872;GO:0016554	DNA binding;metal ion binding;cytidine to uridine editing	-	-	-	-	-	-	-	sp|Q9LKA5|MORF8_ARATH	Multiple organellar RNA editing factor 8, chloroplastic/mitochondrial OS=Arabidopsis thaliana OX=3702 GN=MORF8 PE=1 SV=1
g26368	2370	1.34	0.61	0.57	6.56	5.72	4.9	2.42278	5.87949e-15	1.8231e-13	XP_031108760.1	toll-like receptor 13 isoform X4 [Ipomoea triloba]	-	-	-	-	-	-	-	-	-	-	-
g24090	904	58.44	38.19	52.64	200.09	228.13	295.83	1.92218	6.10403e-15	1.88869e-13	XP_031102951.1	phosphoprotein ECPP44-like [Ipomoea triloba]	GO:0016020;GO:0009415;GO:0009631;GO:0009414;GO:0005829;GO:0009737	membrane;response to water;cold acclimation;response to water deprivation;cytosol;response to abscisic acid	-	-	-	-	-	-	-	sp|P42763|ERD14_ARATH	Dehydrin ERD14 OS=Arabidopsis thaliana OX=3702 GN=ERD14 PE=1 SV=1
g63174	552	1.88	0.62	0.22	15.24	16.71	15.27	4.21353	6.15876e-15	1.90157e-13	XP_019182493.1	PREDICTED: uncharacterized protein LOC109177561 [Ipomoea nil]	GO:0004523;GO:0003676	RNA-DNA hybrid ribonuclease activity;nucleic acid binding	-	-	-	-	-	-	-	-	-
g5404	2055	12.59	14.45	13.45	50.06	45.02	43.37	1.27263	6.53563e-15	2.01221e-13	XP_031111499.1	elongation factor Tu, mitochondrial [Ipomoea triloba]	GO:0003746;GO:0070125;GO:0009536;GO:0006414;GO:0005525;GO:0005739;GO:0003924	translation elongation factor activity;mitochondrial translational elongation;plastid;translational elongation;GTP binding;mitochondrion;GTPase activity	K02358	tuf,TUFM	http://www.genome.jp/dbget-bin/www_bget?ko:K02358	Plant-pathogen interaction	ko04626	KOG0460	Mitochondrial translation elongation factor Tu	sp|Q9ZT91|EFTM_ARATH	Elongation factor Tu, mitochondrial OS=Arabidopsis thaliana OX=3702 GN=TUFA PE=1 SV=1
g47078	1456	1.33	0.28	0.5	8.18	7.73	8.11	3.16144	6.8362e-15	2.1003e-13	XP_031122902.1	probable flavin-containing monooxygenase 1 [Ipomoea triloba]	GO:0050660;GO:0050661;GO:0004499	flavin adenine dinucleotide binding;NADP binding;N,N-dimethylaniline monooxygenase activity	K00485	FMO	http://www.genome.jp/dbget-bin/www_bget?ko:K00485	-	-	KOG1399	Flavin-containing monooxygenase	sp|Q9LMA1|FMO1_ARATH	Probable flavin-containing monooxygenase 1 OS=Arabidopsis thaliana OX=3702 GN=FMO1 PE=2 SV=1
g19725	840	35.93	27.24	30.9	93.56	103.39	82.47	1.14153	7.02792e-15	2.15616e-13	XP_031094977.1;XP_019151408.1	peroxisomal fatty acid beta-oxidation multifunctional protein AIM1 [Ipomoea triloba];PREDICTED: peroxisomal fatty acid beta-oxidation multifunctional protein AIM1-like [Ipomoea nil]	GO:0008692;GO:0009507;GO:0004300;GO:0070403;GO:0005777;GO:0004165;GO:0003857;GO:0016853;GO:0016021;GO:0006635;GO:0003824	3-hydroxybutyryl-CoA epimerase activity;chloroplast;enoyl-CoA hydratase activity;NAD+ binding;peroxisome;dodecenoyl-CoA delta-isomerase activity;3-hydroxyacyl-CoA dehydrogenase activity;isomerase activity;integral component of membrane;fatty acid beta-oxidation;catalytic activity	K10527	MFP2	http://www.genome.jp/dbget-bin/www_bget?ko:K10527	Fatty acid degradation;alpha-Linolenic acid metabolism	ko00071,ko00592	KOG1683;KOG2304	Hydroxyacyl-CoA dehydrogenase/enoyl-CoA hydratase;3-hydroxyacyl-CoA dehydrogenase	sp|Q9ZPI6|AIM1_ARATH	Peroxisomal fatty acid beta-oxidation multifunctional protein AIM1 OS=Arabidopsis thaliana OX=3702 GN=AIM1 PE=1 SV=1
g13640	837	7.18	4.35	2.51	29.22	32.43	45.98	2.56837	7.25045e-15	2.21973e-13	XP_031097497.1;XP_019180091.1	protein TIFY 9 isoform X1 [Ipomoea triloba];PREDICTED: protein TIFY 9-like isoform X1 [Ipomoea nil]	-	-	K13464	JAZ	http://www.genome.jp/dbget-bin/www_bget?ko:K13464	Plant hormone signal transduction	ko04075	-	-	sp|Q93ZM9|TIF9_ARATH	Protein TIFY 9 OS=Arabidopsis thaliana OX=3702 GN=TIFY9 PE=1 SV=1
g47411	1361	2.43	1.27	1.21	11.88	10.44	8.37	2.25675	7.35416e-15	2.2499e-13	XP_031121853.1	translin-associated protein X [Ipomoea triloba]	GO:0005634;GO:0043565	nucleus;sequence-specific DNA binding	-	-	-	-	-	KOG3066	Translin-associated protein X	sp|Q4R599|TSNAX_MACFA	Translin-associated protein X OS=Macaca fascicularis OX=9541 GN=TSNAX PE=2 SV=1
g16756	1456	23.76	23.45	26.66	83.68	71.81	74.27	1.19895	7.58665e-15	2.31614e-13	XP_031095819.1;XP_031095820.1;RDX69483.1	uncharacterized protein LOC115999976 [Ipomoea triloba];PLAT domain-containing protein 3-like [Ipomoea triloba];PLAT domain-containing protein 2, partial [Mucuna pruriens]	GO:0020037;GO:0005737;GO:0004096	heme binding;cytoplasm;catalase activity	-	-	-	-	-	-	-	sp|O65660|PLAT1_ARATH	PLAT domain-containing protein 1 OS=Arabidopsis thaliana OX=3702 GN=PLAT1 PE=1 SV=1
g20047	700	50.08	47.93	43.64	145.15	141.33	121.26	1.10969	7.67337e-15	2.33933e-13	XP_031096255.1	uncharacterized protein LOC116000322 [Ipomoea triloba]	GO:0016021;GO:0009507	integral component of membrane;chloroplast	-	-	-	-	-	-	-	-	-
g4879	783	0	0	0	15.95	16.8	12.13	9.41638	8.6977e-15	2.6479e-13	XP_031111941.1	17.4 kDa class I heat shock protein-like [Ipomoea triloba]	-	-	K13993	HSP20	http://www.genome.jp/dbget-bin/www_bget?ko:K13993	Protein processing in endoplasmic reticulum	ko04141	-	-	sp|P19037|HS181_ARATH	18.1 kDa class I heat shock protein OS=Arabidopsis thaliana OX=3702 GN=HSP18.1 PE=1 SV=1
g29076	1780	16.98	10.94	10.67	52.09	39.71	47.17	1.4423	8.73766e-15	2.65821e-13	XP_031109091.1	glycosyltransferase 6-like [Ipomoea triloba]	GO:0005768;GO:0008378;GO:0000139;GO:0005802;GO:0016758;GO:0016757;GO:0016021	endosome;galactosyltransferase activity;Golgi membrane;trans-Golgi network;hexosyltransferase activity;glycosyltransferase activity;integral component of membrane	-	-	-	-	-	-	-	sp|O81007|GT7_ARATH	Putative glycosyltransferase 7 OS=Arabidopsis thaliana OX=3702 GN=GT7 PE=2 SV=1
g13190	1089	1.17	1.18	0.77	8.89	8.29	6.89	2.54307	8.81701e-15	2.68047e-13	XP_031120147.1;XP_031120148.1	CXXC motif containing zinc binding protein isoform X1 [Ipomoea triloba];CXXC motif containing zinc binding protein isoform X2 [Ipomoea triloba]	-	-	-	-	-	-	-	-	-	sp|Q3B8G0|CZIB_XENLA	CXXC motif containing zinc binding protein OS=Xenopus laevis OX=8355 GN=czib PE=2 SV=1
g9328	2194	3.34	1.92	1.72	11.13	11.77	9.76	1.83044	1.00404e-14	3.03755e-13	XP_031114241.1	signal peptide peptidase-like 4 [Ipomoea triloba]	GO:0004190;GO:0010008;GO:0004177;GO:0016021	aspartic-type endopeptidase activity;endosome membrane;aminopeptidase activity;integral component of membrane	K09597	SPPL2B	http://www.genome.jp/dbget-bin/www_bget?ko:K09597	-	-	KOG2442	Uncharacterized conserved protein, contains PA domain	sp|Q0WMJ8|SIPL4_ARATH	Signal peptide peptidase-like 4 OS=Arabidopsis thaliana OX=3702 GN=SPPL4 PE=2 SV=1
g30163	4084	2.14	1.76	2.57	10.46	9.04	7.94	1.64319	1.00585e-14	3.0409e-13	XP_031109069.1	probable phospholipid-transporting ATPase 8 [Ipomoea triloba]	GO:0140326;GO:0005524;GO:0045332;GO:0016021;GO:0015914;GO:0000287;GO:0005886	ATPase-coupled intramembrane lipid transporter activity;ATP binding;phospholipid translocation;integral component of membrane;phospholipid transport;magnesium ion binding;plasma membrane	K01530	E7.6.2.1	http://www.genome.jp/dbget-bin/www_bget?ko:K01530	-	-	-	-	sp|Q9LK90|ALA8_ARATH	Probable phospholipid-transporting ATPase 8 OS=Arabidopsis thaliana OX=3702 GN=ALA8 PE=3 SV=1
g35210	1034	0.07	0.05	0	14.45	21.89	12.45	8.2464	1.02535e-14	3.09771e-13	XP_031132171.1;XP_031132172.1	26.5 kDa heat shock protein, mitochondrial isoform X1 [Ipomoea triloba];26.5 kDa heat shock protein, mitochondrial isoform X2 [Ipomoea triloba]	GO:0051259;GO:0006457;GO:0051082;GO:0043621;GO:0009408;GO:0005737;GO:0042542;GO:0009651	protein complex oligomerization;protein folding;unfolded protein binding;protein self-association;response to heat;cytoplasm;response to hydrogen peroxide;response to salt stress	K13993	HSP20	http://www.genome.jp/dbget-bin/www_bget?ko:K13993	Protein processing in endoplasmic reticulum	ko04141	-	-	sp|Q9SSQ8|HS26M_ARATH	26.5 kDa heat shock protein, mitochondrial OS=Arabidopsis thaliana OX=3702 GN=HSP26.5 PE=2 SV=1
g54854	1713	6.72	4.91	3.98	18.83	20.77	18.55	1.48822	1.09762e-14	3.30228e-13	XP_031102018.1	anthocyanidin 3-O-glucosyltransferase 6-like [Ipomoea triloba]	GO:0008194	UDP-glycosyltransferase activity	-	-	-	-	-	-	-	sp|D3UAG2|U71K2_PYRCO	UDP-glycosyltransferase 71K2 OS=Pyrus communis OX=23211 GN=UGT71K2 PE=1 SV=1
g4544	1785	2.23	1.36	1.89	8.48	9.1	8.14	1.81975	1.10497e-14	3.32208e-13	XP_031113926.1	neoxanthin synthase, chloroplastic-like [Ipomoea triloba]	GO:0016117;GO:0016705;GO:0034020	carotenoid biosynthetic process;oxidoreductase activity, acting on paired donors, with incorporation or reduction of molecular oxygen;neoxanthin synthase activity	K14594	NSY	http://www.genome.jp/dbget-bin/www_bget?ko:K14594	Carotenoid biosynthesis	ko00906	-	-	sp|K4C9E2|NSY_SOLLC	Neoxanthin synthase, chloroplastic OS=Solanum lycopersicum OX=4081 GN=NSY PE=1 SV=1
g30167	2820	7.77	3.21	4.53	24.73	29.27	25.68	1.96741	1.14978e-14	3.44254e-13	XP_031109178.1	probable galactinol--sucrose galactosyltransferase 5 [Ipomoea triloba]	GO:0009737;GO:0016757;GO:0009414;GO:0006979;GO:0047274;GO:0005975;GO:0009507	response to abscisic acid;glycosyltransferase activity;response to water deprivation;response to oxidative stress;galactinol-sucrose galactosyltransferase activity;carbohydrate metabolic process;chloroplast	K06617	E2.4.1.82	http://www.genome.jp/dbget-bin/www_bget?ko:K06617	Galactose metabolism	ko00052	-	-	sp|Q9FND9|RFS5_ARATH;sp|Q8VWN6|RFS_PEA	Probable galactinol--sucrose galactosyltransferase 5 OS=Arabidopsis thaliana OX=3702 GN=RFS5 PE=1 SV=1;Galactinol--sucrose galactosyltransferase OS=Pisum sativum OX=3888 GN=RFS PE=1 SV=1
g49787	2577	8.88	6.43	6.75	28.22	30.07	20.68	1.42211	1.20275e-14	3.59371e-13	XP_031122676.1	spermatogenesis-associated protein 20 isoform X1 [Ipomoea triloba]	GO:0005975;GO:0009507	carbohydrate metabolic process;chloroplast	-	-	-	-	-	KOG2244	Highly conserved protein containing a thioredoxin domain	sp|Q8TB22|SPT20_HUMAN	Spermatogenesis-associated protein 20 OS=Homo sapiens OX=9606 GN=SPATA20 PE=2 SV=3
g55186	2091	0.14	0.18	0.24	4.78	3.12	2.08	3.80322	1.35666e-14	4.02803e-13	XP_031104306.1	AP2-like ethylene-responsive transcription factor ANT [Ipomoea triloba]	GO:0003700;GO:0005634;GO:0006952;GO:0003677	DNA-binding transcription factor activity;nucleus;defense response;DNA binding	K09285	OVM,ANT	http://www.genome.jp/dbget-bin/www_bget?ko:K09285	-	-	-	-	sp|Q1PFE1|AIL1_ARATH	AP2-like ethylene-responsive transcription factor AIL1 OS=Arabidopsis thaliana OX=3702 GN=AIL1 PE=2 SV=1
g57669	859	10.79	8.6	6.52	35.75	36.18	30.27	1.59712	1.35737e-14	4.02803e-13	XP_031128073.1	cinnamoyl-CoA reductase 1-like [Ipomoea triloba]	-	-	-	-	-	-	-	-	-	sp|A0A0B6VQ48|PAR1_ROSHC	Phenylacetaldehyde reductase OS=Rosa hybrid cultivar OX=128735 GN=PAR PE=1 SV=1
g57674	1377	36.92	32.7	35.71	103.61	133.22	115	1.19071	1.39062e-14	4.12388e-13	XP_031128077.1;XP_031128072.1	cinnamoyl-CoA reductase 1-like isoform X2 [Ipomoea triloba];50S ribosomal protein L1, chloroplastic [Ipomoea triloba]	GO:0009941;GO:0003735;GO:0019843;GO:0003729;GO:0009535;GO:0005634;GO:0006412;GO:0009570;GO:0015934	chloroplast envelope;structural constituent of ribosome;rRNA binding;mRNA binding;chloroplast thylakoid membrane;nucleus;translation;chloroplast stroma;large ribosomal subunit	K02863	RP-L1,MRPL1,rplA	http://www.genome.jp/dbget-bin/www_bget?ko:K02863	Ribosome	ko03010	-	-	sp|P49208|RK1_PEA;sp|Q9LY66|RK1_ARATH;sp|A0A0B6VQ48|PAR1_ROSHC	50S ribosomal protein L1, chloroplastic (Fragment) OS=Pisum sativum OX=3888 GN=RPL1 PE=2 SV=1;50S ribosomal protein L1, chloroplastic OS=Arabidopsis thaliana OX=3702 GN=RPL1 PE=1 SV=1;Phenylacetaldehyde reductase OS=Rosa hybrid cultivar OX=128735 GN=PAR PE=1 SV=1
g48491	1040	48.37	36.07	34.97	113.39	120.73	102.09	1.09798	1.50362e-14	4.44386e-13	XP_031121522.1	protein FATTY ACID EXPORT 2, chloroplastic-like [Ipomoea triloba]	GO:0016020;GO:0016021	membrane;integral component of membrane	-	-	-	-	-	KOG4267	Predicted membrane protein	sp|Q94A32|FAX2_ARATH	Protein FATTY ACID EXPORT 2, chloroplastic OS=Arabidopsis thaliana OX=3702 GN=FAX2 PE=2 SV=1
g31389	2102	13.44	10.26	9.1	32.59	32.96	31.07	1.1471	1.52166e-14	4.48498e-13	XP_031092160.1;XP_031092161.1;XP_031092159.1	uncharacterized protein LOC115996863 isoform X2 [Ipomoea triloba];uncharacterized protein LOC115996863 isoform X3 [Ipomoea triloba];uncharacterized protein LOC115996863 isoform X1 [Ipomoea triloba]	GO:0003723	RNA binding	K18666	ASCC1	http://www.genome.jp/dbget-bin/www_bget?ko:K18666	-	-	-	-	sp|Q9D8Z1|ASCC1_MOUSE	Activating signal cointegrator 1 complex subunit 1 OS=Mus musculus OX=10090 GN=Ascc1 PE=1 SV=1
g41476	596	0.82	0.58	0.32	15.66	16.48	11.49	4.16018	1.57379e-14	4.63234e-13	-	-	-	-	-	-	-	-	-	-	-	-	-
g5538	2425	6.29	5.06	6.08	22.38	16.92	19.79	1.33653	1.59969e-14	4.70222e-13	XP_031113909.1	long chain acyl-CoA synthetase 1-like [Ipomoea triloba]	GO:0016207;GO:0016021;GO:0005783;GO:0009698;GO:0004467;GO:0010143;GO:0010025;GO:0016020	4-coumarate-CoA ligase activity;integral component of membrane;endoplasmic reticulum;phenylpropanoid metabolic process;long-chain fatty acid-CoA ligase activity;cutin biosynthetic process;wax biosynthetic process;membrane	K01897	ACSL,fadD	http://www.genome.jp/dbget-bin/www_bget?ko:K01897	Peroxisome;Fatty acid biosynthesis;Fatty acid degradation	ko04146,ko00061,ko00071	KOG1256	Long-chain acyl-CoA synthetases (AMP-forming)	sp|O22898|LACS1_ARATH	Long chain acyl-CoA synthetase 1 OS=Arabidopsis thaliana OX=3702 GN=LACS1 PE=2 SV=1
g19262	584	0.33	1.39	0.14	18.58	23.74	13.34	4.42074	1.71084e-14	5.0154e-13	XP_027181237.1	uncharacterized protein LOC113779733 [Coffea eugenioides]	-	-	-	-	-	-	-	-	-	-	-
g19841	459	151.41	119.34	45.68	672.76	736.87	708.92	2.38874	1.7199e-14	5.03857e-13	OAY53845.1	hypothetical protein MANES_03G028100 [Manihot esculenta]	-	-	-	-	-	-	-	-	-	-	-
g43662	781	1.63	3.87	3.39	22.81	27.87	23	2.59153	1.76196e-14	5.15829e-13	-	-	-	-	-	-	-	-	-	-	-	-	-
g5707	1344	0.74	0.34	0.42	5.95	5.09	4.37	2.97104	1.78446e-14	5.22066e-13	XP_019152038.1	PREDICTED: GDSL esterase/lipase At1g71250 [Ipomoea nil]	GO:0016788	hydrolase activity, acting on ester bonds	-	-	-	-	-	-	-	sp|Q9FVV1|GDL28_ARATH	GDSL esterase/lipase At1g71250 OS=Arabidopsis thaliana OX=3702 GN=At1g71250 PE=2 SV=1
g14016	3089	0.68	0.6	0.36	3.17	3.46	3.09	2.14457	1.83394e-14	5.3618e-13	XP_031097308.1	pentatricopeptide repeat-containing protein At1g15510, chloroplastic [Ipomoea triloba]	GO:0009451;GO:0009658;GO:0009416;GO:0008270;GO:0043231;GO:0009507;GO:0003723	RNA modification;chloroplast organization;response to light stimulus;zinc ion binding;intracellular membrane-bounded organelle;chloroplast;RNA binding	-	-	-	-	-	-	-	sp|Q9M9E2|PPR45_ARATH	Pentatricopeptide repeat-containing protein At1g15510, chloroplastic OS=Arabidopsis thaliana OX=3702 GN=PCMP-H73 PE=1 SV=1
g49337	612	1.42	0.47	0.7	18.19	15.75	11.1	3.85756	1.84759e-14	5.39809e-13	XP_031093959.1	L-idonate 5-dehydrogenase-like [Ipomoea triloba]	GO:0016491;GO:0008270	oxidoreductase activity;zinc ion binding	K00008	SORD,gutB	http://www.genome.jp/dbget-bin/www_bget?ko:K00008	Fructose and mannose metabolism;Pentose and glucuronate interconversions	ko00051,ko00040	KOG0024	Sorbitol dehydrogenase	sp|Q1PSI9|IDND_VITVI	L-idonate 5-dehydrogenase OS=Vitis vinifera OX=29760 GN=VIT_16s0100g00290 PE=1 SV=2
g34877	1272	9.52	8.42	5.7	28.34	37.97	26.56	1.54677	1.93873e-14	5.6492e-13	XP_031130260.1;XP_031130262.1	topless-related protein 4-like isoform X1 [Ipomoea triloba];topless-related protein 4-like isoform X2 [Ipomoea triloba]	GO:0006355	regulation of transcription, DNA-templated	-	-	-	-	-	-	-	sp|Q10NY2|TPR3_ORYSJ;sp|Q27GK7|TPR4_ARATH	Protein TPR3 OS=Oryza sativa subsp. japonica OX=39947 GN=TPR3 PE=1 SV=1;Topless-related protein 4 OS=Arabidopsis thaliana OX=3702 GN=TPR4 PE=1 SV=2
g30178	1721	9.62	5.01	5.42	32.29	28.05	23.9	1.63693	1.96616e-14	5.71763e-13	XP_031110066.1	serine/threonine-protein kinase STY13-like [Ipomoea triloba]	GO:0005524;GO:0004672;GO:0005737;GO:0007165;GO:0004674;GO:0004712	ATP binding;protein kinase activity;cytoplasm;signal transduction;protein serine/threonine kinase activity;protein serine/threonine/tyrosine kinase activity	-	-	-	-	-	-	-	sp|Q9ZQ31|STY13_ARATH	Serine/threonine-protein kinase STY13 OS=Arabidopsis thaliana OX=3702 GN=STY13 PE=1 SV=2
g55554	1733	0.34	0.37	0.78	5.09	6.47	4.64	3.01033	1.9982e-14	5.80304e-13	XP_031129272.1	queuine tRNA-ribosyltransferase accessory subunit 2-like [Ipomoea triloba]	GO:0101030;GO:0005737;GO:0046872;GO:0008479	tRNA-guanine transglycosylation;cytoplasm;metal ion binding;queuine tRNA-ribosyltransferase activity	K15407	QTRT2,QTRTD1	http://www.genome.jp/dbget-bin/www_bget?ko:K15407	-	-	KOG3908	Queuine-tRNA ribosyltransferase	sp|Q5R998|QTRT2_PONAB;sp|B8ZXI1|QTRT2_MOUSE	Queuine tRNA-ribosyltransferase accessory subunit 2 OS=Pongo abelii OX=9601 GN=QTRT2 PE=2 SV=1;Queuine tRNA-ribosyltransferase accessory subunit 2 OS=Mus musculus OX=10090 GN=Qtrt2 PE=1 SV=2
g17803	2218	19.28	15.01	11.48	54.51	55.88	45.59	1.35693	2.03162e-14	5.89617e-13	APA19302.1	EIL1 [Ipomoea batatas]	GO:0003700;GO:0005634;GO:0003677;GO:0009873	DNA-binding transcription factor activity;nucleus;DNA binding;ethylene-activated signaling pathway	K14514	EIN3	http://www.genome.jp/dbget-bin/www_bget?ko:K14514	MAPK signaling pathway - plant;Plant hormone signal transduction	ko04016,ko04075	-	-	sp|Q9SLH0|EIL1_ARATH	ETHYLENE INSENSITIVE 3-like 1 protein OS=Arabidopsis thaliana OX=3702 GN=EIL1 PE=1 SV=1
g17747	2679	4.01	3.24	3.53	13.38	11.15	10.7	1.28811	2.07097e-14	6.00636e-13	XP_031094995.1	multisubstrate pseudouridine synthase 7 [Ipomoea triloba]	GO:0008033;GO:0003723;GO:0001522;GO:0005634;GO:0009982	tRNA processing;RNA binding;pseudouridine synthesis;nucleus;pseudouridine synthase activity	K06176	truD,PUS7	http://www.genome.jp/dbget-bin/www_bget?ko:K06176	-	-	KOG2339	Uncharacterized conserved protein	sp|Q08647|PUS7_YEAST	Multisubstrate pseudouridine synthase 7 OS=Saccharomyces cerevisiae (strain ATCC 204508 / S288c) OX=559292 GN=PUS7 PE=1 SV=1
g361	2228	2.3	1.54	1.28	8.15	8.66	6.83	1.80192	2.13516e-14	6.18429e-13	XP_031117794.1	pentatricopeptide repeat-containing protein At5g39980, chloroplastic [Ipomoea triloba]	-	-	-	-	-	-	-	-	-	sp|Q9FLD8|PP408_ARATH	Pentatricopeptide repeat-containing protein At5g39980, chloroplastic OS=Arabidopsis thaliana OX=3702 GN=At5g39980 PE=2 SV=1
g61715	2370	0.64	0.33	0.29	3.47	3.46	2.92	2.61294	2.17687e-14	6.3009e-13	XP_031118686.1	pentatricopeptide repeat-containing protein At4g16390, chloroplastic-like [Ipomoea triloba]	GO:0009507	chloroplast	-	-	-	-	-	-	-	sp|Q8GWE0|PP314_ARATH	Pentatricopeptide repeat-containing protein At4g16390, chloroplastic OS=Arabidopsis thaliana OX=3702 GN=P67 PE=1 SV=3
g58368	1319	1.21	0.66	0.09	9.93	10.82	9	3.56392	2.17909e-14	6.30313e-13	XP_031127079.1	E3 ubiquitin-protein ligase SINAT2-like isoform X1 [Ipomoea triloba]	GO:0016740;GO:0007275;GO:0061630;GO:0005737;GO:0016021;GO:0016874;GO:0006511;GO:0008270;GO:0016567	transferase activity;multicellular organism development;ubiquitin protein ligase activity;cytoplasm;integral component of membrane;ligase activity;ubiquitin-dependent protein catabolic process;zinc ion binding;protein ubiquitination	K04506	SIAH1	http://www.genome.jp/dbget-bin/www_bget?ko:K04506	Ubiquitin mediated proteolysis	ko04120	KOG3002	Zn finger protein	sp|Q9M2P4|SINA2_ARATH	E3 ubiquitin-protein ligase SINAT2 OS=Arabidopsis thaliana OX=3702 GN=SINAT2 PE=1 SV=1
g15672	2360	0.68	0.38	0.45	3.38	3.22	3.47	2.36898	2.23414e-14	6.4538e-13	XP_031098852.1;XP_019191502.1	IRK-interacting protein [Ipomoea triloba];PREDICTED: IRK-interacting protein [Ipomoea nil]	GO:0016021	integral component of membrane	-	-	-	-	-	-	-	sp|Q9LXU9|IRKI_ARATH	IRK-interacting protein OS=Arabidopsis thaliana OX=3702 GN=IRKI PE=1 SV=1
g29418	1588	0.49	0.59	0.35	5.99	4.28	3.93	2.87987	2.34204e-14	6.75651e-13	XP_031108748.1	F-box protein At4g35930 [Ipomoea triloba]	-	-	-	-	-	-	-	-	-	sp|Q5XF11|FB248_ARATH	F-box protein At4g35930 OS=Arabidopsis thaliana OX=3702 GN=At4g35930 PE=2 SV=1
g4171	1920	1.02	1.16	1.21	6.13	6.74	5.44	2.00506	2.36547e-14	6.81506e-13	XP_031131998.1	uncharacterized protein LOC116033393 [Ipomoea triloba]	GO:0003676;GO:0015074;GO:0016855	nucleic acid binding;DNA integration;racemase and epimerase activity, acting on amino acids and derivatives	-	-	-	-	-	-	-	sp|Q94HW2|POLR1_ARATH	Retrovirus-related Pol polyprotein from transposon RE1 OS=Arabidopsis thaliana OX=3702 GN=RE1 PE=2 SV=1
g58601	2161	0.06	0	0	7.02	6.54	4.35	8.08457	2.37599e-14	6.84083e-13	XP_031126287.1	amino acid transporter AVT1A-like [Ipomoea triloba]	GO:0016021;GO:0005774;GO:0005886;GO:0009734;GO:0006865;GO:0015293	integral component of membrane;vacuolar membrane;plasma membrane;auxin-activated signaling pathway;amino acid transport;symporter activity	K15015	SLC32A,VGAT	http://www.genome.jp/dbget-bin/www_bget?ko:K15015	-	-	-	-	sp|O80668|AVT1A_ARATH	Amino acid transporter AVT1A OS=Arabidopsis thaliana OX=3702 GN=AVT1A PE=2 SV=2
g34962	1929	17.18	18.83	18.9	62.33	67.64	53.25	1.30166	2.4303e-14	6.99259e-13	XP_031132111.1;XP_031132110.1	zinc finger protein ZPR1 homolog isoform X2 [Ipomoea triloba];zinc finger protein ZPR1-like isoform X1 [Ipomoea triloba]	GO:0005737;GO:0008270;GO:0005634	cytoplasm;zinc ion binding;nucleus	K06874	K06874	http://www.genome.jp/dbget-bin/www_bget?ko:K06874	-	-	KOG2703	C4-type Zn-finger protein	sp|P53303|ZPR1_YEAST;sp|Q55E13|ZPR1_DICDI	Zinc finger protein ZPR1 OS=Saccharomyces cerevisiae (strain ATCC 204508 / S288c) OX=559292 GN=ZPR1 PE=1 SV=1;Zinc finger protein ZPR1 homolog OS=Dictyostelium discoideum OX=44689 GN=zpr1 PE=3 SV=1
g4296	2421	1.42	1.21	1.52	6.61	5.92	5.17	1.71608	2.49836e-14	7.18366e-13	XP_031114314.1	GTP-binding protein BRASSINAZOLE INSENSITIVE PALE GREEN 2, chloroplastic [Ipomoea triloba]	GO:0005739;GO:0005525;GO:0009536	mitochondrion;GTP binding;plastid	-	-	-	-	-	-	-	sp|Q8W4I6|BPG2_ARATH	GTP-binding protein BRASSINAZOLE INSENSITIVE PALE GREEN 2, chloroplastic OS=Arabidopsis thaliana OX=3702 GN=BPG2 PE=1 SV=1
g26017	657	48.27	32.8	33.27	117.07	159.53	143.56	1.48708	2.77955e-14	7.96061e-13	XP_031107016.1	multiprotein-bridging factor 1c [Ipomoea triloba]	GO:0003677	DNA binding	K03627	MBF1	http://www.genome.jp/dbget-bin/www_bget?ko:K03627	-	-	KOG3398	Transcription factor MBF1	sp|Q9LV58|MBF1C_ARATH	Multiprotein-bridging factor 1c OS=Arabidopsis thaliana OX=3702 GN=MBF1C PE=1 SV=1
g11797	2030	2.23	2.21	2.53	9.41	10.27	8.23	1.58461	3.01589e-14	8.62044e-13	XP_031099409.1	transcription factor SRM1-like [Ipomoea triloba]	GO:0009751;GO:0005634;GO:0009739;GO:0003677	response to salicylic acid;nucleus;response to gibberellin;DNA binding	-	-	-	-	-	-	-	sp|Q9FNN6|SRM1_ARATH	Transcription factor SRM1 OS=Arabidopsis thaliana OX=3702 GN=SRM1 PE=1 SV=1
g20816	1376	11.35	7.07	8.18	38.44	36.41	27.1	1.53329	3.03867e-14	8.67986e-13	XP_031093927.1	protein HESO1-like isoform X1 [Ipomoea triloba]	-	-	-	-	-	-	-	-	-	-	-
g49042	1255	8.37	6	6.2	24.09	24.18	21.05	1.34426	3.04785e-14	8.69468e-13	XP_031129704.1	GPN-loop GTPase 3-like [Ipomoea triloba]	GO:0005634;GO:0005525;GO:0003924;GO:0016787	nucleus;GTP binding;GTPase activity;hydrolase activity	K24104	GPN	http://www.genome.jp/dbget-bin/www_bget?ko:K24104	-	-	KOG1534	Putative transcription factor FET5	sp|Q54NK8|GPN3_DICDI;sp|Q4PF70|GPN3_USTMA	GPN-loop GTPase 3 OS=Dictyostelium discoideum OX=44689 GN=gpn3 PE=3 SV=1;GPN-loop GTPase 3 OS=Ustilago maydis (strain 521 / FGSC 9021) OX=237631 GN=UMAG_01243 PE=3 SV=1
g5337	834	2.78	2.51	2.06	14.83	14.31	12.37	2.08342	3.24485e-14	9.23847e-13	XP_031113222.1	40S ribosomal protein S15 [Ipomoea triloba]	GO:0000028;GO:0015935;GO:0006412;GO:0022627;GO:0003723;GO:0003735	ribosomal small subunit assembly;small ribosomal subunit;translation;cytosolic small ribosomal subunit;RNA binding;structural constituent of ribosome	K02958	RP-S15e,RPS15	http://www.genome.jp/dbget-bin/www_bget?ko:K02958	Ribosome	ko03010	KOG0898	40S ribosomal protein S15	sp|P31674|RS15_ORYSJ	40S ribosomal protein S15 OS=Oryza sativa subsp. japonica OX=39947 GN=RPS15 PE=2 SV=2
g44272	1032	0.28	0.35	0.29	4.62	6.6	6.46	3.96076	3.27464e-14	9.31111e-13	XP_031111493.1	nuclear poly(A) polymerase 1 [Ipomoea triloba]	-	-	K14376	PAP	http://www.genome.jp/dbget-bin/www_bget?ko:K14376	mRNA surveillance pathway	ko03015	-	-	-	-
g264	1619	0.19	0.15	0.29	3.44	3.51	3.53	3.29935	3.58792e-14	1.01753e-12	XP_031115529.1	tRNA (guanine(37)-N1)-methyltransferase 1 [Ipomoea triloba]	GO:0009019;GO:0002939;GO:0005634;GO:0030488;GO:0052906;GO:0005737;GO:0008175;GO:0005759	tRNA (guanine-N1-)-methyltransferase activity;tRNA N1-guanine methylation;nucleus;tRNA methylation;tRNA (guanine(37)-N(1))-methyltransferase activity;cytoplasm;tRNA methyltransferase activity;mitochondrial matrix	K15429	TRM5,TRMT5	http://www.genome.jp/dbget-bin/www_bget?ko:K15429	-	-	-	-	sp|F6H2F8|TRM51_VITVI	tRNA (guanine(37)-N1)-methyltransferase 1 OS=Vitis vinifera OX=29760 GN=VIT_19s0014g03930 PE=3 SV=1
g8831	2061	6.09	3.24	4.68	18.39	15.18	12.89	1.57249	3.84906e-14	1.09017e-12	XP_031112852.1	uncharacterized protein LOC116016636 [Ipomoea triloba]	GO:0004565;GO:0005975;GO:0009341;GO:0030246;GO:0005990	beta-galactosidase activity;carbohydrate metabolic process;beta-galactosidase complex;carbohydrate binding;lactose catabolic process	K01190	lacZ	http://www.genome.jp/dbget-bin/www_bget?ko:K01190	Galactose metabolism;Other glycan degradation;Sphingolipid metabolism	ko00052,ko00511,ko00600	KOG2024	Beta-Glucuronidase GUSB (glycosylhydrolase superfamily 2)	sp|A5F5U6|BGAL_VIBC3	Beta-galactosidase OS=Vibrio cholerae serotype O1 (strain ATCC 39541 / Classical Ogawa 395 / O395) OX=345073 GN=lacZ PE=3 SV=2
g38928	1708	0.05	0.43	0.29	3.13	4.74	4.44	3.9299	3.91834e-14	1.10907e-12	PLY71280.1	hypothetical protein LSAT_0X38260 [Lactuca sativa]	-	-	-	-	-	-	-	-	-	-	-
g6458	1945	2.31	1.6	1.12	9.1	10.13	7.34	2.00118	4.24407e-14	1.19659e-12	XP_031113530.1	lipoamide acyltransferase component of branched-chain alpha-keto acid dehydrogenase complex, mitochondrial [Ipomoea triloba]	GO:0016746	acyltransferase activity	K09699	DBT,bkdB	http://www.genome.jp/dbget-bin/www_bget?ko:K09699	Valine, leucine and isoleucine degradation;Propanoate metabolism	ko00280,ko00640	KOG0557	Dihydrolipoamide acetyltransferase	sp|Q9M7Z1|ODB2_ARATH	Lipoamide acyltransferase component of branched-chain alpha-keto acid dehydrogenase complex, mitochondrial OS=Arabidopsis thaliana OX=3702 GN=BCE2 PE=1 SV=1
g17997	991	0.15	0.11	0.12	7.58	8.7	4.28	5.3237	4.28676e-14	1.20784e-12	XP_031095751.1	uncharacterized protein LOC115999935 [Ipomoea triloba]	-	-	-	-	-	-	-	-	-	sp|O26373|Y273_METTH	UPF0098 protein MTH_273 OS=Methanothermobacter thermautotrophicus (strain ATCC 29096 / DSM 1053 / JCM 10044 / NBRC 100330 / Delta H) OX=187420 GN=MTH_273 PE=3 SV=1
g29595	2453	2.53	1.7	1.85	7.73	8.87	7.05	1.55982	4.30007e-14	1.21081e-12	XP_031107092.1	nijmegen breakage syndrome 1 protein [Ipomoea triloba]	GO:0003684;GO:0000724;GO:0071479;GO:0006312;GO:0030870;GO:0032508;GO:0007131;GO:0007095;GO:0006302;GO:0042770	damaged DNA binding;double-strand break repair via homologous recombination;cellular response to ionizing radiation;mitotic recombination;Mre11 complex;DNA duplex unwinding;reciprocal meiotic recombination;mitotic G2 DNA damage checkpoint signaling;double-strand break repair;signal transduction in response to DNA damage	K10867	NBN,NBS1	http://www.genome.jp/dbget-bin/www_bget?ko:K10867	Homologous recombination	ko03440	-	-	sp|Q0H8D7|NBS1_ARATH	Nijmegen breakage syndrome 1 protein OS=Arabidopsis thaliana OX=3702 GN=NBS1 PE=1 SV=1
g11812	936	15.41	15.83	11.68	55.59	49.35	40.16	1.49287	4.4189e-14	1.24266e-12	XP_031101397.1	uncharacterized protein LOC116005275 isoform X2 [Ipomoea triloba]	-	-	-	-	-	-	-	-	-	-	-
g61054	2320	3.59	3.14	4.26	13.68	14.35	15.86	1.55955	4.51824e-14	1.26732e-12	XP_031120637.1	probable plastidic glucose transporter 2 [Ipomoea triloba]	GO:0006817;GO:0022857;GO:0016021;GO:0008643	phosphate ion transport;transmembrane transporter activity;integral component of membrane;carbohydrate transport	-	-	-	-	-	-	-	sp|Q9FYG3|PLST2_ARATH	Probable plastidic glucose transporter 2 OS=Arabidopsis thaliana OX=3702 GN=At1g67300 PE=2 SV=1
g54271	1591	31.52	29.16	31.93	87.34	90.13	79.63	1.04563	4.67122e-14	1.30686e-12	XP_031105513.1	protein DJ-1 homolog B-like [Ipomoea triloba]	GO:0005829;GO:0106046;GO:0036524;GO:0036529;GO:0005634	cytosol;guanine deglycation, glyoxal removal;protein deglycase activity;protein deglycation, glyoxal removal;nucleus	K03152	thiJ	http://www.genome.jp/dbget-bin/www_bget?ko:K03152	-	-	KOG2764	Putative transcriptional regulator DJ-1	sp|Q9MAH3|DJ1B_ARATH	Protein DJ-1 homolog B OS=Arabidopsis thaliana OX=3702 GN=DJ1B PE=1 SV=1
g23460	1644	5.22	5.96	3.85	20.78	23.29	19.16	1.61206	4.7519e-14	1.32772e-12	XP_031104297.1;XP_031101779.1	tafazzin [Ipomoea triloba];putative F-box protein At1g67623 [Ipomoea triloba]	GO:0006644;GO:0008374;GO:0016746	phospholipid metabolic process;O-acyltransferase activity;acyltransferase activity	K13511	TAZ	http://www.genome.jp/dbget-bin/www_bget?ko:K13511	Glycerophospholipid metabolism	ko00564	-	-	sp|Q9FYF9|FB76_ARATH;sp|F1QCP6|TAZ_DANRE	F-box protein At1g67340 OS=Arabidopsis thaliana OX=3702 GN=At1g67340 PE=1 SV=1;Tafazzin OS=Danio rerio OX=7955 GN=taz PE=2 SV=1
g54814	1541	6.73	5.94	4.75	19.12	21.59	19.51	1.3731	4.80925e-14	1.34289e-12	XP_031104498.1	U-box domain-containing protein 2 [Ipomoea triloba]	GO:0005737;GO:0005634	cytoplasm;nucleus	K08332	VAC8	http://www.genome.jp/dbget-bin/www_bget?ko:K08332	-	-	-	-	sp|Q9C7G1|PUB45_ARATH	U-box domain-containing protein 45 OS=Arabidopsis thaliana OX=3702 GN=PUB45 PE=1 SV=1
g39347	1905	6.53	4.92	4.21	17.89	17.17	16.88	1.31548	4.93166e-14	1.37618e-12	XP_031125696.1;XP_031125697.1	F-box/kelch-repeat protein At3g61590-like isoform X1 [Ipomoea triloba];F-box/kelch-repeat protein At3g61590-like isoform X2 [Ipomoea triloba]	-	-	-	-	-	-	-	-	-	sp|Q9M310|FBK77_ARATH	F-box/kelch-repeat protein At3g61590 OS=Arabidopsis thaliana OX=3702 GN=At3g61590 PE=1 SV=1
g39257	2264	6.85	4.71	4.42	18.12	16.97	16.84	1.2913	4.94176e-14	1.37812e-12	XP_031125754.1	probable trehalase isoform X1 [Ipomoea triloba]	GO:0004555;GO:0005991	alpha,alpha-trehalase activity;trehalose metabolic process	K01194	TREH,treA,treF	http://www.genome.jp/dbget-bin/www_bget?ko:K01194	Starch and sucrose metabolism	ko00500	KOG0602	Neutral trehalase	sp|Q9FWC1|TRE_ORYSJ	Probable trehalase OS=Oryza sativa subsp. japonica OX=39947 GN=Os10g0521000 PE=2 SV=1
g24215	1973	2.39	1.76	2.78	13.25	9.91	9.99	1.8261	5.00698e-14	1.39541e-12	XP_031103396.1	protein ZINC INDUCED FACILITATOR-LIKE 1-like [Ipomoea triloba]	GO:0090333;GO:0006817;GO:0005886;GO:0022821;GO:0009705;GO:0016021;GO:0022857	regulation of stomatal closure;phosphate ion transport;plasma membrane;potassium ion antiporter activity;plant-type vacuole membrane;integral component of membrane;transmembrane transporter activity	-	-	-	-	-	KOG2615	Permease of the major facilitator superfamily	sp|Q94BZ1|ZIFL1_ARATH	Protein ZINC INDUCED FACILITATOR-LIKE 1 OS=Arabidopsis thaliana OX=3702 GN=ZIFL1 PE=2 SV=1
g34398	1930	1.65	2.15	1.63	10.23	9.76	7.36	1.89651	5.19924e-14	1.44714e-12	XP_031130183.1;RXH99455.1	probable carboxylesterase Os04g0669500 [Ipomoea triloba];hypothetical protein DVH24_011780 [Malus domestica]	GO:0005737;GO:0008474;GO:0016787;GO:0016021;GO:0002084;GO:0052689	cytoplasm;palmitoyl-(protein) hydrolase activity;hydrolase activity;integral component of membrane;protein depalmitoylation;carboxylic ester hydrolase activity	-	-	-	-	-	KOG2112	Lysophospholipase	sp|Q0J969|CAEH1_ORYSJ	Probable carboxylesterase Os04g0669500 OS=Oryza sativa subsp. japonica OX=39947 GN=Os04g0669500 PE=3 SV=1
g14147	1463	1.84	0.8	0.89	7.18	7.71	8.8	2.40046	5.33668e-14	1.48444e-12	XP_031098824.1;XP_031097552.1	crocetin glucosyltransferase, chloroplastic-like [Ipomoea triloba];crocetin glucosyltransferase, chloroplastic-like [Ipomoea triloba]	-	-	-	-	-	-	-	-	-	sp|K4CWS6|U75C1_SOLLC;sp|F8WKW0|UGT1_GARJA	UDP-glycosyltransferase 75C1 OS=Solanum lycopersicum OX=4081 GN=UGT75C1 PE=1 SV=1;Crocetin glucosyltransferase, chloroplastic OS=Gardenia jasminoides OX=114476 GN=UGT75L6 PE=1 SV=1
g41257	2733	2.7	3.01	3.03	11.95	12	9.27	1.50058	5.61111e-14	1.5558e-12	XP_031125727.1	GTP-binding protein ERG [Ipomoea triloba]	GO:0043024;GO:0003729;GO:0005829;GO:0000028;GO:0009536;GO:0005739;GO:0009507;GO:0005525;GO:0097177;GO:0019843	ribosomal small subunit binding;mRNA binding;cytosol;ribosomal small subunit assembly;plastid;mitochondrion;chloroplast;GTP binding;mitochondrial ribosome binding;rRNA binding	K03595	era,ERAL1	http://www.genome.jp/dbget-bin/www_bget?ko:K03595	-	-	-	-	sp|O82626|ERG_ANTMA	GTP-binding protein ERG OS=Antirrhinum majus OX=4151 GN=ERG PE=2 SV=1
g13096	799	1.62	0.11	0.27	14.95	12.13	24.87	4.55032	5.98129e-14	1.65528e-12	XP_031097204.1	mannose/glucose-specific lectin-like [Ipomoea triloba]	GO:0050839;GO:0005737;GO:0045840;GO:0005536;GO:0005537;GO:0042802;GO:0042803;GO:0007157;GO:0030246	cell adhesion molecule binding;cytoplasm;positive regulation of mitotic nuclear division;glucose binding;mannose binding;identical protein binding;protein homodimerization activity;heterophilic cell-cell adhesion via plasma membrane cell adhesion molecules;carbohydrate binding	-	-	-	-	-	-	-	sp|P93114|LECC_CALSE	Jacalin-related lectin Calsepa OS=Calystegia sepium OX=47519 PE=1 SV=1
g17046	1333	4.07	3.89	4.74	19.17	20.63	17.34	1.53327	6.40228e-14	1.76505e-12	XP_031094867.1;XP_019174211.1;XP_031093595.1	uncharacterized protein LOC115999199 [Ipomoea triloba];PREDICTED: uncharacterized protein LOC109169771 [Ipomoea nil];uncharacterized protein LOC115998236 [Ipomoea triloba]	GO:0003676;GO:0015074;GO:0004491	nucleic acid binding;DNA integration;methylmalonate-semialdehyde dehydrogenase (acylating) activity	-	-	-	-	-	-	-	sp|Q94HW2|POLR1_ARATH	Retrovirus-related Pol polyprotein from transposon RE1 OS=Arabidopsis thaliana OX=3702 GN=RE1 PE=2 SV=1
g35218	2524	3.96	2.11	3.98	12.91	15.14	10.82	1.36679	6.87325e-14	1.88771e-12	XP_031130262.1	topless-related protein 4-like isoform X2 [Ipomoea triloba]	GO:0006355	regulation of transcription, DNA-templated	-	-	-	-	-	-	-	sp|Q27GK7|TPR4_ARATH;sp|Q94AI7|TPL_ARATH	Topless-related protein 4 OS=Arabidopsis thaliana OX=3702 GN=TPR4 PE=1 SV=2;Protein TOPLESS OS=Arabidopsis thaliana OX=3702 GN=TPL PE=1 SV=1
g8911	1187	11.63	14.46	12.25	52.9	52.7	39.42	1.49845	7.33329e-14	2.00646e-12	XP_031111068.1	uncharacterized protein LOC116015183 [Ipomoea triloba]	GO:0005762;GO:0005761	mitochondrial large ribosomal subunit;mitochondrial ribosome	-	-	-	-	-	-	-	-	-
g41704	1327	13.16	14.37	13.11	43.22	42.85	39.42	1.19551	7.48634e-14	2.04576e-12	XP_031114156.1;XP_019175132.1	prostaglandin E synthase 2-like [Ipomoea triloba];PREDICTED: prostaglandin E synthase 2-like [Ipomoea nil]	GO:0006749;GO:0016021;GO:0050220;GO:0001516;GO:0015035;GO:0009055;GO:0016740;GO:0005739;GO:0036134	glutathione metabolic process;integral component of membrane;prostaglandin-E synthase activity;prostaglandin biosynthetic process;protein-disulfide reductase activity;electron transfer activity;transferase activity;mitochondrion;12-hydroxyheptadecatrienoic acid synthase activity	K05309	PTGES2	http://www.genome.jp/dbget-bin/www_bget?ko:K05309	Arachidonic acid metabolism	ko00590	-	-	sp|Q7ZUC7|PGES2_DANRE	Prostaglandin E synthase 2 OS=Danio rerio OX=7955 GN=ptges2 PE=2 SV=1
g41191	1812	5.79	5.42	4.03	19.62	18.47	15.75	1.39885	7.73951e-14	2.11229e-12	XP_031124731.1	tetratricopeptide repeat protein 38 [Ipomoea triloba]	-	-	-	-	-	-	-	-	-	-	-
g29070	4124	4.26	3.63	3.47	11.11	10.45	10.66	1.03742	7.82121e-14	2.13192e-12	XP_031107264.1;XP_031107261.1	uncharacterized protein LOC116011959 isoform X2 [Ipomoea triloba];probable amino-acid acetyltransferase NAGS1, chloroplastic isoform X1 [Ipomoea triloba]	GO:0103045;GO:0005737;GO:0006526;GO:0005637;GO:0004042;GO:0016021;GO:0016301	methione N-acyltransferase activity;cytoplasm;arginine biosynthetic process;nuclear inner membrane;acetyl-CoA:L-glutamate N-acetyltransferase activity;integral component of membrane;kinase activity	K14682	argAB	http://www.genome.jp/dbget-bin/www_bget?ko:K14682	Arginine biosynthesis	ko00220	-	-	sp|Q84JF4|NAGS1_ARATH	Probable amino-acid acetyltransferase NAGS1, chloroplastic OS=Arabidopsis thaliana OX=3702 GN=NAGS1 PE=2 SV=1
g57627	1384	5.82	6.93	5.98	22.52	21.39	24.77	1.48105	7.9252e-14	2.15756e-12	XP_031126448.1;XP_019168145.1	GDSL esterase/lipase 1-like [Ipomoea triloba];PREDICTED: GDSL esterase/lipase 1-like isoform X2 [Ipomoea nil]	-	-	-	-	-	-	-	-	-	sp|Q9SYF0|GLIP2_ARATH;sp|Q9FLN0|GLIP1_ARATH	GDSL esterase/lipase 2 OS=Arabidopsis thaliana OX=3702 GN=GLIP2 PE=2 SV=1;GDSL esterase/lipase 1 OS=Arabidopsis thaliana OX=3702 GN=GLIP1 PE=1 SV=1
g41201	1669	15.85	13.76	9.99	41.97	43.1	40.77	1.25744	8.07631e-14	2.19732e-12	XP_031124456.1	uncharacterized protein LOC116027156 [Ipomoea triloba]	GO:0004386	helicase activity	-	-	-	-	-	-	-	-	-
g5196	2417	0.77	0.96	1.02	5.64	4.76	4.42	1.9832	8.31783e-14	2.26021e-12	XP_019166223.1	PREDICTED: BTB/POZ domain-containing protein At5g48800 isoform X2 [Ipomoea nil]	GO:0005886;GO:0016567	plasma membrane;protein ubiquitination	-	-	-	-	-	-	-	sp|Q9FKB6|Y5880_ARATH	BTB/POZ domain-containing protein At5g48800 OS=Arabidopsis thaliana OX=3702 GN=At5g48800 PE=2 SV=1
g30531	908	70.06	38.56	33.57	192.69	201.7	185.41	1.64367	8.41598e-14	2.28402e-12	XP_031092398.1	zinc finger A20 and AN1 domain-containing stress-associated protein 8-like [Ipomoea triloba]	GO:0008270;GO:0003677	zinc ion binding;DNA binding	-	-	-	-	-	-	-	sp|A2YEZ6|SAP8_ORYSI	Zinc finger A20 and AN1 domain-containing stress-associated protein 8 OS=Oryza sativa subsp. indica OX=39946 GN=SAP8 PE=2 SV=2
g25424	1468	4.8	3.15	3.41	14.01	14.11	14.75	1.51099	8.87043e-14	2.39838e-12	XP_031108275.1	uncharacterized protein LOC116012763 [Ipomoea triloba]	GO:0016787	hydrolase activity	-	-	-	-	-	-	-	sp|H2KZ86|ABH52_CAEEL	Abhydrolase domain-containing protein abhd-5.2 OS=Caenorhabditis elegans OX=6239 GN=abhd-5.2 PE=1 SV=1
g43258	1246	10.4	8.4	10.12	35.72	38.93	28.62	1.41493	8.97713e-14	2.42422e-12	XP_031096238.1;XP_019165574.1	CBS domain-containing protein CBSX2, chloroplastic-like [Ipomoea triloba];PREDICTED: CBS domain-containing protein CBSX2, chloroplastic-like [Ipomoea nil]	GO:0045454;GO:0009570	cell redox homeostasis;chloroplast stroma	-	-	-	-	-	-	-	sp|Q9C5D0|CBSX2_ARATH	CBS domain-containing protein CBSX2, chloroplastic OS=Arabidopsis thaliana OX=3702 GN=CBSX2 PE=1 SV=1
g10053	865	0.97	1.43	0.75	8.46	11.81	15.02	3.06002	9.16815e-14	2.4712e-12	XP_031101502.1	E3 ubiquitin-protein ligase Os04g0590900-like [Ipomoea triloba]	GO:0016740;GO:0016021;GO:0016567	transferase activity;integral component of membrane;protein ubiquitination	-	-	-	-	-	-	-	sp|Q9LSW9|ATL16_ARATH	RING-H2 finger protein ATL16 OS=Arabidopsis thaliana OX=3702 GN=ATL16 PE=2 SV=1
g342	1617	18.55	14.38	15.11	53.61	56.62	41.13	1.23542	9.61204e-14	2.58604e-12	XP_019183509.1	PREDICTED: formate dehydrogenase, mitochondrial [Ipomoea nil]	GO:0005739;GO:0016616;GO:0008863;GO:0051287;GO:0042183;GO:0009507;GO:0009326	mitochondrion;oxidoreductase activity, acting on the CH-OH group of donors, NAD or NADP as acceptor;formate dehydrogenase (NAD+) activity;NAD binding;formate catabolic process;chloroplast;formate dehydrogenase complex	K00122	FDH	http://www.genome.jp/dbget-bin/www_bget?ko:K00122	Glyoxylate and dicarboxylate metabolism	ko00630	-	-	sp|Q07511|FDH_SOLTU	Formate dehydrogenase, mitochondrial OS=Solanum tuberosum OX=4113 GN=FDH1 PE=1 SV=2
g35171	3293	1.85	1.45	1.12	6.23	5.41	5.35	1.54966	1.02932e-13	2.75906e-12	XP_031129522.1	E4 SUMO-protein ligase PIAL2-like isoform X2 [Ipomoea triloba]	-	-	K04706	PIAS1	http://www.genome.jp/dbget-bin/www_bget?ko:K04706	Ubiquitin mediated proteolysis	ko04120	KOG2169	Zn-finger transcription factor	sp|F4JYG0|PIAL2_ARATH	E4 SUMO-protein ligase PIAL2 OS=Arabidopsis thaliana OX=3702 GN=PIAL2 PE=1 SV=1
g38983	1324	3.25	3.65	3.01	15.71	15.75	11.87	1.69472	1.03976e-13	2.7802e-12	XP_031124033.1	probable diphthine methyl ester synthase [Ipomoea triloba]	GO:0017183;GO:0004164;GO:0032259	peptidyl-diphthamide biosynthetic process from peptidyl-histidine;diphthine synthase activity;methylation	K00586	DPH5	http://www.genome.jp/dbget-bin/www_bget?ko:K00586	-	-	KOG3123	Diphthine synthase	sp|O81769|DPH5_ARATH	Probable diphthine methyl ester synthase OS=Arabidopsis thaliana OX=3702 GN=At4g31790 PE=2 SV=1
g29569	1493	8.46	5.83	3.52	31.94	29.23	25.22	1.87914	1.14629e-13	3.05753e-12	XP_031109831.1	AT-hook motif nuclear-localized protein 10-like [Ipomoea triloba]	GO:0016021;GO:0005634;GO:0003680	integral component of membrane;nucleus;minor groove of adenine-thymine-rich DNA binding	-	-	-	-	-	-	-	sp|O22812|AHL10_ARATH	AT-hook motif nuclear-localized protein 10 OS=Arabidopsis thaliana OX=3702 GN=AHL10 PE=1 SV=2
g38280	2703	2.07	1.17	1.65	7.08	8.33	6.46	1.75106	1.15045e-13	3.06674e-12	XP_031125080.1	uncharacterized protein LOC116027517 [Ipomoea triloba]	GO:0050290;GO:0016021	sphingomyelin phosphodiesterase D activity;integral component of membrane	-	-	-	-	-	-	-	sp|Q5XHG1|NSMA3_XENLA	Sphingomyelin phosphodiesterase 4 OS=Xenopus laevis OX=8355 GN=smpd4 PE=2 SV=2
g9290	926	45.18	21.63	32.74	132.51	144.32	180.76	1.81163	1.17641e-13	3.12446e-12	XP_031110930.1	remorin-like [Ipomoea triloba]	-	-	-	-	-	-	-	-	-	sp|P93788|REMO_SOLTU	Remorin OS=Solanum tuberosum OX=4113 PE=1 SV=1
g11939	1484	3.79	2.59	2.25	11.91	11.94	11.45	1.63259	1.21374e-13	3.2177e-12	XP_031111970.1	ribosome maturation protein SBDS-like [Ipomoea triloba]	GO:0003676;GO:0008270;GO:0042256	nucleic acid binding;zinc ion binding;mature ribosome assembly	K14574	SDO1,SBDS	http://www.genome.jp/dbget-bin/www_bget?ko:K14574	Ribosome biogenesis in eukaryotes	ko03008	KOG2917	Predicted exosome subunit	sp|Q3SWZ6|SBDS_BOVIN	Ribosome maturation protein SBDS OS=Bos taurus OX=9913 GN=SBDS PE=2 SV=1
g5089	2235	0.24	0.17	0.16	2.09	2.36	2.36	3.16513	1.26871e-13	3.35731e-12	XP_031111379.1	protein GRAVITROPIC IN THE LIGHT 1 [Ipomoea triloba]	GO:0009639;GO:0009959	response to red or far red light;negative gravitropism	-	-	-	-	-	-	-	sp|F4KGE8|GIL1_ARATH	Protein GRAVITROPIC IN THE LIGHT 1 OS=Arabidopsis thaliana OX=3702 GN=GIL1 PE=1 SV=1
g16982	1098	9.39	10.3	8.07	33.23	33.06	28.32	1.34772	1.31749e-13	3.48426e-12	XP_016560529.1;XP_019182418.1	PREDICTED: small nuclear ribonucleoprotein SmD3b-like isoform X2 [Capsicum annuum];PREDICTED: small nuclear ribonucleoprotein SmD3b-like [Ipomoea nil]	GO:0000243;GO:0034715;GO:0005829;GO:0005687;GO:0003723;GO:0005689;GO:0071013;GO:0034719;GO:0005681;GO:0005686;GO:0071011;GO:0097526;GO:0000387;GO:0005682;GO:0005685	commitment complex;pICln-Sm protein complex;cytosol;U4 snRNP;RNA binding;U12-type spliceosomal complex;catalytic step 2 spliceosome;SMN-Sm protein complex;spliceosomal complex;U2 snRNP;precatalytic spliceosome;spliceosomal tri-snRNP complex;spliceosomal snRNP assembly;U5 snRNP;U1 snRNP	K11088	SNRPD3,SMD3	http://www.genome.jp/dbget-bin/www_bget?ko:K11088	Spliceosome	ko03040	KOG3172	Small nuclear ribonucleoprotein Sm D3	sp|Q9LM92|SMD3B_ARATH	Small nuclear ribonucleoprotein SmD3b OS=Arabidopsis thaliana OX=3702 GN=SMD3B PE=2 SV=1
g12902	1239	8.48	7	4.62	30.62	27.53	23.64	1.61462	1.36065e-13	3.58533e-12	XP_031098140.1	mitochondrial amidoxime reducing component 2-like [Ipomoea triloba]	GO:0030170;GO:0003824;GO:0030151	pyridoxal phosphate binding;catalytic activity;molybdenum ion binding	-	-	-	-	-	KOG2362	Uncharacterized Fe-S protein	sp|Q922Q1|MARC2_MOUSE	Mitochondrial amidoxime reducing component 2 OS=Mus musculus OX=10090 GN=Mtarc2 PE=1 SV=1
g34716	5344	8.47	5.31	6.76	21.92	21.07	20.58	1.17588	1.37426e-13	3.61898e-12	XP_031131430.1	ABC transporter B family member 9-like isoform X1 [Ipomoea triloba]	GO:0016021;GO:0055085;GO:0042626;GO:0005524	integral component of membrane;transmembrane transport;ATPase-coupled transmembrane transporter activity;ATP binding	K05658	ABCB1,CD243	http://www.genome.jp/dbget-bin/www_bget?ko:K05658	ABC transporters	ko02010	-	-	sp|Q9M0M2|AB9B_ARATH	ABC transporter B family member 9 OS=Arabidopsis thaliana OX=3702 GN=ABCB9 PE=3 SV=2
g42638	1599	17.67	12.63	11.72	45.34	41.02	38.72	1.16278	1.43971e-13	3.77991e-12	XP_031110114.1	uncharacterized protein LOC116014235 isoform X1 [Ipomoea triloba]	-	-	-	-	-	-	-	-	-	-	-
g25992	3237	6.36	5.97	5.93	15.6	15.84	17.01	1.03335	1.49573e-13	3.92226e-12	XP_031109869.1;XP_031108886.1	probable protein ABIL4 [Ipomoea triloba];proteinaceous RNase P 1, chloroplastic/mitochondrial-like [Ipomoea triloba]	GO:0004526;GO:0001682;GO:0008033	ribonuclease P activity;tRNA 5'-leader removal;tRNA processing	K18213	PRORP	http://www.genome.jp/dbget-bin/www_bget?ko:K18213	-	-	-	-	sp|Q5JMF2|ABIL5_ORYSJ;sp|Q66GI4|PRRP1_ARATH	Probable protein ABIL5 OS=Oryza sativa subsp. japonica OX=39947 GN=Os01g0760900 PE=2 SV=1;Proteinaceous RNase P 1, chloroplastic/mitochondrial OS=Arabidopsis thaliana OX=3702 GN=PRORP1 PE=1 SV=1
g54609	1448	2.6	2.47	2.27	10.74	9.29	10.78	1.64537	1.51179e-13	3.96197e-12	XP_031102174.1	uncharacterized protein LOC116006054 [Ipomoea triloba]	GO:0000470;GO:0022625;GO:0005840;GO:0003723;GO:0003729	maturation of LSU-rRNA;cytosolic large ribosomal subunit;ribosome;RNA binding;mRNA binding	-	-	-	-	-	-	-	sp|Q89J70|RL1_BRADU	50S ribosomal protein L1 OS=Bradyrhizobium diazoefficiens (strain JCM 10833 / BCRC 13528 / IAM 13628 / NBRC 14792 / USDA 110) OX=224911 GN=rplA PE=3 SV=1
g18127	943	26.42	21.29	17.13	81.43	81.33	60.66	1.22326	1.52107e-13	3.98151e-12	XP_031093412.1	probable proteasome inhibitor isoform X2 [Ipomoea triloba]	GO:0006511;GO:0000502;GO:0016021;GO:0005783	ubiquitin-dependent protein catabolic process;proteasome complex;integral component of membrane;endoplasmic reticulum	K06700	PSMF1	http://www.genome.jp/dbget-bin/www_bget?ko:K06700	Proteasome	ko03050	-	-	sp|Q9M330|PSMF1_ARATH	Probable proteasome inhibitor OS=Arabidopsis thaliana OX=3702 GN=At3g53970 PE=1 SV=1
g9731	1852	1.3	0.65	0.86	5.23	5.26	5.04	2.15474	1.52822e-13	3.99541e-12	XP_019178714.1;XP_031100975.1	PREDICTED: ketohexokinase-like isoform X2 [Ipomoea nil];ketohexokinase [Ipomoea triloba]	GO:0019252;GO:0016773;GO:0016301	starch biosynthetic process;phosphotransferase activity, alcohol group as acceptor;kinase activity	-	-	-	-	-	KOG2855	Ribokinase	sp|P32143|SQUV_ECOLI	Sulfofructose kinase OS=Escherichia coli (strain K12) OX=83333 GN=yihV PE=1 SV=2
g28991	1426	12.18	12.71	9.33	36.41	39.33	35.99	1.28695	1.64304e-13	4.28017e-12	XP_031107064.1	putative oxidoreductase TDA3 [Ipomoea triloba]	GO:0005737;GO:0016491;GO:0003884	cytoplasm;oxidoreductase activity;D-amino-acid oxidase activity	-	-	-	-	-	-	-	sp|Q10058|YAM3_SCHPO	Putative oxidoreductase C1F5.03c OS=Schizosaccharomyces pombe (strain 972 / ATCC 24843) OX=284812 GN=SPAC1F5.03c PE=3 SV=1
g51609	1096	2.34	2.38	3.37	12.95	16.73	18.59	2.16286	1.66897e-13	4.3425e-12	XP_031105940.1	uncharacterized protein LOC116010599 [Ipomoea triloba]	-	-	-	-	-	-	-	-	-	-	-
g8861	2383	12.04	11.33	11.55	29.46	27.21	27.77	1.14249	1.71078e-13	4.44864e-12	XP_031111033.1;XP_031111031.1;XP_019185658.1;XP_019185650.1;XP_019185708.1	CSC1-like protein At3g54510 isoform X2 [Ipomoea triloba];CSC1-like protein At3g54510 isoform X1 [Ipomoea triloba];PREDICTED: CSC1-like protein At3g54510 isoform X4 [Ipomoea nil];PREDICTED: CSC1-like protein At3g54510 isoform X3 [Ipomoea nil];PREDICTED: uncharacterized protein YAE1-like [Ipomoea nil]	GO:0005737;GO:0016021;GO:0005634;GO:0006811	cytoplasm;integral component of membrane;nucleus;ion transport	K21989	TMEM63,CSC1	http://www.genome.jp/dbget-bin/www_bget?ko:K21989	-	-	-	-	sp|F4JCY2|CSCL8_ARATH	CSC1-like protein At3g54510 OS=Arabidopsis thaliana OX=3702 GN=At3g54510 PE=3 SV=1
g7803	610	21.12	43.69	69.51	375.86	387.52	472.46	2.74842	1.79577e-13	4.65852e-12	XP_031113422.1	glycine-rich protein-like [Ipomoea triloba]	-	-	-	-	-	-	-	-	-	sp|P23137|GRP1_TOBAC	Glycine-rich protein OS=Nicotiana tabacum OX=4097 GN=GRP PE=2 SV=1
g7256	1224	1.32	1.9	0.89	10.92	16.81	9.32	2.75624	1.82087e-13	4.72081e-12	XP_031113023.1	homocysteine S-methyltransferase 2-like [Ipomoea triloba]	GO:0008270;GO:0008898;GO:0033528;GO:0046872;GO:0032259;GO:0008168;GO:0005886;GO:0047150;GO:0009086	zinc ion binding;S-adenosylmethionine-homocysteine S-methyltransferase activity;S-methylmethionine cycle;metal ion binding;methylation;methyltransferase activity;plasma membrane;betaine-homocysteine S-methyltransferase activity;methionine biosynthetic process	K00547	mmuM,BHMT2	http://www.genome.jp/dbget-bin/www_bget?ko:K00547	Cysteine and methionine metabolism	ko00270	KOG1579	Homocysteine S-methyltransferase	sp|Q9M1W4|HMT2_ARATH;sp|Q8LAX0|HMT3_ARATH	Homocysteine S-methyltransferase 2 OS=Arabidopsis thaliana OX=3702 GN=HMT-2 PE=1 SV=1;Homocysteine S-methyltransferase 3 OS=Arabidopsis thaliana OX=3702 GN=HMT3 PE=1 SV=2
g14372	1638	1.99	2.47	1.45	12.47	9.83	8.8	1.94488	1.84764e-13	4.78451e-12	XP_031098077.1	uncharacterized protein LOC116002159 [Ipomoea triloba]	GO:0030246;GO:0005975;GO:0004553	carbohydrate binding;carbohydrate metabolic process;hydrolase activity, hydrolyzing O-glycosyl compounds	-	-	-	-	-	-	-	sp|Q2M2H8|MGAL_HUMAN	Probable maltase-glucoamylase 2 OS=Homo sapiens OX=9606 GN=MGAM2 PE=2 SV=3
g7794	633	48.75	36.05	38.53	120.52	108.07	113.54	1.07315	2.00898e-13	5.18995e-12	XP_031111323.1;XP_019179995.1	cysteine proteinase inhibitor B [Ipomoea triloba];PREDICTED: cysteine proteinase inhibitor B [Ipomoea nil]	GO:0004869	cysteine-type endopeptidase inhibitor activity	K13899	CST3	http://www.genome.jp/dbget-bin/www_bget?ko:K13899	-	-	-	-	sp|Q10993|CYTB_HELAN;sp|Q5N806|CYT4_ORYSJ	Cysteine proteinase inhibitor B OS=Helianthus annuus OX=4232 PE=1 SV=1;Cysteine proteinase inhibitor 4 OS=Oryza sativa subsp. japonica OX=39947 GN=Os01g0915200 PE=2 SV=1
g8622	750	74.16	47.36	51.83	172.37	172.59	193.24	1.2417	2.01418e-13	5.19412e-12	XP_019175961.1	PREDICTED: subtilisin-like protease SBT3.12 [Ipomoea nil]	GO:0008233	peptidase activity	-	-	-	-	-	-	-	sp|Q9MAP5|SBT33_ARATH;sp|F4JJH5|SBT3C_ARATH	Subtilisin-like protease SBT3.3 OS=Arabidopsis thaliana OX=3702 GN=SBT3.3 PE=2 SV=1;Subtilisin-like protease SBT3.12 OS=Arabidopsis thaliana OX=3702 GN=SBT3.12 PE=3 SV=1
g40968	902	0.99	0.71	0.5	6.68	9.29	7.58	3.02868	2.06414e-13	5.3198e-12	XP_031124025.1	uncharacterized protein LOC116026775 [Ipomoea triloba]	-	-	-	-	-	-	-	-	-	-	-
g43387	907	41.04	24.89	22.16	130	95.13	116.27	1.56283	2.0758e-13	5.34668e-12	XP_031097315.1	CASP-like protein 2A1 [Ipomoea triloba]	GO:0005886;GO:0051539;GO:0016021	plasma membrane;4 iron, 4 sulfur cluster binding;integral component of membrane	-	-	-	-	-	-	-	sp|A7QBZ2|CSPLA_VITVI	CASP-like protein 2A1 OS=Vitis vinifera OX=29760 GN=VIT_01s0010g01870 PE=2 SV=1
g52316	798	7	6.19	6.24	25.35	30.36	23.33	1.60928	2.15786e-13	5.55148e-12	XP_031105435.1	uncharacterized protein LOC116010254 [Ipomoea triloba]	-	-	-	-	-	-	-	-	-	-	-
g20575	1077	49.14	37.66	33.84	121.06	130.67	101.2	1.15414	2.19748e-13	5.63673e-12	XP_031093702.1;TXG70886.1	pre-mRNA cleavage factor Im 25 kDa subunit 2 [Ipomoea triloba];hypothetical protein EZV62_005821 [Acer yangbiense]	GO:0005849;GO:0003729;GO:0006397;GO:0016787;GO:0005737;GO:0006378	mRNA cleavage factor complex;mRNA binding;mRNA processing;hydrolase activity;cytoplasm;mRNA polyadenylation	K14397	NUDT21,CPSF5,CFIM25	http://www.genome.jp/dbget-bin/www_bget?ko:K14397	mRNA surveillance pathway	ko03015	KOG1689	mRNA cleavage factor I subunit	sp|Q8GXS3|CFIS2_ARATH	Pre-mRNA cleavage factor Im 25 kDa subunit 2 OS=Arabidopsis thaliana OX=3702 GN=CFIS2 PE=1 SV=1
g60463	3216	6.73	5.08	4.86	18.8	17.65	14.5	1.15522	2.33981e-13	5.98771e-12	XP_031118951.1;XP_019153114.1	probable serine/threonine protein kinase IRE4 isoform X1 [Ipomoea triloba];PREDICTED: uncharacterized protein LOC109149659 [Ipomoea nil]	GO:0005524;GO:0004674	ATP binding;protein serine/threonine kinase activity	-	-	-	-	-	KOG0606	Microtubule-associated serine/threonine kinase and related proteins	sp|F4HPN2|IRE4_ARATH	Probable serine/threonine protein kinase IRE4 OS=Arabidopsis thaliana OX=3702 GN=IRE4 PE=2 SV=1
g46102	1312	0.14	0	0.24	5.87	2.92	5.81	5.11752	2.34577e-13	5.99943e-12	XP_031123816.1	phospholipase A1-IIalpha-like isoform X2 [Ipomoea triloba]	-	-	-	-	-	-	-	-	-	sp|Q9LNC2|PLA18_ARATH	Phospholipase A1-IIalpha OS=Arabidopsis thaliana OX=3702 GN=At1g06250 PE=2 SV=1
g6860	944	7.67	10.46	4.81	48.62	35.55	46.51	2.08879	2.44192e-13	6.23801e-12	AMS25554.1;AFY26880.1	CuSOD [Ipomoea batatas];CuZn superoxide dismutase [Ipomoea batatas]	GO:0004784;GO:0046872;GO:0005737	superoxide dismutase activity;metal ion binding;cytoplasm	K04565	SOD1	http://www.genome.jp/dbget-bin/www_bget?ko:K04565	Peroxisome	ko04146	KOG0441	Cu2+/Zn2+ superoxide dismutase SOD1	sp|Q07796|SODC_IPOBA	Superoxide dismutase [Cu-Zn] OS=Ipomoea batatas OX=4120 GN=SODCC PE=2 SV=2
g57482	893	12.51	7.83	7.05	37.17	44.94	31.68	1.66314	2.52529e-13	6.44341e-12	XP_031127263.1	probable ribosome-binding factor A, chloroplastic [Ipomoea triloba]	GO:0009507;GO:0006364;GO:0019843;GO:0042254;GO:0043024	chloroplast;rRNA processing;rRNA binding;ribosome biogenesis;ribosomal small subunit binding	K02834	rbfA	http://www.genome.jp/dbget-bin/www_bget?ko:K02834	-	-	-	-	sp|O65693|RBFA_ARATH	Probable ribosome-binding factor A, chloroplastic OS=Arabidopsis thaliana OX=3702 GN=At4g34730 PE=2 SV=2
g11883	1253	8.55	8.96	6.88	34.59	33.81	23.18	1.44481	2.99622e-13	7.59601e-12	XP_031100813.1	phospholipase A(1) LCAT3-like [Ipomoea triloba]	GO:0052739;GO:0052740;GO:0005737;GO:0008970;GO:0006629;GO:0008374	phosphatidylserine 1-acylhydrolase activity;1-acyl-2-lysophosphatidylserine acylhydrolase activity;cytoplasm;phospholipase A1 activity;lipid metabolic process;O-acyltransferase activity	K22389	LCAT3	http://www.genome.jp/dbget-bin/www_bget?ko:K22389	Glycerophospholipid metabolism;alpha-Linolenic acid metabolism	ko00564,ko00592	-	-	sp|Q93V61|LCAT3_ARATH	Phospholipase A(1) LCAT3 OS=Arabidopsis thaliana OX=3702 GN=LCAT3 PE=1 SV=1
g44161	1220	4.21	2.19	3.19	16.46	15.19	12.87	1.8122	3.04406e-13	7.70383e-12	XP_031116508.1	D-amino-acid transaminase, chloroplastic [Ipomoea triloba]	GO:0019752;GO:0008483;GO:0003824;GO:0008696	carboxylic acid metabolic process;transaminase activity;catalytic activity;4-amino-4-deoxychorismate lyase activity	K18482	ADCL	http://www.genome.jp/dbget-bin/www_bget?ko:K18482	Folate biosynthesis	ko00790	-	-	sp|Q8L493|DAAA_ARATH	D-amino-acid transaminase, chloroplastic OS=Arabidopsis thaliana OX=3702 GN=DAAT PE=1 SV=1
g58205	3804	22	18.86	17.87	67.65	70.46	47.87	1.23518	3.15299e-13	7.95502e-12	XP_031128110.1;XP_031128108.1	uncharacterized protein LOC116030112 isoform X2 [Ipomoea triloba];uncharacterized protein LOC116030112 isoform X1 [Ipomoea triloba]	GO:0005743	mitochondrial inner membrane	-	-	-	-	-	-	-	-	-
g9969	2198	5.36	4.16	2.6	18.22	17.13	15.22	1.65253	3.21379e-13	8.0957e-12	XP_031100696.1	uncharacterized protein LOC116004685 [Ipomoea triloba]	GO:0008422;GO:0005576;GO:0004553;GO:0005975;GO:0009251	beta-glucosidase activity;extracellular region;hydrolase activity, hydrolyzing O-glycosyl compounds;carbohydrate metabolic process;glucan catabolic process	K05349	bglX	http://www.genome.jp/dbget-bin/www_bget?ko:K05349	Phenylpropanoid biosynthesis;Starch and sucrose metabolism;Cyanoamino acid metabolism	ko00940,ko00500,ko00460	-	-	sp|A7LXU3|BGH3B_BACO1	Beta-glucosidase BoGH3B OS=Bacteroides ovatus (strain ATCC 8483 / DSM 1896 / JCM 5824 / NCTC 11153) OX=411476 GN=BACOVA_02659 PE=1 SV=1
g9826	1073	2.68	3.02	1.96	12.84	13.56	11.49	1.88267	3.47946e-13	8.73964e-12	XP_031100094.1	uncharacterized protein LOC116004262 [Ipomoea triloba]	-	-	-	-	-	-	-	-	-	-	-
g24696	2642	4.4	3.02	4.01	13.56	13.86	11.53	1.34633	3.52451e-13	8.84768e-12	XP_031103338.1	alpha-L-arabinofuranosidase 1-like [Ipomoea triloba]	GO:0046556;GO:0046373	alpha-L-arabinofuranosidase activity;L-arabinose metabolic process	K01209	abfA	http://www.genome.jp/dbget-bin/www_bget?ko:K01209	Amino sugar and nucleotide sugar metabolism	ko00520	-	-	sp|Q9SG80|ASD1_ARATH	Alpha-L-arabinofuranosidase 1 OS=Arabidopsis thaliana OX=3702 GN=ASD1 PE=1 SV=1
g44494	850	5.93	3.94	5.06	26.99	25.06	25.93	1.8187	3.8581e-13	9.62131e-12	-	-	-	-	-	-	-	-	-	-	-	-	-
g17906	2112	9.42	7.66	6.88	26.37	21.72	21.86	1.1274	3.85923e-13	9.62131e-12	XP_031093333.1	pyridine nucleotide-disulfide oxidoreductase domain-containing protein 2 isoform X1 [Ipomoea triloba]	GO:0016491	oxidoreductase activity	-	-	-	-	-	KOG4254	Phytoene desaturase	sp|Q8N2H3|PYRD2_HUMAN;sp|Q68FT3|PYRD2_RAT	Pyridine nucleotide-disulfide oxidoreductase domain-containing protein 2 OS=Homo sapiens OX=9606 GN=PYROXD2 PE=1 SV=2;Pyridine nucleotide-disulfide oxidoreductase domain-containing protein 2 OS=Rattus norvegicus OX=10116 GN=Pyroxd2 PE=2 SV=1
g46707	1451	5.48	4.12	2.91	17.9	17.56	14.95	1.60897	4.05506e-13	1.0098e-11	XP_031116511.1	uncharacterized protein LOC116020168 [Ipomoea triloba]	GO:0016021;GO:0005774	integral component of membrane;vacuolar membrane	-	-	-	-	-	-	-	-	-
g16294	2837	5.68	4.64	5.76	19.81	18.66	19.74	1.17226	4.07621e-13	1.01448e-11	XP_031098830.1	methyl-CpG-binding domain-containing protein 11-like [Ipomoea triloba]	GO:0005634;GO:0003677	nucleus;DNA binding	-	-	-	-	-	-	-	sp|Q9XI36|MBD10_ARATH	Methyl-CpG-binding domain-containing protein 10 OS=Arabidopsis thaliana OX=3702 GN=MBD10 PE=1 SV=1
g24335	951	17.61	13.53	10.72	50.15	42.58	52.33	1.40576	4.28081e-13	1.06176e-11	-	-	-	-	-	-	-	-	-	-	-	-	-
g30938	1190	4.33	3.5	3.97	16.33	16.33	13.05	1.56251	4.47862e-13	1.10829e-11	XP_031092010.1	arogenate dehydratase/prephenate dehydratase 1, chloroplastic-like isoform X1 [Ipomoea triloba]	GO:0004664;GO:0047769;GO:0009094;GO:0009570	prephenate dehydratase activity;arogenate dehydratase activity;L-phenylalanine biosynthetic process;chloroplast stroma	K05359	ADT,PDT	http://www.genome.jp/dbget-bin/www_bget?ko:K05359	Phenylalanine, tyrosine and tryptophan biosynthesis	ko00400	KOG2797	Prephenate dehydratase	sp|D3U716|AROD2_PETHY	Arogenate dehydratase 2 OS=Petunia hybrida OX=4102 GN=ADT2 PE=1 SV=1
g53558	2146	3.67	1.9	2.2	11.56	11.58	9.84	1.67492	4.50935e-13	1.11526e-11	XP_031106554.1	probable aldehyde dehydrogenase [Ipomoea triloba]	GO:0005739;GO:0008270;GO:0072593;GO:0010133;GO:0050897;GO:0043878;GO:0009651;GO:0003842;GO:0004029	mitochondrion;zinc ion binding;reactive oxygen species metabolic process;proline catabolic process to glutamate;cobalt ion binding;glyceraldehyde-3-phosphate dehydrogenase (NAD+) (non-phosphorylating) activity;response to salt stress;1-pyrroline-5-carboxylate dehydrogenase activity;aldehyde dehydrogenase (NAD+) activity	K00294	E1.2.1.88	http://www.genome.jp/dbget-bin/www_bget?ko:K00294	Alanine, aspartate and glutamate metabolism;Arginine and proline metabolism	ko00250,ko00330	-	-	sp|Q40255|ALDH_LINUS	Probable aldehyde dehydrogenase OS=Linum usitatissimum OX=4006 GN=FIS1 PE=2 SV=1
g17754	1675	0.94	0.56	0.36	6.04	5.36	3.85	2.64354	4.67892e-13	1.15523e-11	XP_031095698.1	cytochrome P450 CYP82D47-like [Ipomoea triloba]	-	-	-	-	-	-	-	-	-	sp|Q9SZ46|C82C4_ARATH	Xanthotoxin 5-hydroxylase CYP82C4 OS=Arabidopsis thaliana OX=3702 GN=CYP82C4 PE=1 SV=1
g14373	1748	2.04	1.17	0.86	7.42	9	4.32	2.51033	4.77141e-13	1.1774e-11	XP_031098077.1;XP_019182231.1	uncharacterized protein LOC116002159 [Ipomoea triloba];PREDICTED: uncharacterized protein LOC109177350 isoform X2 [Ipomoea nil]	GO:0004553;GO:0005975;GO:0030246	hydrolase activity, hydrolyzing O-glycosyl compounds;carbohydrate metabolic process;carbohydrate binding	-	-	-	-	-	KOG1066	Glucosidase II catalytic (alpha) subunit and related enzymes, glycosyl hydrolase family 31	sp|Q9F234|AGL2_BACTQ	Alpha-glucosidase 2 OS=Bacillus thermoamyloliquefaciens OX=1425 PE=3 SV=1
g17518	1556	16.62	14.72	11.97	43.81	51.01	38.63	1.2705	4.80156e-13	1.1835e-11	XP_019161630.1	PREDICTED: putative glucose-6-phosphate 1-epimerase [Ipomoea nil]	GO:0030246;GO:0047938;GO:0005737;GO:0005975	carbohydrate binding;glucose-6-phosphate 1-epimerase activity;cytoplasm;carbohydrate metabolic process	K01792	E5.1.3.15	http://www.genome.jp/dbget-bin/www_bget?ko:K01792	Glycolysis / Gluconeogenesis	ko00010	-	-	sp|Q40784|AAPC_CENCI	Putative glucose-6-phosphate 1-epimerase OS=Cenchrus ciliaris OX=35872 PE=2 SV=1
g7793	3607	10.25	7.82	9.5	27.07	28.16	23.4	1.08701	4.9749e-13	1.22207e-11	XP_031111322.1	probable UDP-N-acetylglucosamine--peptide N-acetylglucosaminyltransferase SEC [Ipomoea triloba]	GO:0005634;GO:0006493;GO:0009740;GO:0016262;GO:0097363	nucleus;protein O-linked glycosylation;gibberellic acid mediated signaling pathway;protein N-acetylglucosaminyltransferase activity;protein O-GlcNAc transferase activity	K09667	OGT	http://www.genome.jp/dbget-bin/www_bget?ko:K09667	Other types of O-glycan biosynthesis	ko00514	KOG4626	O-linked N-acetylglucosamine transferase OGT	sp|Q9M8Y0|SEC_ARATH	Probable UDP-N-acetylglucosamine--peptide N-acetylglucosaminyltransferase SEC OS=Arabidopsis thaliana OX=3702 GN=SEC PE=1 SV=1
g45664	943	55.08	36.26	27.85	144.31	162.04	133.56	1.49174	5.82975e-13	1.42402e-11	XP_019173242.1	PREDICTED: eukaryotic translation initiation factor NCBP [Ipomoea nil]	GO:0000340;GO:0003743;GO:0005737;GO:0016281	RNA 7-methylguanosine cap binding;translation initiation factor activity;cytoplasm;eukaryotic translation initiation factor 4F complex	K03259	EIF4E	http://www.genome.jp/dbget-bin/www_bget?ko:K03259	-	-	KOG1670	Translation initiation factor 4F, cap-binding subunit (eIF-4E) and related cap-binding proteins	sp|Q10NQ9|IF4E3_ORYSJ	Eukaryotic translation initiation factor NCBP OS=Oryza sativa subsp. japonica OX=39947 GN=NCBP PE=2 SV=1
g30829	1672	3.26	3.79	3.93	16.85	12.73	14.38	1.55924	5.85214e-13	1.42868e-11	XP_019159177.1;XP_031090640.1	PREDICTED: dihydroorotase, mitochondrial [Ipomoea nil];dihydroorotase, mitochondrial isoform X1 [Ipomoea triloba]	GO:0005737;GO:0006207;GO:0019856;GO:0044205;GO:0004151;GO:0006221;GO:0009507;GO:0046872	cytoplasm;'de novo' pyrimidine nucleobase biosynthetic process;pyrimidine nucleobase biosynthetic process;'de novo' UMP biosynthetic process;dihydroorotase activity;pyrimidine nucleotide biosynthetic process;chloroplast;metal ion binding	K01465	URA4,pyrC	http://www.genome.jp/dbget-bin/www_bget?ko:K01465	Pyrimidine metabolism	ko00240	KOG2902	Dihydroorotase	sp|O04904|PYRC_ARATH	Dihydroorotase, mitochondrial OS=Arabidopsis thaliana OX=3702 GN=PYR4 PE=1 SV=1
g2762	942	0.7	1.5	0.86	9.44	10.65	8.47	2.64061	6.00057e-13	1.4641e-11	XP_019184780.1;XP_031110783.1	PREDICTED: uncharacterized protein LOC109179738 isoform X2 [Ipomoea nil];uncharacterized protein LOC116014948 [Ipomoea triloba]	-	-	-	-	-	-	-	-	-	-	-
g41619	1474	0.29	0.17	0.3	4.24	3.46	2.73	3.4293	6.03154e-13	1.47083e-11	XP_031112278.1;XP_031112270.1	solute carrier family 25 member 44-like isoform X2 [Ipomoea triloba];solute carrier family 25 member 44-like isoform X1 [Ipomoea triloba]	GO:0016021;GO:0055085	integral component of membrane;transmembrane transport	K15121	SLC25A44	http://www.genome.jp/dbget-bin/www_bget?ko:K15121	-	-	-	-	sp|Q5RD67|S2544_PONAB	Solute carrier family 25 member 44 OS=Pongo abelii OX=9601 GN=SLC25A44 PE=2 SV=2
g38524	1628	1.02	0.88	0.93	4.82	6	5.33	2.10646	6.87609e-13	1.67396e-11	XP_031124740.1	protein decapping 5-like isoform X1 [Ipomoea triloba]	GO:0033962;GO:0000932;GO:1990124;GO:0034063;GO:0003729	P-body assembly;P-body;messenger ribonucleoprotein complex;stress granule assembly;mRNA binding	K18749	LSM14,RAP55,SCD6	http://www.genome.jp/dbget-bin/www_bget?ko:K18749	-	-	KOG1073	Uncharacterized mRNA-associated protein RAP55	sp|Q9C658|DCP5_ARATH	Protein decapping 5 OS=Arabidopsis thaliana OX=3702 GN=DCP5 PE=1 SV=1
g27272	1578	1.74	1.16	0.42	10.86	7.6	9.24	2.67509	7.26428e-13	1.76353e-11	XP_031109910.1	IAA-amino acid hydrolase ILR1-like 5 isoform X3 [Ipomoea triloba]	GO:0016787	hydrolase activity	K14664	ILR1	http://www.genome.jp/dbget-bin/www_bget?ko:K14664	-	-	-	-	sp|Q7XUA8|ILL5_ORYSJ	IAA-amino acid hydrolase ILR1-like 5 OS=Oryza sativa subsp. japonica OX=39947 GN=ILL5 PE=2 SV=1
g5253	1502	13.97	16.63	14.11	46.57	48.35	47.11	1.23434	7.28006e-13	1.76638e-11	XP_031111144.1	tetratricopeptide repeat protein 4 homolog [Ipomoea triloba]	GO:0051879	Hsp90 protein binding	K24927	TTC4,CNS1	http://www.genome.jp/dbget-bin/www_bget?ko:K24927	-	-	KOG0551	Hsp90 co-chaperone CNS1 (contains TPR repeats)	sp|Q54M20|TTC4_DICDI	Tetratricopeptide repeat protein 4 homolog OS=Dictyostelium discoideum OX=44689 GN=ttc4 PE=3 SV=1
g38309	2005	11.62	10.19	8.56	29.93	29.33	25.91	1.06739	7.44697e-13	1.80386e-11	XP_031125397.1;XP_031125398.1	casein kinase II subunit beta-3-like isoform X1 [Ipomoea triloba];casein kinase II subunit beta-3-like isoform X2 [Ipomoea triloba]	GO:0016301;GO:0019887;GO:0005737;GO:0005956	kinase activity;protein kinase regulator activity;cytoplasm;protein kinase CK2 complex	K03115	CSNK2B	http://www.genome.jp/dbget-bin/www_bget?ko:K03115	Ribosome biogenesis in eukaryotes;Circadian rhythm - plant	ko03008,ko04712	KOG3092	Casein kinase II, beta subunit	sp|O80507|CSK2E_ARATH;sp|P40228|CSK2B_ARATH	Putative casein kinase II subunit beta-4 OS=Arabidopsis thaliana OX=3702 GN=CKB4 PE=1 SV=1;Casein kinase II subunit beta-1 OS=Arabidopsis thaliana OX=3702 GN=CKB1 PE=1 SV=1
g23292	960	14.04	6.73	7.94	38.48	44.77	53.28	1.87059	7.47177e-13	1.80886e-11	XP_031102261.1	transcription factor bHLH149-like [Ipomoea triloba]	GO:0046983;GO:0005634;GO:0006355	protein dimerization activity;nucleus;regulation of transcription, DNA-templated	-	-	-	-	-	-	-	sp|O80482|BH149_ARATH	Transcription factor bHLH149 OS=Arabidopsis thaliana OX=3702 GN=BHLH149 PE=1 SV=1
g7815	1377	9	10.54	10.01	36.15	35.85	29.47	1.34112	7.61546e-13	1.84262e-11	XP_031111360.1	protein TIC 22-like, chloroplastic [Ipomoea triloba]	GO:0009507;GO:0015031	chloroplast;protein transport	-	-	-	-	-	-	-	sp|F4J469|TI22L_ARATH	Protein TIC 22-like, chloroplastic OS=Arabidopsis thaliana OX=3702 GN=TIC22L PE=3 SV=1
g20817	1813	3.94	2.93	2.92	11.82	12.28	10.1	1.38928	7.991e-13	1.93134e-11	XP_031093928.1	protein HESO1-like isoform X2 [Ipomoea triloba]	GO:0031123;GO:0016779	RNA 3'-end processing;nucleotidyltransferase activity	-	-	-	-	-	-	-	sp|Q5XET5|HESO1_ARATH	Protein HESO1 OS=Arabidopsis thaliana OX=3702 GN=HESO1 PE=1 SV=1
g16928	2543	1.96	1.11	1.63	7.11	7.29	5.89	1.69001	8.18967e-13	1.97496e-11	XP_031093605.1	uncharacterized protein LOC115998243 isoform X2 [Ipomoea triloba]	GO:0016779;GO:0003723;GO:0006396	nucleotidyltransferase activity;RNA binding;RNA processing	-	-	-	-	-	KOG2159	tRNA nucleotidyltransferase/poly(A) polymerase	sp|P44439|PCNB_HAEIN	Poly(A) polymerase I OS=Haemophilus influenzae (strain ATCC 51907 / DSM 11121 / KW20 / Rd) OX=71421 GN=pcnB PE=3 SV=1
g32376	2256	1.4	1.98	1.56	7.32	8.67	7.1	1.78564	8.23225e-13	1.98413e-11	XP_031090468.1	WD repeat-containing protein 43 [Ipomoea triloba]	GO:0005730	nucleolus	K14546	UTP5,WDR43	http://www.genome.jp/dbget-bin/www_bget?ko:K14546	Ribosome biogenesis in eukaryotes	ko03008	-	-	-	-
g25827	1417	1.01	0.63	0.87	6.64	6.96	4.5	2.44201	8.33436e-13	2.00663e-11	XP_031110397.1	heat shock factor protein HSF30-like isoform X1 [Ipomoea triloba]	GO:0006357;GO:0000978;GO:0043565;GO:0034605;GO:0005634;GO:0003700	regulation of transcription by RNA polymerase II;RNA polymerase II cis-regulatory region sequence-specific DNA binding;sequence-specific DNA binding;cellular response to heat;nucleus;DNA-binding transcription factor activity	K09419	HSFF	http://www.genome.jp/dbget-bin/www_bget?ko:K09419	-	-	-	-	sp|P41152|HSF30_SOLPE	Heat shock factor protein HSF30 OS=Solanum peruvianum OX=4082 GN=HSF30 PE=2 SV=1
g59401	2094	9.95	4.24	5.09	31.41	34.02	26.05	1.85609	8.48335e-13	2.04013e-11	XP_031128036.1;XP_031128037.1;XP_031128035.1	uncharacterized protein LOC116030066 isoform X2 [Ipomoea triloba];uncharacterized protein LOC116030066 isoform X3 [Ipomoea triloba];uncharacterized protein LOC116030066 isoform X1 [Ipomoea triloba]	GO:0016021	integral component of membrane	-	-	-	-	-	-	-	-	-
g25897	1843	6.43	4.74	6.09	18.34	19.55	17.47	1.26167	8.51579e-13	2.0468e-11	XP_031109576.1	WD-40 repeat-containing protein MSI4 [Ipomoea triloba]	-	-	K10752	RBBP4,HAT2,CAF1,MIS16	http://www.genome.jp/dbget-bin/www_bget?ko:K10752	-	-	KOG0264	Nucleosome remodeling factor, subunit CAF1/NURF55/MSI1	sp|O22607|MSI4_ARATH	WD-40 repeat-containing protein MSI4 OS=Arabidopsis thaliana OX=3702 GN=MSI4 PE=1 SV=3
g17473	3681	1.93	2.21	2.14	7.36	7.65	6.79	1.35485	8.89174e-13	2.12893e-11	XP_031095746.1	polyribonucleotide nucleotidyltransferase 2, mitochondrial [Ipomoea triloba]	GO:0004654;GO:0000958;GO:0006401;GO:0006396;GO:0006402;GO:0000965;GO:0005737;GO:0005829;GO:0003723;GO:0005739;GO:0000175;GO:0000963;GO:0000957	polyribonucleotide nucleotidyltransferase activity;mitochondrial mRNA catabolic process;RNA catabolic process;RNA processing;mRNA catabolic process;mitochondrial RNA 3'-end processing;cytoplasm;cytosol;RNA binding;mitochondrion;3'-5'-exoribonuclease activity;mitochondrial RNA processing;mitochondrial RNA catabolic process	K00962	pnp,PNPT1	http://www.genome.jp/dbget-bin/www_bget?ko:K00962	RNA degradation	ko03018	-	-	sp|Q9S7G6|PNP2_ARATH	Polyribonucleotide nucleotidyltransferase 2, mitochondrial OS=Arabidopsis thaliana OX=3702 GN=PNP2 PE=2 SV=1
g61143	991	126.92	63.19	37.83	486.17	475.76	394.04	2.19813	9.27566e-13	2.21597e-11	XP_031120044.1;XP_019196340.1	protein translation factor SUI1 homolog [Ipomoea triloba];PREDICTED: cytochrome P450 83B1-like [Ipomoea nil]	GO:0003743;GO:0003723	translation initiation factor activity;RNA binding	K03113	EIF1,SUI1	http://www.genome.jp/dbget-bin/www_bget?ko:K03113	-	-	KOG1770	Translation initiation factor 1 (eIF-1/SUI1)	sp|A6MZM2|SUI1_ORYSI;sp|O65782|C83B1_ARATH	Protein translation factor SUI1 homolog OS=Oryza sativa subsp. indica OX=39946 GN=GOS2 PE=2 SV=1;Cytochrome P450 83B1 OS=Arabidopsis thaliana OX=3702 GN=CYP83B1 PE=1 SV=1
g37770	551	12.57	11.67	10.45	47.83	42.17	39.76	1.49882	9.36568e-13	2.23502e-11	XP_031131470.1	uncharacterized protein LOC116032870 [Ipomoea triloba]	-	-	-	-	-	-	-	-	-	-	-
g28301	1025	10.56	8.85	5.87	33.19	31.88	28.82	1.488	9.81299e-13	2.33281e-11	XP_031095787.1	EEF1A lysine methyltransferase 1 [Ipomoea triloba]	GO:0032259;GO:0008168;GO:0016279;GO:0005737;GO:0003676	methylation;methyltransferase activity;protein-lysine N-methyltransferase activity;cytoplasm;nucleic acid binding	K22855	EEF1AKMT1,EFM5	http://www.genome.jp/dbget-bin/www_bget?ko:K22855	-	-	-	-	sp|Q8WVE0|EFMT1_HUMAN;sp|Q9CY45|EFMT1_MOUSE	EEF1A lysine methyltransferase 1 OS=Homo sapiens OX=9606 GN=EEF1AKMT1 PE=1 SV=1;EEF1A lysine methyltransferase 1 OS=Mus musculus OX=10090 GN=Eef1akmt1 PE=1 SV=1
g43881	1647	7.38	7.61	5.34	22.66	25.32	23.62	1.37977	1.09122e-12	2.58706e-11	XP_031109548.1;XP_031114280.1	protein MEMO1-like [Ipomoea triloba];protein MEMO1-like [Ipomoea triloba]	-	-	K06990	MEMO1	http://www.genome.jp/dbget-bin/www_bget?ko:K06990	-	-	KOG3086	Predicted dioxygenase	sp|Q54NZ1|MEMO1_DICDI;sp|Q9Y316|MEMO1_HUMAN;sp|Q803S3|MEMO1_DANRE	Protein MEMO1 homolog OS=Dictyostelium discoideum OX=44689 GN=memo1 PE=3 SV=1;Protein MEMO1 OS=Homo sapiens OX=9606 GN=MEMO1 PE=1 SV=1;Protein MEMO1 OS=Danio rerio OX=7955 GN=memo1 PE=2 SV=1
g54311	1529	4.32	2.05	2.67	18.36	14.46	11.92	1.90773	1.14327e-12	2.70455e-11	XP_031104942.1	probable sodium/metabolite cotransporter BASS1, chloroplastic [Ipomoea triloba]	GO:0009941;GO:0016021	chloroplast envelope;integral component of membrane	K03453	TC.BASS	http://www.genome.jp/dbget-bin/www_bget?ko:K03453	-	-	KOG2718	Na+-bile acid cotransporter	sp|Q93YR2|BASS1_ARATH	Probable sodium/metabolite cotransporter BASS1, chloroplastic OS=Arabidopsis thaliana OX=3702 GN=BASS1 PE=2 SV=1
g25566	3256	7.52	5.64	7.36	20.15	19.8	17	1.10885	1.26075e-12	2.96795e-11	XP_031108307.1	probable inactive ATP-dependent zinc metalloprotease FTSHI 4, chloroplastic [Ipomoea triloba]	GO:0006508;GO:0009534;GO:0004222;GO:0005524;GO:0004176;GO:0009536	proteolysis;chloroplast thylakoid;metalloendopeptidase activity;ATP binding;ATP-dependent peptidase activity;plastid	-	-	-	-	-	KOG0731	AAA+-type ATPase containing the peptidase M41 domain	sp|F4KF14|FTSI4_ARATH	Probable inactive ATP-dependent zinc metalloprotease FTSHI 4, chloroplastic OS=Arabidopsis thaliana OX=3702 GN=FTSHI4 PE=1 SV=1
g55019	2139	2.37	1.7	1.87	8.82	9.22	6.47	1.62293	1.30588e-12	3.06589e-11	XP_031106428.1;XP_031106425.1	uncharacterized protein LOC116011058 isoform X2 [Ipomoea triloba];uncharacterized protein LOC116011058 isoform X1 [Ipomoea triloba]	-	-	-	-	-	-	-	-	-	-	-
g176	1728	11.28	7.82	7.64	30.09	25.81	24.99	1.18768	1.35196e-12	3.17065e-11	XP_031115787.1	uncharacterized protein LOC116019644 [Ipomoea triloba]	-	-	-	-	-	-	-	-	-	-	-
g15943	2162	9.6	5.99	4.73	26.17	26.17	25.7	1.54467	1.36182e-12	3.19034e-11	XP_031098324.1	DEAD-box ATP-dependent RNA helicase 47, mitochondrial [Ipomoea triloba]	GO:0005739;GO:0003724;GO:0005524;GO:0003729;GO:0004386;GO:0003723;GO:0010497;GO:0016787;GO:0009663;GO:0003676	mitochondrion;RNA helicase activity;ATP binding;mRNA binding;helicase activity;RNA binding;plasmodesmata-mediated intercellular transport;hydrolase activity;plasmodesma organization;nucleic acid binding	-	-	-	-	-	-	-	sp|Q8W4E1|RH47_ARATH	DEAD-box ATP-dependent RNA helicase 47, mitochondrial OS=Arabidopsis thaliana OX=3702 GN=RH47 PE=1 SV=2
g55710	2527	5.26	5.25	4.76	17.19	15.27	13.42	1.24074	1.43162e-12	3.34845e-11	XP_019179634.1;XP_031126465.1	PREDICTED: protein ROOT PRIMORDIUM DEFECTIVE 1 [Ipomoea nil];UMP-CMP kinase 3-like [Ipomoea triloba]	GO:0006207;GO:0036431;GO:0005737;GO:0004127;GO:0006225;GO:0036430;GO:0033862;GO:0005634;GO:0005524;GO:0006221;GO:0046705	'de novo' pyrimidine nucleobase biosynthetic process;dCMP kinase activity;cytoplasm;cytidylate kinase activity;UDP biosynthetic process;CMP kinase activity;UMP kinase activity;nucleus;ATP binding;pyrimidine nucleotide biosynthetic process;CDP biosynthetic process	K13800	CMPK1,UMPK	http://www.genome.jp/dbget-bin/www_bget?ko:K13800	Pyrimidine metabolism	ko00240	KOG3079	Uridylate kinase/adenylate kinase	sp|O04905|KCY3_ARATH;sp|A0MFS5|WTF1_ARATH	UMP-CMP kinase 3 OS=Arabidopsis thaliana OX=3702 GN=UMK3 PE=1 SV=1;Protein WHAT&apos;S THIS FACTOR 1 homolog, chloroplastic OS=Arabidopsis thaliana OX=3702 GN=At4g01037 PE=3 SV=1
g17491	915	30.03	23.01	18.01	78.81	86.28	66.66	1.32276	1.5198e-12	3.54707e-11	XP_031093616.1	universal stress protein A-like protein [Ipomoea triloba]	GO:0016208	AMP binding	-	-	-	-	-	-	-	sp|Q8LGG8|USPAL_ARATH	Universal stress protein A-like protein OS=Arabidopsis thaliana OX=3702 GN=At3g01520 PE=1 SV=2
g53578	1854	37.56	34.63	45.22	124.65	129.07	115.61	1.21947	1.60938e-12	3.7381e-11	XP_031105708.1;XP_031105707.1	homeobox-leucine zipper protein HAT5-like isoform X2 [Ipomoea triloba];homeobox-leucine zipper protein HAT5-like isoform X1 [Ipomoea triloba]	GO:0043565;GO:0003677;GO:0000981;GO:0005634	sequence-specific DNA binding;DNA binding;DNA-binding transcription factor activity, RNA polymerase II-specific;nucleus	-	-	-	-	-	-	-	sp|Q02283|HAT5_ARATH	Homeobox-leucine zipper protein HAT5 OS=Arabidopsis thaliana OX=3702 GN=HAT5 PE=1 SV=1
g43675	1211	0.9	0.4	0.6	5.43	6.11	6.13	2.71749	1.62864e-12	3.7808e-11	XP_031115194.1	lanC-like protein GCR2 [Ipomoea triloba]	GO:0005886;GO:0010427;GO:0005975;GO:0008270;GO:0009787;GO:0003676;GO:0010231	plasma membrane;abscisic acid binding;carbohydrate metabolic process;zinc ion binding;regulation of abscisic acid-activated signaling pathway;nucleic acid binding;maintenance of seed dormancy	-	-	-	-	-	KOG2787	Lanthionine synthetase C-like protein 1	sp|F4IEM5|GCR2_ARATH	LanC-like protein GCR2 OS=Arabidopsis thaliana OX=3702 GN=GCR2 PE=1 SV=1
g58326	1338	3.46	2.27	2.08	14.33	12.26	9.52	1.8037	1.63528e-12	3.7942e-11	XP_031126573.1	protein NEN1-like [Ipomoea triloba]	GO:0008408;GO:0003676	3'-5' exonuclease activity;nucleic acid binding	-	-	-	-	-	-	-	sp|Q9FLR0|NEN1_ARATH	Protein NEN1 OS=Arabidopsis thaliana OX=3702 GN=NEN1 PE=2 SV=1
g29935	905	0	0	0	6.34	9.5	6.57	8.72435	1.64032e-12	3.80386e-11	XP_031110107.1	reticulon-like protein B13 [Ipomoea triloba]	GO:0005789;GO:0016021	endoplasmic reticulum membrane;integral component of membrane	K20721	RTN1	http://www.genome.jp/dbget-bin/www_bget?ko:K20721	-	-	-	-	sp|O64837|RTNLM_ARATH	Reticulon-like protein B13 OS=Arabidopsis thaliana OX=3702 GN=RTNLB13 PE=2 SV=1
g31521	1112	57.56	34.6	24.52	166.25	167.57	149.82	1.66333	1.78631e-12	4.1358e-11	XP_031093100.1	ACT domain-containing protein ACR11-like [Ipomoea triloba]	GO:0009570;GO:0009535	chloroplast stroma;chloroplast thylakoid membrane	-	-	-	-	-	-	-	sp|Q9FZ47|ACR11_ARATH	ACT domain-containing protein ACR11 OS=Arabidopsis thaliana OX=3702 GN=ACR11 PE=1 SV=1
g31282	1115	2.5	2.23	0.7	13.29	16.56	13.01	2.57574	1.86026e-12	4.30243e-11	XP_031132395.1	dormancy-associated protein homolog 4-like [Ipomoea triloba]	-	-	-	-	-	-	-	-	-	sp|Q8LD26|DRMH3_ARATH	Dormancy-associated protein homolog 3 OS=Arabidopsis thaliana OX=3702 GN=At1g56220 PE=1 SV=1
g34907	1079	0.11	0.16	0.39	4.12	4.36	4.28	4.14266	1.89854e-12	4.38863e-11	KAF2531279.1;CDO98870.1	hypothetical protein F2Q70_00032130 [Brassica cretica];unnamed protein product [Coffea canephora]	GO:0004812;GO:0006428;GO:0004822;GO:0000049;GO:0032543;GO:0006418;GO:0016021;GO:0002161;GO:0005739;GO:0005524	aminoacyl-tRNA ligase activity;isoleucyl-tRNA aminoacylation;isoleucine-tRNA ligase activity;tRNA binding;mitochondrial translation;tRNA aminoacylation for protein translation;integral component of membrane;aminoacyl-tRNA editing activity;mitochondrion;ATP binding	K01870	IARS,ileS	http://www.genome.jp/dbget-bin/www_bget?ko:K01870	Aminoacyl-tRNA biosynthesis	ko00970	-	-	sp|Q5N1G1|SYI_SYNP6	Isoleucine--tRNA ligase OS=Synechococcus sp. (strain ATCC 27144 / PCC 6301 / SAUG 1402/1) OX=269084 GN=ileS PE=3 SV=1
g59117	1418	7.38	4.44	4.51	19.36	16.97	17.86	1.44445	1.92183e-12	4.43774e-11	PNX91365.1;XP_031111083.1	DNA polymerase alpha catalytic subunit-like protein, partial [Trifolium pratense];3-dehydrosphinganine reductase TSC10A-like [Ipomoea triloba]	GO:0047560;GO:0000166;GO:0006260;GO:0003677;GO:0003887;GO:0016021	3-dehydrosphinganine reductase activity;nucleotide binding;DNA replication;DNA binding;DNA-directed DNA polymerase activity;integral component of membrane	K02320;K04708	POLA1;KDSR	http://www.genome.jp/dbget-bin/www_bget?ko:K02320;http://www.genome.jp/dbget-bin/www_bget?ko:K04708	DNA replication;Sphingolipid metabolism	ko03030,ko00600	-	-	sp|O48653|DPOLA_ORYSJ	DNA polymerase alpha catalytic subunit OS=Oryza sativa subsp. japonica OX=39947 GN=Os01g0868300 PE=2 SV=2
g4849	791	0	0	0	10.63	7.82	7.72	8.6563	1.95619e-12	4.51231e-11	XP_019199022.1;XP_031112377.1	PREDICTED: 18.1 kDa class I heat shock protein-like [Ipomoea nil];18.2 kDa class I heat shock protein-like [Ipomoea triloba]	GO:0051259;GO:0006457;GO:0042542;GO:0051082;GO:0043621;GO:0009408;GO:0009651	protein complex oligomerization;protein folding;response to hydrogen peroxide;unfolded protein binding;protein self-association;response to heat;response to salt stress	K13993	HSP20	http://www.genome.jp/dbget-bin/www_bget?ko:K13993	Protein processing in endoplasmic reticulum	ko04141	-	-	sp|P19037|HS181_ARATH;sp|P27880|HSP12_MEDSA	18.1 kDa class I heat shock protein OS=Arabidopsis thaliana OX=3702 GN=HSP18.1 PE=1 SV=1;18.2 kDa class I heat shock protein OS=Medicago sativa OX=3879 GN=HSP18.2 PE=2 SV=1
g35120	1355	33.16	14.21	11.4	110.39	112.39	98.76	2.07893	2.09261e-12	4.81422e-11	XP_031094515.1	dnaJ protein homolog [Ipomoea triloba]	GO:0005524;GO:0006457;GO:0046872;GO:0030544;GO:0005829;GO:0009408;GO:0051082	ATP binding;protein folding;metal ion binding;Hsp70 protein binding;cytosol;response to heat;unfolded protein binding	K09503	DNAJA2	http://www.genome.jp/dbget-bin/www_bget?ko:K09503	Protein processing in endoplasmic reticulum	ko04141	KOG0712	Molecular chaperone (DnaJ superfamily)	sp|P43644|DNJH_ATRNU	DnaJ protein homolog ANJ1 OS=Atriplex nummularia OX=3553 PE=2 SV=1
g42555	1312	10.12	6.69	6.16	37.28	33.43	22.22	1.65967	2.10964e-12	4.85084e-11	GAY63350.1;XP_031091478.1	hypothetical protein CUMW_224820 [Citrus unshiu];2-alkenal reductase (NADP(+)-dependent)-like [Ipomoea triloba]	GO:0006979;GO:0043531;GO:0016491;GO:0032440	response to oxidative stress;ADP binding;oxidoreductase activity;2-alkenal reductase [NAD(P)+] activity	K19825	DBR	http://www.genome.jp/dbget-bin/www_bget?ko:K19825	-	-	-	-	sp|Q9SLN8|DBR_TOBAC	2-alkenal reductase (NADP(+)-dependent) OS=Nicotiana tabacum OX=4097 GN=DBR PE=1 SV=1
g32754	977	1.49	2.08	2.6	12.98	11.95	14.02	2.25236	2.13188e-12	4.8968e-11	XP_031092698.1;XP_031092699.1	phosphatidylinositide phosphatase SAC1-like isoform X1 [Ipomoea triloba];phosphoinositide phosphatase SAC8-like isoform X2 [Ipomoea triloba]	GO:0006355;GO:0005634;GO:0006351;GO:0016791;GO:0045892;GO:0010228;GO:0016021;GO:0048510;GO:0003677	regulation of transcription, DNA-templated;nucleus;transcription, DNA-templated;phosphatase activity;negative regulation of transcription, DNA-templated;vegetative to reproductive phase transition of meristem;integral component of membrane;regulation of timing of transition from vegetative to reproductive phase;DNA binding	K21797	SAC1,SACM1L	http://www.genome.jp/dbget-bin/www_bget?ko:K21797	Phosphatidylinositol signaling system;Inositol phosphate metabolism	ko04070,ko00562	KOG1889	Putative phosphoinositide phosphatase	sp|Q96328|SAC8_ARATH;sp|F4HY56|RLT1_ARATH	Phosphoinositide phosphatase SAC8 OS=Arabidopsis thaliana OX=3702 GN=SAC8 PE=2 SV=1;Homeobox-DDT domain protein RLT1 OS=Arabidopsis thaliana OX=3702 GN=RLT1 PE=1 SV=1
g9506	1892	6.1	4.31	1.99	24.15	23.05	21.91	2.0846	2.23016e-12	5.10906e-11	XP_031100613.1	gibberellin receptor GID1B-like [Ipomoea triloba]	GO:0005737;GO:0010331;GO:0016787;GO:0009939;GO:0005634;GO:0010325;GO:0048444	cytoplasm;gibberellin binding;hydrolase activity;positive regulation of gibberellic acid mediated signaling pathway;nucleus;raffinose family oligosaccharide biosynthetic process;floral organ morphogenesis	K14493	GID1	http://www.genome.jp/dbget-bin/www_bget?ko:K14493	Plant hormone signal transduction	ko04075	-	-	sp|Q9LYC1|GID1B_ARATH	Gibberellin receptor GID1B OS=Arabidopsis thaliana OX=3702 GN=GID1B PE=1 SV=1
g42425	1856	35.59	21.06	16.64	99.44	110.02	83.82	1.60997	2.23764e-12	5.12349e-11	XP_031125876.1;XP_031125885.1	2-oxoisovalerate dehydrogenase subunit alpha 1, mitochondrial-like isoform X1 [Ipomoea triloba];2-oxoisovalerate dehydrogenase subunit alpha 1, mitochondrial-like isoform X2 [Ipomoea triloba]	GO:0003863;GO:0005947;GO:0016624;GO:0009083;GO:0003826	3-methyl-2-oxobutanoate dehydrogenase (2-methylpropanoyl-transferring) activity;mitochondrial alpha-ketoglutarate dehydrogenase complex;oxidoreductase activity, acting on the aldehyde or oxo group of donors, disulfide as acceptor;branched-chain amino acid catabolic process;3-methyl-2-oxobutanoate dehydrogenase (2-methylpropanoyl-transferring) activity	K00166	BCKDHA,bkdA1	http://www.genome.jp/dbget-bin/www_bget?ko:K00166	Valine, leucine and isoleucine degradation;Propanoate metabolism	ko00280,ko00640	KOG1182	Branched chain alpha-keto acid dehydrogenase complex, alpha subunit	sp|Q9LPL5|ODBA1_ARATH	2-oxoisovalerate dehydrogenase subunit alpha 1, mitochondrial OS=Arabidopsis thaliana OX=3702 GN=At1g21400 PE=2 SV=1
g50501	4270	0.62	0.66	0.65	3.09	2.64	2.5	1.64728	2.28731e-12	5.2317e-11	XP_031121903.1	uncharacterized protein LOC116024993 [Ipomoea triloba]	-	-	-	-	-	-	-	-	-	-	-
g47719	1447	2.7	4.4	3.02	17.45	18.14	14.5	1.86109	2.62605e-12	5.99704e-11	XP_031122895.1	protein RETICULATA-RELATED 1, chloroplastic-like [Ipomoea triloba]	GO:0009706;GO:0016021;GO:0005739;GO:0031969;GO:0099402	chloroplast inner membrane;integral component of membrane;mitochondrion;chloroplast membrane;plant organ development	-	-	-	-	-	-	-	sp|Q9FGP9|RER1_ARATH	Protein RETICULATA-RELATED 1, chloroplastic OS=Arabidopsis thaliana OX=3702 GN=RER1 PE=1 SV=1
g20715	996	48.98	53.98	35.7	156.41	166.52	135.78	1.30538	2.74029e-12	6.23503e-11	XP_031095342.1	chloroplastic import inner membrane translocase subunit HP30-2-like [Ipomoea triloba]	GO:0042721;GO:0008320;GO:0016021;GO:0009706;GO:0045039;GO:0045036	TIM22 mitochondrial import inner membrane insertion complex;protein transmembrane transporter activity;integral component of membrane;chloroplast inner membrane;protein insertion into mitochondrial inner membrane;protein targeting to chloroplast	-	-	-	-	-	-	-	sp|Q9FLT9|HP302_ARATH	Chloroplastic import inner membrane translocase subunit HP30-2 OS=Arabidopsis thaliana OX=3702 GN=HP30-2 PE=1 SV=1
g43236	1839	0.47	0.05	0.09	3.37	3.21	3.98	3.80494	2.85286e-12	6.4776e-11	XP_019165659.1	PREDICTED: abscisic acid 8&apos;-hydroxylase 4 [Ipomoea nil]	GO:0004497;GO:0016705;GO:0020037;GO:0005506;GO:0016021	monooxygenase activity;oxidoreductase activity, acting on paired donors, with incorporation or reduction of molecular oxygen;heme binding;iron ion binding;integral component of membrane	K09843	CYP707A	http://www.genome.jp/dbget-bin/www_bget?ko:K09843	Carotenoid biosynthesis	ko00906	-	-	sp|Q9LJK2|ABAH4_ARATH	Abscisic acid 8&apos;-hydroxylase 4 OS=Arabidopsis thaliana OX=3702 GN=CYP707A4 PE=2 SV=2
g45625	2135	16.47	8.38	9.19	54.57	54.75	35.34	1.64301	2.87075e-12	6.50465e-11	XP_031121897.1;XP_031121890.1	ABC transporter G family member 22-like isoform X2 [Ipomoea triloba];ABC transporter G family member 22-like isoform X1 [Ipomoea triloba]	GO:0005524;GO:0042626;GO:0016021	ATP binding;ATPase-coupled transmembrane transporter activity;integral component of membrane	K05681	ABCG2,CD338	http://www.genome.jp/dbget-bin/www_bget?ko:K05681	ABC transporters	ko02010	KOG0061	Transporter, ABC superfamily (Breast cancer resistance protein)	sp|Q93YS4|AB22G_ARATH	ABC transporter G family member 22 OS=Arabidopsis thaliana OX=3702 GN=ABCG22 PE=1 SV=1
g59227	3065	8.82	6.21	5.19	20.93	22.23	20.71	1.25762	2.91418e-12	6.59617e-11	XP_031125912.1;XP_031125911.1	B3 domain-containing protein Os07g0563300 isoform X3 [Ipomoea triloba];B3 domain-containing protein Os07g0563300 isoform X2 [Ipomoea triloba]	-	-	-	-	-	-	-	-	-	sp|Q0D5G4|Y7633_ORYSJ	B3 domain-containing protein Os07g0563300 OS=Oryza sativa subsp. japonica OX=39947 GN=Os07g0563300 PE=3 SV=2
g50755	1703	0.57	0.74	0.63	5.64	3.87	3.96	2.39186	2.92538e-12	6.61808e-11	XP_031122975.1	protein pleiotropic regulatory locus 1-like [Ipomoea triloba]	-	-	K12862	PLRG1,PRL1,PRP46	http://www.genome.jp/dbget-bin/www_bget?ko:K12862	Spliceosome	ko03040	KOG0285	Pleiotropic regulator 1	sp|Q39190|PRL2_ARATH	Protein pleiotropic regulator PRL2 OS=Arabidopsis thaliana OX=3702 GN=PRL2 PE=2 SV=2
g55683	1707	9.05	7.03	7.36	21.92	20.89	19.1	1.08512	3.01402e-12	6.80447e-11	XP_031127296.1	uncharacterized protein LOC116029432 [Ipomoea triloba]	GO:0016021;GO:0016301	integral component of membrane;kinase activity	-	-	-	-	-	-	-	-	-
g35479	1833	9.47	8.39	8.16	25.58	26.75	21.62	1.08294	3.0504e-12	6.87589e-11	XP_031129853.1;XP_031129852.1	flap endonuclease 1 isoform X2 [Ipomoea triloba];flap endonuclease 1 isoform X1 [Ipomoea triloba]	GO:0006284;GO:0005654;GO:0005739;GO:0017108;GO:0003677;GO:0043137;GO:0008409;GO:0000287;GO:0006260;GO:0005730	base-excision repair;nucleoplasm;mitochondrion;5'-flap endonuclease activity;DNA binding;DNA replication, removal of RNA primer;5'-3' exonuclease activity;magnesium ion binding;DNA replication;nucleolus	K04799	FEN1,RAD2	http://www.genome.jp/dbget-bin/www_bget?ko:K04799	Base excision repair;DNA replication;Non-homologous end-joining	ko03410,ko03030,ko03450	KOG2519	5'-3' exonuclease	sp|O65251|FEN1_ARATH	Flap endonuclease 1 OS=Arabidopsis thaliana OX=3702 GN=FEN1 PE=3 SV=2
g1465	1047	8.62	6.14	6.42	23.34	25.57	22.07	1.32675	3.14444e-12	7.08288e-11	XP_031115227.1	transcription initiation factor TFIID subunit 7 [Ipomoea triloba]	GO:0006367;GO:0005669;GO:0051123;GO:0003743	transcription initiation from RNA polymerase II promoter;transcription factor TFIID complex;RNA polymerase II preinitiation complex assembly;translation initiation factor activity	K03132	TAF7	http://www.genome.jp/dbget-bin/www_bget?ko:K03132	Basal transcription factors	ko03022	KOG4011	Transcription initiation factor TFIID, subunit TAF7	sp|B9DG24|TAF7_ARATH	Transcription initiation factor TFIID subunit 7 OS=Arabidopsis thaliana OX=3702 GN=TAF7 PE=1 SV=1
g37305	1531	12.53	4.18	2.9	38.36	27.49	32.73	2.65836	3.18552e-12	7.16931e-11	RXH68658.1;XP_031129623.1;XP_031129632.1;XP_031129625.1	hypothetical protein DVH24_030991 [Malus domestica];dammarenediol II synthase-like isoform X2 [Ipomoea triloba];dammarenediol II synthase-like [Ipomoea triloba];dammarenediol II synthase-like [Ipomoea triloba]	GO:0000250;GO:0042300;GO:0005811;GO:0016104	lanosterol synthase activity;beta-amyrin synthase activity;lipid droplet;triterpenoid biosynthetic process	K15813	LUP4	http://www.genome.jp/dbget-bin/www_bget?ko:K15813	Sesquiterpenoid and triterpenoid biosynthesis	ko00909	-	-	sp|Q08IT1|DADIS_PANGI	Dammarenediol II synthase OS=Panax ginseng OX=4054 GN=DDS PE=1 SV=1
g60508	2115	36.15	23.78	26.15	83.92	96.57	75.06	1.15828	3.21897e-12	7.24086e-11	OMO75259.1;XP_031119832.1	Plant peroxidase [Corchorus olitorius];uncharacterized protein LOC116023028 [Ipomoea triloba]	GO:0016757;GO:0042744;GO:0005525;GO:0004601;GO:0009706;GO:0006979;GO:0016021;GO:0005737;GO:0009536;GO:0043022;GO:0046872;GO:0005576;GO:0020037	glycosyltransferase activity;hydrogen peroxide catabolic process;GTP binding;peroxidase activity;chloroplast inner membrane;response to oxidative stress;integral component of membrane;cytoplasm;plastid;ribosome binding;metal ion binding;extracellular region;heme binding	K03665	hflX	http://www.genome.jp/dbget-bin/www_bget?ko:K03665	-	-	KOG0410	Predicted GTP binding protein	sp|D3FTV4|HFLX_ALKPO;sp|Q96512|PER9_ARATH	GTPase HflX OS=Alkalihalobacillus pseudofirmus (strain ATCC BAA-2126 / JCM 17055 / OF4) OX=398511 GN=hflX PE=3 SV=1;Peroxidase 9 OS=Arabidopsis thaliana OX=3702 GN=PER9 PE=1 SV=1
g11420	906	0.82	1.08	0.67	7.48	6.64	7.9	2.7575	3.23615e-12	7.27574e-11	XP_031101254.1	chaperonin-like RbcX protein 2, chloroplastic [Ipomoea triloba]	GO:0015979;GO:0044183;GO:0110102;GO:0015977	photosynthesis;protein folding chaperone;ribulose bisphosphate carboxylase complex assembly;carbon fixation	-	-	-	-	-	-	-	sp|Q8L9X2|RBCX2_ARATH	Chaperonin-like RbcX protein 2, chloroplastic OS=Arabidopsis thaliana OX=3702 GN=RBCX2 PE=1 SV=1
g9592	1367	15.4	10.81	8.98	39.46	37.8	34.56	1.2623	3.23965e-12	7.27985e-11	XP_019178768.1;XP_031099228.1	PREDICTED: 2-methyl-6-phytyl-1,4-hydroquinone methyltransferase, chloroplastic-like [Ipomoea nil];2-methyl-6-phytyl-1,4-hydroquinone methyltransferase, chloroplastic-like [Ipomoea triloba]	GO:0032259;GO:0051741;GO:0016021	methylation;2-methyl-6-phytyl-1,4-benzoquinone methyltransferase activity;integral component of membrane	K12502	VTE3,APG1	http://www.genome.jp/dbget-bin/www_bget?ko:K12502	Ubiquinone and other terpenoid-quinone biosynthesis	ko00130	-	-	sp|P23525|IN37_SPIOL	2-methyl-6-phytyl-1,4-hydroquinone methyltransferase, chloroplastic OS=Spinacia oleracea OX=3562 PE=1 SV=1
g4643	1348	0.64	0.58	0.54	4.47	4.52	4.11	2.55431	3.30452e-12	7.41796e-11	XP_031110720.1	xyloglucan endotransglucosylase/hydrolase protein 31-like isoform X1 [Ipomoea triloba]	GO:0071555;GO:0016762;GO:0042546;GO:0004553;GO:0010411;GO:0005618;GO:0048046	cell wall organization;xyloglucan:xyloglucosyl transferase activity;cell wall biogenesis;hydrolase activity, hydrolyzing O-glycosyl compounds;xyloglucan metabolic process;cell wall;apoplast	K08235	E2.4.1.207	http://www.genome.jp/dbget-bin/www_bget?ko:K08235	-	-	-	-	sp|Q9SJL9|XTH32_ARATH	Probable xyloglucan endotransglucosylase/hydrolase protein 32 OS=Arabidopsis thaliana OX=3702 GN=XTH32 PE=2 SV=1
g46834	1856	15.81	15.27	9.67	48.78	46.6	42.53	1.33121	3.30848e-12	7.42301e-11	XP_031092637.1;XP_019172280.1;XP_031115784.1;XP_019172271.1	ADP,ATP carrier protein 3, mitochondrial-like [Ipomoea triloba];PREDICTED: protein TPX2 isoform X3 [Ipomoea nil];protein TPX2 isoform X2 [Ipomoea triloba];PREDICTED: protein TPX2 isoform X2 [Ipomoea nil]	GO:0060236;GO:0005634;GO:0005819;GO:1990544;GO:0005874;GO:0005737;GO:0140021;GO:0016021;GO:0005471;GO:0032147;GO:0005743	regulation of mitotic spindle organization;nucleus;spindle;mitochondrial ATP transmembrane transport;microtubule;cytoplasm;mitochondrial ADP transmembrane transport;integral component of membrane;ATP:ADP antiporter activity;activation of protein kinase activity;mitochondrial inner membrane	K16812;K05863	TPX2;SLC25A4S,ANT	http://www.genome.jp/dbget-bin/www_bget?ko:K16812;http://www.genome.jp/dbget-bin/www_bget?ko:K05863	-	-	KOG0749	Mitochondrial ADP/ATP carrier proteins	sp|F4I2H7|TPX2_ARATH;sp|O49447|ADT3_ARATH	Protein TPX2 OS=Arabidopsis thaliana OX=3702 GN=TPX2 PE=1 SV=1;ADP,ATP carrier protein 3, mitochondrial OS=Arabidopsis thaliana OX=3702 GN=AAC3 PE=1 SV=1
g47188	1371	3.35	3.9	5.32	20.33	21.81	17.25	1.72055	3.32809e-12	7.45931e-11	XP_031122424.1	5-formyltetrahydrofolate cyclo-ligase, mitochondrial-like [Ipomoea triloba]	GO:0005524;GO:0035999;GO:0030272;GO:0005739;GO:0046872;GO:0016874;GO:0009396	ATP binding;tetrahydrofolate interconversion;5-formyltetrahydrofolate cyclo-ligase activity;mitochondrion;metal ion binding;ligase activity;folic acid-containing compound biosynthetic process	K01934	MTHFS	http://www.genome.jp/dbget-bin/www_bget?ko:K01934	One carbon pool by folate	ko00670	KOG3093	5-formyltetrahydrofolate cyclo-ligase	sp|Q8L539|5FCL_ARATH	5-formyltetrahydrofolate cyclo-ligase, mitochondrial OS=Arabidopsis thaliana OX=3702 GN=5FCL PE=1 SV=1
g42298	1707	4.81	5.16	3.55	14.79	16.41	16.8	1.40744	3.44675e-12	7.71334e-11	XP_031114728.1	F-box protein SKP2A-like [Ipomoea triloba]	GO:0019005;GO:0031146	SCF ubiquitin ligase complex;SCF-dependent proteasomal ubiquitin-dependent protein catabolic process	K03875	SKP2,FBXL1	http://www.genome.jp/dbget-bin/www_bget?ko:K03875	Ubiquitin mediated proteolysis	ko04120	-	-	sp|Q9LPL4|SKP2A_ARATH	F-box protein SKP2A OS=Arabidopsis thaliana OX=3702 GN=SKP2A PE=1 SV=1
g12542	2127	1.29	0.91	1.61	5.95	5.92	5.06	1.92303	3.48721e-12	7.79988e-11	XP_031094397.1	uncharacterized protein LOC115998875 [Ipomoea triloba]	GO:0016887;GO:0030983;GO:0005524;GO:0005634;GO:0006298;GO:0032300	ATP hydrolysis activity;mismatched DNA binding;ATP binding;nucleus;mismatch repair;mismatch repair complex	K08734	MLH1	http://www.genome.jp/dbget-bin/www_bget?ko:K08734	Mismatch repair	ko03430	-	-	sp|Q9ZRV4|MLH1_ARATH	DNA mismatch repair protein MLH1 OS=Arabidopsis thaliana OX=3702 GN=MLH1 PE=2 SV=1
g6108	1013	6.43	7.07	5.38	26.96	26.54	19.84	1.52957	3.51195e-12	7.84891e-11	XP_031111232.1	multiple organellar RNA editing factor 3, mitochondrial [Ipomoea triloba]	GO:0016554	cytidine to uridine editing	-	-	-	-	-	-	-	sp|Q84JZ6|MORF3_ARATH	Multiple organellar RNA editing factor 3, mitochondrial OS=Arabidopsis thaliana OX=3702 GN=MORF3 PE=1 SV=1
g50366	2190	0.91	1.74	0.9	7.35	9.36	6.52	2.257	3.75089e-12	8.36385e-11	XP_031121684.1	chaperonin 60 subunit alpha 2, chloroplastic-like isoform X1 [Ipomoea triloba]	GO:0016887;GO:0006457;GO:0005524;GO:0042026	ATP hydrolysis activity;protein folding;ATP binding;protein refolding	-	-	-	-	-	KOG0356	Mitochondrial chaperonin, Cpn60/Hsp60p	sp|Q56XV8|CPNA2_ARATH	Chaperonin 60 subunit alpha 2, chloroplastic OS=Arabidopsis thaliana OX=3702 GN=CPN60A2 PE=2 SV=1
g25030	2585	0.21	0.2	0.28	1.95	2.4	1.84	2.75672	3.75571e-12	8.37031e-11	XP_031102468.1	probable glutamate carboxypeptidase AMP1 [Ipomoea triloba]	GO:0016021;GO:0004180;GO:0008235	integral component of membrane;carboxypeptidase activity;metalloexopeptidase activity	K01301	NAALAD	http://www.genome.jp/dbget-bin/www_bget?ko:K01301	-	-	KOG2195	Transferrin receptor and related proteins containing the protease-associated (PA) domain	sp|Q9M1S8|GCP2_ARATH	Probable glutamate carboxypeptidase AMP1 OS=Arabidopsis thaliana OX=3702 GN=AMP1 PE=1 SV=3
g34230	2425	0.47	0.76	0.54	3.28	4.72	3.82	2.32805	3.88959e-12	8.65538e-11	XP_031132024.1;XP_031131584.1	L-type lectin-domain containing receptor kinase IX.1-like [Ipomoea triloba];L-type lectin-domain containing receptor kinase IX.1-like [Ipomoea triloba]	-	-	-	-	-	-	-	-	-	sp|Q9LXA5|LRK91_ARATH	L-type lectin-domain containing receptor kinase IX.1 OS=Arabidopsis thaliana OX=3702 GN=LECRK91 PE=1 SV=1
g31314	7707	0.5	0.39	0.64	2.96	2.71	3.19	1.66359	3.92789e-12	8.73615e-11	XP_031091675.1	midasin [Ipomoea triloba]	GO:0030687;GO:0009536;GO:0000027;GO:0005730;GO:0005654;GO:0005634;GO:0005524;GO:0006364;GO:0016887	preribosome, large subunit precursor;plastid;ribosomal large subunit assembly;nucleolus;nucleoplasm;nucleus;ATP binding;rRNA processing;ATP hydrolysis activity	K14572	MDN1,REA1	http://www.genome.jp/dbget-bin/www_bget?ko:K14572	Ribosome biogenesis in eukaryotes	ko03008	KOG1808	AAA ATPase containing von Willebrand factor type A (vWA) domain	sp|A0A1P8AUY4|MDN1_ARATH	Midasin OS=Arabidopsis thaliana OX=3702 GN=MDN1 PE=1 SV=1
g246	1743	2.66	1.71	1.47	8.59	8.34	8.38	1.5572	4.02514e-12	8.93872e-11	XP_031114871.1;XP_031115674.1	polycomb group protein FIE1-like [Ipomoea triloba];probable galacturonosyltransferase 12 [Ipomoea triloba]	GO:0009409;GO:0035098;GO:0016021;GO:0000122;GO:0043078;GO:0047262;GO:0006342;GO:0045489;GO:0016571;GO:2000014;GO:0070734;GO:0006349;GO:0071555;GO:0005677;GO:0000139	response to cold;ESC/E(Z) complex;integral component of membrane;negative regulation of transcription by RNA polymerase II;polar nucleus;polygalacturonate 4-alpha-galacturonosyltransferase activity;heterochromatin assembly;pectin biosynthetic process;histone methylation;regulation of endosperm development;histone H3-K27 methylation;regulation of gene expression by genetic imprinting;cell wall org…	K20867;K11462	GAUT12S;EED	http://www.genome.jp/dbget-bin/www_bget?ko:K20867;http://www.genome.jp/dbget-bin/www_bget?ko:K11462	-	-	-	-	sp|Q9FH36|GAUTC_ARATH;sp|Q6ZJX0|FIE2_ORYSJ	Probable galacturonosyltransferase 12 OS=Arabidopsis thaliana OX=3702 GN=GAUT12 PE=2 SV=1;Polycomb group protein FIE1 OS=Oryza sativa subsp. japonica OX=39947 GN=FIE2 PE=1 SV=1
g43203	1998	11.93	13.89	10.91	38.75	36.73	35.2	1.15763	4.07224e-12	9.03409e-11	XP_031129843.1;XP_031129848.1	polyadenylate-binding protein RBP47-like isoform X1 [Ipomoea triloba];polyadenylate-binding protein RBP47-like isoform X2 [Ipomoea triloba]	GO:0003729;GO:0005829;GO:0003723	mRNA binding;cytosol;RNA binding	-	-	-	-	-	KOG0118	FOG: RRM domain	sp|Q9LEB3|RBP47_NICPL	Polyadenylate-binding protein RBP47 OS=Nicotiana plumbaginifolia OX=4092 GN=RBP47 PE=1 SV=1
g37368	1894	59.76	37.98	36.42	134.47	141.02	128.65	1.18194	4.25499e-12	9.42991e-11	XP_031131225.1	la-related protein 6A [Ipomoea triloba]	GO:0006396;GO:0005634;GO:1990904;GO:0003723	RNA processing;nucleus;ribonucleoprotein complex;RNA binding	K15191	LARP7	http://www.genome.jp/dbget-bin/www_bget?ko:K15191	-	-	KOG1855	Predicted RNA-binding protein	sp|Q94A38|LRP6A_ARATH	La-related protein 6A OS=Arabidopsis thaliana OX=3702 GN=LARP6A PE=2 SV=1
g17542	1461	0.1	0	0	6.2	6.51	4.65	7.37144	4.35917e-12	9.64694e-11	XP_031094243.1	uncharacterized protein LOC115998736 [Ipomoea triloba]	-	-	-	-	-	-	-	-	-	-	-
g25298	2708	1.24	0.67	0.47	4.98	4.58	3.87	2.11281	4.38454e-12	9.69234e-11	XP_031107725.1	pentatricopeptide repeat-containing protein At3g60050-like [Ipomoea triloba]	-	-	-	-	-	-	-	-	-	sp|Q9M1D8|PP288_ARATH	Pentatricopeptide repeat-containing protein At3g60050 OS=Arabidopsis thaliana OX=3702 GN=At3g60050 PE=2 SV=1
g12135	4033	1.91	1.11	1.54	5.46	5.58	5.42	1.44266	4.56724e-12	1.00792e-10	XP_031101801.1	uncharacterized protein LOC116005700 [Ipomoea triloba]	GO:0008270;GO:0004523;GO:0003676	zinc ion binding;RNA-DNA hybrid ribonuclease activity;nucleic acid binding	-	-	-	-	-	-	-	sp|P0C2F6|RNHX1_ARATH	Putative ribonuclease H protein At1g65750 OS=Arabidopsis thaliana OX=3702 GN=At1g65750 PE=3 SV=1
g47171	1919	4.69	6.9	4.53	23.49	25.9	19.29	1.65072	4.75221e-12	1.04732e-10	AVT28140.1	DEAD-box helicase [Ipomoea batatas]	GO:0016787;GO:0003723;GO:0004386;GO:0003676;GO:0009507;GO:0003724;GO:0005524;GO:0009536;GO:0005634	hydrolase activity;RNA binding;helicase activity;nucleic acid binding;chloroplast;RNA helicase activity;ATP binding;plastid;nucleus	-	-	-	-	-	KOG0330	ATP-dependent RNA helicase	sp|Q944S1|RH22_ARATH;sp|Q6H601|RH22_ORYSJ	DEAD-box ATP-dependent RNA helicase 22 OS=Arabidopsis thaliana OX=3702 GN=RH22 PE=2 SV=1;DEAD-box ATP-dependent RNA helicase 22 OS=Oryza sativa subsp. japonica OX=39947 GN=Os09g0383400 PE=2 SV=2
g154	1821	10.74	6.55	6.6	25.3	27.11	25.3	1.30021	4.99752e-12	1.10026e-10	XP_031117380.1	uncharacterized protein LOC116020947 [Ipomoea triloba]	GO:0016021	integral component of membrane	-	-	-	-	-	-	-	sp|Q6BPT6|AIM32_DEBHA	Altered inheritance of mitochondria protein 32 OS=Debaryomyces hansenii (strain ATCC 36239 / CBS 767 / BCRC 21394 / JCM 1990 / NBRC 0083 / IGC 2968) OX=284592 GN=AIM32 PE=3 SV=2
g64042	1803	2.93	2.08	2.52	10.44	10.07	7.97	1.49796	5.53231e-12	1.2137e-10	XP_031118404.1	pentatricopeptide repeat-containing protein At4g21705, mitochondrial-like [Ipomoea triloba]	GO:0005739	mitochondrion	-	-	-	-	-	-	-	sp|Q84JR3|PP334_ARATH	Pentatricopeptide repeat-containing protein At4g21705, mitochondrial OS=Arabidopsis thaliana OX=3702 GN=At4g21705 PE=2 SV=1
g15063	7326	0.63	0.42	0.62	2.21	2.17	2.04	1.51492	5.58958e-12	1.22565e-10	XP_031098075.1	uncharacterized protein LOC116002158 isoform X2 [Ipomoea triloba]	GO:0004252;GO:0008173;GO:0006396;GO:0003723	serine-type endopeptidase activity;RNA methyltransferase activity;RNA processing;RNA binding	K15333	TRM3,TARBP1	http://www.genome.jp/dbget-bin/www_bget?ko:K15333	-	-	-	-	sp|Q13395|TARB1_HUMAN	Probable methyltransferase TARBP1 OS=Homo sapiens OX=9606 GN=TARBP1 PE=1 SV=1
g19663	2794	15.48	10.5	13.63	38.74	41.07	34.81	1.11457	5.66374e-12	1.24129e-10	XP_031096184.1	general transcription and DNA repair factor IIH helicase subunit XPB1 isoform X1 [Ipomoea triloba]	GO:0009411;GO:0005675;GO:0016787;GO:0009536;GO:0006289;GO:0003677;GO:0033683;GO:0097550;GO:0006367;GO:0003678;GO:0005524;GO:0008134;GO:0000112;GO:0043138	response to UV;transcription factor TFIIH holo complex;hydrolase activity;plastid;nucleotide-excision repair;DNA binding;nucleotide-excision repair, DNA incision;transcription preinitiation complex;transcription initiation from RNA polymerase II promoter;DNA helicase activity;ATP binding;transcription factor binding;nucleotide-excision repair factor 3 complex;3'-5' DNA helicase activity	K10843	ERCC3,XPB	http://www.genome.jp/dbget-bin/www_bget?ko:K10843	Nucleotide excision repair;Basal transcription factors	ko03420,ko03022	KOG1123	RNA polymerase II transcription initiation/nucleotide excision repair factor TFIIH, 3'-5' helicase subunit SSL2	sp|Q38861|XPB1_ARATH	General transcription and DNA repair factor IIH helicase subunit XPB1 OS=Arabidopsis thaliana OX=3702 GN=XPB1 PE=2 SV=3
g989	1619	14.68	9.64	8.25	38.6	37.88	31.98	1.32607	5.95435e-12	1.30235e-10	XP_031116359.1	membrane steroid-binding protein 1-like [Ipomoea triloba]	GO:0012505;GO:0016020;GO:0005783;GO:0016021	endomembrane system;membrane;endoplasmic reticulum;integral component of membrane	K17278	PGRMC1_2	http://www.genome.jp/dbget-bin/www_bget?ko:K17278	-	-	KOG1110	Putative steroid membrane receptor Hpr6.6/25-Dx	sp|Q9FVZ7|MSBP1_ORYSJ	Membrane steroid-binding protein 1 OS=Oryza sativa subsp. japonica OX=39947 GN=MSBP1 PE=1 SV=1
g46579	1647	3.11	2.5	2.18	9.24	10.11	9.17	1.45805	6.15464e-12	1.34413e-10	XP_031124652.1	transcription factor TCP8-like isoform X1 [Ipomoea triloba]	GO:0043565;GO:0005634;GO:0003700	sequence-specific DNA binding;nucleus;DNA-binding transcription factor activity	-	-	-	-	-	-	-	sp|Q9C7G4|TCP22_ARATH	Transcription factor TCP22 OS=Arabidopsis thaliana OX=3702 GN=TCP22 PE=2 SV=1
g54808	2850	13.2	10.41	11.65	33.65	35.25	27.7	1.03471	6.15854e-12	1.34431e-10	XP_031106550.1	long chain acyl-CoA synthetase 8 [Ipomoea triloba]	GO:0009698;GO:0005783;GO:0016021;GO:0016207;GO:0004467;GO:0016020	phenylpropanoid metabolic process;endoplasmic reticulum;integral component of membrane;4-coumarate-CoA ligase activity;long-chain fatty acid-CoA ligase activity;membrane	K01897	ACSL,fadD	http://www.genome.jp/dbget-bin/www_bget?ko:K01897	Peroxisome;Fatty acid biosynthesis;Fatty acid degradation	ko04146,ko00061,ko00071	KOG1180	Acyl-CoA synthetase	sp|Q9SJD4|LACS8_ARATH	Long chain acyl-CoA synthetase 8 OS=Arabidopsis thaliana OX=3702 GN=LACS8 PE=1 SV=1
g25698	1324	10.15	10.6	10.39	30.02	33.78	31.32	1.18187	6.37411e-12	1.38927e-10	XP_031107527.1	uncharacterized protein LOC116012185 [Ipomoea triloba]	GO:0016021	integral component of membrane	-	-	-	-	-	-	-	-	-
g31337	2098	2.95	3.35	2.77	11.54	11.86	9.29	1.41216	6.74332e-12	1.46315e-10	XP_031092754.1	chaperonin CPN60-like 2, mitochondrial [Ipomoea triloba]	GO:0005829;GO:0016887;GO:0006457;GO:0005524;GO:0042026;GO:0005739	cytosol;ATP hydrolysis activity;protein folding;ATP binding;protein refolding;mitochondrion	K04077	groEL,HSPD1	http://www.genome.jp/dbget-bin/www_bget?ko:K04077	RNA degradation	ko03018	KOG0356	Mitochondrial chaperonin, Cpn60/Hsp60p	sp|Q93ZM7|CH60C_ARATH	Chaperonin CPN60-like 2, mitochondrial OS=Arabidopsis thaliana OX=3702 GN=At3g13860 PE=1 SV=2
g27637	936	0.66	0.26	0.19	6.39	5.9	5.04	3.54718	6.79987e-12	1.47468e-10	XP_031118674.1	F-box/LRR-repeat protein 15 isoform X2 [Ipomoea triloba]	GO:0019005;GO:0031146;GO:0010252;GO:1905393	SCF ubiquitin ligase complex;SCF-dependent proteasomal ubiquitin-dependent protein catabolic process;auxin homeostasis;plant organ formation	-	-	-	-	-	-	-	sp|Q9SMY8|FBL15_ARATH	F-box/LRR-repeat protein 15 OS=Arabidopsis thaliana OX=3702 GN=FBL15 PE=2 SV=2
g926	3145	1.33	0.76	0.92	4.22	4.14	3.95	1.62536	6.80726e-12	1.47555e-10	XP_031115909.1	pentatricopeptide repeat-containing protein At3g49170, chloroplastic [Ipomoea triloba]	GO:0008270	zinc ion binding	-	-	-	-	-	-	-	sp|Q5G1T1|PP272_ARATH	Pentatricopeptide repeat-containing protein At3g49170, chloroplastic OS=Arabidopsis thaliana OX=3702 GN=EMB2261 PE=2 SV=1
g59179	1223	8.47	5.91	7.06	25.59	25.69	20.05	1.32545	7.05624e-12	1.528e-10	XP_031128851.1	uncharacterized protein LOC116030678 [Ipomoea triloba]	GO:0016787;GO:0003824	hydrolase activity;catalytic activity	-	-	-	-	-	KOG4178	Soluble epoxide hydrolase	sp|I6YGS0|EPHA_MYCTU	Epoxide hydrolase A OS=Mycobacterium tuberculosis (strain ATCC 25618 / H37Rv) OX=83332 GN=ephA PE=1 SV=1
g3857	1455	2.14	2.35	1.81	9.21	9.01	8.68	1.58241	7.09038e-12	1.53463e-10	XP_031114745.1	pentatricopeptide repeat-containing protein At3g56030, mitochondrial-like [Ipomoea triloba]	GO:0008380;GO:0005739	RNA splicing;mitochondrion	-	-	-	-	-	-	-	sp|Q9S733|PP196_ARATH	Pentatricopeptide repeat-containing protein At2g40240, mitochondrial OS=Arabidopsis thaliana OX=3702 GN=At2g40240 PE=2 SV=1
g55190	1727	20.03	17.71	16.87	51.49	53.15	42.02	1.00185	7.25121e-12	1.5671e-10	XP_031106670.1	developmentally-regulated G-protein 2 [Ipomoea triloba]	GO:0005737;GO:0002181;GO:0005525	cytoplasm;cytoplasmic translation;GTP binding	K06944	K06944	http://www.genome.jp/dbget-bin/www_bget?ko:K06944	-	-	KOG1487	GTP-binding protein DRG1 (ODN superfamily)	sp|Q9CAI1|DRG2_ARATH	Developmentally-regulated G-protein 2 OS=Arabidopsis thaliana OX=3702 GN=DRG2 PE=2 SV=1
g6777	1987	1.66	1.03	0.83	5.69	5.62	5.85	1.8182	7.36284e-12	1.58885e-10	XP_031113229.1	bifunctional 3-dehydroquinate dehydratase/shikimate dehydrogenase, chloroplastic-like [Ipomoea triloba]	GO:0004764;GO:0019632;GO:0003855;GO:0009423;GO:0009073;GO:0050661	shikimate 3-dehydrogenase (NADP+) activity;shikimate metabolic process;3-dehydroquinate dehydratase activity;chorismate biosynthetic process;aromatic amino acid family biosynthetic process;NADP binding	K13832	aroDE,DHQ-SDH	http://www.genome.jp/dbget-bin/www_bget?ko:K13832	Phenylalanine, tyrosine and tryptophan biosynthesis	ko00400	KOG0692	Pentafunctional AROM protein	sp|Q9SQT8|DHQSD_ARATH	Bifunctional 3-dehydroquinate dehydratase/shikimate dehydrogenase, chloroplastic OS=Arabidopsis thaliana OX=3702 GN=EMB3004 PE=1 SV=1
g9632	2665	1.68	1.29	1.28	5.72	6.03	4.58	1.52165	7.84968e-12	1.68722e-10	XP_019178264.1	PREDICTED: uncharacterized protein LOC109173481 [Ipomoea nil]	GO:0006629	lipid metabolic process	-	-	-	-	-	KOG2088	Predicted lipase/calmodulin-binding heat-shock protein	sp|P0C1S9|DGLB_RAT	Diacylglycerol lipase-beta OS=Rattus norvegicus OX=10116 GN=Daglb PE=1 SV=1
g20157	1907	543.18	246.79	183.42	1743.1	1773.48	1518.79	1.99304	8.0306e-12	1.7244e-10	XP_031094515.1	dnaJ protein homolog [Ipomoea triloba]	GO:0005829;GO:0051082;GO:0009408;GO:0046872;GO:0030544;GO:0006457;GO:0005524	cytosol;unfolded protein binding;response to heat;metal ion binding;Hsp70 protein binding;protein folding;ATP binding	K09503	DNAJA2	http://www.genome.jp/dbget-bin/www_bget?ko:K09503	Protein processing in endoplasmic reticulum	ko04141	KOG0712	Molecular chaperone (DnaJ superfamily)	sp|P43644|DNJH_ATRNU	DnaJ protein homolog ANJ1 OS=Atriplex nummularia OX=3553 PE=2 SV=1
g54595	2261	1.28	2.48	3.53	16.03	19.01	16.02	2.34149	8.34774e-12	1.78809e-10	XP_031105371.1	ketol-acid reductoisomerase, chloroplastic [Ipomoea triloba]	GO:0004455;GO:0009099;GO:0046872;GO:0009507;GO:0009097;GO:0005739;GO:0016853	ketol-acid reductoisomerase activity;valine biosynthetic process;metal ion binding;chloroplast;isoleucine biosynthetic process;mitochondrion;isomerase activity	K00053	ilvC	http://www.genome.jp/dbget-bin/www_bget?ko:K00053	Valine, leucine and isoleucine biosynthesis;Pantothenate and CoA biosynthesis	ko00290,ko00770	-	-	sp|Q05758|ILV5_ARATH	Ketol-acid reductoisomerase, chloroplastic OS=Arabidopsis thaliana OX=3702 GN=At3g58610 PE=1 SV=2
g30809	1180	1.73	1.89	0.55	8.4	17.13	20.79	3.07974	8.52009e-12	1.82386e-10	XP_031092507.1	zinc finger CCCH domain-containing protein 2-like [Ipomoea triloba]	GO:0003677;GO:0046872	DNA binding;metal ion binding	K23047	UNKL	http://www.genome.jp/dbget-bin/www_bget?ko:K23047	-	-	-	-	sp|Q9ZWA1|C3H2_ARATH	Zinc finger CCCH domain-containing protein 2 OS=Arabidopsis thaliana OX=3702 GN=TZF4 PE=1 SV=1
g1054	1118	1.61	0.63	0.53	8.71	10.56	6	2.82273	8.53286e-12	1.82504e-10	XP_031114546.1	uncharacterized protein LOC116018720 [Ipomoea triloba]	-	-	-	-	-	-	-	-	-	-	-
g24915	1339	2.25	1.96	1.46	9.52	11.71	9.56	1.73577	8.69275e-12	1.85833e-10	XP_031102543.1;XP_031102262.1	fra a 1-associated protein-like isoform X1 [Ipomoea triloba];fra a 1-associated protein-like [Ipomoea triloba]	GO:0005634	nucleus	-	-	-	-	-	-	-	sp|W5X2N3|AP_FRAAN	Fra a 1-associated protein OS=Fragaria ananassa OX=3747 GN=AP PE=1 SV=1
g19393	1793	3.15	4.26	1.72	15.56	20.18	16.5	2.09335	8.72704e-12	1.86291e-10	XP_019200225.1	PREDICTED: cytochrome P450 78A6-like [Ipomoea nil]	GO:0020037;GO:0005506;GO:0016705;GO:0004497;GO:0016021	heme binding;iron ion binding;oxidoreductase activity, acting on paired donors, with incorporation or reduction of molecular oxygen;monooxygenase activity;integral component of membrane	K20619	CYP78A	http://www.genome.jp/dbget-bin/www_bget?ko:K20619	-	-	-	-	sp|Q9ZNR0|C78A6_ARATH	Cytochrome P450 78A6 OS=Arabidopsis thaliana OX=3702 GN=CYP78A6 PE=2 SV=1
g2093	1566	3.19	3.02	2.56	10.56	10.9	9.52	1.40148	8.84272e-12	1.88575e-10	XP_031116427.1	G-box-binding factor 4-like [Ipomoea triloba]	GO:0045893;GO:0003700;GO:0005634	positive regulation of transcription, DNA-templated;DNA-binding transcription factor activity;nucleus	K14432	ABF	http://www.genome.jp/dbget-bin/www_bget?ko:K14432	Plant hormone signal transduction	ko04075	-	-	sp|P42777|GBF4_ARATH	G-box-binding factor 4 OS=Arabidopsis thaliana OX=3702 GN=GBF4 PE=1 SV=1
g46346	1304	3.26	3.76	2.19	13.63	12.78	16.13	1.78578	8.92795e-12	1.90206e-10	XP_031116986.1	uncharacterized protein LOC116020646 [Ipomoea triloba]	GO:0016021	integral component of membrane	-	-	-	-	-	-	-	-	-
g26328	2515	0.8	0.34	0.37	3.59	5.19	2.81	2.60801	9.12181e-12	1.94242e-10	XP_031108760.1;XP_031108761.1	toll-like receptor 13 isoform X4 [Ipomoea triloba];toll-like receptor 13 isoform X5 [Ipomoea triloba]	-	-	-	-	-	-	-	-	-	-	-
g38210	2708	12.33	9.65	14.28	48.47	40.05	44.17	1.33349	9.4963e-12	2.01919e-10	XP_031094397.1;XP_031123876.1	uncharacterized protein LOC115998875 [Ipomoea triloba];uncharacterized protein LOC116026663 isoform X1 [Ipomoea triloba]	GO:0005737;GO:0000166;GO:0003677;GO:0003887;GO:0005634;GO:0006260;GO:0005524;GO:0046872;GO:0004674;GO:0051539;GO:0003676;GO:0004672;GO:0008270;GO:0007165	cytoplasm;nucleotide binding;DNA binding;DNA-directed DNA polymerase activity;nucleus;DNA replication;ATP binding;metal ion binding;protein serine/threonine kinase activity;4 iron, 4 sulfur cluster binding;nucleic acid binding;protein kinase activity;zinc ion binding;signal transduction	K02320	POLA1	http://www.genome.jp/dbget-bin/www_bget?ko:K02320	DNA replication	ko03030	-	-	sp|O48653|DPOLA_ORYSJ	DNA polymerase alpha catalytic subunit OS=Oryza sativa subsp. japonica OX=39947 GN=Os01g0868300 PE=2 SV=2
g38497	1714	1.82	2.01	1.44	7.82	8.47	6.6	1.69475	9.52128e-12	2.02352e-10	XP_031124740.1	protein decapping 5-like isoform X1 [Ipomoea triloba]	GO:0033962;GO:0000932;GO:1990124;GO:0034063;GO:0003729	P-body assembly;P-body;messenger ribonucleoprotein complex;stress granule assembly;mRNA binding	K18749	LSM14,RAP55,SCD6	http://www.genome.jp/dbget-bin/www_bget?ko:K18749	-	-	KOG1073	Uncharacterized mRNA-associated protein RAP55	sp|Q9C658|DCP5_ARATH	Protein decapping 5 OS=Arabidopsis thaliana OX=3702 GN=DCP5 PE=1 SV=1
g63187	1298	1.86	1.23	2.49	9.37	10.14	10.09	2.09877	9.61861e-12	2.04121e-10	XP_031119280.1;XP_031119276.1;XP_019189922.1	helicase and polymerase-containing protein TEBICHI isoform X2 [Ipomoea triloba];helicase and polymerase-containing protein TEBICHI isoform X1 [Ipomoea triloba];PREDICTED: helicase and polymerase-containing protein TEBICHI isoform X2 [Ipomoea nil]	GO:0009536;GO:0010468;GO:0009640;GO:0003887;GO:0003677;GO:0005737;GO:0008409;GO:2000011;GO:1990067;GO:0009933;GO:1902749;GO:0006261;GO:0004386;GO:0005524;GO:0051301	plastid;regulation of gene expression;photomorphogenesis;DNA-directed DNA polymerase activity;DNA binding;cytoplasm;5'-3' exonuclease activity;regulation of adaxial/abaxial pattern formation;intrachromosomal DNA recombination;meristem structural organization;regulation of cell cycle G2/M phase transition;DNA-dependent DNA replication;helicase activity;ATP binding;cell division	K02349	POLQ	http://www.genome.jp/dbget-bin/www_bget?ko:K02349	-	-	KOG0950	DNA polymerase theta/eta, DEAD-box superfamily	sp|Q588V7|TEB_ARATH	Helicase and polymerase-containing protein TEBICHI OS=Arabidopsis thaliana OX=3702 GN=TEB PE=2 SV=1
g17158	1423	1.78	1	0.87	6.91	6.14	6.98	2.06886	9.91006e-12	2.10101e-10	XP_031095340.1	branched-chain amino acid aminotransferase 2, chloroplastic-like [Ipomoea triloba]	GO:0050048;GO:0052656;GO:0004084;GO:0009082;GO:0008652;GO:0052655;GO:0052654	L-leucine:2-oxoglutarate aminotransferase activity;L-isoleucine transaminase activity;branched-chain-amino-acid transaminase activity;branched-chain amino acid biosynthetic process;cellular amino acid biosynthetic process;L-valine transaminase activity;L-leucine transaminase activity	K00826	E2.6.1.42,ilvE	http://www.genome.jp/dbget-bin/www_bget?ko:K00826	Cysteine and methionine metabolism;Valine, leucine and isoleucine biosynthesis;Valine, leucine and isoleucine degradation;Glucosinolate biosynthesis;Pantothenate and CoA biosynthesis	ko00270,ko00290,ko00280,ko00966,ko00770	KOG0975	Branched chain aminotransferase BCAT1, pyridoxal phosphate enzymes type IV superfamily	sp|K7QHS5|BCAT2_HUMLU	Branched-chain amino acid aminotransferase 2, chloroplastic OS=Humulus lupulus OX=3486 GN=BCAT2 PE=1 SV=1
g3673	1336	1.73	1.42	1.49	8.14	9.09	6.16	1.91744	1.02087e-11	2.16011e-10	XP_019192844.1;XP_031116930.1	PREDICTED: uncharacterized protein LOC109187178 [Ipomoea nil];uncharacterized protein LOC116020602 [Ipomoea triloba]	-	-	-	-	-	-	-	-	-	-	-
g47203	1626	20.92	17.25	13.71	48.71	66.99	55.61	1.31278	1.05367e-11	2.22844e-10	XP_031122649.1	homeobox-leucine zipper protein HAT5-like [Ipomoea triloba]	GO:0000981;GO:0005634;GO:0045893;GO:0043565	DNA-binding transcription factor activity, RNA polymerase II-specific;nucleus;positive regulation of transcription, DNA-templated;sequence-specific DNA binding	K09338	HD-ZIP	http://www.genome.jp/dbget-bin/www_bget?ko:K09338	-	-	-	-	sp|A2XD08|HOX21_ORYSI;sp|Q02283|HAT5_ARATH	Homeobox-leucine zipper protein HOX21 OS=Oryza sativa subsp. indica OX=39946 GN=HOX21 PE=2 SV=2;Homeobox-leucine zipper protein HAT5 OS=Arabidopsis thaliana OX=3702 GN=HAT5 PE=1 SV=1
g20623	925	12.79	8.31	9.03	31.89	32.27	31.79	1.27063	1.05503e-11	2.23022e-10	XP_031094013.1	uncharacterized protein LOC115998557 [Ipomoea triloba]	-	-	-	-	-	-	-	-	-	-	-
g63049	1348	16.73	10.42	7.96	41.78	41.31	39.39	1.43448	1.09718e-11	2.31146e-10	XP_031117954.1	GTP-binding protein At2g22870 [Ipomoea triloba]	GO:0046872;GO:0005525	metal ion binding;GTP binding	K03978	engB	http://www.genome.jp/dbget-bin/www_bget?ko:K03978	-	-	-	-	sp|O81004|Y2287_ARATH	GTP-binding protein At2g22870 OS=Arabidopsis thaliana OX=3702 GN=EMB2001 PE=2 SV=2
g28750	1223	5.68	5.61	4.22	19.54	20.25	15.74	1.4273	1.10027e-11	2.31572e-10	XP_031107432.1	ribosome biogenesis protein TSR3 homolog [Ipomoea triloba]	GO:0005634;GO:0030490;GO:1904047;GO:0016740;GO:0005737;GO:0005829;GO:0000455	nucleus;maturation of SSU-rRNA;S-adenosyl-L-methionine binding;transferase activity;cytoplasm;cytosol;enzyme-directed rRNA pseudouridine synthesis	K09140	TSR3	http://www.genome.jp/dbget-bin/www_bget?ko:K09140	-	-	KOG3154	Uncharacterized conserved protein	sp|Q5HZH2|TSR3_MOUSE	18S rRNA aminocarboxypropyltransferase OS=Mus musculus OX=10090 GN=Tsr3 PE=1 SV=1
g19078	1346	0.83	0.53	0.42	5.07	4.08	4.41	2.52684	1.18066e-11	2.47894e-10	XP_031095793.1	probable purine permease 4 [Ipomoea triloba]	GO:0015211;GO:0016021	purine nucleoside transmembrane transporter activity;integral component of membrane	-	-	-	-	-	-	-	sp|Q9SY29|PUP4_ARATH	Probable purine permease 4 OS=Arabidopsis thaliana OX=3702 GN=PUP4 PE=2 SV=1
g3724	1105	11.75	7.47	8.62	32.92	30.14	26.15	1.26517	1.2676e-11	2.65634e-10	VVW56865.1;PKI62439.1;XP_031104573.1	unnamed protein product, partial [Nymphaea colorata];hypothetical protein CRG98_017245 [Punica granatum];replication protein A 70 kDa DNA-binding subunit A-like [Ipomoea triloba]	GO:0004222;GO:0016021;GO:0046872;GO:0006508	metalloendopeptidase activity;integral component of membrane;metal ion binding;proteolysis	K17732	PMPCB,MAS1	http://www.genome.jp/dbget-bin/www_bget?ko:K17732	-	-	KOG0960	Mitochondrial processing peptidase, beta subunit, and related enzymes (insulinase superfamily)	sp|Q42290|MPPB_ARATH	Probable mitochondrial-processing peptidase subunit beta, mitochondrial OS=Arabidopsis thaliana OX=3702 GN=MPPbeta PE=1 SV=2
g35960	1828	0.58	0.53	0.61	3.81	4.01	3.1	2.23654	1.28518e-11	2.69059e-10	XP_031129817.1	protein WHAT&apos;S THIS FACTOR 1, chloroplastic [Ipomoea triloba]	GO:0003723;GO:0009507;GO:0005681	RNA binding;chloroplast;spliceosomal complex	-	-	-	-	-	-	-	sp|B6TTV8|WTF1_MAIZE	Protein WHAT&apos;S THIS FACTOR 1, chloroplastic OS=Zea mays OX=4577 GN=WTF1 PE=1 SV=1
g55294	593	28.73	12.41	7.89	95.6	103.51	99.46	2.26267	1.36002e-11	2.84181e-10	XP_031104851.1	dynein light chain LC6, flagellar outer arm-like [Ipomoea triloba]	GO:0045505;GO:0005737;GO:2000582;GO:0030286;GO:0005874;GO:0007017;GO:0051959	dynein intermediate chain binding;cytoplasm;obsolete positive regulation of microtubule motor activity, plus-end-directed;dynein complex;microtubule;microtubule-based process;dynein light intermediate chain binding	K10418	DYNLL	http://www.genome.jp/dbget-bin/www_bget?ko:K10418	-	-	KOG3430	Dynein light chain type 1	sp|P61285|DYL1_BOVIN	Dynein light chain 1, cytoplasmic OS=Bos taurus OX=9913 GN=DYNLL1 PE=1 SV=1
g60909	3636	3.04	1.96	1.59	8.65	9.23	6.95	1.51929	1.41733e-11	2.95304e-10	XP_031118798.1	pumilio homolog 5-like [Ipomoea triloba]	GO:0006417;GO:0003723	regulation of translation;RNA binding	K17943	PUM	http://www.genome.jp/dbget-bin/www_bget?ko:K17943	-	-	KOG1488	Translational repressor Pumilio/PUF3 and related RNA-binding proteins (Puf superfamily)	sp|Q9LJX4|PUM5_ARATH	Pumilio homolog 5 OS=Arabidopsis thaliana OX=3702 GN=APUM5 PE=1 SV=2
g3614	1685	1.91	2.86	2.13	11.96	9.59	9.48	1.72364	1.43158e-11	2.97857e-10	XP_031115230.1	nucleolin 1 [Ipomoea triloba]	GO:0000914;GO:0003729;GO:0019898;GO:0009920;GO:0008270;GO:0009524;GO:0003723	phragmoplast assembly;mRNA binding;extrinsic component of membrane;cell plate formation involved in plant-type cell wall biogenesis;zinc ion binding;phragmoplast;RNA binding	K11294	NCL,NSR1	http://www.genome.jp/dbget-bin/www_bget?ko:K11294	-	-	KOG0118	FOG: RRM domain	sp|Q9M3B8|PHIP1_ARATH	Phragmoplastin interacting protein 1 OS=Arabidopsis thaliana OX=3702 GN=PHIP1 PE=1 SV=1
g29016	2709	3	1.85	1.72	7.81	8.75	7.44	1.50255	1.43164e-11	2.97857e-10	XP_031110212.1	uncharacterized protein LOC116014320 isoform X1 [Ipomoea triloba]	-	-	-	-	-	-	-	KOG0264	Nucleosome remodeling factor, subunit CAF1/NURF55/MSI1	sp|Q66JG1|DDB2_XENTR	DNA damage-binding protein 2 OS=Xenopus tropicalis OX=8364 GN=ddb2 PE=2 SV=1
g38164	3209	3.81	4.22	3.68	12.23	12.11	10.67	1.14441	1.46249e-11	3.03725e-10	XP_031125273.1	UDP-N-acetylmuramoyl-L-alanyl-D-glutamate--2,6-diaminopimelate ligase MurE homolog, chloroplastic [Ipomoea triloba]	GO:0009058;GO:0005737;GO:0016881;GO:0051301;GO:0005524;GO:0008360	biosynthetic process;cytoplasm;acid-amino acid ligase activity;cell division;ATP binding;regulation of cell shape	-	-	-	-	-	-	-	sp|F4I3P9|MURE_ARATH	UDP-N-acetylmuramoyl-L-alanyl-D-glutamate--2,6-diaminopimelate ligase MurE homolog, chloroplastic OS=Arabidopsis thaliana OX=3702 GN=MURE PE=1 SV=1
g17858	3576	0.03	0.04	0.01	1.2	1.07	0.8	4.75743	1.48847e-11	3.08796e-10	XP_019186577.1	PREDICTED: uncharacterized protein LOC109181280 [Ipomoea nil]	-	-	-	-	-	-	-	-	-	sp|P0C2F6|RNHX1_ARATH	Putative ribonuclease H protein At1g65750 OS=Arabidopsis thaliana OX=3702 GN=At1g65750 PE=3 SV=1
g37462	4194	0.03	0.07	0.02	0.99	0.97	0.73	3.94506	1.5204e-11	3.1497e-10	XP_019195812.1	PREDICTED: uncharacterized protein LOC109189653 [Ipomoea nil]	-	-	-	-	-	-	-	-	-	sp|P93295|M310_ARATH	Uncharacterized mitochondrial protein AtMg00310 OS=Arabidopsis thaliana OX=3702 GN=AtMg00310 PE=4 SV=1
g38034	2540	3.36	4.39	3.62	14.06	13.76	11.95	1.36225	1.52551e-11	3.15877e-10	XP_031130407.1	tRNA pseudouridine synthase 1 isoform X2 [Ipomoea triloba]	GO:0009982;GO:0031119;GO:0106029;GO:0003723	pseudouridine synthase activity;tRNA pseudouridine synthesis;tRNA pseudouridine synthase activity;RNA binding	K06173	truA,PUS1	http://www.genome.jp/dbget-bin/www_bget?ko:K06173	-	-	KOG2553	Pseudouridylate synthase	sp|Q9WU56|TRUA_MOUSE	tRNA pseudouridine synthase A OS=Mus musculus OX=10090 GN=Pus1 PE=1 SV=2
g53730	4568	2.99	2.28	3.06	9.15	8.45	7.83	1.18079	1.56008e-11	3.22531e-10	XP_031105288.1	elongator complex protein 1 [Ipomoea triloba]	GO:0009787;GO:0071215;GO:0009965;GO:0006979;GO:0008284;GO:0005737;GO:0005829;GO:0000049;GO:0010928;GO:0033588;GO:0080178;GO:0035265;GO:2000024;GO:0048530;GO:0002926;GO:0005634;GO:0002098;GO:0031538;GO:0051301	regulation of abscisic acid-activated signaling pathway;cellular response to abscisic acid stimulus;leaf morphogenesis;response to oxidative stress;positive regulation of cell population proliferation;cytoplasm;cytosol;tRNA binding;regulation of auxin mediated signaling pathway;elongator holoenzyme complex;5-carbamoylmethyl uridine residue modification;organ growth;regulation of leaf development;…	K11373	ELP1,IKI3,IKBKAP	http://www.genome.jp/dbget-bin/www_bget?ko:K11373	-	-	KOG1920	IkappaB kinase complex, IKAP component	sp|Q9FNA4|ELP1_ARATH	Elongator complex protein 1 OS=Arabidopsis thaliana OX=3702 GN=ELP1 PE=1 SV=1
g4092	1860	4.32	3.15	2.52	18.28	17.38	10.2	1.78282	1.60976e-11	3.32058e-10	XP_031115046.1	beta-amylase-like [Ipomoea triloba]	GO:0000272;GO:0102229;GO:0016161	polysaccharide catabolic process;amylopectin maltohydrolase activity;beta-amylase activity	K01177	E3.2.1.2	http://www.genome.jp/dbget-bin/www_bget?ko:K01177	Starch and sucrose metabolism	ko00500	-	-	sp|P10537|AMYB_IPOBA	Beta-amylase OS=Ipomoea batatas OX=4120 GN=BMY1 PE=1 SV=4
g29170	2000	6.87	3.76	4.61	18.83	18.72	14.91	1.41032	1.62999e-11	3.35911e-10	XP_031109840.1	protein PIN-LIKES 2-like [Ipomoea triloba]	GO:0055085;GO:0009734;GO:0016021	transmembrane transport;auxin-activated signaling pathway;integral component of membrane	K24139	PILS,ECM3	http://www.genome.jp/dbget-bin/www_bget?ko:K24139	-	-	-	-	sp|Q9C999|PILS2_ARATH	Protein PIN-LIKES 2 OS=Arabidopsis thaliana OX=3702 GN=PILS2 PE=2 SV=1
g707	2815	1.13	1.05	1.19	5.17	4.81	3.79	1.59593	1.70868e-11	3.51462e-10	XP_031117352.1	ribonucleoside-diphosphate reductase large subunit [Ipomoea triloba]	GO:0005524;GO:0006260;GO:0005971;GO:0009263;GO:0004748	ATP binding;DNA replication;ribonucleoside-diphosphate reductase complex;deoxyribonucleotide biosynthetic process;ribonucleoside-diphosphate reductase activity, thioredoxin disulfide as acceptor	K10807	RRM1	http://www.genome.jp/dbget-bin/www_bget?ko:K10807	Glutathione metabolism;Purine metabolism;Pyrimidine metabolism	ko00480,ko00230,ko00240	KOG1112	Ribonucleotide reductase, alpha subunit	sp|Q9SJ20|RIR1_ARATH	Ribonucleoside-diphosphate reductase large subunit OS=Arabidopsis thaliana OX=3702 GN=RNR1 PE=1 SV=1
g41292	735	0	0	0.12	14.61	18.02	9.4	8.28734	1.71714e-11	3.53037e-10	XP_031124114.1	metallothionein-like protein 4B [Ipomoea triloba]	GO:0008270	zinc ion binding	-	-	-	-	-	-	-	sp|Q42377|MT4B_ARATH	Metallothionein-like protein 4B OS=Arabidopsis thaliana OX=3702 GN=MT4B PE=2 SV=2
g42470	2211	19.65	13.09	14.36	41.92	42.99	42	1.01825	1.75935e-11	3.61373e-10	XP_031112896.1;XP_031112904.1	la-related protein 6B isoform X1 [Ipomoea triloba];la-related protein 6B isoform X2 [Ipomoea triloba]	GO:0006396;GO:0003723;GO:1990904;GO:0005634	RNA processing;RNA binding;ribonucleoprotein complex;nucleus	K15191	LARP7	http://www.genome.jp/dbget-bin/www_bget?ko:K15191	-	-	-	-	sp|O80567|LRP6B_ARATH	La-related protein 6B OS=Arabidopsis thaliana OX=3702 GN=LARP6B PE=1 SV=2
g17869	570	9.61	7.39	5.93	29.26	34.3	39.91	1.79562	1.89e-11	3.87477e-10	XP_031093324.1	RING-H2 finger protein ATL33-like [Ipomoea triloba]	GO:0015020;GO:0016021	glucuronosyltransferase activity;integral component of membrane	-	-	-	-	-	-	-	sp|O80927|ATL33_ARATH	RING-H2 finger protein ATL33 OS=Arabidopsis thaliana OX=3702 GN=ATL33 PE=2 SV=2
g16826	3186	0.76	0.5	0.72	2.95	3.51	2.9	1.8225	1.90195e-11	3.8956e-10	XP_031094662.1	DNA repair protein RAD4 [Ipomoea triloba]	GO:0005737;GO:0006289;GO:0006298;GO:0000111;GO:0003697;GO:0005634;GO:0071942;GO:0003684	cytoplasm;nucleotide-excision repair;mismatch repair;nucleotide-excision repair factor 2 complex;single-stranded DNA binding;nucleus;XPC complex;damaged DNA binding	K10838	XPC	http://www.genome.jp/dbget-bin/www_bget?ko:K10838	Nucleotide excision repair	ko03420	KOG2179	Nucleotide excision repair complex XPC-HR23B, subunit XPC/DPB11	sp|Q8W489|RAD4_ARATH	DNA repair protein RAD4 OS=Arabidopsis thaliana OX=3702 GN=RAD4 PE=1 SV=1
g6851	2104	6.9	4.22	3.62	17.78	18.29	16.31	1.43872	1.93058e-11	3.95238e-10	XP_031113229.1	bifunctional 3-dehydroquinate dehydratase/shikimate dehydrogenase, chloroplastic-like [Ipomoea triloba]	GO:0019632;GO:0003855;GO:0004764;GO:0050661;GO:0009073;GO:0009423	shikimate metabolic process;3-dehydroquinate dehydratase activity;shikimate 3-dehydrogenase (NADP+) activity;NADP binding;aromatic amino acid family biosynthetic process;chorismate biosynthetic process	K13832	aroDE,DHQ-SDH	http://www.genome.jp/dbget-bin/www_bget?ko:K13832	Phenylalanine, tyrosine and tryptophan biosynthesis	ko00400	KOG0692	Pentafunctional AROM protein	sp|Q9SQT8|DHQSD_ARATH	Bifunctional 3-dehydroquinate dehydratase/shikimate dehydrogenase, chloroplastic OS=Arabidopsis thaliana OX=3702 GN=EMB3004 PE=1 SV=1
g52905	495	6.36	6.79	5.05	26.72	34.06	33.69	2.02943	2.0165e-11	4.11665e-10	-	-	-	-	-	-	-	-	-	-	-	-	-
g45436	881	27.63	22.74	15.94	73.35	71.38	64.77	1.25497	2.15075e-11	4.37634e-10	XP_031096099.1	peptidyl-prolyl cis-trans isomerase CYP18-2 [Ipomoea triloba]	GO:0005634;GO:0000413;GO:0003755;GO:0006457	nucleus;protein peptidyl-prolyl isomerization;peptidyl-prolyl cis-trans isomerase activity;protein folding	K12733	PPIL1	http://www.genome.jp/dbget-bin/www_bget?ko:K12733	Spliceosome	ko03040	KOG0881	Cyclophilin type peptidyl-prolyl cis-trans isomerase	sp|Q9SIH1|CP18B_ARATH	Peptidyl-prolyl cis-trans isomerase CYP18-2 OS=Arabidopsis thaliana OX=3702 GN=CYP18-2 PE=2 SV=1
g35222	2046	8.67	6.34	4.65	22.96	24.98	20.79	1.39102	2.28768e-11	4.64193e-10	XP_031129444.1	PX domain-containing protein EREL1-like [Ipomoea triloba]	GO:0035091;GO:0015031;GO:0010008	phosphatidylinositol binding;protein transport;endosome membrane	-	-	-	-	-	-	-	sp|Q9LSB9|EREX_ARATH	PX domain-containing protein EREX OS=Arabidopsis thaliana OX=3702 GN=EREX PE=1 SV=1
g45071	2240	7.58	6.16	5.43	18.35	19.08	16.28	1.06724	2.37807e-11	4.80741e-10	XP_031112885.1	pre-mRNA-splicing factor SLU7-like [Ipomoea triloba]	GO:0005681;GO:0000398;GO:0000386;GO:0030628	spliceosomal complex;mRNA splicing, via spliceosome;second spliceosomal transesterification activity;pre-mRNA 3'-splice site binding	K12819	SLU7	http://www.genome.jp/dbget-bin/www_bget?ko:K12819	Spliceosome	ko03040	KOG2560	RNA splicing factor - Slu7p	sp|A2YQU8|SLU7_ORYSI	Pre-mRNA-splicing factor SLU7 OS=Oryza sativa subsp. indica OX=39946 GN=OsI_27673 PE=3 SV=2
g50434	2489	0.61	0.21	0.19	2.91	2.82	2.49	2.69484	2.47778e-11	4.99506e-10	XP_031123499.1	cysteine-rich receptor-like protein kinase 3 [Ipomoea triloba]	GO:0005524;GO:0046777;GO:0005886;GO:0004674;GO:0004672;GO:0016021	ATP binding;protein autophosphorylation;plasma membrane;protein serine/threonine kinase activity;protein kinase activity;integral component of membrane	-	-	-	-	-	-	-	sp|Q9CAL2|CRK3_ARATH	Cysteine-rich receptor-like protein kinase 3 OS=Arabidopsis thaliana OX=3702 GN=CRK3 PE=2 SV=1
g50797	1170	3.16	2.36	2.41	12.62	9.55	10.57	1.63436	2.50723e-11	5.05208e-10	XP_031121592.1	ankyrin repeat domain-containing protein EMB506, chloroplastic-like [Ipomoea triloba]	-	-	-	-	-	-	-	-	-	sp|Q9SQK3|EM506_ARATH	Ankyrin repeat domain-containing protein EMB506, chloroplastic OS=Arabidopsis thaliana OX=3702 GN=EMB506 PE=1 SV=1
g54072	8941	0.59	0.4	0.38	1.66	1.6	1.58	1.41404	2.5134e-11	5.06218e-10	XP_019193603.1	PREDICTED: ATP-dependent RNA helicase DEAH11, chloroplastic-like [Ipomoea nil]	GO:0005524;GO:0003724;GO:0003723;GO:0004386;GO:0046872;GO:0016740;GO:0016787	ATP binding;RNA helicase activity;RNA binding;helicase activity;metal ion binding;transferase activity;hydrolase activity	K12818	DHX8,PRP22	http://www.genome.jp/dbget-bin/www_bget?ko:K12818	Spliceosome	ko03040	-	-	sp|P0CE10|DEAHB_ARATH	ATP-dependent RNA helicase DEAH11, chloroplastic OS=Arabidopsis thaliana OX=3702 GN=At4g01020 PE=3 SV=1
g52765	1138	26.94	19.44	25.58	67.75	65.41	69.98	1.09135	2.54625e-11	5.12358e-10	XP_031102269.1	uncharacterized protein LOC116006130 [Ipomoea triloba]	-	-	-	-	-	-	-	-	-	-	-
g19367	1812	2.79	2.53	1.02	10.62	16.2	12.01	2.2238	2.79508e-11	5.60355e-10	XP_019200225.1	PREDICTED: cytochrome P450 78A6-like [Ipomoea nil]	GO:0020037;GO:0005506;GO:0004497;GO:0016705;GO:0016021	heme binding;iron ion binding;monooxygenase activity;oxidoreductase activity, acting on paired donors, with incorporation or reduction of molecular oxygen;integral component of membrane	K20619	CYP78A	http://www.genome.jp/dbget-bin/www_bget?ko:K20619	-	-	-	-	sp|Q9ZNR0|C78A6_ARATH	Cytochrome P450 78A6 OS=Arabidopsis thaliana OX=3702 GN=CYP78A6 PE=2 SV=1
g14260	802	201.9	139.58	125.25	452.89	443.72	383.76	1.05508	2.86088e-11	5.73019e-10	KAF9671181.1;XP_031130482.1	hypothetical protein SADUNF_Sadunf12G0020700 [Salix dunnii];ubiquitin-conjugating enzyme E2 28-like [Ipomoea triloba]	GO:0016740;GO:0061631;GO:0000209;GO:0016746;GO:0004839;GO:0005634;GO:0005524;GO:0006511	transferase activity;ubiquitin conjugating enzyme activity;protein polyubiquitination;acyltransferase activity;ubiquitin activating enzyme activity;nucleus;ATP binding;ubiquitin-dependent protein catabolic process	K06689	UBE2D,UBC4,UBC5	http://www.genome.jp/dbget-bin/www_bget?ko:K06689	Protein processing in endoplasmic reticulum;Ubiquitin mediated proteolysis	ko04141,ko04120	KOG0417	Ubiquitin-protein ligase	sp|P35135|UBC4_SOLLC	Ubiquitin-conjugating enzyme E2-17 kDa OS=Solanum lycopersicum OX=4081 PE=2 SV=1
g34948	1641	2.04	1.95	1.29	7.31	7.76	7.26	1.66058	2.8643e-11	5.73176e-10	XP_031129754.1	AP2-like ethylene-responsive transcription factor At2g41710 isoform X1 [Ipomoea triloba]	GO:0003677;GO:0009873;GO:0006952;GO:0003700;GO:0005634	DNA binding;ethylene-activated signaling pathway;defense response;DNA-binding transcription factor activity;nucleus	K09285	OVM,ANT	http://www.genome.jp/dbget-bin/www_bget?ko:K09285	-	-	-	-	sp|Q8GWK2|AP2L4_ARATH	AP2-like ethylene-responsive transcription factor At2g41710 OS=Arabidopsis thaliana OX=3702 GN=At2g41710 PE=1 SV=2
g43657	2442	21.64	14.2	17.72	54.45	52.83	44.07	1.08086	2.99162e-11	5.9783e-10	XP_031121279.1	proton pump-interactor 1-like [Ipomoea triloba]	GO:0016021	integral component of membrane	-	-	-	-	-	-	-	sp|O23144|PPI1_ARATH	Proton pump-interactor 1 OS=Arabidopsis thaliana OX=3702 GN=PPI1 PE=1 SV=2
g2264	1554	16.19	14.4	11.47	38.18	39.32	38.05	1.04499	2.99711e-11	5.98652e-10	XP_031114864.1	thioredoxin-like fold domain-containing protein MRL7L, chloroplastic [Ipomoea triloba]	GO:0009658;GO:0006355;GO:0009570	chloroplast organization;regulation of transcription, DNA-templated;chloroplast stroma	-	-	-	-	-	-	-	sp|Q9SKB6|MRL7L_ARATH	Thioredoxin-like fold domain-containing protein MRL7L, chloroplastic OS=Arabidopsis thaliana OX=3702 GN=MRL7L PE=1 SV=1
g54706	2760	1.75	1.66	1.34	6.12	5.63	4.96	1.38882	3.04098e-11	6.06578e-10	XP_031104894.1	protein RRP6-like 3 [Ipomoea triloba]	GO:0071039;GO:0003727;GO:0071044;GO:0071051;GO:0071048;GO:0071037;GO:0000166;GO:0008408;GO:0071038;GO:0071035;GO:0071036;GO:0000175;GO:0003676;GO:0005730;GO:0071040;GO:0000467;GO:0000176;GO:0016021;GO:0005737	nuclear polyadenylation-dependent CUT catabolic process;single-stranded RNA binding;histone mRNA catabolic process;polyadenylation-dependent snoRNA 3'-end processing;nuclear retention of unspliced pre-mRNA at the site of transcription;nuclear polyadenylation-dependent snRNA catabolic process;nucleotide binding;3'-5' exonuclease activity;nuclear polyadenylation-dependent tRNA catabolic process;nuc…	K12951	ctpD	http://www.genome.jp/dbget-bin/www_bget?ko:K12951	-	-	KOG2206	Exosome 3'-5' exoribonuclease complex, subunit PM/SCL-100 (Rrp6)	sp|A9LLI8|RP6L3_ARATH	Protein RRP6-like 3 OS=Arabidopsis thaliana OX=3702 GN=RRP6L3 PE=2 SV=1
g34401	995	27.13	17.01	17.72	60.87	65.28	57.89	1.17378	3.12704e-11	6.22888e-10	XP_031130821.1	short-chain dehydrogenase/reductase SDRA [Ipomoea triloba]	GO:0016491	oxidoreductase activity	K11147	DHRS4	http://www.genome.jp/dbget-bin/www_bget?ko:K11147	Peroxisome	ko04146	KOG0725	Reductases with broad range of substrate specificities	sp|Q9S9W2|SDRA_ARATH	Short-chain dehydrogenase/reductase SDRA OS=Arabidopsis thaliana OX=3702 GN=SDRA PE=1 SV=1
g60979	1481	0.96	0.44	0.86	5.24	4.69	4.66	2.29055	3.25426e-11	6.47044e-10	XP_031118276.1;XP_031118275.1	uncharacterized protein LOC116021897 isoform X2 [Ipomoea triloba];uncharacterized protein LOC116021897 isoform X1 [Ipomoea triloba]	GO:0005524;GO:0004672	ATP binding;protein kinase activity	-	-	-	-	-	-	-	sp|Q9FKG6|PUB52_ARATH	U-box domain-containing protein 52 OS=Arabidopsis thaliana OX=3702 GN=PUB52 PE=2 SV=1
g59230	3082	2.96	2.31	2.66	10.08	8.86	7.06	1.28664	3.31464e-11	6.58449e-10	XP_019162630.1	PREDICTED: anaphase-promoting complex subunit 4 [Ipomoea nil]	GO:0034399;GO:0045842;GO:0048481;GO:0070979;GO:0005680;GO:0009793;GO:0007049;GO:0031145;GO:0030071;GO:0051301	nuclear periphery;positive regulation of mitotic metaphase/anaphase transition;plant ovule development;protein K11-linked ubiquitination;anaphase-promoting complex;embryo development ending in seed dormancy;cell cycle;anaphase-promoting complex-dependent catabolic process;regulation of mitotic metaphase/anaphase transition;cell division	K03351	APC4,ANAPC4	http://www.genome.jp/dbget-bin/www_bget?ko:K03351	Ubiquitin mediated proteolysis	ko04120	-	-	sp|O65418|APC4_ARATH	Anaphase-promoting complex subunit 4 OS=Arabidopsis thaliana OX=3702 GN=APC4 PE=2 SV=2
g2204	693	21.3	13.48	6.93	74.49	85.23	80.36	2.01184	3.33937e-11	6.63058e-10	XP_031115241.1	uncharacterized protein LOC116019232 [Ipomoea triloba]	-	-	-	-	-	-	-	-	-	-	-
g49389	1216	3.62	5.75	4.57	20.47	20.01	19.27	1.63761	3.48654e-11	6.91334e-10	XP_031122973.1	gamma-interferon-responsive lysosomal thiol protein [Ipomoea triloba]	GO:0016491;GO:0005773	oxidoreductase activity;vacuole	K08059	IFI30,GILT	http://www.genome.jp/dbget-bin/www_bget?ko:K08059	-	-	-	-	sp|Q9SV73|GILT_ARATH	Gamma-interferon-responsive lysosomal thiol protein OS=Arabidopsis thaliana OX=3702 GN=GILT PE=2 SV=1
g56416	3255	0.18	0.17	0.08	1.83	1.74	1.04	3.03194	3.49788e-11	6.93265e-10	XP_031101052.1	uncharacterized protein LOC116004986 [Ipomoea triloba]	GO:0005634	nucleus	-	-	-	-	-	-	-	-	-
g9828	1566	6.84	6.79	6.23	20.51	18.65	17.97	1.10003	3.5219e-11	6.97709e-10	XP_031099611.1	protein PEP-RELATED DEVELOPMENT ARRESTED 1, chloroplastic isoform X1 [Ipomoea triloba]	GO:0006355;GO:0009658;GO:0042644	regulation of transcription, DNA-templated;chloroplast organization;chloroplast nucleoid	-	-	-	-	-	-	-	sp|Q1H5E9|PRDA1_ARATH	Protein PEP-RELATED DEVELOPMENT ARRESTED 1, chloroplastic OS=Arabidopsis thaliana OX=3702 GN=PRDA1 PE=1 SV=1
g47084	3006	4.71	3.47	2.63	13.3	15.68	11.36	1.44054	3.53913e-11	7.00803e-10	XP_031122774.1	exocyst complex component SEC10a-like [Ipomoea triloba]	GO:0006887;GO:0005737	exocytosis;cytoplasm	K19984	EXOC5,SEC10	http://www.genome.jp/dbget-bin/www_bget?ko:K19984	-	-	KOG1278	Endosomal membrane proteins, EMP70	sp|X5JA13|SECAA_ARATH;sp|X5JB51|SECAB_ARATH	Exocyst complex component SEC10a OS=Arabidopsis thaliana OX=3702 GN=SEC10a PE=1 SV=1;Exocyst complex component SEC10b OS=Arabidopsis thaliana OX=3702 GN=SEC10b PE=1 SV=1
g3405	1517	2.92	3.16	3.28	13.16	12.05	9.9	1.47038	3.56413e-11	7.05432e-10	XP_031114760.1	cytochrome c oxidase assembly protein COX15-like [Ipomoea triloba]	GO:0005743;GO:0006784;GO:0016021;GO:0016653;GO:0016627	mitochondrial inner membrane;heme A biosynthetic process;integral component of membrane;oxidoreductase activity, acting on NAD(P)H, heme protein as acceptor;oxidoreductase activity, acting on the CH-CH group of donors	K02259	COX15,ctaA	http://www.genome.jp/dbget-bin/www_bget?ko:K02259	Oxidative phosphorylation;Porphyrin and chlorophyll metabolism	ko00190,ko00860	KOG2725	Cytochrome oxidase assembly factor COX15	sp|Q9FKT8|COX15_ARATH	Cytochrome c oxidase assembly protein COX15 OS=Arabidopsis thaliana OX=3702 GN=COX15 PE=2 SV=1
g29820	2516	6.82	4.29	4.76	16.51	17.91	14.54	1.21493	3.67502e-11	7.25071e-10	XP_031109244.1	protein ecdysoneless homolog [Ipomoea triloba]	GO:0005634	nucleus	-	-	-	-	-	KOG2406	MADS box transcription factor	sp|Q9LSM5|ECD_ARATH	Protein ecdysoneless homolog OS=Arabidopsis thaliana OX=3702 GN=At5g65490 PE=1 SV=1
g59676	1597	0.94	0.39	0.73	4.25	4.62	6.7	2.56883	3.67738e-11	7.25208e-10	QCX41797.1	ABRE-binding factor 4 [Ipomoea batatas]	GO:0045893;GO:0003700;GO:0005634	positive regulation of transcription, DNA-templated;DNA-binding transcription factor activity;nucleus	K14432	ABF	http://www.genome.jp/dbget-bin/www_bget?ko:K14432	Plant hormone signal transduction	ko04075	-	-	sp|Q9M7Q2|AI5L7_ARATH;sp|Q9M7Q5|AI5L4_ARATH	ABSCISIC ACID-INSENSITIVE 5-like protein 7 OS=Arabidopsis thaliana OX=3702 GN=ABF4 PE=1 SV=1;ABSCISIC ACID-INSENSITIVE 5-like protein 4 OS=Arabidopsis thaliana OX=3702 GN=ABF1 PE=1 SV=1
g29803	1723	4.77	3.73	3.59	13.91	12.51	10.9	1.25238	3.74901e-11	7.38663e-10	XP_031104409.1	elongator complex protein 4-like [Ipomoea triloba]	GO:0008023;GO:0071329;GO:0031538;GO:0005634;GO:0002098;GO:2000024;GO:0009737;GO:0005737;GO:0033588;GO:0010928;GO:0043609;GO:0008284;GO:0006979	transcription elongation factor complex;cellular response to sucrose stimulus;negative regulation of anthocyanin metabolic process;nucleus;tRNA wobble uridine modification;regulation of leaf development;response to abscisic acid;cytoplasm;elongator holoenzyme complex;regulation of auxin mediated signaling pathway;regulation of carbon utilization;positive regulation of cell population proliferatio…	K11375	ELP4	http://www.genome.jp/dbget-bin/www_bget?ko:K11375	-	-	KOG3949	RNA polymerase II elongator complex, subunit ELP4	sp|Q9C778|ELP4_ARATH	Elongator complex protein 4 OS=Arabidopsis thaliana OX=3702 GN=ELP4 PE=1 SV=1
g38701	866	7.28	6.26	5.62	26.08	30.31	19.4	1.56906	3.75268e-11	7.39052e-10	XP_031124438.1	SUMO-conjugating enzyme SCE1-like [Ipomoea triloba]	GO:0061656;GO:0016740;GO:0005634;GO:0005524;GO:0016925	SUMO conjugating enzyme activity;transferase activity;nucleus;ATP binding;protein sumoylation	K10577	UBE2I,UBC9	http://www.genome.jp/dbget-bin/www_bget?ko:K10577	Ubiquitin mediated proteolysis;Nucleocytoplasmic transport	ko04120,ko03013	KOG0424	Ubiquitin-protein ligase	sp|Q42551|SCE1_ARATH	SUMO-conjugating enzyme SCE1 OS=Arabidopsis thaliana OX=3702 GN=SCE1 PE=1 SV=1
g38029	1238	17.03	15.58	11.53	42.96	44.9	40.44	1.12389	3.94509e-11	7.75191e-10	XP_031130342.1	uncharacterized protein LOC116032080 [Ipomoea triloba]	-	-	-	-	-	-	-	-	-	-	-
g1234	1116	8.2	6.22	5.7	21.91	20.1	20.3	1.22158	3.99041e-11	7.83388e-10	XP_031114989.1	E3 ubiquitin-protein ligase At3g02290-like [Ipomoea triloba]	GO:0008270;GO:0004842	zinc ion binding;ubiquitin-protein transferase activity	-	-	-	-	-	-	-	sp|Q8LE94|RING3_ARATH	E3 ubiquitin-protein ligase At3g02290 OS=Arabidopsis thaliana OX=3702 GN=At3g02290 PE=2 SV=1
g59675	954	3.68	2.14	1.44	14.08	13.03	11.62	2.03101	4.05033e-11	7.94722e-10	XP_031126459.1	thioredoxin M3, chloroplastic-like [Ipomoea triloba]	-	-	K03671	trxA	http://www.genome.jp/dbget-bin/www_bget?ko:K03671	-	-	KOG0910	Thioredoxin-like protein	sp|Q9SEU7|TRXM3_ARATH	Thioredoxin M3, chloroplastic OS=Arabidopsis thaliana OX=3702 GN=GAT1 PE=2 SV=2
g54207	2702	0.44	0.32	0.17	2.27	2.07	2.25	2.42573	4.06025e-11	7.96022e-10	XP_019194604.1	PREDICTED: choline transporter-like protein 2 [Ipomoea nil]	GO:0030100;GO:0016020;GO:2000012;GO:0010051;GO:0055088;GO:0048366;GO:0010088;GO:0055085;GO:0009524;GO:0009663;GO:0022857;GO:0050801;GO:0009551;GO:0090603;GO:0051510;GO:0048364;GO:0097218;GO:0031901;GO:0016021;GO:0015220;GO:0010497;GO:0009705;GO:0010067;GO:0032588;GO:0015031;GO:0005886;GO:0016192	regulation of endocytosis;membrane;regulation of auxin polar transport;xylem and phloem pattern formation;lipid homeostasis;leaf development;phloem development;transmembrane transport;phragmoplast;plasmodesma organization;transmembrane transporter activity;ion homeostasis;secondary plasmodesma;sieve element differentiation;regulation of unidimensional cell growth;root development;sieve plate;earl…	K15377	SLC44A2_4_5	http://www.genome.jp/dbget-bin/www_bget?ko:K15377	-	-	KOG1362	Choline transporter-like protein	sp|Q94AN2|CHER1_ARATH	Choline transporter protein 1 OS=Arabidopsis thaliana OX=3702 GN=CHER1 PE=1 SV=1
g29033	1540	1.89	1.04	1.69	8.66	7.38	6.26	1.85362	4.30068e-11	8.39753e-10	XP_031109296.1	casein kinase II subunit alpha-2-like [Ipomoea triloba]	GO:0004674;GO:0106310;GO:0005829;GO:0018105;GO:0018107;GO:0051726;GO:0005524;GO:0005634;GO:0106311;GO:0005956	protein serine/threonine kinase activity;protein serine kinase activity;cytosol;peptidyl-serine phosphorylation;peptidyl-threonine phosphorylation;regulation of cell cycle;ATP binding;nucleus;protein serine/threonine kinase activity;protein kinase CK2 complex	K03097	CSNK2A	http://www.genome.jp/dbget-bin/www_bget?ko:K03097	Ribosome biogenesis in eukaryotes;Circadian rhythm - plant	ko03008,ko04712	KOG0668	Casein kinase II, alpha subunit	sp|Q9AR27|HD6_ORYSI;sp|Q08467|CSK21_ARATH	Casein kinase II subunit alpha-2 OS=Oryza sativa subsp. indica OX=39946 GN=HD6 PE=2 SV=1;Casein kinase II subunit alpha-1 OS=Arabidopsis thaliana OX=3702 GN=CKA1 PE=1 SV=3
g31641	1723	7.27	7.71	6.41	27.32	22.61	19.04	1.25517	4.40449e-11	8.58482e-10	XP_031092099.1	beta-glucosidase 44-like [Ipomoea triloba]	GO:0005975;GO:0008422;GO:0004553	carbohydrate metabolic process;beta-glucosidase activity;hydrolase activity, hydrolyzing O-glycosyl compounds	K05350	bglB	http://www.genome.jp/dbget-bin/www_bget?ko:K05350	Phenylpropanoid biosynthesis;Starch and sucrose metabolism;Cyanoamino acid metabolism	ko00940,ko00500,ko00460	-	-	sp|Q9LV33|BGL44_ARATH	Beta-glucosidase 44 OS=Arabidopsis thaliana OX=3702 GN=BGLU44 PE=2 SV=1
g55352	5473	3.13	2.19	2.17	7.46	7.14	6.4	1.07182	4.74876e-11	9.21043e-10	XP_031105049.1	uncharacterized protein LOC116009965 [Ipomoea triloba]	-	-	-	-	-	-	-	-	-	sp|F4JTS8|NOV_ARATH	Protein NO VEIN OS=Arabidopsis thaliana OX=3702 GN=NOV PE=1 SV=1
g42011	1742	19.4	14.25	9.31	49.93	55.77	44.57	1.42522	4.87548e-11	9.4442e-10	XP_031117648.1;XP_031117657.1	GATA transcription factor 24-like isoform X1 [Ipomoea triloba];GATA transcription factor 24-like isoform X2 [Ipomoea triloba]	GO:0008270;GO:0005634;GO:0006355;GO:0043565	zinc ion binding;nucleus;regulation of transcription, DNA-templated;sequence-specific DNA binding	-	-	-	-	-	-	-	sp|Q8GXL7|GAT24_ARATH	GATA transcription factor 24 OS=Arabidopsis thaliana OX=3702 GN=GATA24 PE=1 SV=2
g15414	2604	3.75	3.55	3.73	10.69	10.42	10.41	1.09844	4.87802e-11	9.44429e-10	XP_031097857.1;XP_031097858.1	protein arginine N-methyltransferase 1.6 isoform X1 [Ipomoea triloba];protein arginine N-methyltransferase 1.6 isoform X2 [Ipomoea triloba]	GO:0016274	protein-arginine N-methyltransferase activity	K11438	PRMT7	http://www.genome.jp/dbget-bin/www_bget?ko:K11438	-	-	KOG1499;KOG2298	Protein arginine N-methyltransferase PRMT1 and related enzymes;Glycyl-tRNA synthetase and related class II tRNA synthetase	sp|Q944R7|ANM16_ARATH;sp|Q5VS72|ANM7_ORYSJ	Protein arginine N-methyltransferase 1.6 OS=Arabidopsis thaliana OX=3702 GN=PRMT16 PE=2 SV=2;Protein arginine N-methyltransferase 7 OS=Oryza sativa subsp. japonica OX=39947 GN=PRMT7 PE=2 SV=1
g4314	3061	59.15	41.61	35.08	135.7	121.47	165.41	1.28666	5.13086e-11	9.91177e-10	XP_031112931.1	linoleate 13S-lipoxygenase 2-1, chloroplastic [Ipomoea triloba]	GO:0046872;GO:0006633;GO:0034440;GO:0010597;GO:0031408;GO:0016702	metal ion binding;fatty acid biosynthetic process;lipid oxidation;green leaf volatile biosynthetic process;oxylipin biosynthetic process;oxidoreductase activity, acting on single donors with incorporation of molecular oxygen, incorporation of two atoms of oxygen	K00454	LOX2S	http://www.genome.jp/dbget-bin/www_bget?ko:K00454	Linoleic acid metabolism;alpha-Linolenic acid metabolism	ko00591,ko00592	-	-	sp|O24370|LOX21_SOLTU	Linoleate 13S-lipoxygenase 2-1, chloroplastic OS=Solanum tuberosum OX=4113 GN=LOX2.1 PE=1 SV=1
g41695	2422	0.62	0.78	0.36	4.06	3.97	2.72	2.22063	5.36955e-11	1.03499e-09	XP_031126370.1	poly [ADP-ribose] polymerase 2 [Ipomoea triloba]	GO:0070212;GO:0005634;GO:0003950;GO:1990404;GO:0006302;GO:0006471;GO:0005730	protein poly-ADP-ribosylation;nucleus;NAD+ ADP-ribosyltransferase activity;protein ADP-ribosylase activity;double-strand break repair;protein ADP-ribosylation;nucleolus	K10798	PARP2_3_4	http://www.genome.jp/dbget-bin/www_bget?ko:K10798	Base excision repair	ko03410	KOG1037	NAD+ ADP-ribosyltransferase Parp, required for poly-ADP ribosylation of nuclear proteins	sp|Q11207|PARP2_ARATH;sp|Q5Z8Q9|PRP2A_ORYSJ	Poly [ADP-ribose] polymerase 2 OS=Arabidopsis thaliana OX=3702 GN=PARP2 PE=2 SV=1;Poly [ADP-ribose] polymerase 2-A OS=Oryza sativa subsp. japonica OX=39947 GN=PARP2-A PE=3 SV=2
g25526	2270	2.04	1.38	1.68	8.15	6.53	5.5	1.56317	5.3912e-11	1.03824e-09	XP_031109510.1	auxin transporter-like protein 2 [Ipomoea triloba]	GO:0005886;GO:0016021;GO:0006865	plasma membrane;integral component of membrane;amino acid transport	K13946	AUX1,LAX	http://www.genome.jp/dbget-bin/www_bget?ko:K13946	Plant hormone signal transduction	ko04075	-	-	sp|Q9FEL7|LAX2_MEDTR	Auxin transporter-like protein 2 OS=Medicago truncatula OX=3880 GN=LAX2 PE=2 SV=1
g45675	1136	20.27	14.15	9.83	52.55	53.24	46.73	1.41724	5.46669e-11	1.05138e-09	XP_031129958.1;XP_019173242.1	eukaryotic translation initiation factor NCBP [Ipomoea triloba];PREDICTED: eukaryotic translation initiation factor NCBP [Ipomoea nil]	GO:0005737;GO:0003743;GO:0000340;GO:0016281	cytoplasm;translation initiation factor activity;RNA 7-methylguanosine cap binding;eukaryotic translation initiation factor 4F complex	K03259	EIF4E	http://www.genome.jp/dbget-bin/www_bget?ko:K03259	-	-	KOG1670	Translation initiation factor 4F, cap-binding subunit (eIF-4E) and related cap-binding proteins	sp|A3RCV9|IF4E3_WHEAT;sp|Q10NQ9|IF4E3_ORYSJ	Eukaryotic translation initiation factor NCBP OS=Triticum aestivum OX=4565 GN=NCBP PE=2 SV=1;Eukaryotic translation initiation factor NCBP OS=Oryza sativa subsp. japonica OX=39947 GN=NCBP PE=2 SV=1
[truncated: 1,999 more rows]

## Sheet: CK_L45-vs-DR_L45.known.up.DEG
GeneID	Length	CK_L45-1	CK_L45-2	CK_L45-3	DR_L45-1	DR_L45-2	DR_L45-3	logFC	Pvalue	FDR	Gene_name	NR_ID	NR_annotation	GO_ID	GO_term	KO_ID	KO_gene	KO_Hyperlink	KEGG_Pathway	Pathway_ID	KOG_ID	KOG_annotation	Swiss-Prot_ID	Swiss-Prot_annotation
[truncated: 1,666 more rows]

## Sheet: CK_R15-vs-DR_R15.known.up.DEG
GeneID	Length	CK_R15-1	CK_R15-2	CK_R15-3	DR_R15-1	DR_R15-2	DR_R15-3	logFC	Pvalue	FDR	Gene_name	NR_ID	NR_annotation	GO_ID	GO_term	KO_ID	KO_gene	KO_Hyperlink	KEGG_Pathway	Pathway_ID	KOG_ID	KOG_annotation	Swiss-Prot_ID	Swiss-Prot_annotation
[truncated: 2,779 more rows]

[truncated: 1 more sheets: CK_R45-vs-DR_R45.known.up.DEG]
