# Supplementary material for: Transcriptome Analysis Reveals Genes and Pathways Associated with Drought Tolerance of Early Stages in Sweet Potato (Ipomoea batatas (L.) Lam.)
Source: Genes (Basel). 2024 Jul 19;15(7):948. doi: 10.3390/genes15070948 (PMC11276569; doi:10.3390/genes15070948)
Supplement: Supplementary file 1 [file genes-15-00948-s001.zip › Supplemental_table_S3_DEGs_down.xlsx]

## Sheet: CK_L15-vs-DR_L15.known.down.DEG
GeneID	Length	CK_L15-1	CK_L15-2	CK_L15-3	DR_L15-1	DR_L15-2	DR_L15-3	logFC	Pvalue	FDR	Gene_name	NR_ID	NR_annotation	GO_ID	GO_term	KO_ID	KO_gene	KO_Hyperlink	KEGG_Pathway	Pathway_ID	KOG_ID	KOG_annotation	Swiss-Prot_ID	Swiss-Prot_annotation
g59342	1861	738.71	1342.36	952.01	393.51	369.35	492.36	-1.71799	8.4156e-11	1.58765e-09	2023-04-01	XP_031127382.1	5&apos;-adenylylsulfate reductase 1, chloroplastic-like [Ipomoea triloba]	GO:0004604;GO:0019344;GO:0016671;GO:0019419	phosphoadenylyl-sulfate reductase (thioredoxin) activity;cysteine biosynthetic process;oxidoreductase activity, acting on a sulfur group of donors, disulfide as acceptor;sulfate reduction	K05907	APR	http://www.genome.jp/dbget-bin/www_bget?ko:K05907	Sulfur metabolism	ko00920	KOG0191	Thioredoxin/protein disulfide isomerase	sp|P92979|APR1_ARATH	5&apos;-adenylylsulfate reductase 1, chloroplastic OS=Arabidopsis thaliana OX=3702 GN=APR1 PE=1 SV=2
g59648	956	429.8	435.28	424.06	231.82	243.32	238.4	-1.25055	3.45343e-20	1.80574e-18	2023-09-01	XP_031127281.1;XP_019165325.1;XP_019165324.1	stress enhanced protein 1, chloroplastic isoform X1 [Ipomoea triloba];PREDICTED: stress enhanced protein 1, chloroplastic isoform X2 [Ipomoea nil];PREDICTED: stress enhanced protein 1, chloroplastic isoform X1 [Ipomoea nil]	GO:0016021;GO:0009611;GO:0071492;GO:0071486;GO:0009535	integral component of membrane;response to wounding;cellular response to UV-A;cellular response to high light intensity;chloroplast thylakoid membrane	-	-	-	-	-	-	-	sp|Q9M7I9|STEP1_ARATH	Stress enhanced protein 1, chloroplastic OS=Arabidopsis thaliana OX=3702 GN=SEP1 PE=2 SV=1
g61386	1723	0.69	0.31	0.25	0.07	0.07	0.18	-2.32987	0.00715109	0.0290098	2023-10-02	XP_031120453.1	organic cation/carnitine transporter 2-like [Ipomoea triloba]	GO:0006817;GO:0016021;GO:0022857	phosphate ion transport;integral component of membrane;transmembrane transporter activity	-	-	-	-	-	KOG0255	Synaptic vesicle transporter SVOP and related transporters (major facilitator superfamily)	sp|O64515|OCT2_ARATH	Organic cation/carnitine transporter 2 OS=Arabidopsis thaliana OX=3702 GN=OCT2 PE=2 SV=1
g61385	1692	10.82	18.22	8.51	0.24	0.08	0.11	-6.87549	1.49119e-37	2.44803e-35	2023-10-03	XP_031119190.1	organic cation/carnitine transporter 3-like [Ipomoea triloba]	GO:0016021;GO:0022857;GO:0006817	integral component of membrane;transmembrane transporter activity;phosphate ion transport	-	-	-	-	-	-	-	sp|Q9SA38|OCT3_ARATH	Organic cation/carnitine transporter 3 OS=Arabidopsis thaliana OX=3702 GN=OCT3 PE=2 SV=1
g256	1762	3.76	11.76	11.25	2.85	2.34	2.57	-2.26186	5.88289e-08	7.32863e-07	2023-10-04	XP_031114705.1	organic cation/carnitine transporter 4-like isoform X1 [Ipomoea triloba]	GO:0006817;GO:0022857;GO:0016021	phosphate ion transport;transmembrane transporter activity;integral component of membrane	K08202	SLC22A4_5,OCTN	http://www.genome.jp/dbget-bin/www_bget?ko:K08202	-	-	KOG0255	Synaptic vesicle transporter SVOP and related transporters (major facilitator superfamily)	sp|Q9LHQ6|OCT4_ARATH	Organic cation/carnitine transporter 4 OS=Arabidopsis thaliana OX=3702 GN=OCT4 PE=2 SV=1
g31745	814	271.59	276.36	212.28	4.5	3.14	3.25	-6.55925	1.17261e-202	8.50223e-199	-	-	-	-	-	-	-	-	-	-	-	-	-	-
g31750	736	492.55	486.14	370.73	8.18	4.91	7.9	-6.42571	2.12105e-195	1.3182e-191	-	-	-	-	-	-	-	-	-	-	-	-	-	-
g31840	742	1185.56	1119.27	778.88	27.73	19.03	17.95	-5.98881	3.79402e-186	2.06319e-182	-	-	-	-	-	-	-	-	-	-	-	-	-	-
g31839	749	515.16	405.63	324.28	9.31	5.09	7.03	-6.2743	1.53317e-175	7.411e-172	-	BAF36306.1	hypothetical protein [Ipomoea trifida]	-	-	-	-	-	-	-	-	-	-	-
g31830	806	206.34	153.15	168.61	3.8	4.58	1.79	-6.13404	3.09017e-132	7.90792e-129	-	-	-	-	-	-	-	-	-	-	-	-	-	-
g25025	644	1095.92	942.63	987.85	123.98	104.74	134.41	-3.46621	4.80595e-118	9.50355e-115	-	-	-	-	-	-	-	-	-	-	-	-	-	-
g31747	746	141.87	142.85	173.92	0.71	0.41	1.5	-7.92537	7.95731e-102	1.15392e-98	-	-	-	-	-	-	-	-	-	-	-	-	-	-
g15562	697	221.27	196.42	200.44	2.35	2.69	6.06	-6.20474	7.23319e-101	1.01507e-97	-	XP_031097327.1	14 kDa proline-rich protein DC2.15-like [Ipomoea triloba]	-	-	-	-	-	-	-	-	-	sp|P14009|14KD_DAUCA	14 kDa proline-rich protein DC2.15 OS=Daucus carota OX=4039 PE=2 SV=1
g21510	1959	23.28	21.32	27.59	0.96	0.76	1.12	-5.26822	2.3864e-98	2.96622e-95	-	XP_031101604.1	acyl-lipid (9-3)-desaturase-like [Ipomoea triloba]	GO:0006629;GO:0016491;GO:0016021	lipid metabolic process;oxidoreductase activity;integral component of membrane	K21737	ACET6,DES6	http://www.genome.jp/dbget-bin/www_bget?ko:K21737	-	-	KOG4232	Delta 6-fatty acid desaturase/delta-8 sphingolipid desaturase	sp|O04353|DES6_BOROF	Acyl-lipid (9-3)-desaturase OS=Borago officinalis OX=13363 PE=1 SV=1
g42540	939	109.23	100.45	61.1	3.2	2.85	3.16	-5.28342	7.27719e-97	8.5564e-94	-	XP_031120102.1	xyloglucan endotransglucosylase/hydrolase 2-like [Ipomoea triloba]	GO:0048046;GO:0016021;GO:0010411;GO:0005618;GO:0016762;GO:0071555;GO:0042546;GO:0004553	apoplast;integral component of membrane;xyloglucan metabolic process;cell wall;xyloglucan:xyloglucosyl transferase activity;cell wall organization;cell wall biogenesis;hydrolase activity, hydrolyzing O-glycosyl compounds	K08235	E2.4.1.207	http://www.genome.jp/dbget-bin/www_bget?ko:K08235	-	-	-	-	sp|P35694|XTH2_SOYBN	Xyloglucan endotransglucosylase/hydrolase 2 OS=Glycine max OX=3847 PE=2 SV=1
g46487	1022	64.62	70.39	68.39	7.26	6.57	6.26	-3.769	6.09988e-92	6.17138e-89	-	XP_031094146.1	uncharacterized protein LOC115998659 [Ipomoea triloba]	-	-	-	-	-	-	-	-	-	-	-
g9365	1036	79.1	62.27	47.31	5.54	6.65	5.88	-3.78786	1.12833e-74	7.32642e-72	-	XP_031113983.1	acidic endochitinase-like [Ipomoea triloba]	GO:0004553;GO:0005975	hydrolase activity, hydrolyzing O-glycosyl compounds;carbohydrate metabolic process	K01183	E3.2.1.14	http://www.genome.jp/dbget-bin/www_bget?ko:K01183	Amino sugar and nucleotide sugar metabolism	ko00520	KOG4701	Chitinase	sp|P29060|CHIA_TOBAC	Acidic endochitinase OS=Nicotiana tabacum OX=4097 PE=1 SV=1
g46492	2128	104.78	87.83	55.6	8.52	7.42	7.84	-3.79425	3.14451e-73	1.92674e-70	-	XP_031129780.1	uncharacterized protein LOC116031655 [Ipomoea triloba]	GO:0016021	integral component of membrane	-	-	-	-	-	-	-	-	-
g58344	490	152.57	120.04	125.05	4.79	6.16	10.6	-4.59212	4.56978e-64	2.07087e-61	-	-	-	-	-	-	-	-	-	-	-	-	-	-
g59403	1982	129.47	74.97	71.82	7.95	7.68	10.99	-3.76856	2.34962e-58	9.04581e-56	-	XP_031127941.1	uncharacterized protein LOC116030005 [Ipomoea triloba]	GO:0016021	integral component of membrane	-	-	-	-	-	-	-	-	-
g4987	546	359.53	460.68	391.91	68.98	70.98	61.98	-3.0046	4.6542e-57	1.67336e-54	-	XP_019162993.1	PREDICTED: uncharacterized protein LOC109159318 [Ipomoea nil]	GO:0009507	chloroplast	-	-	-	-	-	-	-	-	-
g7816	982	178.17	106.47	67.35	5.96	5.51	7.46	-4.59438	5.91256e-56	1.96351e-53	-	XP_031113198.1	xyloglucan endotransglucosylase/hydrolase 2-like [Ipomoea triloba]	GO:0048046;GO:0005975;GO:0016762;GO:0042546;GO:0004553;GO:0010411;GO:0005618;GO:0016021;GO:0071555	apoplast;carbohydrate metabolic process;xyloglucan:xyloglucosyl transferase activity;cell wall biogenesis;hydrolase activity, hydrolyzing O-glycosyl compounds;xyloglucan metabolic process;cell wall;integral component of membrane;cell wall organization	K08235	E2.4.1.207	http://www.genome.jp/dbget-bin/www_bget?ko:K08235	-	-	-	-	sp|P35694|XTH2_SOYBN	Xyloglucan endotransglucosylase/hydrolase 2 OS=Glycine max OX=3847 PE=2 SV=1
g46501	880	153.63	236.81	204.98	7.7	13.98	13.53	-4.52416	1.34299e-55	4.36012e-53	-	XP_031125388.1	uncharacterized protein LOC116027779 [Ipomoea triloba]	-	-	-	-	-	-	-	-	-	-	-
g38296	936	999.81	1194.59	1183.02	108.72	98.36	157.09	-3.63883	3.37737e-55	1.07247e-52	-	XP_019155907.1	PREDICTED: glycine-rich cell wall structural protein 1-like [Ipomoea nil]	-	-	-	-	-	-	-	-	-	-	-
g17531	7304	4.51	3.87	6.14	0.2	0.35	0.41	-4.42608	8.91699e-54	2.71276e-51	-	XP_031095761.1;XP_031095762.1	uncharacterized protein LOC115999938 isoform X7 [Ipomoea triloba];uncharacterized protein LOC115999938 isoform X8 [Ipomoea triloba]	-	-	-	-	-	-	-	-	-	-	-
g59578	1433	145.76	214.56	60.35	4.7	3.97	3.55	-5.53217	7.61331e-52	2.16477e-49	-	XP_031128831.1	uncharacterized protein LOC116030658 [Ipomoea triloba]	-	-	-	-	-	-	-	-	-	-	-
g9017	2039	79.17	64.33	60.16	26.13	25.93	25.28	-1.80565	1.16749e-48	3.07821e-46	-	XP_031112303.1	uncharacterized protein LOC116016267 [Ipomoea triloba]	-	-	-	-	-	-	-	-	-	-	-
g1069	1094	25.89	21.23	33.46	0.3	1.03	1.26	-5.39071	1.00584e-44	2.29099e-42	-	KAF3647827.1	hypothetical protein FXO37_19742 [Capsicum annuum]	-	-	-	-	-	-	-	-	-	-	-
g46502	870	487.62	698.49	639.03	25.07	39.45	57.33	-4.34199	1.0633e-44	2.39677e-42	-	XP_031125352.1;XP_019176041.1	induced stolen tip protein TUB8-like [Ipomoea triloba];PREDICTED: uncharacterized protein LOC109171407 [Ipomoea nil]	-	-	-	-	-	-	-	-	-	-	-
g50612	617	130.79	139.98	150.93	14.86	12.36	21.97	-3.51351	1.19053e-44	2.66974e-42	-	-	-	-	-	-	-	-	-	-	-	-	-	-
g49940	1940	132.46	148.23	145.54	42.43	44.78	39.8	-2.18266	7.0393e-43	1.51603e-40	-	XP_031122218.1	stearoyl-[acyl-carrier-protein] 9-desaturase, chloroplastic [Ipomoea triloba]	GO:0045300;GO:0009570;GO:0006631;GO:0046872;GO:0009507;GO:0006633	acyl-[acyl-carrier-protein] desaturase activity;chloroplast stroma;fatty acid metabolic process;metal ion binding;chloroplast;fatty acid biosynthetic process	K03921	FAB2,SSI2,desA1	http://www.genome.jp/dbget-bin/www_bget?ko:K03921	Biosynthesis of unsaturated fatty acids;Fatty acid biosynthesis	ko01040,ko00061	-	-	sp|P22337|STAD_RICCO	Stearoyl-[acyl-carrier-protein] 9-desaturase, chloroplastic OS=Ricinus communis OX=3988 PE=1 SV=1
g25901	2554	58.81	55.61	53.21	19.1	21.41	21.2	-1.86773	5.79003e-42	1.18258e-39	-	XP_031108355.1	beta-galactosidase-like [Ipomoea triloba]	GO:0030246;GO:0005618;GO:0004565;GO:0005975;GO:0005773	carbohydrate binding;cell wall;beta-galactosidase activity;carbohydrate metabolic process;vacuole	-	-	-	-	-	-	-	sp|P48981|BGAL_MALDO	Beta-galactosidase OS=Malus domestica OX=3750 PE=1 SV=1
g35168	452	76.49	131	85.14	3.47	4.61	5.98	-4.81188	1.1623e-41	2.33017e-39	-	XP_031090921.1	uncharacterized protein LOC115995913 [Ipomoea triloba]	-	-	-	-	-	-	-	-	-	-	-
g1764	2108	33.03	30.4	29.44	11.38	10.91	12.36	-1.85289	5.10717e-41	9.91886e-39	-	AAD01606.1;AAK71505.2	beta-fructofuranosidase [Ipomoea batatas];soluble acid invertase Ib2FRUCT3 [Ipomoea batatas]	GO:0005775;GO:0016021;GO:0005618;GO:0005576;GO:0004575;GO:0005773;GO:0005975	vacuolar lumen;integral component of membrane;cell wall;extracellular region;sucrose alpha-glucosidase activity;vacuole;carbohydrate metabolic process	K01193	INV,sacA	http://www.genome.jp/dbget-bin/www_bget?ko:K01193	Galactose metabolism;Starch and sucrose metabolism	ko00052,ko00500	-	-	sp|P93761|INV1_CAPAN	Acid beta-fructofuranosidase AIV-18 OS=Capsicum annuum OX=4072 PE=2 SV=1
g59143	969	233.6	247.53	204.59	54.44	43.88	63.09	-2.50601	1.32758e-40	2.47876e-38	-	XP_031126040.1	protein E6-like [Ipomoea triloba]	GO:0003677	DNA binding	-	-	-	-	-	-	-	-	-
g29919	744	55.53	54.4	38.15	10.13	8.07	9.46	-2.82913	9.66566e-40	1.73758e-37	-	XP_031107396.1	uncharacterized protein LOC116012067 [Ipomoea triloba]	-	-	-	-	-	-	-	-	-	-	-
g15324	1583	12.23	12.64	13.2	1.87	1.7	2.59	-3.10071	1.1773e-39	2.09906e-37	-	XP_019195732.1;XP_019195734.1	PREDICTED: uncharacterized protein LOC109189578 isoform X1 [Ipomoea nil];PREDICTED: uncharacterized protein LOC109189578 isoform X2 [Ipomoea nil]	-	-	-	-	-	-	-	-	-	-	-
g21515	1741	134.17	161.58	164.38	35.4	23.78	32.93	-2.76013	2.49135e-39	4.388e-37	-	XP_031102112.1	acyl-lipid (9-3)-desaturase-like [Ipomoea triloba]	GO:0006629;GO:0016021;GO:0016491;GO:0003677	lipid metabolic process;integral component of membrane;oxidoreductase activity;DNA binding	K21737	ACET6,DES6	http://www.genome.jp/dbget-bin/www_bget?ko:K21737	-	-	KOG4232	Delta 6-fatty acid desaturase/delta-8 sphingolipid desaturase	sp|O04353|DES6_BOROF	Acyl-lipid (9-3)-desaturase OS=Borago officinalis OX=13363 PE=1 SV=1
g48822	2266	15.68	14.18	15.21	5.13	4.23	4.3	-2.15613	8.59222e-39	1.48332e-36	-	XP_031123014.1	uncharacterized protein LOC116025804 isoform X1 [Ipomoea triloba]	-	-	-	-	-	-	-	-	-	-	-
g48732	2403	32.5	25.35	30.06	11.53	9.79	9.16	-1.95818	1.59514e-37	2.59907e-35	-	XP_031123016.1;XP_031123014.1	uncharacterized protein LOC116025804 isoform X2 [Ipomoea triloba];uncharacterized protein LOC116025804 isoform X1 [Ipomoea triloba]	-	-	-	-	-	-	-	-	-	-	-
g59894	702	268.03	218.12	179.61	75.63	66.73	77.62	-1.99745	3.61333e-37	5.75803e-35	-	TMX02937.1	hypothetical protein EJD97_019257 [Solanum chilense]	-	-	-	-	-	-	-	-	-	-	-
g12074	934	40.88	34.41	28.2	4.63	5.53	7.29	-2.96912	1.18971e-36	1.84847e-34	-	XP_031101010.1	uncharacterized protein LOC116004947 [Ipomoea triloba]	-	-	-	-	-	-	-	-	-	-	-
g5524	1721	36.9	45.07	24.2	5.04	4.08	5.89	-3.2453	2.50251e-35	3.66563e-33	-	XP_031110818.1	uncharacterized protein LOC116014983 [Ipomoea triloba]	-	-	-	-	-	-	-	-	-	-	-
g59850	850	31.53	31.28	24.7	4.25	2.18	4.69	-3.38675	6.55863e-34	9.05798e-32	-	XP_031126519.1	uncharacterized protein LOC116028832 [Ipomoea triloba]	-	-	-	-	-	-	-	-	-	-	-
g46736	1712	22.76	23.67	24.32	7.84	6.9	5.78	-2.22123	1.05586e-33	1.44902e-31	-	XP_031095596.1	spore wall protein 2-like isoform X1 [Ipomoea triloba]	GO:0016021	integral component of membrane	-	-	-	-	-	-	-	-	-
g664	1159	34.68	50.41	38.76	7.41	8.55	8.2	-2.80578	1.31414e-33	1.78101e-31	-	XP_019177315.1	PREDICTED: tropinone reductase homolog [Ipomoea nil]	-	-	K08081	TR1	http://www.genome.jp/dbget-bin/www_bget?ko:K08081	Tropane, piperidine and pyridine alkaloid biosynthesis	ko00960	-	-	sp|P50165|TRNH_DATST	Tropinone reductase homolog OS=Datura stramonium OX=4076 PE=2 SV=1
g60270	1567	506.94	428.65	498.47	142.81	126.96	174.69	-2.11084	2.28494e-33	3.06803e-31	-	XP_031118390.1	tubulin alpha-4 chain [Ipomoea triloba]	GO:0007017;GO:0005874;GO:0005200;GO:0003924;GO:0005525	microtubule-based process;microtubule;structural constituent of cytoskeleton;GTPase activity;GTP binding	K07374	TUBA	http://www.genome.jp/dbget-bin/www_bget?ko:K07374	Phagosome	ko04145	KOG1376	Alpha tubulin	sp|Q6VAF9|TBA4_GOSHI	Tubulin alpha-4 chain OS=Gossypium hirsutum OX=3635 PE=2 SV=1
g11993	1707	79	71.27	69.18	36.73	37.26	35.48	-1.42467	3.97623e-33	5.24187e-31	-	XP_031097062.1	uncharacterized protein LOC116001316 [Ipomoea triloba]	-	-	-	-	-	-	-	-	-	-	-
g26524	1282	35.08	37.71	33.74	12.08	13.01	11.01	-2.00114	1.88325e-32	2.42393e-30	-	XP_031109755.1	uncharacterized protein LOC116013929 [Ipomoea triloba]	-	-	-	-	-	-	-	-	-	-	-
g55309	805	14.33	15.94	14.48	0.99	0.98	1.63	-4.05882	9.28518e-32	1.15743e-29	-	XP_009786429.1	PREDICTED: uncharacterized protein LOC104234552 [Nicotiana sylvestris]	-	-	-	-	-	-	-	-	-	-	-
g42782	1785	22.82	22.61	21.67	7.14	5.96	7.93	-2.12934	2.42719e-31	2.93312e-29	-	XP_031114459.1	uncharacterized protein LOC116018074 [Ipomoea triloba]	-	-	-	-	-	-	-	-	-	-	-
g16567	792	84.72	119.52	102.7	25.1	25.67	23.79	-2.47374	8.5868e-31	1.02345e-28	-	XP_019157314.1;XP_031097862.1	PREDICTED: uncharacterized protein LOC109153882 isoform X1 [Ipomoea nil];uncharacterized protein LOC116001998 [Ipomoea triloba]	GO:0009535;GO:0016021	chloroplast thylakoid membrane;integral component of membrane	-	-	-	-	-	-	-	-	-
g24316	1605	33223.4	34891.8	35001.1	6040.04	6184.61	9805.16	-2.64933	1.10138e-30	1.30557e-28	-	AFU50381.1	chloroplast ribulose bisphosphate carboxylase/oxygenase activase small isoform [Ipomoea batatas]	GO:0016887;GO:0005524;GO:0009536	ATP hydrolysis activity;ATP binding;plastid	-	-	-	-	-	-	-	sp|Q40460|RCA1_TOBAC	Ribulose bisphosphate carboxylase/oxygenase activase 1, chloroplastic OS=Nicotiana tabacum OX=4097 PE=1 SV=1
g61579	1716	298.71	251.71	292.9	78.49	67.91	100.54	-2.19259	1.15471e-30	1.36507e-28	-	XP_031118390.1	tubulin alpha-4 chain [Ipomoea triloba]	GO:0000278;GO:0005874;GO:0007017;GO:0003924;GO:0005200;GO:0005737;GO:0005525;GO:0000226	mitotic cell cycle;microtubule;microtubule-based process;GTPase activity;structural constituent of cytoskeleton;cytoplasm;GTP binding;microtubule cytoskeleton organization	K07374	TUBA	http://www.genome.jp/dbget-bin/www_bget?ko:K07374	Phagosome	ko04145	KOG1376	Alpha tubulin	sp|Q6VAF9|TBA4_GOSHI	Tubulin alpha-4 chain OS=Gossypium hirsutum OX=3635 PE=2 SV=1
g38521	753	173.73	185.86	197.47	38.88	47.31	55.89	-2.39012	1.52938e-30	1.80309e-28	-	XP_031123944.1	glycine-rich cell wall structural protein [Ipomoea triloba]	-	-	-	-	-	-	-	-	-	-	-
g14736	843	69.26	83.2	139.89	10.66	6.74	11.36	-3.7746	2.34955e-29	2.52382e-27	-	XP_019199956.1;XP_031096682.1	PREDICTED: uncharacterized protein LOC109193556 [Ipomoea nil];glycine-rich cell wall structural protein 1.8 [Ipomoea triloba]	-	-	-	-	-	-	-	-	-	-	-
g268	471	133.63	130.17	101.79	40.88	39.67	41.98	-1.98112	1.32392e-28	1.33633e-26	-	XP_031104422.1	dynein light chain 2, cytoplasmic-like [Ipomoea triloba]	GO:0051959;GO:0007017;GO:2000582;GO:0005737;GO:0005874;GO:0030286;GO:0045505;GO:0005789	dynein light intermediate chain binding;microtubule-based process;obsolete positive regulation of microtubule motor activity, plus-end-directed;cytoplasm;microtubule;dynein complex;dynein intermediate chain binding;endoplasmic reticulum membrane	K10418	DYNLL	http://www.genome.jp/dbget-bin/www_bget?ko:K10418	-	-	KOG3430	Dynein light chain type 1	sp|O02414|DYL1_HELCR	Dynein light chain LC6, flagellar outer arm OS=Heliocidaris crassispina OX=1043166 PE=3 SV=1
g54847	4494	4.49	5.88	6.56	0.94	0.98	1.19	-2.88551	1.43587e-28	1.44597e-26	-	XP_031105375.1	putative leucine-rich repeat-containing protein DDB_G0290503 [Ipomoea triloba]	GO:0016021	integral component of membrane	K20283	GOLGA4	http://www.genome.jp/dbget-bin/www_bget?ko:K20283	-	-	-	-	-	-
g31748	692	27.39	23.45	16.68	0.16	0.14	0.61	-6.73541	1.4698e-28	1.47673e-26	-	-	-	-	-	-	-	-	-	-	-	-	-	-
g13783	1468	30.35	26.62	23.02	5.75	8.69	5.37	-2.43244	1.66948e-28	1.67348e-26	-	QGW08804.1	sucrose transporter 3 [Ipomoea batatas]	GO:0005773;GO:0006817;GO:0016020;GO:0005887;GO:0005985;GO:0005886;GO:0008515;GO:0008506	vacuole;phosphate ion transport;membrane;integral component of plasma membrane;sucrose metabolic process;plasma membrane;sucrose transmembrane transporter activity;sucrose:proton symporter activity	K15378	SLC45A1_2_4	http://www.genome.jp/dbget-bin/www_bget?ko:K15378	-	-	-	-	sp|Q03411|SUT_SPIOL	Sucrose transport protein OS=Spinacia oleracea OX=3562 PE=2 SV=1
g38155	2092	12.41	6.98	10.84	1.88	1.27	1.93	-2.98398	2.54596e-28	2.50587e-26	-	XP_031124677.1	plastidic ATP/ADP-transporter-like [Ipomoea triloba]	GO:0006817;GO:0016021;GO:0005471;GO:0031969;GO:0005524	phosphate ion transport;integral component of membrane;ATP:ADP antiporter activity;chloroplast membrane;ATP binding	K03301	TC.AAA	http://www.genome.jp/dbget-bin/www_bget?ko:K03301	-	-	-	-	sp|O24381|TLC1_SOLTU	Plastidic ATP/ADP-transporter OS=Solanum tuberosum OX=4113 PE=2 SV=2
g15938	980	18.81	25	13.15	2.44	2.58	2.11	-3.43612	3.38579e-28	3.30258e-26	-	XP_019181587.1	PREDICTED: osmotin-like protein OSML81 [Ipomoea nil]	GO:0006952;GO:0005576	defense response;extracellular region	-	-	-	-	-	-	-	sp|P50702|OS81_SOLCO	Osmotin-like protein OSML81 OS=Solanum commersonii OX=4109 PE=2 SV=1
g21004	821	1179.5	1406.76	1792.79	383.16	337.98	389.83	-2.41595	4.46646e-28	4.34695e-26	-	XP_031103322.1	14 kDa proline-rich protein DC2.15-like [Ipomoea triloba]	-	-	-	-	-	-	-	-	-	sp|P14009|14KD_DAUCA	14 kDa proline-rich protein DC2.15 OS=Daucus carota OX=4039 PE=2 SV=1
g25684	862	27.46	35.53	13.73	2.29	1.78	1.04	-4.32575	1.3943e-27	1.31579e-25	-	XP_031109917.1	uncharacterized protein LOC116014070 [Ipomoea triloba]	-	-	-	-	-	-	-	-	-	-	-
g29918	1156	95.28	38.39	36.31	7.57	6.02	7.62	-3.37369	3.20341e-27	2.96513e-25	-	XP_031107395.1	calmodulin-like protein 1 [Ipomoea triloba]	GO:0005509	calcium ion binding	K13448	CML	http://www.genome.jp/dbget-bin/www_bget?ko:K13448	Plant-pathogen interaction	ko04626	-	-	sp|A0T2M3|POLC4_HESAR	Polcalcin Cup a 4 OS=Hesperocyparis arizonica OX=49011 PE=1 SV=1
g20022	642	4617.43	5178.58	5571	1518.95	1603.26	1880.28	-2.03883	5.69232e-27	5.14841e-25	-	XP_031094388.1	uncharacterized protein LOC115998867 [Ipomoea triloba]	GO:0015979;GO:0009523;GO:0016021	photosynthesis;photosystem II;integral component of membrane	-	-	-	-	-	-	-	-	-
g9390	557	152.43	428.54	304.57	15.32	31	21.25	-4.15527	8.69998e-27	7.77174e-25	-	XP_009798430.1	PREDICTED: uncharacterized protein LOC104244657 [Nicotiana sylvestris]	-	-	-	-	-	-	-	-	-	-	-
g38129	852	29.95	23.61	23.5	8.49	9.07	7.21	-2.05613	1.32294e-26	1.16035e-24	-	XP_031131344.1	uncharacterized protein LOC116032771 [Ipomoea triloba]	GO:0016021;GO:0009507	integral component of membrane;chloroplast	-	-	-	-	-	-	-	-	-
g24531	2093	28.9	17.38	12.98	3.23	4.35	3.72	-2.78271	5.77785e-26	4.84316e-24	-	XP_031103302.1	uncharacterized protein LOC116006921 [Ipomoea triloba]	GO:0016021;GO:0008168	integral component of membrane;methyltransferase activity	-	-	-	-	-	-	-	-	-
g57015	1927	30.91	33.43	36.72	11.29	7.67	10.74	-2.20468	9.00443e-26	7.4615e-24	-	XP_031128997.1	uncharacterized protein LOC116030802 [Ipomoea triloba]	-	-	-	-	-	-	-	-	-	-	-
g43972	1091	74.94	66.5	45.77	26.17	17.94	19.32	-2.01082	1.24734e-25	1.02193e-23	-	XP_031094329.1;XP_031094335.1;XP_031098217.1	protein PYRICULARIA ORYZAE RESISTANCE 21-like isoform X1 [Ipomoea triloba];anther-specific proline-rich protein APG-like isoform X2 [Ipomoea triloba];heavy metal-associated isoprenylated plant protein 6 [Ipomoea triloba]	GO:0046872	metal ion binding	-	-	-	-	-	-	-	-	-
g34198	757	54.94	48.27	27.97	9.38	8.4	9.74	-2.64995	3.73954e-25	2.98504e-23	-	XP_031129878.1	pathogenesis-related protein PR-1 type-like [Ipomoea triloba]	GO:0005576;GO:0005615;GO:0006952;GO:0009607	extracellular region;extracellular space;defense response;response to biotic stimulus	K13449	PR1	http://www.genome.jp/dbget-bin/www_bget?ko:K13449	MAPK signaling pathway - plant;Plant hormone signal transduction;Plant-pathogen interaction	ko04016,ko04075,ko04626	-	-	sp|Q41359|PR1_SAMNI	Pathogenesis-related protein PR-1 type OS=Sambucus nigra OX=4202 PE=2 SV=1
g47107	1793	141.26	242.1	283.59	43.7	38.46	42.22	-2.85702	4.01705e-25	3.20069e-23	-	XP_031122893.1	omega-6 fatty acid desaturase, chloroplastic [Ipomoea triloba]	GO:0006629;GO:0016021	lipid metabolic process;integral component of membrane	K10255	FAD6,desA	http://www.genome.jp/dbget-bin/www_bget?ko:K10255	-	-	-	-	sp|P48627|FAD6C_BRANA	Omega-6 fatty acid desaturase, chloroplastic OS=Brassica napus OX=3708 PE=1 SV=1
g33365	4244	8.23	7.05	9.64	2.92	2.83	2.4	-2.04982	4.48956e-25	3.55763e-23	-	XP_031090776.1	myosin-11-like isoform X2 [Ipomoea triloba]	GO:0044772;GO:0005737;GO:0016021;GO:0000307;GO:0016538;GO:0005634;GO:0000079	mitotic cell cycle phase transition;cytoplasm;integral component of membrane;cyclin-dependent protein kinase holoenzyme complex;cyclin-dependent protein serine/threonine kinase regulator activity;nucleus;regulation of cyclin-dependent protein serine/threonine kinase activity	K20283	GOLGA4	http://www.genome.jp/dbget-bin/www_bget?ko:K20283	-	-	-	-	-	-
g1250	742	198.42	148.94	108.11	46.18	50.16	51.13	-2.03506	5.98545e-25	4.64155e-23	-	KAB2020741.1	hypothetical protein ES319_D07G089300v1, partial [Gossypium barbadense]	GO:0005576;GO:0016021	extracellular region;integral component of membrane	-	-	-	-	-	-	-	-	-
g9963	619	1539.05	1840.63	1588.4	598.13	653.82	680.69	-1.77877	6.77124e-25	5.21374e-23	-	XP_031099884.1	uncharacterized protein LOC116004091 [Ipomoea triloba]	GO:0009507	chloroplast	-	-	-	-	-	-	-	-	-
g40762	1783	51.94	44.67	24.17	13.33	12.1	12.96	-2.17743	1.05409e-24	8.01698e-23	-	XP_019160918.1;XP_031120233.1	PREDICTED: uncharacterized protein LOC109157470 [Ipomoea nil];uncharacterized protein LOC116023377 [Ipomoea triloba]	-	-	-	-	-	-	-	-	-	-	-
g30008	1063	11.8	7.5	8.61	0.37	0.56	1.24	-4.13156	1.28397e-23	8.99479e-22	-	XP_031109162.1	uncharacterized protein LOC116013504 [Ipomoea triloba]	-	-	-	-	-	-	-	-	-	-	-
g61637	1047	8.72	8.87	11.12	0.86	0	0.43	-4.96729	2.44306e-23	1.68436e-21	-	XP_019186559.1	PREDICTED: probable disease resistance protein At1g58390 [Ipomoea nil]	-	-	-	-	-	-	-	-	-	-	-
g44770	2081	181.02	173.83	179.8	73.53	76.88	87.73	-1.51403	4.28474e-23	2.90348e-21	-	XP_031121710.1	glutamine synthetase leaf isozyme, chloroplastic [Ipomoea triloba]	GO:0004356;GO:0006542;GO:0005524	glutamate-ammonia ligase activity;glutamine biosynthetic process;ATP binding	K01915	glnA,GLUL	http://www.genome.jp/dbget-bin/www_bget?ko:K01915	Alanine, aspartate and glutamate metabolism;Arginine biosynthesis;Glyoxylate and dicarboxylate metabolism;Nitrogen metabolism	ko00250,ko00220,ko00630,ko00910	KOG0683	Glutamine synthetase	sp|P15102|GLNA4_PHAVU	Glutamine synthetase leaf isozyme, chloroplastic OS=Phaseolus vulgaris OX=3885 PE=2 SV=1
g5789	1551	181.46	182.48	183.66	91.46	93.58	97.5	-1.38247	5.21777e-23	3.49759e-21	-	XP_031114058.1	uncharacterized protein LOC116017590 [Ipomoea triloba]	GO:0046872;GO:0042128;GO:0051537;GO:0008942	metal ion binding;nitrate assimilation;2 iron, 2 sulfur cluster binding;nitrite reductase [NAD(P)H] activity	-	-	-	-	-	-	-	-	-
g29906	831	2018.66	1931.93	1859.46	1134.57	1170.48	1138.97	-1.17148	5.60676e-23	3.7513e-21	-	XP_019185723.1	PREDICTED: thioredoxin F-type, chloroplastic-like [Ipomoea nil]	-	-	K03671	trxA	http://www.genome.jp/dbget-bin/www_bget?ko:K03671	-	-	KOG0907	Thioredoxin	sp|P29450|TRXF_PEA	Thioredoxin F-type, chloroplastic OS=Pisum sativum OX=3888 PE=2 SV=1
g23683	1274	16.63	36.63	33.43	4.74	3.68	3.42	-3.33567	5.77397e-23	3.85262e-21	-	XP_031101769.1	uncharacterized protein LOC116005664 [Ipomoea triloba]	GO:0016021	integral component of membrane	-	-	-	-	-	-	-	-	-
g60697	1848	38.5	37.57	31.89	18.16	19.19	16.95	-1.43466	1.19989e-22	7.81438e-21	-	XP_031119503.1;XP_031119506.1	uncharacterized protein LOC116022778 isoform X1 [Ipomoea triloba];uncharacterized protein LOC116022778 isoform X2 [Ipomoea triloba]	-	-	-	-	-	-	-	-	-	-	-
g53591	1530	6	5.12	4.87	0.65	0.73	0.91	-3.1786	2.45407e-22	1.56543e-20	-	XP_031106857.1	uncharacterized protein LOC116011435 [Ipomoea triloba]	-	-	-	-	-	-	-	-	-	-	-
g30922	849	21.02	9.67	9.72	1.62	1.49	0.97	-3.72435	7.60908e-22	4.61038e-20	-	XP_031091839.1	uncharacterized protein LOC115996643 [Ipomoea triloba]	-	-	-	-	-	-	-	-	-	-	-
g25826	1109	22.71	22.05	20.1	7.2	9.28	6.86	-1.8961	1.03574e-21	6.19789e-20	-	XP_031110401.1	uncharacterized protein LOC116014479 [Ipomoea triloba]	-	-	-	-	-	-	-	-	-	-	-
g31842	415	32.97	48.59	44.29	1.37	0	0.64	-6.45824	1.8279e-21	1.06883e-19	-	-	-	-	-	-	-	-	-	-	-	-	-	-
g25520	784	15.98	20.55	23.27	4.2	2.35	3.38	-3.02783	2.01517e-21	1.1736e-19	-	XP_031110396.1	protein yippee-like [Ipomoea triloba]	GO:0016021;GO:0000151;GO:0046872	integral component of membrane;ubiquitin ligase complex;metal ion binding	-	-	-	-	-	-	-	sp|P59234|YIPL_SOLTU	Protein yippee-like OS=Solanum tuberosum OX=4113 PE=2 SV=1
g20029	1249	114.69	119.75	86.12	52.12	44.86	43.34	-1.61032	2.63327e-21	1.52338e-19	-	XP_031095669.1;XP_031095668.1	uncharacterized protein LOC115999868 isoform X2 [Ipomoea triloba];uncharacterized protein LOC115999868 isoform X1 [Ipomoea triloba]	GO:0008080	N-acetyltransferase activity	-	-	-	-	-	-	-	-	-
g17230	815	174.71	207.26	161.14	67.12	78.73	53.35	-1.87353	5.08565e-21	2.87333e-19	-	XP_019182407.1	PREDICTED: uncharacterized protein LOC109177496 [Ipomoea nil]	-	-	-	-	-	-	-	-	-	-	-
g60398	1248	67.85	41.64	49.28	23.27	19.63	22.57	-1.68327	6.21727e-21	3.48552e-19	-	XP_031119871.1	uncharacterized protein LOC116023056 [Ipomoea triloba]	GO:0016021	integral component of membrane	-	-	-	-	-	-	-	-	-
g1705	926	311.26	434.54	359.47	147.87	124.4	101.28	-2.00601	6.35573e-21	3.55856e-19	-	XP_031114774.1	uncharacterized protein LOC116018888 [Ipomoea triloba]	GO:0005634;GO:0009658;GO:0045893;GO:0003677;GO:0008270	nucleus;chloroplast organization;positive regulation of transcription, DNA-templated;DNA binding;zinc ion binding	-	-	-	-	-	-	-	-	-
g45668	2713	114.72	115.33	126.66	65.81	58.8	60.82	-1.37921	6.7431e-21	3.76092e-19	-	XP_031104415.1	pyrophosphate-energized vacuolar membrane proton pump-like [Ipomoea triloba]	GO:0009678;GO:0016021;GO:0004427	pyrophosphate hydrolysis-driven proton transmembrane transporter activity;integral component of membrane;inorganic diphosphatase activity	K23025	AVP	http://www.genome.jp/dbget-bin/www_bget?ko:K23025	-	-	-	-	sp|P21616|AVP_VIGRR	Pyrophosphate-energized vacuolar membrane proton pump OS=Vigna radiata var. radiata OX=3916 PE=1 SV=4
g38178	4273	3.17	3.07	3.63	0.78	0.75	1.08	-2.34948	1.15192e-20	6.26417e-19	-	XP_031125282.1	myosin-7-like [Ipomoea triloba]	-	-	-	-	-	-	-	-	-	-	-
g30918	783	16.15	10.39	7.8	1.03	1.43	1.29	-3.57956	1.5847e-20	8.51121e-19	-	VFQ93806.1	unnamed protein product [Cuscuta campestris]	GO:0016021	integral component of membrane	-	-	-	-	-	-	-	-	-
g50116	589	71.03	56.97	79.24	24.33	26.33	21.99	-1.92837	2.23537e-20	1.19469e-18	-	XP_031121591.1	chitin-binding lectin 1-like [Ipomoea triloba]	GO:0030246;GO:0016021	carbohydrate binding;integral component of membrane	-	-	-	-	-	-	-	-	-
g5495	1837	6.42	4.8	5.99	1.05	0.5	1.21	-3.05036	3.62595e-20	1.88914e-18	-	XP_031113890.1	pectinesterase-like [Ipomoea triloba]	GO:0045490;GO:0005576;GO:0046910;GO:0030599;GO:0042545;GO:0045330;GO:0004857	pectin catabolic process;extracellular region;pectinesterase inhibitor activity;pectinesterase activity;cell wall modification;aspartyl esterase activity;enzyme inhibitor activity	K01051	E3.1.1.11	http://www.genome.jp/dbget-bin/www_bget?ko:K01051	Pentose and glucuronate interconversions	ko00040	-	-	sp|P85076|PME_ACTDE	Pectinesterase OS=Actinidia deliciosa OX=3627 PE=1 SV=1
g29890	999	20.79	16.3	11.65	2.87	4.52	2.55	-2.71736	5.38425e-20	2.74603e-18	-	XP_019185819.1;XP_031109706.1	PREDICTED: uncharacterized protein LOC109180602 isoform X1 [Ipomoea nil];uncharacterized protein LOC116013885 isoform X2 [Ipomoea triloba]	GO:0016021	integral component of membrane	-	-	-	-	-	-	-	-	-
g30907	2820	45.21	43.42	45.9	25.28	24.87	25.62	-1.24558	7.58784e-20	3.82948e-18	-	XP_031090707.1	uncharacterized protein LOC115995735 isoform X1 [Ipomoea triloba]	GO:0005737;GO:0019901	cytoplasm;protein kinase binding	-	-	-	-	-	-	-	-	-
g8294	1272	41.86	47.39	41.9	20.5	16.21	19.75	-1.64672	7.99144e-20	4.0285e-18	-	XP_031114251.1	actin-depolymerizing factor-like [Ipomoea triloba]	GO:0003779;GO:0030042;GO:0015629;GO:0005737;GO:0051015	actin binding;actin filament depolymerization;actin cytoskeleton;cytoplasm;actin filament binding	K05765	CFL	http://www.genome.jp/dbget-bin/www_bget?ko:K05765	-	-	-	-	sp|Q8SAG3|ADF_VITVI	Actin-depolymerizing factor OS=Vitis vinifera OX=29760 PE=2 SV=1
g29275	1235	29.71	33.42	29.85	14.93	13.33	13.53	-1.58524	8.47179e-20	4.26077e-18	-	XP_031107380.1	uncharacterized protein LOC116012051 [Ipomoea triloba]	-	-	-	-	-	-	-	-	-	-	-
g31752	737	23.77	24.8	14.17	0	0.17	0.27	-8.00117	1.25036e-19	6.25236e-18	-	-	-	-	-	-	-	-	-	-	-	-	-	-
g22321	795	54.28	51.9	47.5	23.86	25.73	24.06	-1.42549	3.59204e-19	1.71912e-17	-	XP_019157561.1;XP_019154846.1	PREDICTED: uncharacterized protein LOC109154154 [Ipomoea nil];PREDICTED: uncharacterized protein LOC109151331 [Ipomoea nil]	-	-	-	-	-	-	-	-	-	-	-
g44426	2099	19.57	29.36	38.38	6.49	7.75	5.5	-2.60587	4.87198e-19	2.29136e-17	-	XP_031130216.1	uncharacterized protein LOC116031973 [Ipomoea triloba]	-	-	-	-	-	-	-	-	-	-	-
g24606	2016	10.73	9.52	10.91	2.13	0.9	2.59	-2.89787	6.0585e-19	2.81591e-17	-	XP_019186984.1	PREDICTED: mucin-5AC-like [Ipomoea nil]	GO:0055028;GO:0043622;GO:0003743	cortical microtubule;cortical microtubule organization;translation initiation factor activity	-	-	-	-	-	-	-	-	-
g9026	2251	23.41	20.56	16.64	8.82	9.77	9.96	-1.49736	6.75892e-19	3.13142e-17	-	XP_031112784.1	uncharacterized protein LOC116016589 [Ipomoea triloba]	-	-	-	-	-	-	-	-	-	-	-
g13476	742	31.58	26.7	27.4	13.22	9.33	9.17	-1.84847	9.16446e-19	4.19675e-17	-	XP_031097573.1	uncharacterized protein LOC116001776 [Ipomoea triloba]	-	-	-	-	-	-	-	-	-	-	-
g46365	1698	58.99	71.53	55.44	18.98	17.89	26.74	-1.97392	1.64909e-18	7.36569e-17	-	XP_031121056.1	uncharacterized protein LOC116024302 [Ipomoea triloba]	GO:0004674;GO:0046777	protein serine/threonine kinase activity;protein autophosphorylation	-	-	-	-	-	-	-	-	-
g14679	758	35.63	22.72	20.19	9.06	6.24	6.9	-2.2151	1.80461e-18	8.00282e-17	-	XP_031097786.1	uncharacterized protein LOC116001952 [Ipomoea triloba]	GO:0016021	integral component of membrane	-	-	-	-	-	-	-	-	-
g8194	919	36.12	32.64	8.8	1.2	1.46	2.85	-4.23007	2.01036e-18	8.87907e-17	-	XP_019181447.1	PREDICTED: uncharacterized protein LOC109176463 [Ipomoea nil]	GO:0005509;GO:0008270	calcium ion binding;zinc ion binding	-	-	-	-	-	-	-	-	-
g31756	745	43.56	34.62	39.86	0	0.14	0	-10.4248	2.5842e-18	1.12648e-16	-	-	-	-	-	-	-	-	-	-	-	-	-	-
g44735	1939	1373.86	1562.12	1573.5	656.74	655.39	776.15	-1.54565	2.65668e-18	1.15576e-16	-	XP_031121710.1	glutamine synthetase leaf isozyme, chloroplastic [Ipomoea triloba]	GO:0004356;GO:0006542;GO:0005737;GO:0005524	glutamate-ammonia ligase activity;glutamine biosynthetic process;cytoplasm;ATP binding	K01915	glnA,GLUL	http://www.genome.jp/dbget-bin/www_bget?ko:K01915	Alanine, aspartate and glutamate metabolism;Arginine biosynthesis;Glyoxylate and dicarboxylate metabolism;Nitrogen metabolism	ko00250,ko00220,ko00630,ko00910	KOG0683	Glutamine synthetase	sp|P15102|GLNA4_PHAVU	Glutamine synthetase leaf isozyme, chloroplastic OS=Phaseolus vulgaris OX=3885 PE=2 SV=1
g58376	2285	70.72	87.77	71.75	34.76	36.28	37.01	-1.52635	3.58958e-18	1.54615e-16	-	XP_031127066.1	actin-like [Ipomoea triloba]	-	-	K10355	ACTF	http://www.genome.jp/dbget-bin/www_bget?ko:K10355	-	-	KOG0676	Actin and related proteins	sp|O81221|ACT_GOSHI	Actin OS=Gossypium hirsutum OX=3635 PE=3 SV=1
g318	1965	21.99	24.47	23.54	9.79	10.73	11.5	-1.55558	3.78106e-18	1.6222e-16	-	XP_031117777.1	uncharacterized protein LOC116021291 [Ipomoea triloba]	GO:0016021	integral component of membrane	-	-	-	-	-	-	-	-	-
g42372	1777	103.13	118.69	97.6	46.99	53.1	54.13	-1.47754	4.24194e-18	1.81279e-16	-	XP_031120957.1	uncharacterized protein LOC116024190 isoform X2 [Ipomoea triloba]	GO:0016491	oxidoreductase activity	-	-	-	-	-	-	-	-	-
g5403	1657	912.81	1115.32	982.89	501.67	525.72	459.5	-1.45334	4.68689e-18	1.98925e-16	-	XP_031111501.1;XP_031111500.1	uncharacterized protein LOC116015541 isoform X2 [Ipomoea triloba];uncharacterized protein LOC116015541 isoform X1 [Ipomoea triloba]	-	-	-	-	-	-	-	-	-	-	-
g54905	932	12.1	11.23	9.27	3.38	3.28	2.65	-2.22575	4.70749e-18	1.99605e-16	-	XP_031106368.1	uncharacterized protein LOC116011014 [Ipomoea triloba]	-	-	-	-	-	-	-	-	-	-	-
g26011	681	105.18	115.38	78.81	39.6	43.11	43.72	-1.65363	6.63744e-18	2.77916e-16	-	KAF5945763.1	hypothetical protein HYC85_015991 [Camellia sinensis]	-	-	-	-	-	-	-	-	-	-	-
g30388	1948	4.01	3.57	3.31	1.12	0.61	0.63	-2.62238	7.7686e-18	3.23103e-16	-	XP_031091262.1	uncharacterized protein LOC115996248 isoform X1 [Ipomoea triloba]	-	-	-	-	-	-	-	-	-	-	-
g42350	1525	168.57	235.77	210.59	61.05	64	84.69	-1.98747	8.51137e-18	3.52311e-16	-	XP_031128033.1	fructose-1,6-bisphosphatase, cytosolic [Ipomoea triloba]	GO:0005975;GO:0006094;GO:0006002;GO:0005737;GO:0005829;GO:0005986;GO:0006000;GO:0030388;GO:0046872;GO:0042132	carbohydrate metabolic process;gluconeogenesis;fructose 6-phosphate metabolic process;cytoplasm;cytosol;sucrose biosynthetic process;fructose metabolic process;fructose 1,6-bisphosphate metabolic process;metal ion binding;fructose 1,6-bisphosphate 1-phosphatase activity	K03841	FBP,fbp	http://www.genome.jp/dbget-bin/www_bget?ko:K03841	Fructose and mannose metabolism;Glycolysis / Gluconeogenesis;Pentose phosphate pathway;Carbon fixation in photosynthetic organisms	ko00051,ko00010,ko00030,ko00710	KOG1458	Fructose-1,6-bisphosphatase	sp|P46276|F16P2_SOLTU	Fructose-1,6-bisphosphatase, cytosolic OS=Solanum tuberosum OX=4113 PE=2 SV=1
g3899	762	643.7	958.15	804.43	349.73	290.71	247.11	-1.89113	8.77355e-18	3.61444e-16	-	XP_031114774.1	uncharacterized protein LOC116018888 [Ipomoea triloba]	GO:0003677;GO:0045893;GO:0009658;GO:0005634;GO:0008270	DNA binding;positive regulation of transcription, DNA-templated;chloroplast organization;nucleus;zinc ion binding	-	-	-	-	-	-	-	-	-
g29559	1169	156.48	144.19	139.87	86.82	83.06	94.86	-1.15407	9.52587e-18	3.91325e-16	-	XP_031108869.1	14-3-3-like protein 16R [Ipomoea triloba]	-	-	K06630	YWHAE	http://www.genome.jp/dbget-bin/www_bget?ko:K06630	-	-	KOG0841	Multifunctional chaperone (14-3-3 family)	sp|P93784|14335_SOLTU	14-3-3-like protein 16R OS=Solanum tuberosum OX=4113 PE=2 SV=1
g33588	668	116.71	185.48	132.35	41.07	44.97	50.28	-2.09977	9.98632e-18	4.09082e-16	-	XP_031092739.1	uncharacterized protein LOC115997335 [Ipomoea triloba]	-	-	-	-	-	-	-	-	-	-	-
g59476	2235	109.42	92.83	108.3	65.8	60.29	63.7	-1.13728	1.09464e-17	4.45475e-16	-	XP_031127148.1	uncharacterized protein LOC116029335 [Ipomoea triloba]	-	-	-	-	-	-	-	-	-	-	-
g25351	732	16.32	10.98	8.63	2.08	2.27	1.87	-2.922	1.17172e-17	4.75063e-16	-	XP_031108863.1	uncharacterized protein LOC116013320 [Ipomoea triloba]	-	-	-	-	-	-	-	-	-	-	-
g20577	1149	414.7	286.99	291.57	164.59	192.23	176.16	-1.30272	1.23617e-17	5.00263e-16	-	XP_031095754.1	remorin-like [Ipomoea triloba]	-	-	-	-	-	-	-	-	-	sp|P93788|REMO_SOLTU	Remorin OS=Solanum tuberosum OX=4113 PE=1 SV=1
g24847	939	9.87	8.93	7.5	0.29	0.32	1.39	-4.12583	1.25044e-17	5.05097e-16	-	XP_031101662.1	uncharacterized protein LOC116005574 [Ipomoea triloba]	GO:0016021	integral component of membrane	-	-	-	-	-	-	-	-	-
g31346	3362	69.76	67.66	80.81	18.16	14.75	28.9	-2.25569	1.28057e-17	5.16791e-16	-	XP_031091907.1	beta-galactosidase-like isoform X1 [Ipomoea triloba]	GO:0030246;GO:0004565;GO:0005975	carbohydrate binding;beta-galactosidase activity;carbohydrate metabolic process	-	-	-	-	-	-	-	sp|P48980|BGAL_SOLLC	Beta-galactosidase OS=Solanum lycopersicum OX=4081 PE=1 SV=1
g56217	652	48.25	53.67	35.2	18.28	16.81	16.86	-1.83282	1.37403e-17	5.52966e-16	-	XP_031125996.1	pathogenesis-related protein PR-4 [Ipomoea triloba]	GO:0004540;GO:0042742;GO:0050832	ribonuclease activity;defense response to bacterium;defense response to fungus	-	-	-	-	-	-	-	sp|P29063|PR4B_TOBAC	Pathogenesis-related protein PR-4B OS=Nicotiana tabacum OX=4097 PE=2 SV=1
g544	1965	5.62	5	7.3	1.9	1.55	2.04	-2.21029	1.44097e-17	5.79372e-16	-	XP_031117771.1;XP_031117772.1	uncharacterized protein LOC116021286 isoform X1 [Ipomoea triloba];uncharacterized protein LOC116021286 isoform X2 [Ipomoea triloba]	GO:0003824;GO:0102210;GO:0005975;GO:0005576;GO:0030246;GO:0016021	catalytic activity;rhamnogalacturonan endolyase activity;carbohydrate metabolic process;extracellular region;carbohydrate binding;integral component of membrane	K18195	RGL4,rhiE	http://www.genome.jp/dbget-bin/www_bget?ko:K18195	-	-	-	-	-	-
g666	1315	6.46	10.25	5.82	0.69	1.18	1.26	-3.27266	2.17839e-17	8.67049e-16	-	XP_031116840.1;XP_019177315.1	uncharacterized protein LOC116020510 [Ipomoea triloba];PREDICTED: tropinone reductase homolog [Ipomoea nil]	GO:0016021;GO:0016491	integral component of membrane;oxidoreductase activity	K08081	TR1	http://www.genome.jp/dbget-bin/www_bget?ko:K08081	Tropane, piperidine and pyridine alkaloid biosynthesis	ko00960	-	-	sp|P50165|TRNH_DATST	Tropinone reductase homolog OS=Datura stramonium OX=4076 PE=2 SV=1
g21474	701	116.08	89.49	118.43	33.29	30.05	48.14	-1.94595	8.2626e-17	3.12299e-15	-	RAL52889.1	hypothetical protein DM860_007657 [Cuscuta australis]	-	-	-	-	-	-	-	-	-	-	-
g16903	964	38.74	37.67	35.56	20.75	18.04	20.53	-1.33737	8.58844e-17	3.23771e-15	-	XP_031093486.1	14-3-3-like protein 16R [Ipomoea triloba]	-	-	K06630	YWHAE	http://www.genome.jp/dbget-bin/www_bget?ko:K06630	-	-	KOG0841	Multifunctional chaperone (14-3-3 family)	sp|P93784|14335_SOLTU	14-3-3-like protein 16R OS=Solanum tuberosum OX=4113 PE=2 SV=1
g5203	1944	38.97	38.45	34.86	23.48	22.11	23.37	-1.14536	9.51049e-17	3.56062e-15	-	XP_031114217.1	uncharacterized protein LOC116017730 [Ipomoea triloba]	-	-	-	-	-	-	-	-	-	-	-
g44373	1618	6.59	8.22	11.89	1.58	2.28	1.42	-2.7984	1.01674e-16	3.79027e-15	-	XP_031130216.1	uncharacterized protein LOC116031973 [Ipomoea triloba]	-	-	-	-	-	-	-	-	-	-	-
g44152	2313	6.95	4.94	6.5	2.6	2.04	1.6	-1.98696	1.73041e-16	6.32073e-15	-	XP_019179349.1	PREDICTED: titin isoform X2 [Ipomoea nil]	-	-	-	-	-	-	-	-	-	-	-
g31234	2064	74.65	53.66	67.04	15.77	15.23	27.75	-2.14402	1.8462e-16	6.72671e-15	-	XP_031091906.1	pectinesterase/pectinesterase inhibitor PPE8B-like [Ipomoea triloba]	GO:0030599;GO:0042545;GO:0045330;GO:0004857;GO:0045490;GO:0005618;GO:0005576;GO:0046910	pectinesterase activity;cell wall modification;aspartyl esterase activity;enzyme inhibitor activity;pectin catabolic process;cell wall;extracellular region;pectinesterase inhibitor activity	K01051	E3.1.1.11	http://www.genome.jp/dbget-bin/www_bget?ko:K01051	Pentose and glucuronate interconversions	ko00040	-	-	sp|Q43062|PME_PRUPE	Pectinesterase/pectinesterase inhibitor PPE8B OS=Prunus persica OX=3760 PE=2 SV=1
g5665	1622	4.85	6.74	5.68	1.71	1.35	1.24	-2.44727	1.98299e-16	7.19499e-15	-	XP_031110917.1	uncharacterized protein LOC116015059 [Ipomoea triloba]	-	-	-	-	-	-	-	-	-	-	-
g44128	1603	16.77	14.22	14.21	8.1	8.3	8.28	-1.2944	2.60141e-16	9.32992e-15	-	XP_031120321.1	uncharacterized protein LOC116023459 [Ipomoea triloba]	GO:0020037;GO:0046872;GO:0016021	heme binding;metal ion binding;integral component of membrane	-	-	-	-	-	-	-	-	-
g17217	1229	12.19	8.23	9.94	3.99	3.23	3.69	-1.88691	2.75434e-16	9.82172e-15	-	XP_031094087.1	uncharacterized protein LOC115998619 [Ipomoea triloba]	GO:0016021	integral component of membrane	-	-	-	-	-	-	-	-	-
g56218	707	7.37	11.96	7.48	0.66	0.48	0.93	-4.12754	2.8363e-16	1.00974e-14	-	XP_031128297.1	pathogenesis-related protein P2-like [Ipomoea triloba]	GO:0042742;GO:0050832;GO:0004540	defense response to bacterium;defense response to fungus;ribonuclease activity	-	-	-	-	-	-	-	sp|P32045|PRP2_SOLLC	Pathogenesis-related protein P2 OS=Solanum lycopersicum OX=4081 PE=2 SV=1
g25461	906	18.84	12.7	19.42	5.34	5.41	5.67	-2.04874	3.61515e-16	1.27038e-14	-	XP_031109797.1	uncharacterized protein LOC116013966 [Ipomoea triloba]	-	-	-	-	-	-	-	-	-	-	-
g42544	1329	48.92	53.15	58.73	24.61	26.23	27.03	-1.47807	4.32618e-16	1.51048e-14	-	XP_031091176.1	uncharacterized protein LOC115996173 [Ipomoea triloba]	-	-	-	-	-	-	-	-	-	-	-
g54437	508	115.09	73.27	57.61	22.11	28.22	28.15	-2.01549	4.56622e-16	1.59046e-14	-	PHU12343.1	hypothetical protein BC332_19273 [Capsicum chinense]	-	-	-	-	-	-	-	-	-	-	-
g47650	479	1086.76	1079.41	568.24	378.21	316.18	276.12	-1.88116	5.44361e-16	1.88851e-14	-	-	-	-	-	-	-	-	-	-	-	-	-	-
g31931	904	6.85	6.21	4.52	0.49	0.33	0.89	-3.78767	5.79904e-16	1.99906e-14	-	XP_031092635.1	uncharacterized protein LOC115997259 [Ipomoea triloba]	GO:0005886;GO:0009786	plasma membrane;regulation of asymmetric cell division	-	-	-	-	-	-	-	-	-
g47641	486	518.02	524.22	271.23	173.37	154.83	139.43	-1.87615	7.58754e-16	2.58488e-14	-	-	-	-	-	-	-	-	-	-	-	-	-	-
g22405	1505	8.68	9.23	4.81	1.56	1.39	2.03	-2.60393	7.61049e-16	2.59066e-14	-	XP_031101699.1	uncharacterized protein LOC116005597 [Ipomoea triloba]	-	-	-	-	-	-	-	-	-	-	-
g1169	697	772.4	767.99	804.92	469.58	481.78	483.77	-1.12677	1.02864e-15	3.45828e-14	-	XP_031116450.1	uncharacterized protein LOC116020106 [Ipomoea triloba]	GO:0009534	chloroplast thylakoid	-	-	-	-	-	-	-	-	-
g5432	1602	6.94	5.39	6.53	1.64	1.95	2.28	-2.09482	1.40198e-15	4.65231e-14	-	XP_031111243.1	receptor-like protein 31 [Ipomoea triloba]	GO:0016301	kinase activity	-	-	-	-	-	-	-	-	-
g14425	1608	95.89	86.59	89.95	63.13	49.43	56.17	-1.1179	1.88263e-15	6.15805e-14	-	ADL63117.1	sucrose transporter 2y [Ipomoea batatas]	GO:0005985;GO:0005886;GO:0008515;GO:0008506;GO:0005773;GO:0016020;GO:0006817;GO:0005887	sucrose metabolic process;plasma membrane;sucrose transmembrane transporter activity;sucrose:proton symporter activity;vacuole;membrane;phosphate ion transport;integral component of plasma membrane	K15378	SLC45A1_2_4	http://www.genome.jp/dbget-bin/www_bget?ko:K15378	-	-	-	-	sp|Q03411|SUT_SPIOL	Sucrose transport protein OS=Spinacia oleracea OX=3562 PE=2 SV=1
g24526	678	47.63	46.79	36.39	21.98	22.09	18.23	-1.48171	2.4238e-15	7.8456e-14	-	XP_031102371.1	macrophage migration inhibitory factor homolog [Ipomoea triloba]	GO:0005777	peroxisome	K07253	MIF	http://www.genome.jp/dbget-bin/www_bget?ko:K07253	Phenylalanine metabolism;Tyrosine metabolism	ko00360,ko00350	-	-	sp|P81748|MIFH_TRITR	Macrophage migration inhibitory factor homolog OS=Trichuris trichiura OX=36087 PE=1 SV=2
g3727	1163	17.23	13.49	19.52	5.96	4.6	7.15	-1.95514	2.51192e-15	8.11273e-14	-	-	-	-	-	-	-	-	-	-	-	-	-	-
g46711	880	196.72	204.66	192.87	122.29	120.42	127.24	-1.11414	3.60905e-15	1.15278e-13	-	XP_031114456.1;XP_031114455.1	coiled-coil-helix-coiled-coil-helix domain-containing protein 10, mitochondrial-like isoform X2 [Ipomoea triloba];coiled-coil-helix-coiled-coil-helix domain-containing protein 10, mitochondrial-like isoform X1 [Ipomoea triloba]	GO:0007005;GO:0005739;GO:0005634	mitochondrion organization;mitochondrion;nucleus	K22759	CHCHD10	http://www.genome.jp/dbget-bin/www_bget?ko:K22759	-	-	-	-	-	-
g20161	2434	16.41	26.31	28.35	8.85	7.19	6.86	-2.09235	3.90231e-15	1.24007e-13	-	XP_031094843.1	uncharacterized protein LOC115999185 [Ipomoea triloba]	-	-	-	-	-	-	-	-	-	-	-
g35646	1900	10.06	11.3	10.84	5.31	5.25	4.64	-1.51959	5.13282e-15	1.60531e-13	-	XP_031130888.1	calcium-dependent protein kinase SK5-like [Ipomoea triloba]	GO:0004683;GO:0035556;GO:0005737;GO:0009931;GO:0005509;GO:0018105;GO:0004672;GO:0046777;GO:0005634;GO:0005516;GO:0005524	calmodulin-dependent protein kinase activity;intracellular signal transduction;cytoplasm;calcium-dependent protein serine/threonine kinase activity;calcium ion binding;peptidyl-serine phosphorylation;protein kinase activity;protein autophosphorylation;nucleus;calmodulin binding;ATP binding	K13412	CPK	http://www.genome.jp/dbget-bin/www_bget?ko:K13412	Plant-pathogen interaction	ko04626	-	-	sp|P28583|CDPK_SOYBN	Calcium-dependent protein kinase SK5 OS=Glycine max OX=3847 PE=1 SV=1
g42093	829	26.06	6.8	14.99	1.82	0.57	1.83	-3.87296	6.20316e-15	1.91392e-13	-	XP_031114457.1	classical arabinogalactan protein 5-like [Ipomoea triloba]	-	-	-	-	-	-	-	-	-	-	-
g9848	1667	31.96	29.07	24.21	12.33	14.13	16.13	-1.41665	6.28156e-15	1.93673e-13	-	XP_031101258.1	uncharacterized protein LOC116005145 [Ipomoea triloba]	-	-	-	-	-	-	-	-	-	-	-
g31381	931	65.36	59.67	61.75	33.37	40	34.16	-1.21596	6.65792e-15	2.04842e-13	-	XP_031091460.1	uncharacterized protein LOC115996397 [Ipomoea triloba]	-	-	-	-	-	-	-	-	-	-	-
g21095	1513	106.67	167.67	161.75	50.37	54.27	57.81	-1.87547	6.79625e-15	2.0895e-13	-	XP_031103266.1	uncharacterized protein LOC116006898 [Ipomoea triloba]	-	-	-	-	-	-	-	-	-	-	-
g34471	1325	18.17	26.81	42.62	7.23	6.33	6.97	-2.53872	7.23665e-15	2.21706e-13	-	O04796.1	RecName: Full=Neutral peroxidase; AltName: Full=SwPN1; Flags: Precursor [Ipomoea batatas]	GO:0046872;GO:0020037;GO:0005576;GO:0006979;GO:0004601;GO:0042744	metal ion binding;heme binding;extracellular region;response to oxidative stress;peroxidase activity;hydrogen peroxide catabolic process	K00430	E1.11.1.7	http://www.genome.jp/dbget-bin/www_bget?ko:K00430	Phenylpropanoid biosynthesis	ko00940	-	-	sp|O04796|PERN_IPOBA	Neutral peroxidase OS=Ipomoea batatas OX=4120 PE=1 SV=1
g13626	861	103.37	96.46	59.02	33.46	27.41	38.59	-1.78307	1.11141e-14	3.33916e-13	-	-	-	-	-	-	-	-	-	-	-	-	-	-
g58582	1541	5.84	15.45	16.89	2.08	1.52	2.18	-3.18876	1.27162e-14	3.78909e-13	-	XP_031126539.1	uncharacterized protein LOC116028846 [Ipomoea triloba]	GO:0016740;GO:0006004;GO:0016021;GO:0005794	transferase activity;fucose metabolic process;integral component of membrane;Golgi apparatus	-	-	-	-	-	-	-	-	-
g13510	1376	31.47	26.51	32.03	16.89	18.07	15.19	-1.26922	1.62894e-14	4.78496e-13	-	XP_031099194.1	uncharacterized protein LOC116003169 [Ipomoea triloba]	GO:0016021	integral component of membrane	-	-	-	-	-	-	-	-	-
g25672	773	394.78	388.91	324.46	222.99	234.56	244.04	-1.07167	2.83296e-14	8.10824e-13	-	XP_031110334.1	uncharacterized protein LOC116014419 [Ipomoea triloba]	GO:0016021;GO:0009507;GO:0009535	integral component of membrane;chloroplast;chloroplast thylakoid membrane	-	-	-	-	-	-	-	-	-
g40994	2340	2.41	3.26	5.69	0.48	0.34	0.71	-3.34659	3.51287e-14	9.97545e-13	-	XP_031123852.1	uncharacterized protein LOC116026650 isoform X1 [Ipomoea triloba]	GO:0016021	integral component of membrane	-	-	-	-	-	-	-	-	-
g21116	1337	45.62	69.96	75.49	24.81	25.65	25.09	-1.82191	4.15311e-14	1.17247e-12	-	XP_031103266.1	uncharacterized protein LOC116006898 [Ipomoea triloba]	-	-	-	-	-	-	-	-	-	-	-
g1011	2132	34.74	27.41	32.8	13.46	9.84	16.87	-1.66874	4.67588e-14	1.30732e-12	-	XP_031117247.1	uncharacterized protein DDB_G0290685-like [Ipomoea triloba]	GO:0016021	integral component of membrane	-	-	-	-	-	-	-	-	-
g30601	831	23.94	28.84	19.96	7.13	5.79	10.69	-2.06084	5.40992e-14	1.50289e-12	-	XP_031091472.1	uncharacterized protein LOC115996407 [Ipomoea triloba]	-	-	-	-	-	-	-	-	-	-	-
g61124	2157	5.19	8.07	4.3	1.29	1.57	1.67	-2.39136	5.6019e-14	1.55523e-12	-	XP_031118521.1	uncharacterized protein LOC116022099 [Ipomoea triloba]	-	-	-	-	-	-	-	-	-	-	-
g31838	733	79.59	66.04	71.3	0.36	1.24	0	-7.54774	6.55457e-14	1.80475e-12	-	-	-	-	-	-	-	-	-	-	-	-	-	-
g32261	776	359.93	376.19	309.67	214.48	228.67	219.83	-1.07374	6.57706e-14	1.80979e-12	-	XP_031090694.1	uncharacterized protein LOC115995724 [Ipomoea triloba]	GO:0016021	integral component of membrane	-	-	-	-	-	-	-	-	-
g62134	859	8.96	7.5	9.55	2.79	2.24	2.18	-2.27036	7.3032e-14	1.99949e-12	-	XP_031118562.1	uncharacterized protein LOC116022127 [Ipomoea triloba]	-	-	-	-	-	-	-	-	-	-	-
g5642	2480	11.14	8.37	10.59	5.36	4.04	5.24	-1.46045	8.18865e-14	2.22649e-12	-	XP_031112717.1	uncharacterized protein LOC116016541 [Ipomoea triloba]	GO:0005509;GO:0016740;GO:0006004;GO:0016021;GO:0005794;GO:0042175	calcium ion binding;transferase activity;fucose metabolic process;integral component of membrane;Golgi apparatus;nuclear outer membrane-endoplasmic reticulum membrane network	-	-	-	-	-	-	-	-	-
g14130	1114	3.99	2.66	3.15	0.41	0.13	0.18	-4.16871	1.00902e-13	2.70965e-12	-	TMW97543.1	hypothetical protein EJD97_005332 [Solanum chilense]	-	-	-	-	-	-	-	-	-	sp|P22242|DRPE_CRAPL	Desiccation-related protein PCC13-62 OS=Craterostigma plantagineum OX=4153 PE=2 SV=1
g5757	711	60.38	98.18	82.38	28.65	22.03	31.65	-1.98431	1.08796e-13	2.90549e-12	-	XP_031110976.1	cytochrome c [Ipomoea triloba]	GO:0020037;GO:0046872;GO:0006122;GO:0005758;GO:0009055;GO:0006123;GO:0070469	heme binding;metal ion binding;mitochondrial electron transport, ubiquinol to cytochrome c;mitochondrial intermembrane space;electron transfer activity;mitochondrial electron transport, cytochrome c to oxygen;respirasome	K08738	CYC	http://www.genome.jp/dbget-bin/www_bget?ko:K08738	Oxidative phosphorylation	ko00190	KOG3453	Cytochrome c	sp|P00054|CYC_SESIN	Cytochrome c OS=Sesamum indicum OX=4182 PE=1 SV=1
g12283	626	12.61	14.35	11.19	2.26	3.78	2.26	-2.62084	1.15664e-13	3.07759e-12	-	-	-	-	-	-	-	-	-	-	-	-	-	-
g25947	1598	5.01	6.8	2.98	0.37	0.53	1.02	-3.36251	1.20746e-13	3.203e-12	-	XP_031107370.1	uncharacterized protein LOC116012041 [Ipomoea triloba]	-	-	-	-	-	-	-	-	-	-	-
g27904	1690	43.51	42.69	43.08	30.67	28.14	27.48	-1.014	1.26181e-13	3.34106e-12	-	XP_031109039.1	uncharacterized protein LOC116013431 [Ipomoea triloba]	GO:0016021	integral component of membrane	-	-	-	-	-	-	-	-	-
g10936	743	46.67	45.21	51.53	29.25	27.82	24.03	-1.42905	1.391e-13	3.66087e-12	-	XP_019158048.1;XP_031127477.1;XP_019158046.1	PREDICTED: uncharacterized protein LOC109154777 isoform X3 [Ipomoea nil];uncharacterized protein LOC116029567 [Ipomoea triloba];PREDICTED: uncharacterized protein LOC109154777 isoform X1 [Ipomoea nil]	-	-	-	-	-	-	-	-	-	sp|P08548|LIN1_NYCCO	LINE-1 reverse transcriptase homolog OS=Nycticebus coucang OX=9470 PE=4 SV=1
g29841	753	9.26	8.29	15.78	1.59	1.09	2.43	-3.17554	1.39993e-13	3.68213e-12	-	XP_031107827.1	classical arabinogalactan protein 10-like [Ipomoea triloba]	-	-	-	-	-	-	-	-	-	-	-
g7638	1154	24.63	26.4	23.89	9.12	13.05	11.8	-1.56898	1.59387e-13	4.15691e-12	-	-	-	-	-	-	-	-	-	-	-	-	-	-
g41867	2442	12.43	11.82	11.4	7.98	6.63	6.13	-1.21942	1.77772e-13	4.61444e-12	-	XP_031095615.1	uncharacterized protein LOC115999825 [Ipomoea triloba]	-	-	-	-	-	-	-	-	-	-	-
g19845	1509	4.39	3.87	2.05	0.32	0.65	0.46	-3.25883	1.98826e-13	5.14253e-12	-	XP_031093570.1	uncharacterized protein LOC115998212 [Ipomoea triloba]	-	-	-	-	-	-	-	-	-	-	-
g26047	497	85.93	54.94	74.14	14.01	18.78	31.49	-2.13824	2.5155e-13	6.4222e-12	-	XP_031108365.1	uncharacterized protein LOC116012828 [Ipomoea triloba]	-	-	-	-	-	-	-	-	-	-	-
g37986	1589	6.83	4.85	4.49	0.73	0.84	1.1	-2.65153	2.66294e-13	6.78271e-12	-	XP_019190620.1	PREDICTED: replication protein A 70 kDa DNA-binding subunit D-like [Ipomoea nil]	-	-	-	-	-	-	-	-	-	-	-
g8209	949	8.61	13.45	2.08	0.28	0.25	0.5	-5.14168	2.67746e-13	6.81568e-12	-	XP_019181447.1	PREDICTED: uncharacterized protein LOC109176463 [Ipomoea nil]	GO:0008270;GO:0005509	zinc ion binding;calcium ion binding	-	-	-	-	-	-	-	-	-
g16375	2622	290.87	287.26	330.87	172.34	170.34	194.01	-1.19243	3.09558e-13	7.82057e-12	-	AFQ00710.1	pyrophosphate-energized vacuolar membrane proteon pump 1 [Ipomoea batatas]	GO:0009678;GO:0016021;GO:0004427	pyrophosphate hydrolysis-driven proton transmembrane transporter activity;integral component of membrane;inorganic diphosphatase activity	K23025	AVP	http://www.genome.jp/dbget-bin/www_bget?ko:K23025	-	-	-	-	sp|P21616|AVP_VIGRR	Pyrophosphate-energized vacuolar membrane proton pump OS=Vigna radiata var. radiata OX=3916 PE=1 SV=4
g53995	545	113.92	108.32	107.73	80.09	68.54	62.35	-1.09618	3.4031e-13	8.55278e-12	-	XP_031105959.1	uncharacterized protein LOC116010619 [Ipomoea triloba]	GO:0016021	integral component of membrane	-	-	-	-	-	-	-	-	-
g30510	640	19.27	10.16	12.56	2.69	2.94	3.95	-2.51343	3.76743e-13	9.40864e-12	-	XP_031092518.1	uncharacterized protein LOC115997152 [Ipomoea triloba]	-	-	-	-	-	-	-	-	-	-	-
g3039	706	170.69	195.68	190.26	107.71	97.23	109.85	-1.25382	4.84201e-13	1.19258e-11	-	XP_031117223.1	profilin-3 [Ipomoea triloba]	GO:0005737;GO:0005856;GO:0003779	cytoplasm;cytoskeleton;actin binding	K05759	PFN	http://www.genome.jp/dbget-bin/www_bget?ko:K05759	-	-	KOG1755	Profilin	sp|Q9M7N0|PROF3_HEVBR	Profilin-3 OS=Hevea brasiliensis OX=3981 PE=1 SV=1
g16867	1842	170.86	239.11	239.74	102	106.36	100.38	-1.51882	4.9159e-13	1.20894e-11	-	AGT80154.1	UDP-glucose pyrophosphorylase [Ipomoea trifida]	GO:0005737;GO:0003983;GO:0006011;GO:0005977	cytoplasm;UTP:glucose-1-phosphate uridylyltransferase activity;UDP-glucose metabolic process;glycogen metabolic process	K00963	UGP2,galU,galF	http://www.genome.jp/dbget-bin/www_bget?ko:K00963	Amino sugar and nucleotide sugar metabolism;Galactose metabolism;Pentose and glucuronate interconversions;Starch and sucrose metabolism	ko00520,ko00052,ko00040,ko00500	KOG2638	UDP-glucose pyrophosphorylase	sp|P19595|UGPA_SOLTU	UTP--glucose-1-phosphate uridylyltransferase OS=Solanum tuberosum OX=4113 PE=1 SV=3
g17438	1034	37.05	51.28	46.69	23.85	20.05	19.71	-1.56073	5.36407e-13	1.31248e-11	-	XP_031093914.1;XP_019161327.1	mitochondrial outer membrane protein porin of 34 kDa [Ipomoea triloba];PREDICTED: mitochondrial outer membrane protein porin of 34 kDa-like [Ipomoea nil]	GO:0005741;GO:0008308	mitochondrial outer membrane;voltage-gated anion channel activity	K15040	VDAC2	http://www.genome.jp/dbget-bin/www_bget?ko:K15040	-	-	KOG3126	Porin/voltage-dependent anion-selective channel protein	sp|P42055|VDAC1_SOLTU	Mitochondrial outer membrane protein porin of 34 kDa OS=Solanum tuberosum OX=4113 PE=1 SV=2
g19974	1281	65.73	77.52	71.16	33.91	32.43	42.33	-1.41172	7.87425e-13	1.90418e-11	-	XP_031093941.1	LOW QUALITY PROTEIN: uncharacterized protein LOC115998498 [Ipomoea triloba]	GO:0008168	methyltransferase activity	-	-	-	-	-	-	-	-	-
g19952	5485	2.23	2.17	2.37	1.07	1.13	1.13	-1.45674	9.01893e-13	2.15819e-11	-	XP_019172068.1	PREDICTED: uncharacterized protein LOC109167502 [Ipomoea nil]	-	-	-	-	-	-	-	-	-	sp|O00370|LORF2_HUMAN	LINE-1 retrotransposable element ORF2 protein OS=Homo sapiens OX=9606 PE=1 SV=1
g6325	3150	15.06	10.43	16.53	6.48	6.48	7.12	-1.4911	1.16265e-12	2.74875e-11	-	XP_031091304.1	uncharacterized protein LOC115996245 [Ipomoea triloba]	-	-	-	-	-	-	-	-	-	-	-
g62102	2135	18.09	20.45	21.91	8.25	7.68	11.14	-1.67314	1.20863e-12	2.84834e-11	-	XP_019179077.1;XP_019179075.1	PREDICTED: delta(7)-sterol-C5(6)-desaturase-like isoform X2 [Ipomoea nil];PREDICTED: delta(7)-sterol-C5(6)-desaturase-like isoform X1 [Ipomoea nil]	GO:0016126;GO:0016020;GO:0005506;GO:0000248;GO:0005789;GO:0016021;GO:0008610;GO:0016491	sterol biosynthetic process;membrane;iron ion binding;C-5 sterol desaturase activity;endoplasmic reticulum membrane;integral component of membrane;lipid biosynthetic process;oxidoreductase activity	K00227	SC5DL,ERG3	http://www.genome.jp/dbget-bin/www_bget?ko:K00227	Steroid biosynthesis	ko00100	KOG0872	Sterol C5 desaturase	sp|Q9ZT29|SC5D_TOBAC	Delta(7)-sterol-C5(6)-desaturase OS=Nicotiana tabacum OX=4097 PE=2 SV=1
g357	2256	30.54	17.63	19.47	12.05	11.69	11.74	-1.33404	1.55239e-12	3.61731e-11	-	XP_031117133.1	probable E3 ubiquitin ligase complex SCF subunit sconB [Ipomoea triloba]	-	-	-	-	-	-	-	-	-	-	-
g54359	1968	344.43	416.73	430.41	230.54	230.82	216.61	-1.25444	1.55681e-12	3.62551e-11	-	BAF47745.1	ADP-glucose pyrophosphorylase alpha subunit IbAGPa2 [Ipomoea batatas]	GO:0005524;GO:0008878;GO:0005978;GO:0009507;GO:0019252	ATP binding;glucose-1-phosphate adenylyltransferase activity;glycogen biosynthetic process;chloroplast;starch biosynthetic process	K00975	glgC	http://www.genome.jp/dbget-bin/www_bget?ko:K00975	Amino sugar and nucleotide sugar metabolism;Starch and sucrose metabolism	ko00520,ko00500	KOG1322	GDP-mannose pyrophosphorylase/mannose-1-phosphate guanylyltransferase	sp|P23509|GLGS_SOLTU	Glucose-1-phosphate adenylyltransferase small subunit, chloroplastic/amyloplastic OS=Solanum tuberosum OX=4113 PE=1 SV=2
g3760	1496	2.55	1.87	1.83	0.32	0.3	0.3	-3.14446	2.22848e-12	5.10789e-11	-	XP_031114968.1;XP_031114967.1	uncharacterized protein LOC116019040 isoform X2 [Ipomoea triloba];uncharacterized protein LOC116019040 isoform X1 [Ipomoea triloba]	-	-	-	-	-	-	-	-	-	-	-
g24981	1593	18.25	19.9	16.99	11.18	11.42	9.78	-1.21453	2.24013e-12	5.12649e-11	-	XP_031103222.1;XP_031103219.1	actin-like [Ipomoea triloba];actin-like [Ipomoea triloba]	-	-	K10355	ACTF	http://www.genome.jp/dbget-bin/www_bget?ko:K10355	-	-	KOG0676	Actin and related proteins	sp|O81221|ACT_GOSHI	Actin OS=Gossypium hirsutum OX=3635 PE=3 SV=1
g41781	707	14.49	21.8	23.05	3.5	3.35	6.5	-2.58363	2.54364e-12	5.81189e-11	-	XP_031109594.1	uncharacterized protein LOC116013802 [Ipomoea triloba]	GO:0016021	integral component of membrane	-	-	-	-	-	-	-	-	-
g43894	1274	14.14	10.54	13.81	6.94	6.02	7.52	-1.44765	2.69997e-12	6.14972e-11	-	XP_031110234.1	uncharacterized protein LOC116014335 [Ipomoea triloba]	-	-	-	-	-	-	-	-	-	-	-
g60424	1474	11.88	9.13	9.6	3.14	2.47	4.9	-1.95125	2.71189e-12	6.17363e-11	-	XP_019152966.1	PREDICTED: uncharacterized protein LOC109149585 isoform X1 [Ipomoea nil]	GO:0008146;GO:0016021;GO:0009536	sulfotransferase activity;integral component of membrane;plastid	-	-	-	-	-	-	-	-	-
g27582	754	62.08	61.32	34.02	24.09	23.09	26.52	-1.64018	2.8104e-12	6.38786e-11	-	XP_031104850.1;XP_031092262.1;XP_031090919.1;XP_031125092.1	uncharacterized protein LOC116009839 [Ipomoea triloba];replication protein A 70 kDa DNA-binding subunit A-like [Ipomoea triloba];replication protein A 70 kDa DNA-binding subunit A-like [Ipomoea triloba];uncharacterized protein LOC116027529 [Ipomoea triloba]	-	-	K07466	RFA1,RPA1,rpa	http://www.genome.jp/dbget-bin/www_bget?ko:K07466	DNA replication;Homologous recombination;Mismatch repair;Nucleotide excision repair	ko03030,ko03440,ko03430,ko03420	-	-	-	-
g13429	675	17.4	8.32	10.98	3.06	1.8	3	-2.60314	2.81567e-12	6.3965e-11	-	XP_031098740.1	uncharacterized protein LOC116002713 [Ipomoea triloba]	GO:0016021	integral component of membrane	-	-	-	-	-	-	-	-	-
g24227	666	46.98	60.14	44.99	25.96	24.43	24.13	-1.45498	3.03922e-12	6.85424e-11	-	XP_031103905.1	uncharacterized protein LOC116007384 [Ipomoea triloba]	GO:0016021	integral component of membrane	-	-	-	-	-	-	-	-	-
g23865	636	7.7	6.63	7.72	1.17	1.27	1.1	-3.03825	3.40007e-12	7.61279e-11	-	XP_031102498.1	disease resistance protein RGA2-like [Ipomoea triloba]	-	-	-	-	-	-	-	-	-	-	-
g29262	1248	9.92	14.64	9.99	4.16	3.41	4.67	-1.94443	4.35957e-12	9.64694e-11	-	XP_031107380.1	uncharacterized protein LOC116012051 [Ipomoea triloba]	-	-	-	-	-	-	-	-	-	-	-
g25363	836	9.32	5.01	4.65	0.77	0.65	1.36	-3.14966	4.94474e-12	1.0892e-10	-	XP_031107485.1	21 kDa protein-like [Ipomoea triloba]	GO:0005576;GO:0043086;GO:0004857;GO:0016787	extracellular region;negative regulation of catalytic activity;enzyme inhibitor activity;hydrolase activity	-	-	-	-	-	-	-	sp|P17407|21KD_DAUCA	21 kDa protein OS=Daucus carota OX=4039 PE=2 SV=1
g59532	871	9.72	5.13	6.61	0.15	0	0	-7.38398	7.25883e-12	1.56796e-10	-	XP_031126597.1	formin-2-like [Ipomoea triloba]	-	-	-	-	-	-	-	-	-	-	-
g20497	1386	7.37	8.48	10.27	3.53	3.41	3.41	-1.77636	7.6016e-12	1.63713e-10	-	-	-	-	-	-	-	-	-	-	-	-	-	-
g29232	1371	47.33	59.36	50.77	31.16	26.02	30.2	-1.28561	8.30823e-12	1.7805e-10	-	XP_031107380.1	uncharacterized protein LOC116012051 [Ipomoea triloba]	-	-	-	-	-	-	-	-	-	-	-
g23938	1205	4.45	3.1	1.98	0.26	0.11	0.5	-3.82972	8.84751e-12	1.88585e-10	-	XP_031102999.1	uncharacterized protein LOC116006673 [Ipomoea triloba]	-	-	-	-	-	-	-	-	-	-	-
g13469	1636	30.63	26.15	26.15	17.66	12.99	17.83	-1.19502	9.14257e-12	1.94588e-10	-	XP_031099195.1	uncharacterized protein LOC116003170 [Ipomoea triloba]	GO:0005525;GO:0016021	GTP binding;integral component of membrane	-	-	-	-	-	-	-	-	-
g7663	2633	23.58	12.4	29.04	7.69	5.54	8.01	-2.04012	9.46249e-12	2.01299e-10	-	XP_031110580.1	extensin-2-like [Ipomoea triloba]	GO:0071944	cell periphery	-	-	-	-	-	-	-	-	-
g13977	1072	25.08	22.21	23.86	16.07	15.25	15.05	-1.07865	1.06327e-11	2.24546e-10	-	-	-	-	-	-	-	-	-	-	-	-	-	-
g43240	602	32.42	37.29	27.06	15.21	14.91	14.77	-1.52101	1.07763e-11	2.27358e-10	-	XP_031122764.1	uncharacterized protein LOC116025606 [Ipomoea triloba]	-	-	-	-	-	-	-	-	-	-	-
g60730	1469	3302.43	3656.26	3361.04	1951.3	2080.08	2345.36	-1.12203	1.09076e-11	2.30016e-10	-	XP_031118794.1	phosphoribulokinase, chloroplastic [Ipomoea triloba]	GO:0009507;GO:0005524;GO:0008974;GO:0005737;GO:0019253	chloroplast;ATP binding;phosphoribulokinase activity;cytoplasm;reductive pentose-phosphate cycle	K00855	PRK,prkB	http://www.genome.jp/dbget-bin/www_bget?ko:K00855	Carbon fixation in photosynthetic organisms	ko00710	KOG4203	Armadillo/beta-Catenin/plakoglobin	sp|P26302|KPPR_WHEAT	Phosphoribulokinase, chloroplastic OS=Triticum aestivum OX=4565 PE=2 SV=1
g28217	1342	48.69	49.15	47.24	32.28	29.35	33.65	-1.02432	1.20047e-11	2.5193e-10	-	XP_031107390.1;XP_019150511.1	uncharacterized protein LOC116012061 [Ipomoea triloba];PREDICTED: uncharacterized protein LOC109147293 isoform X3 [Ipomoea nil]	GO:0004222;GO:0005524;GO:0004176;GO:0016021	metalloendopeptidase activity;ATP binding;ATP-dependent peptidase activity;integral component of membrane	-	-	-	-	-	-	-	-	-
g29101	1373	235.39	305.31	251.69	127.38	133.73	159.28	-1.35206	1.44273e-11	3.00022e-10	-	-	-	-	-	-	-	-	-	-	-	-	-	-
g21017	994	15	18.74	18.42	7.62	8.64	7.51	-1.57271	1.54552e-11	3.19716e-10	-	-	-	-	-	-	-	-	-	-	-	-	-	-
g42061	1607	3.52	2.55	3.53	0.15	0.4	0.78	-3.26334	1.71994e-11	3.53445e-10	-	XP_031114421.1	basic proline-rich protein-like [Ipomoea triloba]	-	-	-	-	-	-	-	-	-	-	-
g19573	968	11.49	12.06	10.03	4.18	5.63	4.22	-1.68325	1.80587e-11	3.70753e-10	-	XP_031095652.1	uncharacterized protein LOC115999854 [Ipomoea triloba]	-	-	-	-	-	-	-	-	-	-	-
g61267	797	3.96	6.67	4.9	0.82	0.5	0.68	-3.3922	2.20675e-11	4.484e-10	-	XP_009793033.1	PREDICTED: uncharacterized protein LOC104239959 [Nicotiana sylvestris]	GO:0016021	integral component of membrane	-	-	-	-	-	-	-	-	-
g46823	1274	21.99	34.6	47.62	9.91	7.43	12.65	-2.23825	2.30671e-11	4.6762e-10	-	XP_031131173.1	TBC1 domain family member 5 homolog A-like [Ipomoea triloba]	-	-	-	-	-	-	-	-	-	-	-
g29334	1228	136.56	418.5	412.71	75.42	76.5	80.92	-2.47099	2.45728e-11	4.96063e-10	-	XP_031109354.1	putative glucose-6-phosphate 1-epimerase [Ipomoea triloba]	GO:0005737;GO:0047938;GO:0009570;GO:0030246;GO:0005975;GO:0048046	cytoplasm;glucose-6-phosphate 1-epimerase activity;chloroplast stroma;carbohydrate binding;carbohydrate metabolic process;apoplast	K01792	E5.1.3.15	http://www.genome.jp/dbget-bin/www_bget?ko:K01792	Glycolysis / Gluconeogenesis	ko00010	-	-	sp|Q40784|AAPC_CENCI	Putative glucose-6-phosphate 1-epimerase OS=Cenchrus ciliaris OX=35872 PE=2 SV=1
g47222	1526	38.13	37.62	29.42	22.95	23.08	22.9	-1.03068	2.59901e-11	5.22492e-10	-	XP_031122078.1	uncharacterized protein LOC116025122 isoform X1 [Ipomoea triloba]	GO:0045182;GO:0005737;GO:0003729;GO:0008270;GO:2000767;GO:0003676;GO:0003727	translation regulator activity;cytoplasm;mRNA binding;zinc ion binding;positive regulation of cytoplasmic translation;nucleic acid binding;single-stranded RNA binding	-	-	-	-	-	-	-	-	-
g38662	1985	2.5	2.14	2.47	0.72	0.51	0.8	-2.2376	2.61619e-11	5.25461e-10	-	XP_031124649.1	uncharacterized protein LOC116027270 [Ipomoea triloba]	-	-	-	-	-	-	-	-	-	-	-
g64097	739	45.58	45.52	41.19	12.28	4.92	16.72	-2.37352	2.93423e-11	5.86901e-10	-	XP_031119479.1	uncharacterized protein LOC116022759 [Ipomoea triloba]	-	-	-	-	-	-	-	-	-	-	-
g19843	882	16.94	23.31	27.61	8.05	7.73	9.46	-1.87429	3.58724e-11	7.0936e-10	-	XP_031093877.1	profilin-3-like [Ipomoea triloba]	GO:0003779;GO:0005856;GO:0005737	actin binding;cytoskeleton;cytoplasm	K05759	PFN	http://www.genome.jp/dbget-bin/www_bget?ko:K05759	-	-	KOG1755	Profilin	sp|Q941H7|PROF_LITCN	Profilin OS=Litchi chinensis OX=151069 PE=1 SV=1
g61930	976	60.56	69.43	57.49	37.12	39.81	38.59	-1.12483	3.59834e-11	7.10908e-10	-	XP_019177050.1	PREDICTED: uncharacterized protein LOC109172322 [Ipomoea nil]	GO:0016021;GO:0009536	integral component of membrane;plastid	-	-	-	-	-	-	-	-	-
g37755	927	442.58	437.21	321.96	205.97	243.22	258.49	-1.17728	3.96631e-11	7.79009e-10	-	XP_031131358.1	uncharacterized protein LOC116032781 [Ipomoea triloba]	GO:0016021	integral component of membrane	-	-	-	-	-	-	-	-	-
g6621	597	9.6	6.33	6.66	1.3	1.42	0.92	-3.02958	4.27377e-11	8.35248e-10	-	XP_031110828.1	classical arabinogalactan protein 27-like [Ipomoea triloba]	-	-	-	-	-	-	-	-	-	-	-
g43411	2057	1806.73	2435.72	2235.46	1145.51	1175.25	1270.39	-1.29147	4.37491e-11	8.5348e-10	-	XP_031112036.1	peroxisomal (S)-2-hydroxy-acid oxidase [Ipomoea triloba]	GO:0052854;GO:0010181;GO:0052852;GO:0008891;GO:0005777;GO:0052853;GO:0009854	(S)-2-hydroxy-acid oxidase activity;FMN binding;(S)-2-hydroxy-acid oxidase activity;(S)-2-hydroxy-acid oxidase activity;peroxisome;(S)-2-hydroxy-acid oxidase activity;oxidative photosynthetic carbon pathway	K11517	HAO	http://www.genome.jp/dbget-bin/www_bget?ko:K11517	Peroxisome;Glyoxylate and dicarboxylate metabolism	ko04146,ko00630	KOG0538	Glycolate oxidase	sp|P05414|GOX_SPIOL	Peroxisomal (S)-2-hydroxy-acid oxidase OS=Spinacia oleracea OX=3562 PE=1 SV=1
g53407	1544	71.52	80.21	78.35	49.6	53.35	43.18	-1.10793	5.23004e-11	1.00944e-09	-	XP_031106679.1	uncharacterized protein LOC116011267 [Ipomoea triloba]	GO:0009507;GO:0009941;GO:0009535	chloroplast;chloroplast envelope;chloroplast thylakoid membrane	-	-	-	-	-	-	-	-	-
g24445	1159	91.58	97.49	82.3	58.52	59.96	63.45	-1.00076	5.35699e-11	1.03303e-09	-	XP_019154838.1	PREDICTED: 14-3-3-like protein 16R [Ipomoea nil]	-	-	K06630	YWHAE	http://www.genome.jp/dbget-bin/www_bget?ko:K06630	-	-	KOG0841	Multifunctional chaperone (14-3-3 family)	sp|P93784|14335_SOLTU	14-3-3-like protein 16R OS=Solanum tuberosum OX=4113 PE=2 SV=1
g57931	1064	108.43	77.79	66.28	46.63	51.07	53.01	-1.14484	6.70866e-11	1.2795e-09	-	XP_031126566.1	uncharacterized protein LOC116028865 isoform X2 [Ipomoea triloba]	-	-	-	-	-	-	-	-	-	-	-
g21026	1807	6.14	6.58	10.45	2.48	2.51	3.03	-1.98124	6.83151e-11	1.30065e-09	-	XP_031101635.1	vegetative cell wall protein gp1-like isoform X2 [Ipomoea triloba]	-	-	-	-	-	-	-	-	-	-	-
g3941	1314	18.93	24.46	23.06	12	11.84	11.49	-1.35095	8.68666e-11	1.63666e-09	-	PSS32479.1	Ubiquinol-cytochrome c reductase [Actinidia chinensis var. chinensis]	GO:0070469;GO:0016021;GO:0005743	respirasome;integral component of membrane;mitochondrial inner membrane	-	-	-	-	-	-	-	sp|P48505|UCR11_SOLTU	Ubiquinol-cytochrome c reductase complex 6.7 kDa protein OS=Solanum tuberosum OX=4113 PE=1 SV=2
g64171	1310	2.69	4.1	3.39	0.92	0.57	0.89	-2.58636	9.41797e-11	1.76299e-09	-	XP_031120312.1	uncharacterized protein LOC116023450 [Ipomoea triloba]	GO:0006281;GO:0003824	DNA repair;catalytic activity	-	-	-	-	-	-	-	-	-
g61061	888	78.04	107.83	111.44	47.23	51.86	49.44	-1.43981	9.62327e-11	1.79756e-09	-	XP_019197005.1	PREDICTED: ras-related protein Rab7 [Ipomoea nil]	GO:0005774;GO:0005525;GO:0003924	vacuolar membrane;GTP binding;GTPase activity	K07897	RAB7A	http://www.genome.jp/dbget-bin/www_bget?ko:K07897	Endocytosis;Phagosome	ko04144,ko04145	KOG0394	Ras-related GTPase	sp|O24461|RAB7_PRUAR	Ras-related protein Rab7 OS=Prunus armeniaca OX=36596 PE=2 SV=1
g59063	2465	9.61	9.78	11.34	6.44	6.03	5.47	-1.21439	1.12972e-10	2.09316e-09	-	XP_031128058.1	vacuolar protein 8 [Ipomoea triloba]	GO:0005741;GO:0046961;GO:0016021;GO:0000221	mitochondrial outer membrane;proton-transporting ATPase activity, rotational mechanism;integral component of membrane;vacuolar proton-transporting V-type ATPase, V1 domain	-	-	-	-	-	-	-	-	-
g1253	968	27.84	29.38	19.02	13.69	10.87	10.28	-1.43837	1.29828e-10	2.38918e-09	-	XP_010660588.1	PREDICTED: protein RALF-like 27 [Vitis vinifera]	GO:0016021;GO:0005576	integral component of membrane;extracellular region	-	-	-	-	-	-	-	-	-
g55301	822	8.23	6.08	5.97	1.93	0.67	1.86	-2.58751	1.67424e-10	3.04881e-09	-	XP_031104531.1	uncharacterized protein LOC116008256 [Ipomoea triloba]	-	-	-	-	-	-	-	-	-	-	-
g62	1969	1329.84	1526.35	1834.75	804.66	812.86	958.9	-1.30311	2.39214e-10	4.25167e-09	-	XP_031115085.1	phosphoglycerate kinase, chloroplastic [Ipomoea triloba]	GO:0046686;GO:0004618;GO:0006096;GO:0005524;GO:0006094;GO:0009507;GO:0005829;GO:0043531;GO:0019253	response to cadmium ion;phosphoglycerate kinase activity;glycolytic process;ATP binding;gluconeogenesis;chloroplast;cytosol;ADP binding;reductive pentose-phosphate cycle	K00927	PGK,pgk	http://www.genome.jp/dbget-bin/www_bget?ko:K00927	Glycolysis / Gluconeogenesis;Carbon fixation in photosynthetic organisms	ko00010,ko00710	KOG1367	3-phosphoglycerate kinase	sp|Q42961|PGKH_TOBAC	Phosphoglycerate kinase, chloroplastic OS=Nicotiana tabacum OX=4097 PE=2 SV=1
g44388	1384	5.54	4.71	5.45	2.01	1.95	2.16	-1.78136	2.39244e-10	4.25167e-09	-	XP_031114468.1	pollen-specific leucine-rich repeat extensin-like protein 2 [Ipomoea triloba]	-	-	-	-	-	-	-	-	-	-	-
g30151	1136	18.23	16.07	17.13	11.86	8.9	8.03	-1.25242	3.17091e-10	5.56464e-09	-	XP_031107175.1	uncharacterized protein LOC116011891 [Ipomoea triloba]	GO:0005881;GO:0000226;GO:0008017	cytoplasmic microtubule;microtubule cytoskeleton organization;microtubule binding	-	-	-	-	-	-	-	-	-
g46721	1757	25.74	25.5	23.19	16.58	14.48	17.95	-1.02844	3.19805e-10	5.61e-09	-	XP_031123743.1	uncharacterized protein LOC116026558 isoform X1 [Ipomoea triloba]	-	-	-	-	-	-	-	-	-	-	-
g58773	2317	10.02	5.73	7.29	4.55	3.48	3.11	-1.45952	3.21721e-10	5.64133e-09	-	XP_031128522.1	uncharacterized protein LOC116030416 [Ipomoea triloba]	GO:0016020;GO:0016021	membrane;integral component of membrane	-	-	-	-	-	-	-	-	-
g53244	783	509.87	609.01	551.89	348.68	363.15	369.86	-1.05263	3.40872e-10	5.96033e-09	-	XP_031104693.1	uncharacterized protein LOC116009712 [Ipomoea triloba]	GO:0009515;GO:0009535;GO:0090391;GO:0010196;GO:0080167;GO:0045893;GO:0010027;GO:0016021	granal stacked thylakoid;chloroplast thylakoid membrane;granum assembly;nonphotochemical quenching;response to karrikin;positive regulation of transcription, DNA-templated;thylakoid membrane organization;integral component of membrane	-	-	-	-	-	-	-	-	-
g17367	643	9.56	8.25	11.41	3.44	2.09	2.3	-2.3198	3.50195e-10	6.11107e-09	-	XP_031095912.1	uncharacterized protein LOC116000048 [Ipomoea triloba]	GO:0046983;GO:0006355;GO:0005634	protein dimerization activity;regulation of transcription, DNA-templated;nucleus	-	-	-	-	-	-	-	-	-
g13163	3298	44.47	31.35	27.45	23.96	21.83	22.55	-1.00555	4.06616e-10	7.01405e-09	-	XP_031098540.1	uncharacterized protein LOC116002524 isoform X1 [Ipomoea triloba]	GO:0003677	DNA binding	-	-	-	-	-	-	-	-	-
g47244	1048	114.01	107.67	143.95	75.33	76.18	69.76	-1.14676	4.3561e-10	7.49338e-09	-	XP_031122092.1	uncharacterized protein LOC116025129 [Ipomoea triloba]	GO:0016021	integral component of membrane	-	-	-	-	-	-	-	-	-
g31252	651	54.18	24.32	25.67	12.67	7.72	13.06	-2.01534	4.55988e-10	7.82228e-09	-	RAL42661.1	hypothetical protein DM860_009168 [Cuscuta australis]	GO:0016021	integral component of membrane	-	-	-	-	-	-	-	-	-
g49933	735	314.97	722.11	678.47	152.17	179.1	226.45	-2.06922	4.71915e-10	8.07639e-09	-	XP_031123519.1	uncharacterized protein LOC116026189 [Ipomoea triloba]	-	-	-	-	-	-	-	-	-	-	-
g47194	1081	9.89	8.23	9.15	3.06	4.55	4.79	-1.60515	5.05985e-10	8.60866e-09	-	XP_031121859.1	wall-associated receptor kinase-like 20 [Ipomoea triloba]	GO:0030247;GO:0016301;GO:0016021	polysaccharide binding;kinase activity;integral component of membrane	-	-	-	-	-	-	-	-	-
g17223	2120	12.02	8.75	12	6.72	5.94	6.57	-1.19052	5.83699e-10	9.86528e-09	-	XP_031094275.1	uncharacterized protein LOC115998762 [Ipomoea triloba]	-	-	-	-	-	-	-	-	-	-	-
g24947	2818	3.96	3.32	4.25	1.7	0.96	1.84	-1.78655	5.8892e-10	9.94579e-09	-	XP_031103375.1	uncharacterized protein LOC116006968 isoform X1 [Ipomoea triloba]	GO:0005643	nuclear pore	-	-	-	-	-	-	-	-	-
g27685	691	57.91	78.92	43.02	24.67	25.98	29.96	-1.57578	6.71214e-10	1.12743e-08	-	XP_031109791.1	uncharacterized protein LOC116013960 [Ipomoea triloba]	-	-	-	-	-	-	-	-	-	-	-
g1490	1024	3.55	3.62	1.55	0.19	0.35	0.27	-3.82205	8.10705e-10	1.3513e-08	-	XP_031116747.1	uncharacterized protein LOC116020409 [Ipomoea triloba]	-	-	-	-	-	-	-	-	-	-	-
g54887	1468	8.24	8.49	10.41	4.52	2.64	4.23	-1.68762	9.34603e-10	1.54186e-08	-	XP_031105982.1	uncharacterized protein LOC116010638 [Ipomoea triloba]	-	-	-	-	-	-	-	-	-	-	-
g2267	1467	8.85	4.02	6.98	1.41	2.42	2.23	-2.10998	1.08064e-09	1.76937e-08	-	-	-	-	-	-	-	-	-	-	-	-	-	-
g40781	1071	5.88	5.2	5.11	2.44	1.6	2	-1.8422	1.14029e-09	1.86073e-08	-	XP_031123846.1	uncharacterized protein LOC116026647 isoform X4 [Ipomoea triloba]	GO:0016021	integral component of membrane	-	-	-	-	-	-	-	-	-
g18704	1222	2.32	2.02	2.09	0.36	0.22	0.44	-3.06929	1.36355e-09	2.20848e-08	-	XP_031095844.1	uncharacterized protein LOC115999995 [Ipomoea triloba]	GO:0016021	integral component of membrane	-	-	-	-	-	-	-	-	-
g36425	850	10.88	10.03	7.11	4.61	3.67	3.98	-1.77356	1.37863e-09	2.23041e-08	-	-	-	-	-	-	-	-	-	-	-	-	-	-
g55101	648	81.64	86.27	63.32	47.59	41.61	50.76	-1.13455	1.38402e-09	2.23831e-08	-	XP_031104732.1	uncharacterized protein LOC116009744 [Ipomoea triloba]	GO:0005753;GO:0009536	mitochondrial proton-transporting ATP synthase complex;plastid	-	-	-	-	-	-	-	-	-
g57954	1183	39.22	32.37	23.6	15.69	19.93	17.92	-1.23675	1.48891e-09	2.39636e-08	-	XP_031126566.1	uncharacterized protein LOC116028865 isoform X2 [Ipomoea triloba]	-	-	-	-	-	-	-	-	-	-	-
g54792	887	17.24	19.52	7.4	4.46	4.95	3.83	-2.1533	1.70248e-09	2.72096e-08	-	XP_031105810.1	histone H3.v1-like [Ipomoea triloba]	GO:0016021	integral component of membrane	-	-	-	-	-	-	-	-	-
g30857	391	62.86	81.52	40.78	24.41	23.32	20.2	-1.82474	1.8497e-09	2.93683e-08	-	XP_027064949.1	uncharacterized protein LOC113690983 [Coffea arabica]	-	-	-	-	-	-	-	-	-	-	-
g43590	794	85.9	89.44	65.11	53.51	48.58	54.7	-1.03838	2.00966e-09	3.1746e-08	-	XP_031114988.1	uncharacterized protein LOC116019052 [Ipomoea triloba]	GO:0009507;GO:0016021	chloroplast;integral component of membrane	-	-	-	-	-	-	-	-	-
g19966	2662	1.35	1.7	1.7	0.48	0.36	0.59	-2.18234	2.02471e-09	3.19604e-08	-	XP_031094832.1;XP_031094833.1	beta-galactosidase-like isoform X1 [Ipomoea triloba];beta-galactosidase-like isoform X2 [Ipomoea triloba]	GO:0030246;GO:0004565;GO:0005975;GO:0005773;GO:0005618	carbohydrate binding;beta-galactosidase activity;carbohydrate metabolic process;vacuole;cell wall	-	-	-	-	-	-	-	sp|P48981|BGAL_MALDO	Beta-galactosidase OS=Malus domestica OX=3750 PE=1 SV=1
g26094	745	8.87	13.4	11.2	2.83	3.53	4.4	-2.07003	2.06932e-09	3.26055e-08	-	TMW97827.1	hypothetical protein EJD97_004930 [Solanum chilense]	GO:0046872	metal ion binding	-	-	-	-	-	-	-	-	-
g5348	3345	10.86	11.26	11.66	8.31	6.75	7.61	-1.01159	2.23309e-09	3.49831e-08	-	XP_031113001.1	pyruvate kinase isozyme A, chloroplastic-like [Ipomoea triloba]	GO:0005524;GO:0006096;GO:0016301;GO:0009570;GO:0004743;GO:0030955;GO:0000287;GO:0005737	ATP binding;glycolytic process;kinase activity;chloroplast stroma;pyruvate kinase activity;potassium ion binding;magnesium ion binding;cytoplasm	K00873	PK,pyk	http://www.genome.jp/dbget-bin/www_bget?ko:K00873	Glycolysis / Gluconeogenesis;Pyruvate metabolism	ko00010,ko00620	KOG2323	Pyruvate kinase	sp|Q43117|KPYA_RICCO	Pyruvate kinase isozyme A, chloroplastic OS=Ricinus communis OX=3988 PE=1 SV=1
g28834	2342	75	40.82	76.09	25.48	24.94	36.08	-1.56218	2.27821e-09	3.56388e-08	-	XP_031109214.1	pollen allergen Che a 1-like [Ipomoea triloba]	-	-	-	-	-	-	-	-	-	sp|O49813|OLEE1_BETPN	Olee1-like protein OS=Betula pendula OX=3505 PE=2 SV=1
g515	1349	1.16	1.36	3.27	0.05	0.13	0.1	-4.83274	2.64413e-09	4.07764e-08	-	XP_019177556.1	PREDICTED: isocitrate dehydrogenase [NADP] [Ipomoea nil]	GO:0000287;GO:0006099;GO:0005739;GO:0006739;GO:0006102;GO:0004450;GO:0051287	magnesium ion binding;tricarboxylic acid cycle;mitochondrion;NADP metabolic process;isocitrate metabolic process;isocitrate dehydrogenase (NADP+) activity;NAD binding	K00031	IDH1,IDH2,icd	http://www.genome.jp/dbget-bin/www_bget?ko:K00031	Peroxisome;Citrate cycle (TCA cycle);Glutathione metabolism	ko04146,ko00020,ko00480	KOG1526	NADP-dependent isocitrate dehydrogenase	sp|P50218|IDHC_TOBAC	Isocitrate dehydrogenase [NADP] OS=Nicotiana tabacum OX=4097 PE=2 SV=1
g55616	2770	9.69	7.39	8.12	6.14	4.13	5.1	-1.13508	2.97411e-09	4.55584e-08	-	XP_031125815.1	uncharacterized protein LOC116028299 isoform X1 [Ipomoea triloba]	-	-	-	-	-	-	-	-	-	-	-
g55233	2899	2.93	2.29	3.11	1.51	1.19	1.16	-1.51466	3.81151e-09	5.74553e-08	-	XP_031105346.1	beta-galactosidase-like [Ipomoea triloba]	GO:0004565;GO:0005773;GO:0005975;GO:0005618;GO:0030246	beta-galactosidase activity;vacuole;carbohydrate metabolic process;cell wall;carbohydrate binding	-	-	-	-	-	-	-	sp|P48980|BGAL_SOLLC	Beta-galactosidase OS=Solanum lycopersicum OX=4081 PE=1 SV=1
g64059	3683	14.43	9.85	18.07	7.13	6.65	7.62	-1.42252	3.84532e-09	5.79047e-08	-	XP_031119360.1	uncharacterized protein LOC116022684 [Ipomoea triloba]	GO:0005643	nuclear pore	-	-	-	-	-	-	-	sp|P10978|POLX_TOBAC	Retrovirus-related Pol polyprotein from transposon TNT 1-94 OS=Nicotiana tabacum OX=4097 PE=2 SV=1
g17335	557	33.91	36.67	21.7	15.32	11.05	13.82	-1.59985	3.89457e-09	5.85652e-08	-	XP_019157065.1	PREDICTED: uncharacterized protein LOC109153653 isoform X2 [Ipomoea nil]	-	-	-	-	-	-	-	-	-	-	-
g54410	649	22.39	26.84	31.49	12.95	11.02	13.42	-1.5256	4.03701e-09	6.05815e-08	-	XP_031105770.1	uncharacterized protein LOC116010483 [Ipomoea triloba]	-	-	-	-	-	-	-	-	-	-	-
g64178	1219	4.89	6.2	5.01	1.82	1.55	2.97	-2.08931	4.63883e-09	6.90885e-08	-	XP_031120312.1	uncharacterized protein LOC116023450 [Ipomoea triloba]	GO:0006281;GO:0003824	DNA repair;catalytic activity	-	-	-	-	-	-	-	-	-
g30057	3068	2.83	1.61	2.57	0.78	1.06	0.91	-1.76225	4.88615e-09	7.26228e-08	-	XP_031108918.1	uncharacterized protein LOC116013362 [Ipomoea triloba]	GO:0005516;GO:0046872;GO:0016021	calmodulin binding;metal ion binding;integral component of membrane	-	-	-	-	-	-	-	-	-
g1467	827	18.24	14.38	24.54	9.98	7.18	6.01	-1.7397	4.95397e-09	7.35805e-08	-	XP_031114928.1	U-box domain-containing protein 3-like [Ipomoea triloba]	GO:0005634;GO:0005737	nucleus;cytoplasm	-	-	-	-	-	-	-	-	-
g20716	1045	224.64	432.12	340.8	125.36	113.82	174.46	-1.71329	5.15433e-09	7.61923e-08	-	XP_031095343.1	protein RESPONSE TO LOW SULFUR 3-like [Ipomoea triloba]	GO:0098869	cellular oxidant detoxification	-	-	-	-	-	-	-	-	-
g41197	1612	16.75	6.06	8.47	3.33	3.39	4.17	-1.89716	6.07754e-09	8.89927e-08	-	XP_019158115.1;XP_031124647.1	PREDICTED: uncharacterized protein LOC109154827 [Ipomoea nil];uncharacterized protein LOC116027267 [Ipomoea triloba]	-	-	-	-	-	-	-	-	-	-	-
g31827	700	43.66	59.74	38.2	2.98	0.41	3.92	-4.72172	6.10964e-09	8.93725e-08	-	-	-	-	-	-	-	-	-	-	-	-	-	-
g12642	1115	15.24	15.06	22.92	9.48	8.39	7.43	-1.51364	6.47614e-09	9.43214e-08	-	XP_031099324.1	uncharacterized protein At4g22758-like [Ipomoea triloba]	-	-	-	-	-	-	-	-	-	-	-
g11910	500	45.03	37.14	34.38	21.08	19.91	23.88	-1.24987	6.81404e-09	9.88456e-08	-	-	-	-	-	-	-	-	-	-	-	-	-	-
g17338	1057	10.99	10.14	11.27	4.26	3	6.05	-1.71184	6.83049e-09	9.90512e-08	-	-	-	-	-	-	-	-	-	-	-	-	-	-
g43373	400	60.06	42.56	24.43	13.31	15.35	13.73	-1.92794	7.35144e-09	1.05865e-07	-	-	-	-	-	-	-	-	-	-	-	-	-	-
g37743	785	3.54	4.23	2.42	0.09	0.1	0.1	-5.53192	7.37244e-09	1.06132e-07	-	XP_031131640.1	uncharacterized protein LOC116033027 [Ipomoea triloba]	GO:0016021	integral component of membrane	-	-	-	-	-	-	-	-	-
g9714	1907	2.75	2.26	1.95	0.56	0.47	0.64	-2.2151	7.98745e-09	1.14305e-07	-	XP_031099991.1;XP_031099990.1	uncharacterized protein LOC116004183 isoform X3 [Ipomoea triloba];uncharacterized protein LOC116004183 isoform X2 [Ipomoea triloba]	GO:0043240;GO:0006974;GO:0036297	Fanconi anaemia nuclear complex;cellular response to DNA damage stimulus;interstrand cross-link repair	-	-	-	-	-	-	-	-	-
g52228	816	24.49	28.25	27.9	18.33	13.98	14.26	-1.25446	8.00224e-09	1.14479e-07	-	XP_031106016.1	uncharacterized protein LOC116010663 [Ipomoea triloba]	GO:0016021;GO:0005506	integral component of membrane;iron ion binding	-	-	-	-	-	-	-	-	-
g50348	744	4.26	2.61	3.99	0.33	0.13	0	-5.01154	9.34451e-09	1.32332e-07	-	XP_031121934.1;XP_031121623.1	uncharacterized protein LOC116025022 [Ipomoea triloba];uncharacterized protein LOC116024772 [Ipomoea triloba]	GO:0016021	integral component of membrane	-	-	-	-	-	-	-	-	-
g10016	711	6.71	31.27	81.68	0.87	1.19	0.46	-6.06917	9.46308e-09	1.33837e-07	-	XP_031099353.1;AAD54339.1	metallothionein-like protein type 2 [Ipomoea triloba];metallothionein-like protein [Ipomoea batatas]	GO:0046872	metal ion binding	-	-	-	-	-	-	-	sp|Q40410|MT2_NICPL	Metallothionein-like protein type 2 OS=Nicotiana plumbaginifolia OX=4092 PE=3 SV=1
g43170	663	9.35	1.94	2.13	0	0	0	-7.90225	9.76092e-09	1.37736e-07	-	XP_031107249.1	uncharacterized protein LOC116011946 [Ipomoea triloba]	-	-	-	-	-	-	-	-	-	-	-
g13563	718	26.32	22.08	21.32	15.61	14.13	10.44	-1.20972	1.07061e-08	1.49905e-07	-	PON32662.1;TYK15728.1	Heat shock protein DnaJ, cysteine-rich domain containing protein [Trema orientale];chlorophyll a-b binding protein 7 [Cucumis melo var. makuwa]	GO:0018298;GO:0009765;GO:0009523;GO:0016168;GO:0009522;GO:0046872;GO:0009535	protein-chromophore linkage;photosynthesis, light harvesting;photosystem II;chlorophyll binding;photosystem I;metal ion binding;chloroplast thylakoid membrane	K08908	LHCA2	http://www.genome.jp/dbget-bin/www_bget?ko:K08908	Photosynthesis - antenna proteins	ko00196	-	-	sp|P13869|CB12_PETHY	Chlorophyll a-b binding protein, chloroplastic OS=Petunia hybrida OX=4102 PE=2 SV=1
g4551	1161	16	17.14	17.47	11.26	11.08	9.51	-1.10079	1.15528e-08	1.60881e-07	-	XP_031112485.1	uncharacterized protein LOC116016386 [Ipomoea triloba]	GO:0009269;GO:0016021	response to desiccation;integral component of membrane	-	-	-	-	-	-	-	-	-
g56137	969	4.57	6.98	5.39	1.74	2.2	1.4	-2.1078	1.22851e-08	1.70533e-07	-	XP_031125980.1	olee1-like protein [Ipomoea triloba]	GO:0005615	extracellular space	-	-	-	-	-	-	-	sp|O49813|OLEE1_BETPN	Olee1-like protein OS=Betula pendula OX=3505 PE=2 SV=1
g34825	526	5.18	6.5	11.2	1.09	0.59	0.96	-3.53454	1.31096e-08	1.80997e-07	-	XP_009792617.1	PREDICTED: non-specific lipid-transfer protein 2-like [Nicotiana sylvestris]	GO:0006869	lipid transport	-	-	-	-	-	-	-	sp|P86809|NLTP2_APIGA	Non-specific lipid-transfer protein 2 OS=Apium graveolens var. rapaceum OX=278110 PE=1 SV=1
g62287	1075	30.58	20.8	13.27	10.21	8.39	11.09	-1.51352	1.31714e-08	1.81734e-07	-	-	-	-	-	-	-	-	-	-	-	-	-	-
g25227	1160	72.78	42.03	37.44	28.67	29.28	27.77	-1.24592	1.46838e-08	2.01071e-07	-	XP_031104193.1	uncharacterized protein LOC116007613 [Ipomoea triloba]	-	-	-	-	-	-	-	-	-	-	-
g50458	1498	16.49	21.51	11.58	7.36	7.66	9.2	-1.47111	1.5627e-08	2.13049e-07	-	XP_031123025.1	uncharacterized protein LOC116025810 [Ipomoea triloba]	-	-	-	-	-	-	-	-	-	-	-
g7852	922	5.65	3.26	3.73	1.16	1.36	1.03	-2.26523	1.63625e-08	2.22657e-07	-	XP_031110626.1	transcription factor bHLH78-like [Ipomoea triloba]	GO:0005634;GO:0006355	nucleus;regulation of transcription, DNA-templated	-	-	-	-	-	-	-	-	-
g24369	916	3.81	5.15	2.98	0.98	1.07	0.48	-2.67653	1.65519e-08	2.24882e-07	-	XP_031102479.1	uncharacterized protein LOC116006301 [Ipomoea triloba]	-	-	-	-	-	-	-	-	-	-	-
g3675	1547	2.94	3.79	4.66	1.43	1.14	1.47	-1.9409	1.66341e-08	2.25858e-07	-	XP_019192843.1	PREDICTED: actin-97 [Ipomoea nil]	GO:0005524;GO:0005856	ATP binding;cytoskeleton	K10355	ACTF	http://www.genome.jp/dbget-bin/www_bget?ko:K10355	-	-	KOG0676	Actin and related proteins	sp|O81221|ACT_GOSHI	Actin OS=Gossypium hirsutum OX=3635 PE=3 SV=1
g4737	1220	15.96	8.67	10.2	4.42	4.3	5.8	-1.56524	1.70763e-08	2.31214e-07	-	XP_019199002.1	PREDICTED: vegetative cell wall protein gp1-like [Ipomoea nil]	GO:0016021;GO:0009505	integral component of membrane;plant-type cell wall	-	-	-	-	-	-	-	-	-
g37797	687	6.59	4.72	2.64	0.69	0.25	0.73	-3.44078	1.74804e-08	2.36023e-07	-	XP_031131375.1	uncharacterized protein LOC116032797 [Ipomoea triloba]	-	-	-	-	-	-	-	-	-	-	-
g31170	1687	1.88	0.99	1.97	0.24	0.23	0.37	-2.92817	1.8293e-08	2.46428e-07	-	XP_031091450.1	uncharacterized protein LOC115996384 [Ipomoea triloba]	-	-	-	-	-	-	-	-	-	-	-
g26010	1232	1.53	1.95	1.64	0.2	0.28	0.22	-3.31825	1.85176e-08	2.49254e-07	-	XP_031110301.1	uncharacterized protein LOC116014390 [Ipomoea triloba]	GO:0016021	integral component of membrane	-	-	-	-	-	-	-	-	-
g4560	1662	2.98	6.18	9.02	1.46	1.85	0.94	-2.56967	2.00649e-08	2.68917e-07	-	XP_019199154.1;XP_031111556.1	PREDICTED: uncharacterized protein LOC109192900 isoform X1 [Ipomoea nil];uncharacterized protein LOC116015590 [Ipomoea triloba]	-	-	-	-	-	-	-	-	-	-	-
g63504	1842	14.62	12.27	19.18	9.45	9.44	8.25	-1.26167	2.20137e-08	2.93409e-07	-	XP_031120713.1	circadian locomoter output cycles protein kaput-like isoform X1 [Ipomoea triloba]	-	-	-	-	-	-	-	-	-	-	-
g8252	1894	5.73	4.18	3.65	2.59	1.76	2.3	-1.4387	2.21146e-08	2.94572e-07	-	XP_031110526.1	uncharacterized protein LOC116014721 [Ipomoea triloba]	-	-	-	-	-	-	-	-	-	-	-
g34195	1418	3.86	7.25	1.94	0.17	1.03	0.23	-3.63158	2.49436e-08	3.29631e-07	-	XP_031129792.1	uncharacterized protein LOC116031668 [Ipomoea triloba]	-	-	-	-	-	-	-	-	-	-	-
g63610	4508	9.15	7.73	10.98	6.18	5.72	6.24	-1.13902	2.66108e-08	3.50175e-07	-	XP_031120713.1	circadian locomoter output cycles protein kaput-like isoform X1 [Ipomoea triloba]	-	-	-	-	-	-	-	-	-	-	-
g23807	1776	14.93	16.18	11.64	9.86	9.56	8.32	-1.05277	2.72767e-08	3.58202e-07	-	XP_031104258.1	uncharacterized protein LOC116007663 [Ipomoea triloba]	GO:0016021	integral component of membrane	-	-	-	-	-	-	-	-	-
g57360	972	16.44	15.38	14.07	8.6	10.49	11.14	-1.18343	2.78069e-08	3.6459e-07	-	XP_031129323.1	uncharacterized protein LOC116031033 [Ipomoea triloba]	GO:0000149;GO:0035493;GO:0005768;GO:0032259;GO:0008168;GO:0000323	SNARE binding;SNARE complex assembly;endosome;methylation;methyltransferase activity;lytic vacuole	-	-	-	-	-	-	-	-	-
g43069	661	7.15	2.56	4.72	0.85	0.27	0.26	-3.75921	2.96217e-08	3.87058e-07	-	TMW89667.1	hypothetical protein EJD97_016828 [Solanum chilense]	GO:0016021	integral component of membrane	-	-	-	-	-	-	-	-	-
g57243	1005	11.14	16.29	10.45	6.56	4.37	5.77	-1.61226	3.17721e-08	4.11863e-07	-	XP_031126416.1	glycine-rich protein A3-like isoform X1 [Ipomoea triloba]	-	-	-	-	-	-	-	-	-	-	-
g31157	574	5.07	4.96	7.85	0.15	0	0.16	-6.21475	3.85202e-08	4.93143e-07	-	OIT37853.1	hypothetical protein A4A49_08619 [Nicotiana attenuata]	GO:0016021	integral component of membrane	K01213	E3.2.1.67	http://www.genome.jp/dbget-bin/www_bget?ko:K01213	Pentose and glucuronate interconversions	ko00040	-	-	-	-
g59740	465	9.03	26.4	20.26	3.49	3.31	4.43	-2.7487	3.85296e-08	4.93143e-07	-	XP_034902459.1	uncharacterized protein LOC118039774 [Populus alba]	-	-	-	-	-	-	-	-	-	-	-
g6401	978	1.39	3.99	2.63	0.14	0.41	0.17	-4.05908	4.4113e-08	5.60647e-07	-	XP_031113985.1	uncharacterized protein LOC116017516 [Ipomoea triloba]	-	-	-	-	-	-	-	-	-	-	-
g42351	1099	5.9	5.81	8.32	3.01	1.74	2.82	-1.83967	4.61714e-08	5.84587e-07	-	-	-	-	-	-	-	-	-	-	-	-	-	-
g20442	1246	249.76	115.46	182.26	89.41	41.96	91.48	-1.69613	5.12143e-08	6.43567e-07	-	XP_031093424.1	uncharacterized protein LOC115998094 isoform X1 [Ipomoea triloba]	-	-	-	-	-	-	-	-	-	-	-
g55004	1014	4.51	8.76	10.51	2.16	2.93	1.88	-2.23223	5.44042e-08	6.80898e-07	-	XP_031106386.1	uncharacterized protein LOC116011027 [Ipomoea triloba]	-	-	-	-	-	-	-	-	-	-	-
g37798	941	158.71	173.72	119.54	66.35	92.89	99.65	-1.21555	5.71274e-08	7.12724e-07	-	XP_031131358.1	uncharacterized protein LOC116032781 [Ipomoea triloba]	GO:0016021	integral component of membrane	-	-	-	-	-	-	-	-	-
g7084	754	3.16	4.69	5.77	0.7	1.09	0.91	-2.80892	5.80211e-08	7.23252e-07	-	XP_031113825.1	mavicyanin-like [Ipomoea triloba]	GO:0009055;GO:0016021;GO:0046658	electron transfer activity;integral component of membrane;anchored component of plasma membrane	-	-	-	-	-	-	-	sp|P80728|MAVI_CUCPE	Mavicyanin OS=Cucurbita pepo OX=3663 PE=1 SV=1
g29017	908	74.57	7.72	54.29	2.87	1.8	2.91	-4.56819	6.08348e-08	7.5465e-07	-	XP_031107608.1	lysine-rich arabinogalactan protein 18-like [Ipomoea triloba]	-	-	-	-	-	-	-	-	-	-	-
g31742	736	1.34	2.93	2.76	0	0	0	-7.31704	6.16132e-08	7.63435e-07	-	-	-	-	-	-	-	-	-	-	-	-	-	-
g4069	910	22.25	19.49	17.18	12.29	14.04	14.07	-1.009	6.34826e-08	7.85256e-07	-	XP_031114957.1;RVX20853.1	uncharacterized protein LOC116019033 [Ipomoea triloba];hypothetical protein CK203_002652 [Vitis vinifera]	GO:0016757	glycosyltransferase activity	-	-	-	-	-	-	-	-	-
g23370	3413	3.74	3.9	4.1	2.79	1.75	2.13	-1.25346	6.42295e-08	7.9427e-07	-	XP_031103438.1	uncharacterized protein LOC116007016 [Ipomoea triloba]	-	-	-	-	-	-	-	-	-	-	-
g52691	866	31.75	23.87	24.73	14.54	14.45	19.57	-1.12984	6.64812e-08	8.18856e-07	-	-	-	-	-	-	-	-	-	-	-	-	-	-
g35077	1555	11.2	8.41	7.83	6.44	5.78	5.79	-1.02097	7.20587e-08	8.838e-07	-	XP_031130463.1	UDP-glucose 4-epimerase GEPI48-like [Ipomoea triloba]	GO:0003723;GO:0006364;GO:0003978;GO:0006012;GO:0005829	RNA binding;rRNA processing;UDP-glucose 4-epimerase activity;galactose metabolic process;cytosol	K01784	galE,GALE	http://www.genome.jp/dbget-bin/www_bget?ko:K01784	Amino sugar and nucleotide sugar metabolism;Galactose metabolism	ko00520,ko00052	KOG1371	UDP-glucose 4-epimerase/UDP-sulfoquinovose synthase	sp|O65781|GALE2_CYATE	UDP-glucose 4-epimerase GEPI48 OS=Cyamopsis tetragonoloba OX=3832 PE=2 SV=1
g55527	1926	1.96	0.67	0.91	0.03	0	0.03	-6.19707	7.41567e-08	9.07997e-07	-	XP_031127820.1	uncharacterized protein LOC116029915 [Ipomoea triloba]	-	-	-	-	-	-	-	-	-	-	-
g29968	645	93.19	140.99	24.34	7.22	3.04	8.46	-4.18577	7.8556e-08	9.58894e-07	-	XP_031109749.1	uncharacterized protein LOC116013922 [Ipomoea triloba]	-	-	-	-	-	-	-	-	-	-	-
g55183	535	10.18	7.34	6.96	2.78	1.54	2.12	-2.34146	8.86643e-08	1.07564e-06	-	PSR96944.1	Glutamate--tRNA ligase [Actinidia chinensis var. chinensis]	GO:0016874;GO:0016021	ligase activity;integral component of membrane	-	-	-	-	-	-	-	-	-
g54133	1716	15.24	12.5	9.44	8.5	5.95	7.76	-1.15538	9.46362e-08	1.14299e-06	-	XP_031106868.1	uncharacterized protein LOC116011445 [Ipomoea triloba]	GO:0016021;GO:0008168	integral component of membrane;methyltransferase activity	-	-	-	-	-	-	-	-	-
g9194	3184	629.18	821.92	1087.68	484.37	456.77	489.93	-1.2786	1.01614e-07	1.22184e-06	-	XP_031111475.1	transketolase, chloroplastic [Ipomoea triloba]	GO:0005829;GO:0046872;GO:0006098;GO:0004802	cytosol;metal ion binding;pentose-phosphate shunt;transketolase activity	K00615	E2.2.1.1,tktA,tktB	http://www.genome.jp/dbget-bin/www_bget?ko:K00615	Pentose phosphate pathway;Carbon fixation in photosynthetic organisms	ko00030,ko00710	KOG0523	Transketolase	sp|Q43848|TKTC_SOLTU	Transketolase, chloroplastic OS=Solanum tuberosum OX=4113 PE=2 SV=1
g62036	375	23.61	6.78	10.16	1.19	1.31	1.68	-3.7457	1.06187e-07	1.27366e-06	-	XP_031120380.1;XP_019177575.1	uncharacterized protein LOC116023515 [Ipomoea triloba];PREDICTED: protein FAR1-RELATED SEQUENCE 7-like [Ipomoea nil]	-	-	-	-	-	-	-	-	-	-	-
g6538	574	5.57	4.3	1.28	0	0	0	-7.31115	1.16911e-07	1.39269e-06	-	-	-	-	-	-	-	-	-	-	-	-	-	-
g51966	936	28.23	22.69	39.03	15.61	16.81	15.87	-1.32698	1.18999e-07	1.41601e-06	-	XP_019155786.1	PREDICTED: uncharacterized protein LOC109152540 [Ipomoea nil]	GO:0016021	integral component of membrane	-	-	-	-	-	-	-	-	-
g15932	801	1.6	2.4	1.65	0	0.03	0	-7.10277	1.24592e-07	1.47651e-06	-	XP_031096808.1	osmotin-like protein OSML15 [Ipomoea triloba]	GO:0005576;GO:0006952	extracellular region;defense response	-	-	-	-	-	-	-	sp|P50703|OS35_SOLCO	Osmotin-like protein OSML15 OS=Solanum commersonii OX=4109 PE=2 SV=1
g30622	582	63.25	129.81	62.55	30.9	41.68	32.59	-1.70951	1.40184e-07	1.64294e-06	-	OIT20347.1	hypothetical protein A4A49_38645 [Nicotiana attenuata]	-	-	-	-	-	-	-	-	-	-	-
g28201	899	168.06	59.92	73.84	43.65	46.97	41.65	-1.55437	1.53856e-07	1.79014e-06	-	XP_031109408.1	uncharacterized protein LOC116013666 [Ipomoea triloba]	-	-	-	-	-	-	-	-	-	-	-
g9877	433	58.26	63.26	52.45	37.7	37.44	32.96	-1.08131	1.59757e-07	1.85582e-06	-	XP_006376569.2	cytochrome b-c1 complex subunit 8 [Populus trichocarpa]	GO:0016021;GO:0070469;GO:0005743;GO:0008121	integral component of membrane;respirasome;mitochondrial inner membrane;ubiquinol-cytochrome-c reductase activity	-	-	-	-	-	-	-	sp|P46269|QCR8_SOLTU	Cytochrome b-c1 complex subunit 8 OS=Solanum tuberosum OX=4113 PE=1 SV=2
g17455	1376	13.15	8.44	11.35	5.73	6.83	6.89	-1.16841	1.60869e-07	1.86775e-06	-	XP_031096040.1	uncharacterized protein LOC116000146 [Ipomoea triloba]	GO:0016021	integral component of membrane	-	-	-	-	-	-	-	-	-
g16171	1219	9.81	9.45	9.97	5.3	4.99	5.84	-1.17844	1.63284e-07	1.89376e-06	-	AAV88069.1;XP_019171042.1	hypothetical retrotransposon [Ipomoea batatas];PREDICTED: putative late blight resistance protein homolog R1A-4 [Ipomoea nil]	GO:0015074;GO:0008270;GO:0004491;GO:0003676	DNA integration;zinc ion binding;methylmalonate-semialdehyde dehydrogenase (acylating) activity;nucleic acid binding	K04122	GA3,CYP701	http://www.genome.jp/dbget-bin/www_bget?ko:K04122	Diterpenoid biosynthesis	ko00904	-	-	sp|P10978|POLX_TOBAC	Retrovirus-related Pol polyprotein from transposon TNT 1-94 OS=Nicotiana tabacum OX=4097 PE=2 SV=1
g4377	1288	2.22	1.95	1.6	0.4	0.36	0.2	-2.96881	1.63531e-07	1.89613e-06	-	XP_031113898.1	uncharacterized protein LOC116017450 [Ipomoea triloba]	-	-	-	-	-	-	-	-	-	-	-
g55085	1807	3.41	2.62	9	1.35	0.49	1.26	-2.73274	1.68125e-07	1.94524e-06	-	XP_031104362.1	pectinesterase/pectinesterase inhibitor PPE8B-like [Ipomoea triloba]	GO:0042545;GO:0030599;GO:0004857;GO:0045330;GO:0045490;GO:0046910;GO:0005576;GO:0005618	cell wall modification;pectinesterase activity;enzyme inhibitor activity;aspartyl esterase activity;pectin catabolic process;pectinesterase inhibitor activity;extracellular region;cell wall	K01051	E3.1.1.11	http://www.genome.jp/dbget-bin/www_bget?ko:K01051	Pentose and glucuronate interconversions	ko00040	-	-	sp|Q43062|PME_PRUPE	Pectinesterase/pectinesterase inhibitor PPE8B OS=Prunus persica OX=3760 PE=2 SV=1
g22743	1144	45.76	33.83	26.49	22.59	18.79	24.96	-1.0801	1.83068e-07	2.10471e-06	-	XP_031099837.1	uncharacterized protein LOC116004036 [Ipomoea triloba]	-	-	-	-	-	-	-	-	-	-	-
g8210	691	6.12	5.58	1.15	0.11	0.12	0.15	-5.52174	1.86872e-07	2.14446e-06	-	XP_019181447.1	PREDICTED: uncharacterized protein LOC109176463 [Ipomoea nil]	GO:0008270;GO:0005509	zinc ion binding;calcium ion binding	-	-	-	-	-	-	-	-	-
g4986	821	46.41	53.96	36.07	32.35	29.55	27.34	-1.03383	2.27025e-07	2.568e-06	-	XP_019178337.1	PREDICTED: uncharacterized protein LOC109173552 [Ipomoea nil]	-	-	-	-	-	-	-	-	-	-	-
g35065	1315	2.67	3.92	4.98	1.13	1.38	1.4	-2.01668	2.31343e-07	2.6148e-06	-	-	-	-	-	-	-	-	-	-	-	-	-	-
g30639	1119	21.84	12.08	14.64	7.97	6.14	10.26	-1.39305	2.36884e-07	2.67464e-06	-	XP_031092000.1	probable glutathione S-transferase [Ipomoea triloba]	GO:0009734;GO:0016740;GO:0005737;GO:0004364;GO:0006749	auxin-activated signaling pathway;transferase activity;cytoplasm;glutathione transferase activity;glutathione metabolic process	K00799	GST,gst	http://www.genome.jp/dbget-bin/www_bget?ko:K00799	Glutathione metabolism	ko00480	-	-	sp|Q03666|GSTX4_TOBAC	Probable glutathione S-transferase OS=Nicotiana tabacum OX=4097 PE=2 SV=1
g48102	908	4.18	2.55	1.96	0.61	0.58	0.68	-2.69266	2.66276e-07	2.97945e-06	-	PSS28945.1	Junctophilin-1 like [Actinidia chinensis var. chinensis]	-	-	-	-	-	-	-	-	-	-	-
g16861	630	24.81	21.41	24.82	15.94	13.38	14.94	-1.09424	2.80037e-07	3.12057e-06	-	XP_031093994.1	protein indeterminate-domain 16-like [Ipomoea triloba]	-	-	-	-	-	-	-	-	-	-	-
g39373	695	13.19	13.33	15.68	5.85	6.51	8.35	-1.45733	3.03115e-07	3.36225e-06	-	-	-	-	-	-	-	-	-	-	-	-	-	-
g31886	803	3.61	1.97	2.68	0.5	0.49	0.19	-3.2294	3.58501e-07	3.92951e-06	-	XP_031092635.1	uncharacterized protein LOC115997259 [Ipomoea triloba]	GO:0005886;GO:0009786	plasma membrane;regulation of asymmetric cell division	-	-	-	-	-	-	-	-	-
g47213	1312	129.85	174.07	179.8	110.76	112.14	98.8	-1.0462	3.62243e-07	3.96852e-06	-	XP_031122301.1	mitochondrial outer membrane protein porin of 36 kDa [Ipomoea triloba]	GO:0046930;GO:0008308;GO:0015288;GO:0005741	pore complex;voltage-gated anion channel activity;porin activity;mitochondrial outer membrane	K15040	VDAC2	http://www.genome.jp/dbget-bin/www_bget?ko:K15040	-	-	KOG3126	Porin/voltage-dependent anion-selective channel protein	sp|P42056|VDAC2_SOLTU	Mitochondrial outer membrane protein porin of 36 kDa OS=Solanum tuberosum OX=4113 PE=1 SV=2
g14586	822	9.74	7.1	6.61	2.43	3.13	4.27	-1.7106	4.39654e-07	4.75043e-06	-	XP_031097577.1	uncharacterized protein LOC116001778 [Ipomoea triloba]	-	-	-	-	-	-	-	-	-	-	-
g30161	1298	6792.42	8581.28	11995.8	3696.88	3983.42	5960.36	-1.44405	5.14436e-07	5.49742e-06	-	XP_031108344.1	carbonic anhydrase 2-like [Ipomoea triloba]	GO:0008270;GO:0015976;GO:0004089	zinc ion binding;carbon utilization;carbonate dehydratase activity	K01673	cynT,can	http://www.genome.jp/dbget-bin/www_bget?ko:K01673	Nitrogen metabolism	ko00910	KOG1578	Predicted carbonic anhydrase involved in protection against oxidative damage	sp|P27141|CAHC_TOBAC	Carbonic anhydrase, chloroplastic OS=Nicotiana tabacum OX=4097 PE=2 SV=1
g54704	3502	9.84	12.72	20.66	7.98	7.39	4.74	-1.61108	5.2834e-07	5.61704e-06	-	XP_031099763.1	aconitate hydratase, cytoplasmic-like [Ipomoea triloba]	GO:0046872;GO:0005739;GO:0006099;GO:0006101;GO:0051539;GO:0003994;GO:0047780;GO:0005829;GO:0051536	metal ion binding;mitochondrion;tricarboxylic acid cycle;citrate metabolic process;4 iron, 4 sulfur cluster binding;aconitate hydratase activity;citrate dehydratase activity;cytosol;iron-sulfur cluster binding	K01681	ACO,acnA	http://www.genome.jp/dbget-bin/www_bget?ko:K01681	Citrate cycle (TCA cycle);Glyoxylate and dicarboxylate metabolism	ko00020,ko00630	KOG0452	RNA-binding translational regulator IRP (aconitase superfamily)	sp|P49608|ACOC_CUCMA	Aconitate hydratase, cytoplasmic OS=Cucurbita maxima OX=3661 PE=2 SV=1
g29142	745	15.73	20.34	13.07	5.85	7.38	9.62	-1.53321	5.63876e-07	5.96568e-06	-	XP_031109791.1	uncharacterized protein LOC116013960 [Ipomoea triloba]	-	-	-	-	-	-	-	-	-	-	-
g5192	1375	12.17	11.9	14.02	9.61	7.42	8.12	-1.03173	5.79551e-07	6.1196e-06	-	XP_031114289.1	cytochrome b5-like [Ipomoea triloba]	GO:0016021;GO:0005789;GO:0009055;GO:0043231;GO:0016020;GO:0046872;GO:0020037	integral component of membrane;endoplasmic reticulum membrane;electron transfer activity;intracellular membrane-bounded organelle;membrane;metal ion binding;heme binding	K23490	CYB5	http://www.genome.jp/dbget-bin/www_bget?ko:K23490	-	-	KOG0537	Cytochrome b5	sp|P49098|CYB5_TOBAC	Cytochrome b5 OS=Nicotiana tabacum OX=4097 PE=2 SV=1
g35555	1457	1.43	0.66	1.15	0	0.14	0.04	-4.60019	6.19317e-07	6.51263e-06	-	XP_019154255.1	PREDICTED: uncharacterized protein LOC109150726 [Ipomoea nil]	-	-	-	-	-	-	-	-	-	-	-
g21030	1827	4.37	2.61	6.18	1.39	0.87	2	-2.06048	6.24043e-07	6.55758e-06	-	XP_031101635.1	vegetative cell wall protein gp1-like isoform X2 [Ipomoea triloba]	-	-	-	-	-	-	-	-	-	-	-
g48016	944	14.38	9.24	13.46	6.31	5.36	7.73	-1.33659	6.29855e-07	6.61546e-06	-	XP_031123299.1	classical arabinogalactan protein 5-like [Ipomoea triloba]	GO:0016021;GO:0009505	integral component of membrane;plant-type cell wall	-	-	-	-	-	-	-	-	-
g16199	888	4.82	4.27	1.81	0.47	0.51	1.08	-2.78936	7.01803e-07	7.31463e-06	-	XP_033516099.1	zinc finger Ran-binding domain-containing protein 2-like isoform X3 [Nicotiana tomentosiformis]	GO:0046872	metal ion binding	-	-	-	-	-	-	-	-	-
g31845	633	2.85	1.32	2.29	0	0	0	-6.80335	7.70919e-07	7.96818e-06	-	-	-	-	-	-	-	-	-	-	-	-	-	-
g13023	1456	9.5	6.02	5.49	4.61	3.37	3.69	-1.25416	8.16782e-07	8.40427e-06	-	XP_031099196.1	uncharacterized protein LOC116003173 [Ipomoea triloba]	GO:0009786	regulation of asymmetric cell division	-	-	-	-	-	-	-	-	-
g4579	1447	5.22	4.93	3.16	2.02	1.82	2.45	-1.49983	9.06344e-07	9.25578e-06	-	XP_031113710.1	uncharacterized protein LOC116017296 [Ipomoea triloba]	-	-	-	-	-	-	-	-	-	-	-
g46357	1065	47.27	61.17	41.38	29.99	28.49	38.43	-1.08498	9.34999e-07	9.52604e-06	-	XP_031117218.1	uncharacterized protein LOC116020810 [Ipomoea triloba]	-	-	-	-	-	-	-	-	-	-	-
g12476	828	13.38	10.3	7.99	5.72	6.33	5.14	-1.28301	1.02081e-06	1.03422e-05	-	KZV50310.1	Clavata3/esr-related 43 [Dorcoceras hygrometricum]	-	-	-	-	-	-	-	-	-	-	-
g54104	1400	6.76	3.79	5.86	3.07	2.94	2.42	-1.38196	1.08377e-06	1.09393e-05	-	KAF3960757.1	hypothetical protein CMV_014552 [Castanea mollissima]	-	-	K13947	PIN	http://www.genome.jp/dbget-bin/www_bget?ko:K13947	-	-	-	-	-	-
g25040	830	10.81	11.42	9.16	6.04	5.27	6.5	-1.2356	1.1155e-06	1.12544e-05	-	XP_031103757.1	uncharacterized protein LOC116007265 [Ipomoea triloba]	-	-	-	-	-	-	-	-	-	-	-
g5513	631	17.59	16.04	15.17	9.33	7.17	10.58	-1.25549	1.14641e-06	1.15394e-05	-	XP_031111423.1	uncharacterized protein LOC116015485 [Ipomoea triloba]	-	-	-	-	-	-	-	-	-	-	-
g31373	2559	1	1.49	0.96	0.15	0.4	0.37	-2.34511	1.2017e-06	1.20653e-05	-	XP_031091174.1	uncharacterized protein LOC115996174 [Ipomoea triloba]	GO:0016021	integral component of membrane	-	-	-	-	-	-	-	-	-
g46491	590	5.31	4.26	5.85	2.09	0.96	1.09	-2.39032	1.22745e-06	1.23068e-05	-	XP_009796843.1	PREDICTED: uncharacterized protein LOC104243362 [Nicotiana sylvestris]	-	-	K21437	ANKRD13	http://www.genome.jp/dbget-bin/www_bget?ko:K21437	-	-	-	-	-	-
g24623	1869	17.01	28.88	33.56	15.15	12.94	13.81	-1.38236	1.23837e-06	1.24048e-05	-	XP_031103774.1	uncharacterized protein LOC116007279 isoform X1 [Ipomoea triloba]	-	-	-	-	-	-	-	-	-	-	-
g8195	881	3.38	2.78	1.22	0.17	0.42	0.5	-3.36014	1.27699e-06	1.27359e-05	-	XP_031114184.1	uncharacterized protein LOC116017700 [Ipomoea triloba]	GO:0005509	calcium ion binding	-	-	-	-	-	-	-	-	-
g60425	1190	57.31	73.36	84.37	48.41	47.95	45.72	-1.04107	1.38093e-06	1.36816e-05	-	XP_031118729.1	uncharacterized protein LOC116022241 [Ipomoea triloba]	GO:0016787;GO:0016021	hydrolase activity;integral component of membrane	-	-	-	-	-	-	-	-	-
g6983	757	3.59	6.44	6.2	0.69	1.29	2.03	-2.49879	1.48593e-06	1.46287e-05	-	XP_031113825.1	mavicyanin-like [Ipomoea triloba]	GO:0009055;GO:0016021;GO:0046658	electron transfer activity;integral component of membrane;anchored component of plasma membrane	-	-	-	-	-	-	-	sp|P80728|MAVI_CUCPE	Mavicyanin OS=Cucurbita pepo OX=3663 PE=1 SV=1
g50944	1442	4.64	4.86	4.68	3.07	2.61	2.63	-1.20317	1.5106e-06	1.48312e-05	-	XP_006356388.1	PREDICTED: uncharacterized protein LOC102600716 [Solanum tuberosum]	-	-	-	-	-	-	-	-	-	-	-
g13230	2086	45.32	74.64	55.66	38.84	37.77	35.48	-1.10803	1.52296e-06	1.49425e-05	-	XP_031098459.1	uncharacterized protein LOC116002455 [Ipomoea triloba]	-	-	-	-	-	-	-	-	-	-	-
g33778	1215	23.34	10.42	6.93	2.85	3.22	6.44	-2.05679	1.53805e-06	1.50769e-05	-	XP_031091150.1	uncharacterized protein LOC115996149 [Ipomoea triloba]	-	-	-	-	-	-	-	-	-	-	-
g19562	1767	4.51	5	5.56	3.31	3.06	2.45	-1.21029	1.54343e-06	1.51262e-05	-	XP_031093647.1	uncharacterized protein LOC115998266 [Ipomoea triloba]	GO:0016021	integral component of membrane	-	-	-	-	-	-	-	-	-
g59462	1503	2.41	4.81	6.02	1.86	1.26	1.65	-1.98833	1.68174e-06	1.63565e-05	-	XP_031126047.1	uncharacterized protein LOC116028469 [Ipomoea triloba]	GO:0016021	integral component of membrane	-	-	-	-	-	-	-	-	-
g59277	1956	4.8	3.88	2.81	1.97	1.5	2.37	-1.38519	1.6959e-06	1.64758e-05	-	XP_031126336.1	uncharacterized protein LOC116028687 [Ipomoea triloba]	-	-	-	-	-	-	-	-	-	-	-
g58342	841	3.84	2.41	2.66	0.25	1.02	0.45	-2.78083	1.72247e-06	1.67115e-05	-	XP_011021479.1	PREDICTED: uncharacterized protein LOC105123549 [Populus euphratica]	GO:0032259;GO:0008168	methylation;methyltransferase activity	-	-	-	-	-	-	-	-	-
g19700	2178	0.84	0.77	1.15	0.27	0.25	0.24	-2.38917	1.77456e-06	1.71557e-05	-	XP_031093455.1	uncharacterized protein LOC115998116 [Ipomoea triloba]	-	-	-	-	-	-	-	-	-	-	-
g16914	1180	309.03	199.82	135.38	150.47	127.8	101.72	-1.16122	1.91756e-06	1.84521e-05	-	XP_031093545.1	HMG1/2-like protein [Ipomoea triloba]	GO:0005634;GO:0003677	nucleus;DNA binding	-	-	-	-	-	-	-	sp|P40619|HMGL_IPONI	HMG1/2-like protein OS=Ipomoea nil OX=35883 PE=2 SV=1
g42369	1002	257.06	255.43	102.68	89.93	92.9	118.59	-1.4259	2.00741e-06	1.92273e-05	-	XP_031120979.1	pathogen-related protein-like [Ipomoea triloba]	-	-	-	-	-	-	-	-	-	sp|P16273|PRPX_HORVU	Pathogen-related protein OS=Hordeum vulgare OX=4513 PE=2 SV=2
g42039	4180	0.99	0.87	1.27	0.6	0.25	0.32	-1.85422	2.03096e-06	1.944e-05	-	XP_031130504.1	uncharacterized protein LOC116032191 [Ipomoea triloba]	GO:0009737;GO:0005886	response to abscisic acid;plasma membrane	-	-	-	-	-	-	-	-	-
g50778	677	6.88	4.43	12.34	2.23	0.51	2.11	-2.71215	2.1243e-06	2.0271e-05	-	-	-	-	-	-	-	-	-	-	-	-	-	-
g59530	983	1.25	0.8	0.82	0.06	0	0	-6.57909	2.14081e-06	2.04107e-05	-	XP_031126786.1	formin-2-like [Ipomoea triloba]	-	-	-	-	-	-	-	-	-	-	-
g6351	1007	1.01	1.91	2.53	0.26	0.26	0.33	-3.41066	2.33227e-06	2.20957e-05	-	XP_031113985.1	uncharacterized protein LOC116017516 [Ipomoea triloba]	-	-	-	-	-	-	-	-	-	-	-
g16970	2469	4.82	2.64	3.41	1.92	1.99	2.25	-1.22252	2.36587e-06	2.23895e-05	-	XP_031095388.1	uncharacterized protein LOC115999669 [Ipomoea triloba]	-	-	-	-	-	-	-	-	-	-	-
g54688	2073	88.82	104.42	119.75	1.04	1.91	11.46	-4.84703	2.71909e-06	2.55213e-05	-	XP_031103078.1	isocitrate lyase [Ipomoea triloba]	GO:0046872;GO:0006099;GO:0004451;GO:0006097;GO:0009514	metal ion binding;tricarboxylic acid cycle;isocitrate lyase activity;glyoxylate cycle;glyoxysome	K01637	E4.1.3.1,aceA	http://www.genome.jp/dbget-bin/www_bget?ko:K01637	Glyoxylate and dicarboxylate metabolism	ko00630	KOG1260	Isocitrate lyase	sp|P49297|ACEA_SOLLC	Isocitrate lyase OS=Solanum lycopersicum OX=4081 PE=2 SV=1
g49710	818	10.5	12.48	17.54	7.92	4.32	6.45	-1.58917	2.82098e-06	2.6415e-05	-	XP_031122209.1;CDP03608.1;OIT33439.1	uncharacterized protein LOC116025205 [Ipomoea triloba];unnamed protein product [Coffea canephora];hypothetical protein A4A49_14142 [Nicotiana attenuata]	GO:0003676	nucleic acid binding	-	-	-	-	-	-	-	-	-
g41553	1109	6.67	4.15	5.98	2.23	2.67	1.94	-1.5407	3.04079e-06	2.83755e-05	-	XP_031091304.1	uncharacterized protein LOC115996245 [Ipomoea triloba]	-	-	-	-	-	-	-	-	-	-	-
g27921	4035	0.66	0.47	0.6	0.24	0.2	0.13	-2.01572	3.19083e-06	2.95915e-05	-	RVW71911.1	Retrovirus-related Pol polyprotein from transposon TNT 1-94 [Vitis vinifera]	GO:0015074;GO:0008270;GO:0004491;GO:0003676	DNA integration;zinc ion binding;methylmalonate-semialdehyde dehydrogenase (acylating) activity;nucleic acid binding	-	-	-	-	-	-	-	sp|P10978|POLX_TOBAC	Retrovirus-related Pol polyprotein from transposon TNT 1-94 OS=Nicotiana tabacum OX=4097 PE=2 SV=1
g9000	531	29.05	28.61	23.91	19.17	18.5	13.96	-1.06872	3.36481e-06	3.1033e-05	-	XP_031112928.1	uncharacterized protein LOC116016695 [Ipomoea triloba]	-	-	-	-	-	-	-	-	-	-	-
g19618	1597	35.91	20.34	18.17	15.51	16.47	16.09	-1.02712	3.41191e-06	3.14408e-05	-	XP_031094539.1	uncharacterized protein LOC115998988 [Ipomoea triloba]	GO:0016021;GO:0009507;GO:0016020;GO:0071586;GO:0004222;GO:0009643	integral component of membrane;chloroplast;membrane;CAAX-box protein processing;metalloendopeptidase activity;photosynthetic acclimation	K07052	K07052	http://www.genome.jp/dbget-bin/www_bget?ko:K07052	-	-	-	-	-	-
g59684	748	8.6	3.96	5.01	0.7	1.54	2.35	-2.31219	3.43547e-06	3.16177e-05	-	XP_031128757.1	uncharacterized protein LOC116030597 [Ipomoea triloba]	-	-	-	-	-	-	-	-	-	-	-
g57989	1715	18.1	7.85	32.68	3.51	1.56	3.64	-3.15871	3.56381e-06	3.26882e-05	-	XP_031126131.1	phenylalanine ammonia-lyase [Ipomoea triloba]	GO:0045548;GO:0009800;GO:0006559;GO:0005737	phenylalanine ammonia-lyase activity;cinnamic acid biosynthetic process;L-phenylalanine catabolic process;cytoplasm	K10775	PAL	http://www.genome.jp/dbget-bin/www_bget?ko:K10775	Phenylalanine metabolism;Phenylpropanoid biosynthesis	ko00360,ko00940	KOG0222	Phenylalanine and histidine ammonia-lyase	sp|Q42858|PAL2_IPOBA	Phenylalanine ammonia-lyase OS=Ipomoea batatas OX=4120 PE=2 SV=1
g5455	1157	5.76	2.79	4.95	1.09	1.88	2	-1.84882	3.68139e-06	3.37027e-05	-	XP_031111348.1	glutathione S-transferase-like [Ipomoea triloba]	GO:0043295;GO:0006749;GO:0005737;GO:0004364	glutathione binding;glutathione metabolic process;cytoplasm;glutathione transferase activity	K00799	GST,gst	http://www.genome.jp/dbget-bin/www_bget?ko:K00799	Glutathione metabolism	ko00480	-	-	sp|P46423|GSTF_HYOMU	Glutathione S-transferase OS=Hyoscyamus muticus OX=35626 PE=1 SV=1
g9265	2104	11.48	8.79	14.28	7.6	6.58	8	-1.08678	3.69818e-06	3.3828e-05	-	XP_031113024.1	protein CELLULOSE SYNTHASE INTERACTIVE 3-like [Ipomoea triloba]	GO:0016874	ligase activity	-	-	-	-	-	-	-	-	-
g45944	465	114.26	8.54	46.34	3.96	2.55	4.43	-4.26211	4.13536e-06	3.75349e-05	-	VFQ97065.1	unnamed protein product [Cuscuta campestris]	GO:0016021	integral component of membrane	-	-	-	-	-	-	-	-	-
g27000	676	13.02	54.33	52.83	9.05	11.67	15.2	-2.20444	4.16076e-06	3.77497e-05	-	XP_031110182.1	uncharacterized protein LOC116014293 [Ipomoea triloba]	-	-	-	-	-	-	-	-	-	-	-
g51797	1248	55.57	34.03	35.78	19.76	13.5	30.77	-1.36244	4.16975e-06	3.77998e-05	-	ABU94444.1	hydroxyproline-rich preprosystemin [Ipomoea batatas]	-	-	-	-	-	-	-	-	-	-	-
g38358	701	70.27	40.2	86.99	35.09	29.81	40.95	-1.30793	4.21081e-06	3.81561e-05	-	XP_031125114.1;XP_019175881.1	glycine-rich cell wall structural protein 1.8-like [Ipomoea triloba];PREDICTED: uncharacterized protein LOC109171268 [Ipomoea nil]	-	-	-	-	-	-	-	-	-	-	-
g37646	1511	5.82	6.68	6.12	4.09	3.86	4.15	-1.05568	4.39482e-06	3.96994e-05	-	XP_031131433.1	uncharacterized protein LOC116032844 [Ipomoea triloba]	-	-	-	-	-	-	-	-	-	-	-
g5518	529	9.85	8.51	11.78	2.69	5.1	1.9	-2.05503	4.46925e-06	4.03215e-05	-	XP_031112134.1	uncharacterized protein LOC116016112 [Ipomoea triloba]	-	-	-	-	-	-	-	-	-	-	-
g655	1657	8.88	6.87	10.59	5.51	2.75	5.21	-1.39555	4.63551e-06	4.16745e-05	-	XP_031117008.1	uncharacterized protein LOC116020665 [Ipomoea triloba]	GO:0016021	integral component of membrane	-	-	-	-	-	-	-	-	-
g10876	742	40.32	53.68	38.07	25.71	28.17	31.9	-1.04588	4.66324e-06	4.19152e-05	-	XP_031099715.1	uncharacterized protein LOC116003914 [Ipomoea triloba]	-	-	-	-	-	-	-	-	-	-	-
g4953	617	23.33	23.79	26.2	16.23	16.98	15.76	-1.00152	4.68928e-06	4.21406e-05	-	-	-	-	-	-	-	-	-	-	-	-	-	-
g14477	1321	3.17	4.56	4.59	2.18	2.2	1.62	-1.53404	4.92889e-06	4.40301e-05	-	XP_019190701.1	PREDICTED: uncharacterized protein LOC109185174 [Ipomoea nil]	-	-	-	-	-	-	-	-	-	-	-
g49936	1534	505.12	618.12	874.38	389.8	408.69	448.47	-1.12584	5.28258e-06	4.6939e-05	-	XP_031122772.1;XP_031122771.1	cysteine synthase, chloroplastic/chromoplastic-like isoform X2 [Ipomoea triloba];cysteine synthase, chloroplastic/chromoplastic-like isoform X1 [Ipomoea triloba]	GO:0009567;GO:0004124;GO:0005737;GO:0009860;GO:0009570;GO:0006535;GO:0016829;GO:0030170;GO:0009509	double fertilization forming a zygote and endosperm;cysteine synthase activity;cytoplasm;pollen tube growth;chloroplast stroma;cysteine biosynthetic process from serine;lyase activity;pyridoxal phosphate binding;chromoplast	K01738	cysK	http://www.genome.jp/dbget-bin/www_bget?ko:K01738	Cysteine and methionine metabolism;Sulfur metabolism	ko00270,ko00920	-	-	sp|P31300|CYSKP_CAPAN;sp|O81155|CYSKP_SOLTU	Cysteine synthase, chloroplastic/chromoplastic OS=Capsicum annuum OX=4072 PE=2 SV=1;Cysteine synthase, chloroplastic/chromoplastic OS=Solanum tuberosum OX=4113 PE=2 SV=1
g46494	715	117.65	194.95	185.11	104.19	108.8	94.63	-1.13675	5.32924e-06	4.73246e-05	-	XP_031111120.1	cytochrome c [Ipomoea triloba]	GO:0070469;GO:0006122;GO:0046872;GO:0006123;GO:0020037;GO:0009055;GO:0005758	respirasome;mitochondrial electron transport, ubiquinol to cytochrome c;metal ion binding;mitochondrial electron transport, cytochrome c to oxygen;heme binding;electron transfer activity;mitochondrial intermembrane space	K08738	CYC	http://www.genome.jp/dbget-bin/www_bget?ko:K08738	Oxidative phosphorylation	ko00190	KOG3453	Cytochrome c	sp|P00054|CYC_SESIN	Cytochrome c OS=Sesamum indicum OX=4182 PE=1 SV=1
g24260	727	17.02	26.92	18.41	7.58	11.57	12.12	-1.42548	5.39481e-06	4.78483e-05	-	XP_031103905.1	uncharacterized protein LOC116007384 [Ipomoea triloba]	GO:0016021	integral component of membrane	-	-	-	-	-	-	-	-	-
g7733	1080	7.13	6.64	4.84	3.86	2.63	3.58	-1.29959	5.56651e-06	4.92575e-05	-	XP_031110997.1	pirin-like protein [Ipomoea triloba]	-	-	K06911	PIR	http://www.genome.jp/dbget-bin/www_bget?ko:K06911	-	-	-	-	sp|Q9SEE4|PIRL_SOLLC	Pirin-like protein OS=Solanum lycopersicum OX=4081 PE=2 SV=1
g1407	850	1.34	2.49	1.51	0.08	0	0.18	-4.74314	5.73682e-06	5.05723e-05	-	XP_031116756.1	cytochrome P450 CYP736A12-like [Ipomoea triloba]	GO:0005506;GO:0016021;GO:0020037;GO:0004497;GO:0016705	iron ion binding;integral component of membrane;heme binding;monooxygenase activity;oxidoreductase activity, acting on paired donors, with incorporation or reduction of molecular oxygen	-	-	-	-	-	-	-	sp|H2DH18|C7A12_PANGI	Cytochrome P450 CYP736A12 OS=Panax ginseng OX=4054 PE=2 SV=1
g7554	2504	5.6	4.65	6.73	4	3.75	3.7	-1.00107	5.91012e-06	5.19527e-05	-	XP_031112869.1	uncharacterized protein LOC116016653 [Ipomoea triloba]	-	-	-	-	-	-	-	-	-	-	-
g17498	969	9.9	10.01	5.91	3.34	4.63	4.95	-1.40657	5.98527e-06	5.25495e-05	-	XP_031093762.1	uncharacterized protein LOC115998350 [Ipomoea triloba]	GO:0005634;GO:0005737	nucleus;cytoplasm	-	-	-	-	-	-	-	-	-
g15347	924	19.88	26.46	20.74	13.82	12.6	16.5	-1.07434	6.13798e-06	5.3771e-05	-	XP_031098818.1	putative invertase inhibitor [Ipomoea triloba]	GO:0046910;GO:0005576;GO:0030599;GO:0016787;GO:0004857	pectinesterase inhibitor activity;extracellular region;pectinesterase activity;hydrolase activity;enzyme inhibitor activity	-	-	-	-	-	-	-	sp|Q8GT41|PLA1_PLAAC	Putative invertase inhibitor OS=Platanus acerifolia OX=140101 PE=1 SV=1
g29657	964	10.53	8.43	10.74	7.5	4.82	5.36	-1.17193	6.16645e-06	5.39877e-05	-	XP_019185457.1	PREDICTED: uncharacterized protein LOC109180383 [Ipomoea nil]	GO:0004356;GO:0006542;GO:0005524	glutamate-ammonia ligase activity;glutamine biosynthetic process;ATP binding	-	-	-	-	-	-	-	-	-
g55735	1507	1.56	0.51	1.08	0.04	0.09	0.21	-3.58491	6.33366e-06	5.52512e-05	-	XP_031129075.1	ankyrin repeat-containing protein At2g01680-like [Ipomoea triloba]	-	-	-	-	-	-	-	-	-	-	-
g40844	694	10.89	14.78	8.12	6.09	5.66	3.94	-1.53068	6.40022e-06	5.57651e-05	-	XP_031125281.1	uncharacterized protein LOC116027701 [Ipomoea triloba]	-	-	-	-	-	-	-	-	-	-	-
g19652	480	2.4	2.04	3.83	0	0	0	-6.45106	6.47064e-06	5.62773e-05	-	PKI46202.1	hypothetical protein CRG98_033407 [Punica granatum]	-	-	-	-	-	-	-	-	-	-	-
g59248	1512	5.1	12.75	8.41	3.49	3.98	4.17	-1.63122	6.69211e-06	5.80295e-05	-	XP_031127218.1	uncharacterized protein LOC116029377 [Ipomoea triloba]	GO:0004674;GO:0046777	protein serine/threonine kinase activity;protein autophosphorylation	-	-	-	-	-	-	-	-	-
g59226	1306	5.96	2.3	3.58	1.5	1.37	1.76	-1.73782	6.704e-06	5.81209e-05	-	XP_031126108.1	uncharacterized protein LOC116028518 isoform X1 [Ipomoea triloba]	GO:0016021	integral component of membrane	-	-	-	-	-	-	-	-	-
g42046	692	29.25	27.31	17.25	13.81	13.23	17.17	-1.13752	7.01681e-06	6.05794e-05	-	XP_031116017.1	uncharacterized protein LOC116019814 [Ipomoea triloba]	-	-	-	-	-	-	-	-	-	-	-
g5401	1014	5.69	5.25	22.63	3.01	1.36	3.41	-2.57657	7.04142e-06	6.07677e-05	-	XP_031113504.1	endo-1,3;1,4-beta-D-glucanase-like [Ipomoea triloba]	GO:0016787	hydrolase activity	-	-	-	-	-	KOG3043	Predicted hydrolase related to dienelactone hydrolase	sp|Q9ZT66|E134_MAIZE	Endo-1,3;1,4-beta-D-glucanase OS=Zea mays OX=4577 PE=1 SV=1
g34167	1021	2.45	3.96	7.84	1.1	0.42	1.65	-2.61932	7.1494e-06	6.1614e-05	-	XP_031129940.1	vegetative cell wall protein gp1 [Ipomoea triloba]	-	-	-	-	-	-	-	-	-	-	-
g30175	1021	1.26	0.81	1.78	0.06	0.07	0.14	-4.24983	7.28177e-06	6.2606e-05	-	XP_031110371.1	uncharacterized protein LOC116014452 [Ipomoea triloba]	-	-	-	-	-	-	-	-	-	-	-
g13955	1087	1.61	5.44	5.6	0.87	0.54	1.4	-2.63067	7.39186e-06	6.34146e-05	-	XP_031098608.1	uncharacterized protein LOC116002583 [Ipomoea triloba]	GO:0030246;GO:0016021	carbohydrate binding;integral component of membrane	-	-	-	-	-	-	-	sp|P83304|LEC_PARPC	Mannose/glucose-specific lectin (Fragment) OS=Parkia platycephala OX=185447 PE=1 SV=1
g11707	1781	51.27	61.73	84.09	46.23	43.77	40.12	-1.04913	7.45351e-06	6.38428e-05	-	XP_031100579.1	pyruvate kinase, cytosolic isozyme [Ipomoea triloba]	GO:0005524;GO:0004743;GO:0016301;GO:0006096;GO:0005737;GO:0000287;GO:0030955	ATP binding;pyruvate kinase activity;kinase activity;glycolytic process;cytoplasm;magnesium ion binding;potassium ion binding	K00873	PK,pyk	http://www.genome.jp/dbget-bin/www_bget?ko:K00873	Glycolysis / Gluconeogenesis;Pyruvate metabolism	ko00010,ko00620	KOG2323	Pyruvate kinase	sp|Q42954|KPYC_TOBAC	Pyruvate kinase, cytosolic isozyme OS=Nicotiana tabacum OX=4097 PE=2 SV=1
g58491	564	4.37	1.89	2.7	0	0.17	0	-5.99934	8.7455e-06	7.39053e-05	-	-	-	-	-	-	-	-	-	-	-	-	-	-
g19462	472	3.24	9.8	11.69	0.23	0.99	1.91	-3.43228	8.76256e-06	7.40351e-05	-	-	-	-	-	-	-	-	-	-	-	-	-	-
g42337	1292	4.34	4.56	6.29	3.37	2.03	2.04	-1.47529	9.70805e-06	8.1343e-05	-	XP_031117603.1	early nodulin-like protein 3 [Ipomoea triloba]	GO:0016021	integral component of membrane	-	-	-	-	-	-	-	-	-
g19518	2415	80.09	31.61	134.12	16.01	9.71	20.84	-2.83275	1.00522e-05	8.39852e-05	-	XP_031126131.1	phenylalanine ammonia-lyase [Ipomoea triloba]	GO:0005737;GO:0006559;GO:0045548;GO:0009800	cytoplasm;L-phenylalanine catabolic process;phenylalanine ammonia-lyase activity;cinnamic acid biosynthetic process	K10775	PAL	http://www.genome.jp/dbget-bin/www_bget?ko:K10775	Phenylalanine metabolism;Phenylpropanoid biosynthesis	ko00360,ko00940	KOG0222	Phenylalanine and histidine ammonia-lyase	sp|Q42858|PAL2_IPOBA	Phenylalanine ammonia-lyase OS=Ipomoea batatas OX=4120 PE=2 SV=1
g4864	4770	0.26	0.36	0.29	0.04	0.06	0.01	-3.34652	1.02296e-05	8.53855e-05	-	XP_031113698.1	uncharacterized protein LOC116017286 [Ipomoea triloba]	GO:0022857;GO:0016021;GO:0005886;GO:0055085	transmembrane transporter activity;integral component of membrane;plasma membrane;transmembrane transport	-	-	-	-	-	-	-	-	-
g37366	1645	21.29	13.62	17.09	9.58	9.54	14.29	-1.04335	1.04593e-05	8.7102e-05	-	XP_031132097.1	uncharacterized protein LOC116033493 [Ipomoea triloba]	GO:0016021;GO:0005886	integral component of membrane;plasma membrane	-	-	-	-	-	-	-	-	-
g57987	2184	0.89	0.14	2.92	0.15	0.08	0.14	-4.05659	1.11125e-05	9.20308e-05	-	XP_031125973.1	phenylalanine ammonia-lyase-like [Ipomoea triloba]	GO:0006559;GO:0005737;GO:0009800;GO:0045548	L-phenylalanine catabolic process;cytoplasm;cinnamic acid biosynthetic process;phenylalanine ammonia-lyase activity	K10775	PAL	http://www.genome.jp/dbget-bin/www_bget?ko:K10775	Phenylalanine metabolism;Phenylpropanoid biosynthesis	ko00360,ko00940	KOG0222	Phenylalanine and histidine ammonia-lyase	sp|Q42858|PAL2_IPOBA	Phenylalanine ammonia-lyase OS=Ipomoea batatas OX=4120 PE=2 SV=1
g61	1684	259.68	529.82	541.57	241.57	244.12	259.1	-1.29733	1.13924e-05	9.41519e-05	-	XP_031115104.1	phosphoglycerate kinase, cytosolic [Ipomoea triloba]	GO:0006096;GO:0004618;GO:0005524	glycolytic process;phosphoglycerate kinase activity;ATP binding	K00927	PGK,pgk	http://www.genome.jp/dbget-bin/www_bget?ko:K00927	Glycolysis / Gluconeogenesis;Carbon fixation in photosynthetic organisms	ko00010,ko00710	KOG1367	3-phosphoglycerate kinase	sp|Q42962|PGKY_TOBAC	Phosphoglycerate kinase, cytosolic OS=Nicotiana tabacum OX=4097 PE=2 SV=1
g19897	1221	10.01	11.38	7.98	7.12	6.44	5.85	-1.01463	1.15268e-05	9.5154e-05	-	XP_031093941.1	LOW QUALITY PROTEIN: uncharacterized protein LOC115998498 [Ipomoea triloba]	GO:0008168;GO:0032259	methyltransferase activity;methylation	-	-	-	-	-	-	-	-	-
g29381	986	53.25	61.76	53.24	26.8	26.48	46.76	-1.1682	1.16997e-05	9.64168e-05	-	XP_031109891.1	lactoylglutathione lyase-like [Ipomoea triloba]	GO:0046872;GO:0004462	metal ion binding;lactoylglutathione lyase activity	-	-	-	-	-	-	-	-	-
g14572	1590	10.23	7.92	5.12	4.92	5.08	4.24	-1.11667	1.19349e-05	9.81874e-05	-	XP_031097445.1	uncharacterized protein LOC116001684 [Ipomoea triloba]	GO:0016021	integral component of membrane	-	-	-	-	-	-	-	-	-
g48168	1205	4.85	6.44	6.56	2.94	1.83	3.76	-1.50409	1.3808e-05	0.000111988	-	XP_031127786.1;XP_031102173.1	uncharacterized protein LOC116029881 [Ipomoea triloba];pollen-specific leucine-rich repeat extensin-like protein 1 [Ipomoea triloba]	GO:0046872;GO:1900150	metal ion binding;regulation of defense response to fungus	-	-	-	-	-	-	-	-	-
g53906	1596	0.6	0.8	1.71	0.26	0.12	0.08	-3.21934	1.42219e-05	0.000115023	-	XP_031106844.1	uncharacterized protein LOC116011422 [Ipomoea triloba]	GO:0016021	integral component of membrane	-	-	-	-	-	-	-	-	-
g54364	793	6.78	4.33	5.87	2.95	2.82	2.25	-1.48906	1.45219e-05	0.000117275	-	KAA8547177.1	hypothetical protein F0562_003614 [Nyssa sinensis]	-	-	-	-	-	-	-	-	-	-	-
g5570	1808	12.78	4.21	7.08	3.15	2.49	4.57	-1.55926	1.47207e-05	0.000118748	-	XP_031112456.1	uncharacterized protein LOC116016360 [Ipomoea triloba]	-	-	-	-	-	-	-	-	-	-	-
g10627	496	33.94	48.04	33.8	23.23	26.04	21.39	-1.11857	1.50875e-05	0.000121414	-	RAL38249.1;VFR02745.1	hypothetical protein DM860_017943 [Cuscuta australis];unnamed protein product [Cuscuta campestris]	GO:0005750;GO:0016021;GO:0009060;GO:0006122	mitochondrial respiratory chain complex III;integral component of membrane;aerobic respiration;mitochondrial electron transport, ubiquinol to cytochrome c	K00419	QCR9,UCRC	http://www.genome.jp/dbget-bin/www_bget?ko:K00419	Oxidative phosphorylation	ko00190	-	-	sp|P46270|QCR9_SOLTU	Cytochrome b-c1 complex subunit 9 OS=Solanum tuberosum OX=4113 PE=1 SV=1
g51749	1195	0.97	1.02	0.78	0.11	0.06	0	-4.48842	1.55672e-05	0.000124905	-	XP_031106288.1	proline-rich extensin-like protein EPR1 [Ipomoea triloba]	-	-	-	-	-	-	-	-	-	-	-
g23743	1311	6.68	4.68	5.09	4.15	2.62	3.05	-1.15486	1.63317e-05	0.000130437	-	XP_031101708.1	uncharacterized protein LOC116005604 [Ipomoea triloba]	GO:0016021	integral component of membrane	-	-	-	-	-	-	-	-	-
g29936	1870	25.16	1.28	9.59	0.8	0.47	0.92	-4.38098	1.65877e-05	0.000132312	-	XP_031110138.1	L-ascorbate oxidase homolog [Ipomoea triloba]	GO:0016491;GO:0005507	oxidoreductase activity;copper ion binding	-	-	-	-	-	-	-	sp|P29162|ASOL_TOBAC	L-ascorbate oxidase homolog OS=Nicotiana tabacum OX=4097 PE=2 SV=1
g56538	2069	1.44	1.61	1.15	0.39	0.38	0.26	-2.36675	1.69297e-05	0.000134892	-	XP_031131949.1;XP_031095198.1	uncharacterized protein LOC116033338 [Ipomoea triloba];uncharacterized protein LOC115999468 [Ipomoea triloba]	-	-	-	-	-	-	-	-	-	-	-
g35256	1025	3.13	2.37	0.42	0.32	0.21	0.14	-3.51862	1.95227e-05	0.00015375	-	XP_031132096.1	endo-1,3;1,4-beta-D-glucanase-like [Ipomoea triloba]	GO:0016787	hydrolase activity	-	-	-	-	-	KOG3043	Predicted hydrolase related to dienelactone hydrolase	sp|Q9ZT66|E134_MAIZE	Endo-1,3;1,4-beta-D-glucanase OS=Zea mays OX=4577 PE=1 SV=1
g23805	1316	2.39	1.94	1.53	0.56	0.78	0.89	-1.85369	2.04122e-05	0.000160089	-	XP_019186559.1	PREDICTED: probable disease resistance protein At1g58390 [Ipomoea nil]	-	-	-	-	-	-	-	-	-	-	-
g651	891	2.42	2.64	4.45	0.83	0.94	1.24	-2.10439	2.13608e-05	0.000166806	-	XP_031117046.1;XP_031117047.1	uncharacterized protein LOC116020693 isoform X1 [Ipomoea triloba];uncharacterized protein LOC116020693 isoform X2 [Ipomoea triloba]	-	-	-	-	-	-	-	-	-	-	-
g60405	1475	4.29	3.37	6.48	2.29	2.27	2.6	-1.41492	2.32899e-05	0.000180414	-	XP_031120060.1	uncharacterized protein LOC116023215 [Ipomoea triloba]	-	-	-	-	-	-	-	-	-	-	-
g4964	1038	17.43	9.97	8.43	8.19	5.47	6.81	-1.19757	2.39567e-05	0.000185151	-	XP_031111024.1	uncharacterized protein LOC116015146 [Ipomoea triloba]	-	-	-	-	-	-	-	-	-	-	-
g30110	757	3.31	1.24	3.01	0.69	0.32	0.21	-3.02086	2.39786e-05	0.000185287	-	KAF3654328.1	hypothetical protein FXO37_16546 [Capsicum annuum]	GO:0016021	integral component of membrane	-	-	-	-	-	-	-	-	-
g30687	2463	4.48	2.59	3.42	2.7	1.99	1.66	-1.14528	2.44905e-05	0.000188907	-	XP_031091789.1	uncharacterized protein LOC115996612 [Ipomoea triloba]	-	-	-	-	-	-	-	-	-	-	-
g56082	563	5.34	7.72	4.76	1.13	2.45	0.39	-2.61065	2.59862e-05	0.000199348	-	XP_031128345.1	auxin-responsive protein SAUR21-like [Ipomoea triloba]	GO:0009733	response to auxin	K14488	SAUR	http://www.genome.jp/dbget-bin/www_bget?ko:K14488	Plant hormone signal transduction	ko04075	-	-	sp|P33080|AX10A_SOYBN	Auxin-induced protein X10A OS=Glycine max OX=3847 PE=2 SV=1
g12213	1573	5.27	5.16	3.07	2.04	1.77	3.05	-1.38505	2.70673e-05	0.000206948	-	XP_031100199.1	methylecgonone reductase-like isoform X1 [Ipomoea triloba]	-	-	K22374	DMAS1	http://www.genome.jp/dbget-bin/www_bget?ko:K22374	-	-	KOG1577	Aldo/keto reductase family proteins	sp|E7C196|MER_ERYCB	Methylecgonone reductase OS=Erythroxylum coca OX=289672 PE=1 SV=1
g42104	756	13.71	12.11	14.7	7.22	9.61	9.13	-1.05971	2.98581e-05	0.000226479	-	XP_031092304.1	uncharacterized protein LOC115996998 [Ipomoea triloba]	-	-	-	-	-	-	-	-	-	-	-
g26424	704	7.73	5.34	2.02	0.33	0.98	1.68	-2.70475	3.26994e-05	0.000245946	-	XP_031109672.1	uncharacterized protein LOC116013858 [Ipomoea triloba]	-	-	-	-	-	-	-	-	-	-	-
g9372	1261	1.39	1.38	0.61	0.17	0.23	0	-3.66948	3.30956e-05	0.000248564	-	XP_031113520.1	acidic endochitinase-like [Ipomoea triloba]	GO:0005975;GO:0004553	carbohydrate metabolic process;hydrolase activity, hydrolyzing O-glycosyl compounds	K01183	E3.2.1.14	http://www.genome.jp/dbget-bin/www_bget?ko:K01183	Amino sugar and nucleotide sugar metabolism	ko00520	-	-	sp|P29060|CHIA_TOBAC	Acidic endochitinase OS=Nicotiana tabacum OX=4097 PE=1 SV=1
g30659	728	2.84	3.78	0.68	0.21	0.34	0.22	-3.64466	3.50342e-05	0.000261115	-	XP_031092547.1	uncharacterized protein LOC115997179 [Ipomoea triloba]	-	-	-	-	-	-	-	-	-	-	-
g31833	731	1.8	1.76	1.73	0	0	0.22	-4.97576	3.98568e-05	0.000294485	-	-	-	-	-	-	-	-	-	-	-	-	-	-
g54328	767	0.84	3.49	3.48	0	0.42	0.41	-3.70648	4.06738e-05	0.000299486	-	OIT20347.1	hypothetical protein A4A49_38645 [Nicotiana attenuata]	-	-	-	-	-	-	-	-	-	-	-
g21414	804	4.05	3.28	6.29	1.26	1.28	2.2	-1.93311	4.06782e-05	0.000299486	-	XP_031103928.1	uncharacterized protein LOC116007409 [Ipomoea triloba]	-	-	-	-	-	-	-	-	-	-	-
g21423	804	4.05	3.28	6.29	1.26	1.28	2.2	-1.93311	4.06782e-05	0.000299486	-	XP_031103928.1	uncharacterized protein LOC116007409 [Ipomoea triloba]	-	-	-	-	-	-	-	-	-	-	-
g4914	1564	12.41	5.64	5.51	4.19	4.11	4.73	-1.23521	4.39514e-05	0.00032087	-	XP_031114435.1	uncharacterized protein LOC116017907 [Ipomoea triloba]	-	-	-	-	-	-	-	-	-	-	-
g3041	711	6.41	7.05	7.13	4.19	3.5	3.35	-1.33647	4.39826e-05	0.000320989	-	XP_031114772.1	profilin-1-like [Ipomoea triloba]	GO:0005737;GO:0005856;GO:0003779	cytoplasm;cytoskeleton;actin binding	K05759	PFN	http://www.genome.jp/dbget-bin/www_bget?ko:K05759	-	-	KOG1755	Profilin	sp|Q84V37|PROF_CHEAL;sp|Q941H7|PROF_LITCN	Profilin OS=Chenopodium album OX=3559 PE=1 SV=1;Profilin OS=Litchi chinensis OX=151069 PE=1 SV=1
g58769	582	4.78	5.6	4.88	0.75	0.66	2.4	-2.40773	4.55644e-05	0.000331089	-	XP_031129003.1	uncharacterized protein LOC116030808 [Ipomoea triloba]	-	-	-	-	-	-	-	-	-	-	-
g39118	650	2.99	1.9	2.31	0.5	0.14	0.53	-3.01006	5.2664e-05	0.000377508	-	XP_031270251.1	uncharacterized protein LOC116128635 [Pistacia vera]	GO:0016021	integral component of membrane	-	-	-	-	-	-	-	-	-
g10666	771	3.15	2.46	2.46	1.22	0.73	0.5	-2.26326	5.42456e-05	0.000388078	-	-	-	-	-	-	-	-	-	-	-	-	-	-
g31533	746	12.68	16	16.76	11.1	9.8	8.78	-1.05034	5.43676e-05	0.000388886	-	XP_031091473.1	uncharacterized protein LOC115996408 [Ipomoea triloba]	GO:0016021	integral component of membrane	-	-	-	-	-	-	-	-	-
g1488	1077	1.49	1.01	0.66	0.18	0.07	0	-4.0052	5.54058e-05	0.000395792	-	XP_031114886.1	uncharacterized protein LOC116018973 [Ipomoea triloba]	-	-	-	-	-	-	-	-	-	-	-
g35971	1799	1.17	0.89	0.54	0.29	0.21	0.17	-2.33335	5.77238e-05	0.000411068	-	XP_031127820.1	uncharacterized protein LOC116029915 [Ipomoea triloba]	-	-	-	-	-	-	-	-	-	-	-
g58614	1102	4.15	5.46	5.28	3.16	2.88	1.95	-1.38653	6.16607e-05	0.000436603	-	-	-	-	-	-	-	-	-	-	-	-	-	-
g16732	479	37.2	115.35	87.8	43.91	36.35	31	-1.56158	6.35245e-05	0.000448122	-	-	-	-	-	-	-	-	-	-	-	-	-	-
g52035	1117	10	6.2	5.2	5.11	4.05	4.02	-1.10374	6.64929e-05	0.00046649	-	XP_031101452.1	mucin-1-like [Ipomoea triloba]	-	-	-	-	-	-	-	-	-	-	-
g17484	1053	1.49	1.72	1.52	0.6	0.46	0.13	-2.61509	6.96262e-05	0.000486589	-	-	-	-	-	-	-	-	-	-	-	-	-	-
g29028	1047	6.55	5.24	4.57	3.11	3.29	3.76	-1.10536	6.96378e-05	0.000486592	-	XP_019197196.1	PREDICTED: uncharacterized protein LOC109191080 [Ipomoea nil]	-	-	-	-	-	-	-	-	-	-	-
g35083	704	2.76	1.77	1.02	0.11	0.24	0.23	-3.62578	7.03414e-05	0.000490799	-	XP_031101879.1	uncharacterized protein LOC116005782 [Ipomoea triloba]	-	-	-	-	-	-	-	-	-	-	-
g21575	865	22.4	27.04	11.56	13.18	11.36	10.79	-1.20275	7.42066e-05	0.000514385	-	XP_031102717.1	uncharacterized protein LOC116006471 [Ipomoea triloba]	GO:0016021	integral component of membrane	-	-	-	-	-	-	-	-	-
g24362	2287	9.69	4.61	6.61	4.37	4.1	5.11	-1.02052	7.83992e-05	0.000541291	-	XP_031103630.1	uncharacterized protein LOC116007166 [Ipomoea triloba]	-	-	-	-	-	-	-	-	-	-	-
g58661	2061	3.52	2.53	3.82	2.38	2.08	1.94	-1.05215	7.95066e-05	0.000547807	-	XP_031127996.1	uncharacterized protein LOC116030038 [Ipomoea triloba]	GO:0016021	integral component of membrane	-	-	-	-	-	-	-	-	-
g39572	1145	53.64	18.99	19.32	12.97	8.43	18.91	-1.51002	8.54652e-05	0.00058534	-	-	-	-	-	-	-	-	-	-	-	-	-	-
g60573	1261	5.47	4.42	5.75	2.62	2.48	3.99	-1.19908	8.75821e-05	0.000598049	-	XP_031118274.1	uncharacterized protein LOC116021896 [Ipomoea triloba]	-	-	-	-	-	-	-	-	-	-	-
g2197	1576	12.82	9.6	17.54	9.46	7.7	9.28	-1.03038	9.00517e-05	0.00061318	-	-	-	-	-	-	-	-	-	-	-	-	-	-
g19523	2211	1.86	0.74	1.2	0.51	0.5	0.54	-1.68207	9.36006e-05	0.000634663	-	XP_031121032.1	TMV resistance protein N-like [Ipomoea triloba]	-	-	-	-	-	-	-	-	-	-	-
g59061	491	3.21	4.24	4.23	0.62	1.14	0.22	-2.9926	9.37232e-05	0.000635297	-	-	-	-	-	-	-	-	-	-	-	-	-	-
g16730	516	4.76	13.72	2.78	2.07	1.03	1.2	-2.73872	0.000100274	0.000676328	-	XP_031095713.1	uncharacterized protein LOC115999904 [Ipomoea triloba]	-	-	-	-	-	-	-	-	-	-	-
g31739	523	9.82	5.58	4	1.91	2.16	2.46	-1.98378	0.000104127	0.000699387	-	-	-	-	-	-	-	-	-	-	-	-	-	-
g8160	762	6.31	5.74	3.91	3.01	2.9	1.67	-1.48852	0.000105129	0.00070536	-	XP_019181416.1	PREDICTED: uncharacterized protein LOC109176443 [Ipomoea nil]	GO:0016021;GO:0060320;GO:0005576	integral component of membrane;rejection of self pollen;extracellular region	-	-	-	-	-	-	-	-	-
g602	2803	3.74	2	6.75	2.35	0.64	1.32	-1.64334	0.000105928	0.000709954	-	XP_031116471.1	uncharacterized protein LOC116020123 [Ipomoea triloba]	GO:0005886	plasma membrane	-	-	-	-	-	-	-	-	-
g17532	1005	6.85	5.93	5.5	2.59	4.41	3.8	-1.17298	0.000106959	0.000716418	-	XP_031094429.1	uncharacterized protein LOC115998899 [Ipomoea triloba]	-	-	-	-	-	-	-	-	-	-	-
g60039	823	6.72	5.82	9.93	6.03	2.86	3.43	-1.25077	0.000107717	0.000720991	-	XP_031118667.1	extensin-3-like isoform X2 [Ipomoea triloba]	-	-	-	-	-	-	-	-	-	-	-
g52201	892	1.43	1.41	3.11	0.31	0	0.58	-3.15795	0.000114179	0.000759516	-	XP_016459853.1	PREDICTED: non-specific lipid-transfer protein 2-like [Nicotiana tabacum]	GO:0006869	lipid transport	-	-	-	-	-	-	-	sp|P86809|NLTP2_APIGA	Non-specific lipid-transfer protein 2 OS=Apium graveolens var. rapaceum OX=278110 PE=1 SV=1
g16422	847	31.7	20.55	15.99	11.42	10.49	21.07	-1.05515	0.000119276	0.000790402	-	XP_031098288.1	uncharacterized protein LOC116002317 [Ipomoea triloba]	-	-	-	-	-	-	-	-	-	-	-
g61662	1769	1.41	1.45	0.49	0.4	0.25	0.31	-2.21018	0.000121739	0.000805374	-	XP_019191714.1	PREDICTED: uncharacterized protein LOC109186242 [Ipomoea nil]	-	-	-	-	-	-	-	-	-	-	-
g21042	3822	0.15	0.14	0.22	0.01	0.02	0	-5.4127	0.000125107	0.000824769	-	KYP71150.1	Retrovirus-related Pol polyprotein from transposon TNT 1-94 [Cajanus cajan]	GO:0003676;GO:0009734;GO:0008270;GO:0004491;GO:0015074;GO:0005634	nucleic acid binding;auxin-activated signaling pathway;zinc ion binding;methylmalonate-semialdehyde dehydrogenase (acylating) activity;DNA integration;nucleus	K03006	RPB1,POLR2A	http://www.genome.jp/dbget-bin/www_bget?ko:K03006	RNA polymerase	ko03020	-	-	sp|P10978|POLX_TOBAC	Retrovirus-related Pol polyprotein from transposon TNT 1-94 OS=Nicotiana tabacum OX=4097 PE=2 SV=1
g21686	722	14.45	19.76	16.17	10.48	8.38	13.01	-1.09135	0.000129158	0.00084929	-	XP_031098818.1	putative invertase inhibitor [Ipomoea triloba]	GO:0046910;GO:0005576;GO:0016787;GO:0030599;GO:0004857	pectinesterase inhibitor activity;extracellular region;hydrolase activity;pectinesterase activity;enzyme inhibitor activity	-	-	-	-	-	-	-	sp|Q8GT41|PLA1_PLAAC	Putative invertase inhibitor OS=Platanus acerifolia OX=140101 PE=1 SV=1
g9520	695	3.42	3.59	2.18	0.22	1.11	0.95	-2.41841	0.000130866	0.000859479	-	XP_019197354.1	PREDICTED: uncharacterized protein LOC109191223 [Ipomoea nil]	-	-	-	-	-	-	-	-	-	-	-
g42986	616	6.11	10.83	12.89	4.51	4.78	4.64	-1.54499	0.000131281	0.000861947	-	-	-	-	-	-	-	-	-	-	-	-	-	-
g16447	917	13.31	5.47	5.26	4.13	3.58	3.98	-1.42226	0.000131715	0.000864531	-	XP_031098601.1;XP_031098600.1	uncharacterized protein LOC116002574 isoform X2 [Ipomoea triloba];uncharacterized protein LOC116002574 isoform X1 [Ipomoea triloba]	GO:0061630;GO:0006511	ubiquitin protein ligase activity;ubiquitin-dependent protein catabolic process	-	-	-	-	-	-	-	-	-
g55565	1285	0.16	0.21	1.22	0	0	0	-6.283	0.000136325	0.000891835	-	XP_031129276.1	polygalacturonase-like [Ipomoea triloba]	-	-	K01184	E3.2.1.15	http://www.genome.jp/dbget-bin/www_bget?ko:K01184	Pentose and glucuronate interconversions	ko00040	-	-	sp|P48979|PGLR_PRUPE	Polygalacturonase OS=Prunus persica OX=3760 PE=2 SV=1
g53547	1384	0.38	1.62	1.83	0.31	0.24	0.23	-2.7716	0.000140785	0.000918137	-	XP_031104641.1	uncharacterized protein LOC116009664 [Ipomoea triloba]	-	-	-	-	-	-	-	-	-	-	-
g10614	772	8.51	6.43	7.79	4.22	4.5	5.29	-1.10652	0.000149142	0.000967531	-	XP_031100917.1	uncharacterized protein LOC116004868 [Ipomoea triloba]	GO:0009269;GO:0016021	response to desiccation;integral component of membrane	-	-	-	-	-	-	-	-	-
g41358	958	3.26	3.59	2.55	1.83	0.77	1.49	-1.64902	0.000153888	0.000994316	-	XP_031119458.1	uncharacterized protein LOC116022740 [Ipomoea triloba]	-	-	-	-	-	-	-	-	-	-	-
g61642	1305	1.68	2.33	2.36	0.24	0.57	1.16	-2.12998	0.000154678	0.000999174	-	XP_019186667.1	PREDICTED: uncharacterized protein LOC109181374 [Ipomoea nil]	-	-	-	-	-	-	-	-	-	-	-
g29129	1195	13.54	6.85	8.06	6.25	5.25	6.86	-1.02194	0.000155592	0.00100443	-	RAL46634.1	hypothetical protein DM860_004913 [Cuscuta australis]	-	-	-	-	-	-	-	-	-	-	-
g25470	1859	1.38	0.41	0.87	0.22	0.24	0.26	-2.29277	0.000157563	0.0010161	-	XP_031107880.1	uncharacterized protein LOC116012479 [Ipomoea triloba]	GO:0051762;GO:0016021;GO:0009975	sesquiterpene biosynthetic process;integral component of membrane;cyclase activity	-	-	-	-	-	-	-	-	-
g7280	1894	7.43	26.78	36.11	6.21	5.31	4.78	-2.58672	0.000169914	0.00108833	-	XP_031113970.1	uncharacterized protein LOC116017504 [Ipomoea triloba]	-	-	-	-	-	-	-	-	-	-	-
g61171	570	5.64	6.87	2.46	1.72	1.37	1.49	-2.10848	0.000177121	0.00113	-	XP_019196465.1	PREDICTED: uncharacterized protein LOC109190436 [Ipomoea nil]	GO:0003899	DNA-directed 5'-3' RNA polymerase activity	-	-	-	-	-	-	-	-	-
g4289	510	2.75	2.78	1.25	0	0.21	0	-5.34896	0.000177976	0.00113462	-	XP_019151877.1	PREDICTED: non-specific lipid-transfer protein 2-like [Ipomoea nil]	-	-	-	-	-	-	-	-	-	-	-
g3072	2949	0.26	0.29	0.19	0.04	0.02	0.02	-3.68397	0.000178182	0.00113577	-	XP_019184780.1	PREDICTED: uncharacterized protein LOC109179738 isoform X2 [Ipomoea nil]	-	-	-	-	-	-	-	-	-	-	-
g42510	590	3.54	9.56	8.98	2.8	2.25	2.96	-1.91636	0.000179914	0.00114513	-	XP_031115983.1	uncharacterized protein LOC116019786 [Ipomoea triloba]	-	-	-	-	-	-	-	-	-	-	-
g13985	1817	2.85	2.06	1.62	1.17	1.04	1.43	-1.24872	0.000182044	0.001157	-	XP_031098795.1	uncharacterized protein LOC116002770 isoform X1 [Ipomoea triloba]	-	-	-	-	-	-	-	-	-	-	-
g14640	1391	3.97	3.44	5.02	2.18	2.39	1.64	-1.18685	0.000185295	0.00117577	-	XP_019190701.1	PREDICTED: uncharacterized protein LOC109185174 [Ipomoea nil]	-	-	-	-	-	-	-	-	-	-	-
g47448	819	12.11	16.15	26.9	10.08	7.55	10.67	-1.30161	0.000187308	0.00118698	-	-	-	-	-	-	-	-	-	-	-	-	-	-
g34469	1261	0.32	0.87	1.23	0.05	0	0.16	-4.00858	0.000191366	0.00121041	-	XP_031132059.1	anionic peroxidase-like [Ipomoea triloba]	GO:0005576;GO:0020037;GO:0046872;GO:0042744;GO:0004601;GO:0006979	extracellular region;heme binding;metal ion binding;hydrogen peroxide catabolic process;peroxidase activity;response to oxidative stress	K00430	E1.11.1.7	http://www.genome.jp/dbget-bin/www_bget?ko:K00430	Phenylpropanoid biosynthesis	ko00940	-	-	sp|O04795|PERA_IPOBA	Anionic peroxidase OS=Ipomoea batatas OX=4120 PE=1 SV=1
g43375	1316	8.41	4.7	4.94	3.5	4.47	2.94	-1.1355	0.000196428	0.00123948	-	XP_031092906.1	uncharacterized protein LOC115997483 [Ipomoea triloba]	-	-	-	-	-	-	-	-	-	-	-
g54118	1123	4.73	4.2	6.72	2.94	2.01	3.71	-1.31456	0.000198437	0.00125113	-	XP_031101841.1	uncharacterized protein LOC116005740 [Ipomoea triloba]	-	-	-	-	-	-	-	-	-	-	-
g16053	3850	1.53	1.14	1.63	1.13	0.65	0.89	-1.11832	0.000203044	0.00127722	-	XP_031098556.1	myosin-10 isoform X1 [Ipomoea triloba]	-	-	-	-	-	-	-	-	-	-	-
g9006	668	10.15	2.92	1	0.96	0.78	0.76	-2.8081	0.000211091	0.00132248	-	XP_031111266.1	uncharacterized protein LOC116015363 [Ipomoea triloba]	GO:0051091	positive regulation of DNA-binding transcription factor activity	-	-	-	-	-	-	-	-	-
g64044	485	1082.71	1879.72	1852.62	530.06	1146.72	1043.09	-1.24362	0.000214239	0.00134066	-	AAK27970.1	metallothionein-like protein [Ipomoea batatas]	-	-	-	-	-	-	-	-	-	sp|Q96386|MT3_CARPA	Metallothionein-like protein type 3 OS=Carica papaya OX=3649 PE=3 SV=1
g52784	926	0.85	1.77	0.87	0.08	0.26	0	-3.84508	0.000219533	0.00136965	-	GFS32391.1	hypothetical protein Acr_00g0022510 [Actinidia rufa]	GO:0010112	regulation of systemic acquired resistance	-	-	-	-	-	-	-	-	-
g7318	1347	16.14	77.27	95.54	12.59	12.85	13.85	-2.7541	0.000228085	0.0014159	-	XP_031113970.1	uncharacterized protein LOC116017504 [Ipomoea triloba]	-	-	-	-	-	-	-	-	-	-	-
g12355	763	0.42	1.15	0.79	0	0	0	-5.7954	0.00022878	0.00141953	-	XP_031101269.1	uncharacterized protein LOC116005153 [Ipomoea triloba]	-	-	K02183	CALM	http://www.genome.jp/dbget-bin/www_bget?ko:K02183	MAPK signaling pathway - plant;Phosphatidylinositol signaling system;Plant-pathogen interaction	ko04016,ko04070,ko04626	-	-	-	-
g31762	608	4.15	5.9	2.77	2.17	0.65	0.5	-2.43356	0.000234062	0.00145052	-	-	-	-	-	-	-	-	-	-	-	-	-	-
g13865	2691	0.57	0.72	0.55	0.19	0.13	0.07	-2.47453	0.000243285	0.00150275	-	XP_031131561.1;XP_031131949.1	uncharacterized protein LOC116032952 [Ipomoea triloba];uncharacterized protein LOC116033338 [Ipomoea triloba]	-	-	-	-	-	-	-	-	-	-	-
g56685	1688	6.69	4.16	7.5	3.72	3.74	4.58	-1.03241	0.00024444	0.00150903	-	-	-	-	-	-	-	-	-	-	-	-	-	-
g12455	624	3.94	1.13	1.11	0.13	0.29	0	-4.21104	0.000247262	0.0015245	-	XP_031101169.1	NRR repressor homolog 1-like [Ipomoea triloba]	GO:0005634;GO:0010112	nucleus;regulation of systemic acquired resistance	-	-	-	-	-	-	-	-	-
g1385	2870	2.24	1.73	1.55	1.53	0.92	1.12	-1.05019	0.000247565	0.00152529	-	XP_031117474.1	uncharacterized protein LOC116021022 [Ipomoea triloba]	GO:0022857;GO:0006817;GO:0016021	transmembrane transporter activity;phosphate ion transport;integral component of membrane	-	-	-	-	-	-	-	-	-
g54141	975	2.75	4.9	6.62	2.97	1.51	1.61	-1.69452	0.000259537	0.00159184	-	XP_031105946.1	uncharacterized protein LOC116010603 [Ipomoea triloba]	GO:0016021	integral component of membrane	-	-	-	-	-	-	-	-	-
g7028	722	12.99	30.27	9.4	9.01	9.14	5.29	-1.60999	0.000259952	0.00159393	-	XP_031113629.1	uncharacterized protein LOC116017229 [Ipomoea triloba]	-	-	-	-	-	-	-	-	-	-	-
g2343	1262	1.75	2.27	2.05	1.14	0.92	0.89	-1.48268	0.000266528	0.00163173	-	XP_031115010.1	uncharacterized protein LOC116019068 [Ipomoea triloba]	-	-	-	-	-	-	-	-	-	-	-
g1401	1691	2.12	0.69	1.57	0.35	0.23	0.74	-2.12337	0.000269873	0.00164918	-	XP_031115397.1	cytochrome P450 CYP736A12-like [Ipomoea triloba]	GO:0005506;GO:0016021;GO:0020037;GO:0004497;GO:0016705	iron ion binding;integral component of membrane;heme binding;monooxygenase activity;oxidoreductase activity, acting on paired donors, with incorporation or reduction of molecular oxygen	-	-	-	-	-	-	-	sp|H2DH18|C7A12_PANGI	Cytochrome P450 CYP736A12 OS=Panax ginseng OX=4054 PE=2 SV=1
g51098	3820	0.05	0.46	0.34	0.01	0.03	0.07	-3.48601	0.00026997	0.00164955	-	XP_019173645.1;XP_031121994.1	PREDICTED: uncharacterized protein LOC109169245 [Ipomoea nil];uncharacterized protein LOC116025062 [Ipomoea triloba]	-	-	-	-	-	-	-	-	-	-	-
g31760	741	604.21	643.35	514.48	0	0	5.52	-8.68608	0.000274406	0.00167266	-	-	-	-	-	-	-	-	-	-	-	-	-	-
g48209	2625	0.27	0.12	0.1	0	0	0	-5.70542	0.000283559	0.00172001	-	XP_031120429.1	uncharacterized protein LOC116023567 [Ipomoea triloba]	-	-	-	-	-	-	-	-	-	-	-
g38151	713	6.7	9.15	9.03	4.31	3.91	5.41	-1.3035	0.00028612	0.00173364	-	-	-	-	-	-	-	-	-	-	-	-	-	-
g40887	921	2.73	4.62	3.1	1.34	2.12	0.79	-1.74492	0.000286124	0.00173364	-	XP_031124309.1	uncharacterized protein LOC116027019 [Ipomoea triloba]	GO:0016021	integral component of membrane	-	-	-	-	-	-	-	-	-
g21775	551	2.91	0.56	2.61	0.17	0	0	-5.39561	0.000287577	0.00174172	-	-	-	-	-	-	-	-	-	-	-	-	-	-
g24062	1498	1.58	0.46	1.34	0.23	0.33	0.37	-2.36148	0.00028933	0.00175112	-	XP_031101718.1	ornithine decarboxylase-like [Ipomoea triloba]	GO:0004586;GO:0005737;GO:0003824;GO:0033387;GO:0006596	ornithine decarboxylase activity;cytoplasm;catalytic activity;putrescine biosynthetic process from ornithine;polyamine biosynthetic process	K01581	E4.1.1.17,ODC1,speC,speF	http://www.genome.jp/dbget-bin/www_bget?ko:K01581	Arginine and proline metabolism;Glutathione metabolism	ko00330,ko00480	KOG0622	Ornithine decarboxylase	sp|P50134|DCOR_DATST	Ornithine decarboxylase OS=Datura stramonium OX=4076 PE=2 SV=1
g30044	832	1.3	1.87	2.46	0.52	0.38	0.64	-2.32403	0.000291942	0.0017652	-	XP_031107934.1	uncharacterized protein LOC116012518 [Ipomoea triloba]	-	-	-	-	-	-	-	-	-	-	-
g12239	606	2.45	14.34	15.07	1.27	3.69	3.43	-2.39389	0.000293053	0.00177143	-	RAL52512.1	hypothetical protein DM860_017206 [Cuscuta australis]	-	-	-	-	-	-	-	-	-	-	-
g49935	1103	0.57	3.72	7.09	0.47	0.96	1.06	-2.67788	0.00030504	0.001837	-	XP_019160137.1	PREDICTED: uncharacterized protein LOC109156761 [Ipomoea nil]	GO:0016021	integral component of membrane	-	-	-	-	-	-	-	-	-
g19570	634	3.26	4.17	3.85	1.17	0.85	1.93	-1.93126	0.000307907	0.00185247	-	XP_031096043.1	uncharacterized protein LOC116000149 isoform X2 [Ipomoea triloba]	-	-	-	-	-	-	-	-	-	-	-
g30955	519	20.04	21.61	17.73	10.97	9.97	16.16	-1.07841	0.000308221	0.0018538	-	XP_021910913.1	uncharacterized protein LOC110824692, partial [Carica papaya]	-	-	-	-	-	-	-	-	-	-	-
g60289	2691	2.31	1.83	2.81	1.8	1.3	1.52	-1.02666	0.000312698	0.00187662	-	AAV88069.1	hypothetical retrotransposon [Ipomoea batatas]	GO:0003676;GO:0015074	nucleic acid binding;DNA integration	-	-	-	-	-	-	-	sp|P10978|POLX_TOBAC	Retrovirus-related Pol polyprotein from transposon TNT 1-94 OS=Nicotiana tabacum OX=4097 PE=2 SV=1
g49240	1515	4.45	1.91	3.41	2.26	1.26	1.56	-1.34921	0.000346189	0.00205802	-	XP_031093599.1	vesicle transport protein SFT2B [Ipomoea triloba]	GO:0000139;GO:0015031;GO:0016192;GO:0016021	Golgi membrane;protein transport;vesicle-mediated transport;integral component of membrane	-	-	-	-	-	-	-	-	-
g47900	853	7.89	4.79	2.91	2.74	2.17	2.6	-1.42734	0.000367583	0.0021695	-	-	-	-	-	-	-	-	-	-	-	-	-	-
g12412	989	3.81	3.53	0.68	0.21	0.29	1.08	-2.73527	0.000368666	0.00217559	-	XP_019164825.1	PREDICTED: uncharacterized protein LOC109160987 isoform X1 [Ipomoea nil]	-	-	K02183	CALM	http://www.genome.jp/dbget-bin/www_bget?ko:K02183	MAPK signaling pathway - plant;Phosphatidylinositol signaling system;Plant-pathogen interaction	ko04016,ko04070,ko04626	-	-	-	-
g11402	2300	0.6	0.59	0.72	0.32	0.21	0.08	-2.0908	0.000369406	0.00217937	-	XP_031101136.1	myosin-11 [Ipomoea triloba]	-	-	-	-	-	-	-	-	-	-	-
g13954	865	0.53	0.34	0.9	0	0	0	-5.66032	0.000379562	0.00223172	-	XP_031097452.1	glycine-rich cell wall structural protein [Ipomoea triloba]	GO:0016021	integral component of membrane	-	-	-	-	-	-	-	-	-
g26567	1749	1.75	0.94	0.74	0.4	0.51	0.43	-1.75115	0.000379744	0.00223217	-	XP_031107221.1	cytochrome P450 CYP73A100-like [Ipomoea triloba]	GO:0016021;GO:0016705;GO:0004497;GO:0005506;GO:0020037	integral component of membrane;oxidoreductase activity, acting on paired donors, with incorporation or reduction of molecular oxygen;monooxygenase activity;iron ion binding;heme binding	K00487	CYP73A	http://www.genome.jp/dbget-bin/www_bget?ko:K00487	Flavonoid biosynthesis;Phenylpropanoid biosynthesis;Stilbenoid, diarylheptanoid and gingerol biosynthesis;Ubiquinone and other terpenoid-quinone biosynthesis	ko00941,ko00940,ko00945,ko00130	-	-	sp|H2DH22|C7A10_PANGI	Cytochrome P450 CYP73A100 OS=Panax ginseng OX=4054 PE=2 SV=1
g31217	587	21.88	8.33	9.78	4.52	6.06	8.07	-1.45591	0.000391531	0.00229279	-	RAL42661.1	hypothetical protein DM860_009168 [Cuscuta australis]	GO:0016021	integral component of membrane	-	-	-	-	-	-	-	-	-
g22481	1122	5.61	6.65	7.5	3.88	3.64	5.32	-1.07139	0.000394059	0.00230558	-	XP_031102173.1	pollen-specific leucine-rich repeat extensin-like protein 1 [Ipomoea triloba]	GO:0046872;GO:1900150	metal ion binding;regulation of defense response to fungus	-	-	-	-	-	-	-	-	-
g20668	955	3.9	3.21	1.92	1.74	0.65	1.51	-1.67995	0.000394095	0.00230558	-	XP_031095701.1	uncharacterized protein At4g00950 [Ipomoea triloba]	-	-	-	-	-	-	-	-	-	-	-
g46528	525	3.39	4.2	3.85	1.82	1.34	1.54	-1.82607	0.000407804	0.00237625	-	XP_031125435.1	non-specific lipid-transfer protein-like [Ipomoea triloba]	GO:0006869;GO:0061630;GO:0016021;GO:0009916;GO:0070469;GO:0046872;GO:0102721;GO:0008289;GO:0016020	lipid transport;ubiquitin protein ligase activity;integral component of membrane;alternative oxidase activity;respirasome;metal ion binding;ubiquinol:oxygen oxidoreductase activity;lipid binding;membrane	-	-	-	-	-	-	-	-	-
g19380	3355	0.41	0.17	0.48	0.15	0.07	0.07	-2.47553	0.000408072	0.00237749	-	XP_031115377.1	uncharacterized protein LOC116019347 [Ipomoea triloba]	-	-	-	-	-	-	-	-	-	-	-
g58555	1095	0.83	2.47	0.22	0.06	0.19	0.13	-3.66851	0.000424978	0.00246839	-	XP_031127966.1	glucan endo-1,3-beta-glucosidase, acidic-like [Ipomoea triloba]	GO:0046658;GO:0005975;GO:0004553	anchored component of plasma membrane;carbohydrate metabolic process;hydrolase activity, hydrolyzing O-glycosyl compounds	-	-	-	-	-	-	-	sp|P36401|E13H_TOBAC	Glucan endo-1,3-beta-glucosidase, acidic isoform PR-Q&apos; OS=Nicotiana tabacum OX=4097 PE=1 SV=1
g38118	1037	7.54	3.37	6.28	3.36	2.15	3.84	-1.3035	0.000429314	0.00248958	-	XP_031123606.1	uncharacterized protein LOC116026264 [Ipomoea triloba]	-	-	-	-	-	-	-	-	-	-	-
g53969	805	0.1	1.13	3.58	0.09	0.1	0.1	-4.58032	0.000451189	0.00260187	-	XP_031106739.1	uncharacterized protein LOC116011330 [Ipomoea triloba]	-	-	-	-	-	-	-	-	-	-	-
g21999	565	3.2	1.83	2.62	0.32	0.87	0.51	-2.53323	0.000451849	0.00260499	-	XP_031102647.1	putative late blight resistance protein homolog R1B-12 isoform X2 [Ipomoea triloba]	-	-	-	-	-	-	-	-	-	-	-
g10094	950	3.16	1.31	1.32	0.5	0.39	0.76	-2.0688	0.000453452	0.00261354	-	-	-	-	-	-	-	-	-	-	-	-	-	-
g18536	1853	3.11	3.53	1.63	0.86	1.93	1.29	-1.44612	0.000478925	0.00274761	-	XP_031095968.1	probable pyruvate kinase, cytosolic isozyme [Ipomoea triloba]	GO:0030955;GO:0000287;GO:0016301;GO:0004743;GO:0005524	potassium ion binding;magnesium ion binding;kinase activity;pyruvate kinase activity;ATP binding	K00873	PK,pyk	http://www.genome.jp/dbget-bin/www_bget?ko:K00873	Glycolysis / Gluconeogenesis;Pyruvate metabolism	ko00010,ko00620	KOG2323	Pyruvate kinase	sp|Q42806|KPYC_SOYBN	Pyruvate kinase, cytosolic isozyme OS=Glycine max OX=3847 PE=2 SV=1
g61498	714	1.4	1	1.39	0	0	0.23	-4.46335	0.000495339	0.0028317	-	XP_019185795.1	PREDICTED: homeobox-leucine zipper protein ATHB-6-like isoform X3 [Ipomoea nil]	GO:0043565;GO:0003677;GO:0000981;GO:0005634	sequence-specific DNA binding;DNA binding;DNA-binding transcription factor activity, RNA polymerase II-specific;nucleus	K09338	HD-ZIP	http://www.genome.jp/dbget-bin/www_bget?ko:K09338	-	-	-	-	-	-
g206	739	0.33	2.83	1.89	0.1	0	0.33	-4.03138	0.000508199	0.00289798	-	XP_031117276.1	uncharacterized protein LOC116020861 [Ipomoea triloba]	GO:0016021;GO:0005789;GO:0006886;GO:0070973;GO:0006888	integral component of membrane;endoplasmic reticulum membrane;intracellular protein transport;protein localization to endoplasmic reticulum exit site;endoplasmic reticulum to Golgi vesicle-mediated transport	-	-	-	-	-	-	-	-	-
g60893	2749	2.46	3.68	6.3	2.56	2.16	2.42	-1.26153	0.00053222	0.00302347	-	XP_031118970.1	sucrose synthase [Ipomoea triloba]	GO:0016157;GO:0005985	sucrose synthase activity;sucrose metabolic process	K00695	SUS	http://www.genome.jp/dbget-bin/www_bget?ko:K00695	Starch and sucrose metabolism	ko00500	-	-	sp|P10691|SUS1_SOLTU	Sucrose synthase OS=Solanum tuberosum OX=4113 PE=2 SV=1
g49618	1374	30.46	46.84	65.7	31.43	33.6	32.93	-1.0308	0.000532865	0.00302673	-	XP_031122209.1	uncharacterized protein LOC116025205 [Ipomoea triloba]	GO:0003676	nucleic acid binding	-	-	-	-	-	-	-	-	-
g58976	670	4.79	2.81	5.72	1.43	2.34	1.77	-1.67706	0.000533138	0.00302749	-	XP_031129074.1	uncharacterized protein LOC116030862 [Ipomoea triloba]	GO:0016021	integral component of membrane	-	-	-	-	-	-	-	-	-
g20110	2538	1.26	0.65	0.75	0.2	0.5	0.39	-1.6813	0.000533816	0.00303095	-	XP_031093391.1	disease resistance protein TAO1-like [Ipomoea triloba]	-	-	-	-	-	-	-	-	-	-	-
g1402	1019	0.99	0.67	0.69	0.07	0.14	0.07	-3.46726	0.000534845	0.00303561	-	XP_031116756.1	cytochrome P450 CYP736A12-like [Ipomoea triloba]	GO:0020037;GO:0016705;GO:0004497;GO:0016021;GO:0005506	heme binding;oxidoreductase activity, acting on paired donors, with incorporation or reduction of molecular oxygen;monooxygenase activity;integral component of membrane;iron ion binding	-	-	-	-	-	-	-	sp|H2DH18|C7A12_PANGI	Cytochrome P450 CYP736A12 OS=Panax ginseng OX=4054 PE=2 SV=1
g62261	1236	0.53	0.94	0.56	0.16	0.18	0	-3.22348	0.000546017	0.00309055	-	KAA0052755.1;KAA0047436.1;XP_031091085.1	Retrovirus-related Pol polyprotein from transposon TNT 1-94 [Cucumis melo var. makuwa];Retrovirus-related Pol polyprotein from transposon TNT 1-94 [Cucumis melo var. makuwa];zinc finger BED domain-containing protein RICESLEEPER 4-like [Ipomoea triloba]	GO:0003676;GO:0008270;GO:0015074	nucleic acid binding;zinc ion binding;DNA integration	-	-	-	-	-	-	-	-	-
g45605	1848	0.97	1.02	1.04	0.19	0.2	0.63	-1.9848	0.000551309	0.0031166	-	XP_031092726.1	uncharacterized protein LOC115997321 [Ipomoea triloba]	-	-	-	-	-	-	-	-	-	-	-
g53579	1152	31.36	57.55	81.75	33.37	35.76	36.97	-1.14577	0.00057994	0.00325503	-	XP_031104513.1	uncharacterized protein LOC116008020 [Ipomoea triloba]	GO:0016021	integral component of membrane	-	-	-	-	-	-	-	-	-
g5261	1425	26.63	5.75	10.87	5.58	6.36	8.41	-1.44211	0.000597855	0.00334178	-	XP_031114334.1	uncharacterized protein LOC116017832 [Ipomoea triloba]	GO:0006396	RNA processing	-	-	-	-	-	-	-	-	-
g17238	1455	1.69	1.83	1.19	1	0.59	0.66	-1.4932	0.000622761	0.00346468	-	XP_031093400.1	uncharacterized protein LOC115998070 [Ipomoea triloba]	GO:0008146;GO:0016021;GO:0009536;GO:0005737	sulfotransferase activity;integral component of membrane;plastid;cytoplasm	-	-	-	-	-	-	-	-	-
g48984	1032	0.21	1.02	6.85	0.51	0.28	0.34	-3.3399	0.000635809	0.00352764	-	XP_031121109.1	uncharacterized protein LOC116024354 [Ipomoea triloba]	-	-	-	-	-	-	-	-	-	-	-
g17098	527	4.94	3.94	1.39	1.07	0.45	0.57	-2.68768	0.000636392	0.00352952	-	XP_027075615.1;CDP02713.1	uncharacterized protein LOC113699439 [Coffea arabica];unnamed protein product [Coffea canephora]	GO:0016021	integral component of membrane	-	-	-	-	-	-	-	-	-
g49733	1682	2.21	2.65	2.8	2.1	0.88	1.26	-1.2991	0.000647041	0.00357992	-	XP_031121884.1	uncharacterized protein LOC116024973 [Ipomoea triloba]	GO:0004519;GO:0006506;GO:0005783;GO:0004527	endonuclease activity;GPI anchor biosynthetic process;endoplasmic reticulum;exonuclease activity	-	-	-	-	-	-	-	-	-
g25373	923	1.68	0.84	2.11	0.37	0.49	0.39	-2.2762	0.000679385	0.00373559	-	XP_031096995.1	uncharacterized protein LOC116001246 [Ipomoea triloba]	-	-	K15255	PIF1	http://www.genome.jp/dbget-bin/www_bget?ko:K15255	-	-	-	-	-	-
g17339	483	16.14	14.62	17.89	11.38	5.64	10.91	-1.20219	0.000684282	0.00375777	-	XP_019157065.1	PREDICTED: uncharacterized protein LOC109153653 isoform X2 [Ipomoea nil]	GO:0005576	extracellular region	-	-	-	-	-	-	-	-	-
g62385	2372	2.2	1.93	3.35	1.63	1.25	1.8	-1.13061	0.000699077	0.00382645	-	XP_031744758.1	uncharacterized protein LOC101212255 isoform X5 [Cucumis sativus]	GO:0003676;GO:0008270;GO:0015074	nucleic acid binding;zinc ion binding;DNA integration	K13217	PRPF39,PRP39	http://www.genome.jp/dbget-bin/www_bget?ko:K13217	-	-	-	-	sp|P10978|POLX_TOBAC	Retrovirus-related Pol polyprotein from transposon TNT 1-94 OS=Nicotiana tabacum OX=4097 PE=2 SV=1
g54116	583	6.08	4.31	2.64	2.25	1.31	0.48	-2.07297	0.000701797	0.00383941	-	XP_031104346.1	uncharacterized protein LOC116007829 [Ipomoea triloba]	-	-	-	-	-	-	-	-	-	-	-
g35617	1317	1.77	2.48	2.58	1.33	1.03	1.21	-1.35091	0.000704577	0.00385177	-	XP_019198178.1	PREDICTED: altered inheritance of mitochondria protein 3-like [Ipomoea nil]	-	-	-	-	-	-	-	-	-	-	-
g15952	873	0.88	0.79	0.59	0	0.09	0	-4.95595	0.000712323	0.00389038	-	XP_031097438.1	osmotin-like protein TPM-1 [Ipomoea triloba]	-	-	-	-	-	-	-	-	-	sp|P50701|OS13_SOLCO	Osmotin-like protein OSML13 OS=Solanum commersonii OX=4109 PE=2 SV=1
g31872	966	3.29	4.14	4.25	2.39	2.6	1.38	-1.31226	0.00073017	0.00397414	-	XP_031092267.1	tropinone reductase homolog [Ipomoea triloba]	GO:0016491;GO:0050356	oxidoreductase activity;tropine dehydrogenase activity	K08081	TR1	http://www.genome.jp/dbget-bin/www_bget?ko:K08081	Tropane, piperidine and pyridine alkaloid biosynthesis	ko00960	-	-	sp|P50165|TRNH_DATST	Tropinone reductase homolog OS=Datura stramonium OX=4076 PE=2 SV=1
g42769	1231	0.3	1.02	1.46	0.21	0.15	0.27	-2.46515	0.000742254	0.00403134	-	XP_031091097.1	uncharacterized protein LOC115996095 isoform X1 [Ipomoea triloba]	-	-	-	-	-	-	-	-	-	-	-
g8206	1113	1.1	1.41	0.38	0.31	0.13	0	-3.2155	0.000788109	0.00424962	-	XP_031113547.1	uncharacterized protein LOC116017157 [Ipomoea triloba]	GO:0005509	calcium ion binding	-	-	-	-	-	-	-	-	-
g51091	1847	0.12	0.46	0.93	0.11	0.03	0.1	-3.08637	0.000799195	0.00430246	-	XP_031121693.1	uncharacterized protein LOC116024828 isoform X1 [Ipomoea triloba]	-	-	-	-	-	-	-	-	-	sp|P10978|POLX_TOBAC	Retrovirus-related Pol polyprotein from transposon TNT 1-94 OS=Nicotiana tabacum OX=4097 PE=2 SV=1
g26455	1698	1.74	1.32	1.5	0.66	0.94	0.92	-1.27479	0.00080012	0.00430606	-	XP_019198025.1	PREDICTED: uncharacterized protein LOC109191804 [Ipomoea nil]	-	-	-	-	-	-	-	-	-	-	-
g42096	935	11.26	0.37	1.01	0.35	0.62	0.85	-3.12508	0.000825429	0.00442562	-	XP_031117197.1	uncharacterized protein LOC116020796 [Ipomoea triloba]	-	-	-	-	-	-	-	-	-	-	-
g16372	1352	5.7	6.55	11.39	6.18	4.46	4.05	-1.14261	0.000826468	0.00443064	-	OIS97110.1	hypothetical protein A4A49_13090 [Nicotiana attenuata]	-	-	-	-	-	-	-	-	-	-	-
g25440	856	23.96	8.33	14.18	4.84	6.79	11.74	-1.35245	0.000885438	0.00471136	-	EOY04446.1;DAD38612.1	Uncharacterized protein TCM_019693 isoform 3, partial [Theobroma cacao];TPA_asm: hypothetical protein HUJ06_012934 [Nelumbo nucifera]	-	-	-	-	-	-	-	-	-	-	-
g51346	1045	6.3	8.41	17.59	7.11	5.22	5.21	-1.34456	0.000894137	0.00475126	-	XP_031105326.1	F-box/kelch-repeat protein At5g15710-like [Ipomoea triloba]	-	-	-	-	-	-	-	-	-	-	-
g55312	756	2.46	2.49	2.28	0.69	0.54	1.36	-1.89047	0.000906013	0.00480849	-	XP_031105139.1	uncharacterized protein LOC116010024 [Ipomoea triloba]	GO:0004866;GO:0016021	endopeptidase inhibitor activity;integral component of membrane	-	-	-	-	-	-	-	-	-
g5717	1115	2.26	1.19	1.76	0.85	0.46	0.55	-1.68777	0.000933255	0.00493561	-	XP_031112610.1;XP_031112611.1	uncharacterized protein LOC116016476 isoform X2 [Ipomoea triloba];uncharacterized protein LOC116016476 isoform X3 [Ipomoea triloba]	-	-	-	-	-	-	-	-	-	-	-
g30579	1263	3.87	5.4	3.64	2.32	3.12	2.94	-1.05714	0.00093648	0.00495207	-	XP_031091490.1	uncharacterized protein LOC115996423 [Ipomoea triloba]	-	-	-	-	-	-	-	-	-	-	-
g35613	1296	2.11	3.47	2.82	1.82	1.51	1.57	-1.2244	0.000949435	0.00501447	-	XP_006300157.1	uncharacterized protein LOC17891545 [Capsella rubella]	-	-	-	-	-	-	-	-	-	-	-
g11946	1849	2.55	2.03	1.85	1.66	0.92	1.46	-1.08269	0.000972779	0.00512284	-	XP_031099938.1	uncharacterized protein LOC116004150 [Ipomoea triloba]	-	-	-	-	-	-	-	-	-	-	-
g11937	804	1.66	1.97	2.08	0.72	0.3	0.86	-2.02851	0.0010538	0.00550749	-	XP_031101093.1	cyclin-dependent protein kinase inhibitor SMR8-like [Ipomoea triloba]	-	-	-	-	-	-	-	-	-	-	-
g26924	504	2.39	1.84	1.64	0.2	0	0.21	-4.22002	0.00105643	0.00551925	-	XP_009604591.1	uncharacterized protein LOC104099339 [Nicotiana tomentosiformis]	-	-	-	-	-	-	-	-	-	-	-
g45672	1014	33.57	7.77	5.26	4.13	6.36	7.09	-1.72773	0.00106435	0.00555464	-	XP_019153606.1	PREDICTED: uncharacterized protein LOC109150158 isoform X1 [Ipomoea nil]	GO:0016021	integral component of membrane	-	-	-	-	-	-	-	-	-
g56400	772	1.25	1.69	2.12	0.29	0.63	0.51	-2.27373	0.0010901	0.00567339	-	-	-	-	-	-	-	-	-	-	-	-	-	-
g6452	2523	1.68	1.02	3.2	0.76	1.08	1.06	-1.47568	0.00113677	0.0058818	-	XP_019154255.1	PREDICTED: uncharacterized protein LOC109150726 [Ipomoea nil]	-	-	-	-	-	-	-	-	-	-	-
g53659	3878	0.69	0.9	0.89	0.37	0.66	0.35	-1.27589	0.0011569	0.00597528	-	XP_031101801.1	uncharacterized protein LOC116005700 [Ipomoea triloba]	GO:0003676;GO:0004523;GO:0008270	nucleic acid binding;RNA-DNA hybrid ribonuclease activity;zinc ion binding	-	-	-	-	-	-	-	sp|O00370|LORF2_HUMAN	LINE-1 retrotransposable element ORF2 protein OS=Homo sapiens OX=9606 PE=1 SV=1
g60404	848	2.62	2.66	3.47	1.26	1.28	1.78	-1.45066	0.0011729	0.00604859	-	PHU20791.1	hypothetical protein BC332_11942 [Capsicum chinense]	-	-	-	-	-	-	-	-	-	-	-
g25464	602	1.24	1.44	0.79	0	0.16	0	-4.84102	0.0011735	0.00605027	-	PSS34427.1	HIG1 domain family member 1B like [Actinidia chinensis var. chinensis]	GO:0033617;GO:0005746;GO:0016021;GO:0031305	mitochondrial cytochrome c oxidase assembly;mitochondrial respirasome;integral component of membrane;integral component of mitochondrial inner membrane	-	-	-	-	-	-	-	-	-
g42317	795	8.94	16.55	11.61	6.89	9.32	7.89	-1.06345	0.00118826	0.00611837	-	XP_027093225.1	uncharacterized protein LOC113713645 [Coffea arabica]	-	-	-	-	-	-	-	-	-	-	-
g24497	1198	3.91	3.26	2.77	1.16	1.96	2.52	-1.22432	0.00121158	0.00622446	-	XP_031103188.1	uncharacterized protein LOC116006831 [Ipomoea triloba]	GO:0010105	negative regulation of ethylene-activated signaling pathway	-	-	-	-	-	-	-	-	-
g35930	3669	0.5	0.14	0.28	0.12	0.04	0.08	-2.3933	0.00122075	0.00626266	-	XP_031131557.1	uncharacterized protein LOC116032948 [Ipomoea triloba]	-	-	-	-	-	-	-	-	-	-	-
g42578	764	7.55	8.25	10.06	5.59	4.97	7.28	-1.01206	0.00125768	0.00643393	-	XP_019158046.1	PREDICTED: uncharacterized protein LOC109154777 isoform X1 [Ipomoea nil]	-	-	-	-	-	-	-	-	-	-	-
g13211	747	2.94	4.31	3.16	2.01	1.76	1.39	-1.44842	0.00126469	0.00646296	-	XP_031098174.1	serine/threonine-protein kinase STY13 [Ipomoea triloba]	GO:0004672;GO:0005524;GO:0004674;GO:0005886	protein kinase activity;ATP binding;protein serine/threonine kinase activity;plasma membrane	-	-	-	-	-	-	-	-	-
g31844	643	0.42	1.5	0.47	0	0	0	-5.46885	0.00126964	0.00648518	-	-	-	-	-	-	-	-	-	-	-	-	-	-
g34101	528	11.86	5.95	26.81	6.12	5.91	6.67	-1.68447	0.00127007	0.00648586	-	TMW94782.1	hypothetical protein EJD97_009798 [Solanum chilense]	-	-	-	-	-	-	-	-	-	-	-
g4883	1639	0.2	0.07	0.12	0	0	0	-5.30118	0.00140435	0.00708758	-	XP_031113698.1	uncharacterized protein LOC116017286 [Ipomoea triloba]	GO:0055085;GO:0016021;GO:0022857;GO:0005886	transmembrane transport;integral component of membrane;transmembrane transporter activity;plasma membrane	-	-	-	-	-	-	-	-	-
g49510	671	5.96	4.67	5.31	3.21	3.15	3.62	-1.13378	0.00144699	0.00727132	-	XP_019188426.1	PREDICTED: uncharacterized protein LOC109182718 [Ipomoea nil]	-	-	-	-	-	-	-	-	-	-	-
g56144	520	1.52	2.99	1.71	0.37	0.41	0.2	-3.3615	0.00145604	0.00730935	-	XP_031126735.1	auxin-responsive protein SAUR21-like [Ipomoea triloba]	GO:0009733	response to auxin	K14488	SAUR	http://www.genome.jp/dbget-bin/www_bget?ko:K14488	Plant hormone signal transduction	ko04075	-	-	sp|P33080|AX10A_SOYBN	Auxin-induced protein X10A OS=Glycine max OX=3847 PE=2 SV=1
g9099	714	482.64	1456.41	1368.2	682.33	705.2	656.33	-1.15631	0.00150037	0.00749911	-	CAA3024574.1;XP_031112579.1	nucleoside diphosphate kinase B [Olea europaea subsp. europaea];nucleoside diphosphate kinase 1 [Ipomoea triloba]	GO:0016021;GO:0005524;GO:0004550;GO:0006241;GO:0006228;GO:0006183;GO:0046872	integral component of membrane;ATP binding;nucleoside diphosphate kinase activity;CTP biosynthetic process;UTP biosynthetic process;GTP biosynthetic process;metal ion binding	K00940	ndk,NME	http://www.genome.jp/dbget-bin/www_bget?ko:K00940	MAPK signaling pathway - plant;Purine metabolism;Pyrimidine metabolism	ko04016,ko00230,ko00240	KOG0888	Nucleoside diphosphate kinase	sp|Q9M7P6|NDK_CAPAN;sp|Q56E62|NDK1_TOBAC	Nucleoside diphosphate kinase OS=Capsicum annuum OX=4072 PE=2 SV=1;Nucleoside diphosphate kinase 1 OS=Nicotiana tabacum OX=4097 PE=2 SV=1
g34738	2375	0.23	0.08	0.11	0	0	0	-5.29985	0.00151855	0.00757604	-	XP_019198274.1	PREDICTED: uncharacterized protein LOC109192137 [Ipomoea nil]	-	-	-	-	-	-	-	-	-	-	-
g39753	892	3.7	3.65	2.95	1.87	2.38	1.9	-1.16213	0.00158321	0.00785806	-	XP_031125441.1	uncharacterized protein LOC116027821 [Ipomoea triloba]	-	-	-	-	-	-	-	-	-	-	-
g34624	1213	1.76	1.34	1.61	0.92	0.67	0.8	-1.43225	0.00162239	0.00803167	-	XP_031130148.1	uncharacterized protein LOC116031931 [Ipomoea triloba]	GO:0016021;GO:0008270	integral component of membrane;zinc ion binding	-	-	-	-	-	-	-	-	-
g40780	776	1.85	2.71	10.36	2.38	1.25	1.11	-2.13978	0.00162557	0.00804448	-	XP_019160906.1	PREDICTED: uncharacterized protein LOC109157456 isoform X3 [Ipomoea nil]	-	-	-	-	-	-	-	-	-	-	-
g37996	522	6.13	4	5	0.38	0.04	2.55	-2.72376	0.00169037	0.00832723	-	XP_031127448.1	uncharacterized protein LOC116029539 [Ipomoea triloba]	-	-	K15255	PIF1	http://www.genome.jp/dbget-bin/www_bget?ko:K15255	-	-	-	-	-	-
g2583	1358	4.58	3.81	2.38	2.17	2.54	2.51	-1.00134	0.00169643	0.00834668	-	XP_031129118.1	uncharacterized protein LOC116030894 [Ipomoea triloba]	-	-	K08857	NEK1_4_5	http://www.genome.jp/dbget-bin/www_bget?ko:K08857	-	-	-	-	-	-
g31270	617	6.99	5.52	3.4	2.32	3.58	1.88	-1.42485	0.00176959	0.00865867	-	XP_019198738.1	PREDICTED: uncharacterized protein LOC109192516 [Ipomoea nil]	-	-	-	-	-	-	-	-	-	-	-
g62505	757	0.32	0.99	0.36	0	0	0	-5.32944	0.0018449	0.00899276	-	RAL37971.1	hypothetical protein DM860_000665 [Cuscuta australis]	-	-	-	-	-	-	-	-	-	-	-
g7755	590	6.43	2.86	2.58	1.77	0.8	1.72	-1.82481	0.00188085	0.00913831	-	XP_019179988.1	PREDICTED: disease resistance protein RPP13-like isoform X2 [Ipomoea nil]	-	-	-	-	-	-	-	-	-	-	-
g10170	793	1.46	1.46	0.97	0.37	0.1	0.41	-2.516	0.00188217	0.0091437	-	XP_031099404.1	uncharacterized protein LOC116003644 [Ipomoea triloba]	GO:0016021	integral component of membrane	-	-	-	-	-	-	-	-	-
g16226	1305	4.18	2.45	1.16	1.22	1.62	0.6	-1.59619	0.00188406	0.00914882	-	XP_031126430.1	telomerase Cajal body protein 1 [Ipomoea triloba]	-	-	K23314	WRAP53,TCAB1	http://www.genome.jp/dbget-bin/www_bget?ko:K23314	-	-	-	-	-	-
g61674	1552	1.7	0.62	0.98	0.43	0.36	0.55	-1.71621	0.0019122	0.00927407	-	XP_031101718.1	ornithine decarboxylase-like [Ipomoea triloba]	GO:0006596;GO:0033387;GO:0003824;GO:0005737;GO:0004586	polyamine biosynthetic process;putrescine biosynthetic process from ornithine;catalytic activity;cytoplasm;ornithine decarboxylase activity	K01581	E4.1.1.17,ODC1,speC,speF	http://www.genome.jp/dbget-bin/www_bget?ko:K01581	Arginine and proline metabolism;Glutathione metabolism	ko00330,ko00480	KOG0622	Ornithine decarboxylase	sp|P50134|DCOR_DATST	Ornithine decarboxylase OS=Datura stramonium OX=4076 PE=2 SV=1
g21321	3416	0.24	0.25	0.03	0	0.02	0.02	-4.34102	0.00195753	0.00947171	-	XP_031130170.1	uncharacterized protein LOC116031942 [Ipomoea triloba]	-	-	-	-	-	-	-	-	-	-	-
g15769	1613	1.49	2.44	2.46	0.62	1.74	0.78	-1.28676	0.00201424	0.00970727	-	XP_031130365.1	uncharacterized protein LOC116032104 [Ipomoea triloba]	GO:0015031;GO:0017056;GO:0005643	protein transport;structural constituent of nuclear pore;nuclear pore	K14311	NUP188	http://www.genome.jp/dbget-bin/www_bget?ko:K14311	Nucleocytoplasmic transport	ko03013	-	-	-	-
g31841	661	2.69	1.22	1.69	0	0	0.52	-3.4869	0.0020339	0.0097879	-	-	-	-	-	-	-	-	-	-	-	-	-	-
g30493	603	3.25	1.08	1.96	0.43	0.46	0.6	-2.4421	0.00207842	0.00998227	-	XP_031092518.1	uncharacterized protein LOC115997152 [Ipomoea triloba]	-	-	-	-	-	-	-	-	-	-	-
g59608	484	0.87	0.73	1.67	0	0	0	-5.22234	0.00216914	0.0103676	-	XP_031128662.1	uncharacterized protein LOC116030526 [Ipomoea triloba]	-	-	-	-	-	-	-	-	-	-	-
g51744	1007	0.57	0.44	0.12	0	0	0	-5.27051	0.00220057	0.0105017	-	XP_031106291.1	proline-rich extensin-like protein EPR1 [Ipomoea triloba]	-	-	-	-	-	-	-	-	-	-	-
g16148	518	12.93	0.95	3.97	0.37	0	1.98	-3.20582	0.00221996	0.0105838	-	-	-	-	-	-	-	-	-	-	-	-	-	-
g17984	1142	0.48	0.28	0.16	0	0	0	-5.20025	0.00223181	0.0106333	-	XP_031093176.1	uncharacterized protein LOC115997896 [Ipomoea triloba]	-	-	-	-	-	-	-	-	-	-	-
g8915	555	22.46	48.43	47.94	21.99	20.45	31.82	-1.11752	0.00225171	0.0107121	-	KAF8395830.1	hypothetical protein HHK36_019784 [Tetracentron sinense]	-	-	-	-	-	-	-	-	-	-	-
g34488	548	107.48	20.89	28.1	21.66	20.56	30.25	-1.42329	0.00234151	0.0110916	-	TMW95578.1	hypothetical protein EJD97_008650 [Solanum chilense]	-	-	-	-	-	-	-	-	-	-	-
g27261	575	1.01	0.65	1.71	0	0.17	0	-4.69805	0.00235922	0.0111597	-	KAF3639871.1	putative UNC93-like protein 1-like, partial [Capsicum annuum]	-	-	-	-	-	-	-	-	-	-	-
g23457	1792	1.46	1.35	0.66	0.36	0.57	0.69	-1.51066	0.00238644	0.0112737	-	XP_031102181.1	ankyrin repeat-containing protein ITN1-like [Ipomoea triloba]	GO:0016020;GO:0016021	membrane;integral component of membrane	-	-	-	-	-	-	-	-	-
g12671	295	68.57	43.23	56.74	40.24	40.88	37.15	-1.04842	0.00239545	0.0113101	-	AAV88069.1	hypothetical retrotransposon [Ipomoea batatas]	GO:0015074;GO:0003676	DNA integration;nucleic acid binding	-	-	-	-	-	-	-	sp|P10978|POLX_TOBAC	Retrovirus-related Pol polyprotein from transposon TNT 1-94 OS=Nicotiana tabacum OX=4097 PE=2 SV=1
g55306	1782	1.08	0.6	1.27	0.63	0.28	0.31	-1.66863	0.00239742	0.011317	-	XP_031105974.1;XP_031106177.1	uncharacterized protein LOC116010630 isoform X2 [Ipomoea triloba];uncharacterized protein LOC116010810 [Ipomoea triloba]	GO:0008104;GO:0015031	protein localization;protein transport	-	-	-	-	-	-	-	sp|O00370|LORF2_HUMAN	LINE-1 retrotransposable element ORF2 protein OS=Homo sapiens OX=9606 PE=1 SV=1
g7660	1347	0.38	0.25	0.66	0.05	0.05	0.06	-4.09568	0.00250784	0.011768	-	XP_031132303.1	uncharacterized protein LOC116033687 isoform X2 [Ipomoea triloba]	GO:0010228;GO:0016021	vegetative to reproductive phase transition of meristem;integral component of membrane	-	-	-	-	-	-	-	-	-
g34214	689	13.49	3.83	3.89	2.05	2.99	3.87	-1.58617	0.00250979	0.0117746	-	-	-	-	-	-	-	-	-	-	-	-	-	-
g55474	915	2.3	2.41	2.84	1.44	1.11	1.55	-1.31867	0.00255096	0.0119433	-	XP_031127103.1	NDR1/HIN1-like protein 13 [Ipomoea triloba]	GO:0005886;GO:0016021	plasma membrane;integral component of membrane	-	-	-	-	-	-	-	-	-
g55577	1500	0.42	0.31	0.37	0	0.12	0	-4.05613	0.00255715	0.0119684	-	XP_031129277.1	polygalacturonase-like [Ipomoea triloba]	-	-	K01184	E3.2.1.15	http://www.genome.jp/dbget-bin/www_bget?ko:K01184	Pentose and glucuronate interconversions	ko00040	-	-	sp|P48979|PGLR_PRUPE	Polygalacturonase OS=Prunus persica OX=3760 PE=2 SV=1
g7574	1047	1.01	0.58	0.52	0.06	0.14	0.2	-2.79342	0.00256023	0.0119815	-	XP_019172583.1	PREDICTED: LEAF RUST 10 DISEASE-RESISTANCE LOCUS RECEPTOR-LIKE PROTEIN KINASE-like 2.4 [Ipomoea nil]	-	-	-	-	-	-	-	-	-	-	-
g58302	1206	5.2	3.24	6.77	3.2	2.41	3.46	-1.08541	0.00263606	0.0122941	-	XP_031126585.1	uncharacterized protein LOC116028882 [Ipomoea triloba]	GO:0005829;GO:0017183;GO:0002098;GO:0005634;GO:0046872	cytosol;peptidyl-diphthamide biosynthetic process from peptidyl-histidine;tRNA wobble uridine modification;nucleus;metal ion binding	-	-	-	-	-	-	-	-	-
g30124	554	3.79	2.92	1.22	0.49	1.08	0.52	-2.29831	0.00285652	0.0131907	-	XP_019185887.1	PREDICTED: uncharacterized protein LOC109180644 [Ipomoea nil]	GO:0016021	integral component of membrane	-	-	-	-	-	-	-	-	-
g26467	1332	2.28	1.47	1.23	1.01	0.95	0.64	-1.306	0.00286954	0.0132466	-	XP_019168924.1	PREDICTED: uncharacterized protein LOC109164833 [Ipomoea nil]	-	-	-	-	-	-	-	-	-	sp|O00370|LORF2_HUMAN	LINE-1 retrotransposable element ORF2 protein OS=Homo sapiens OX=9606 PE=1 SV=1
g41641	1153	1.86	1.39	0.72	0.78	0.39	0.35	-1.80196	0.00298016	0.0136789	-	XP_019174061.1	PREDICTED: uncharacterized protein LOC109169654 isoform X1 [Ipomoea nil]	GO:0016021	integral component of membrane	-	-	-	-	-	-	-	-	-
g2649	642	4.52	5.23	7.41	4.01	3.27	2.56	-1.25481	0.00298824	0.0137117	-	XP_031114772.1	profilin-1-like [Ipomoea triloba]	GO:0005737;GO:0005856;GO:0003779	cytoplasm;cytoskeleton;actin binding	K05759	PFN	http://www.genome.jp/dbget-bin/www_bget?ko:K05759	-	-	KOG1755	Profilin	sp|Q84V37|PROF_CHEAL	Profilin OS=Chenopodium album OX=3559 PE=1 SV=1
g55639	1587	1.52	0.19	0.41	0.04	0	0.24	-3.26227	0.00300239	0.0137693	-	XP_019195719.1	PREDICTED: uncharacterized protein LOC109189563 [Ipomoea nil]	-	-	-	-	-	-	-	-	-	-	-
g9637	687	5.97	6.35	4.97	3.21	3.75	4.25	-1.03899	0.00301888	0.0138362	-	XP_019178368.1	PREDICTED: uncharacterized protein LOC109173580 isoform X1 [Ipomoea nil]	GO:0005743	mitochondrial inner membrane	-	-	-	-	-	-	-	-	-
g20332	1553	1.65	1.98	2.69	1.42	1.34	1.26	-1.09745	0.00306046	0.0140017	-	XP_031093728.1	uncharacterized protein LOC115998328 [Ipomoea triloba]	-	-	-	-	-	-	-	-	-	-	-
g2196	1176	2.22	1.65	1.89	0.41	0.24	1.47	-1.87895	0.003095	0.0141278	-	XP_019166441.1	PREDICTED: probable auxin efflux carrier component 1b isoform X2 [Ipomoea nil]	-	-	K13947	PIN	http://www.genome.jp/dbget-bin/www_bget?ko:K13947	-	-	-	-	-	-
g8208	1206	1.57	0.74	0.15	0.05	0.28	0.13	-3.17147	0.00310612	0.0141689	-	XP_031114184.1	uncharacterized protein LOC116017700 [Ipomoea triloba]	GO:0005509	calcium ion binding	-	-	-	-	-	-	-	-	-
g26438	541	6.04	8.59	5.72	4.13	3.6	4.01	-1.21602	0.00315397	0.0143571	-	XP_031107833.1	uncharacterized protein LOC116012440 [Ipomoea triloba]	-	-	-	-	-	-	-	-	-	-	-
g14398	1805	3.57	1.69	2	0.89	1.28	2.26	-1.1794	0.00316054	0.0143824	-	ABP35530.1	glycine and proline-rich protein [Ipomoea batatas]	GO:0016021	integral component of membrane	-	-	-	-	-	-	-	-	-
g47860	2499	2.23	1.03	1.84	1.36	1.06	0.55	-1.19527	0.00326701	0.0148114	-	XP_031099674.1	uncharacterized protein LOC116003874 [Ipomoea triloba]	-	-	-	-	-	-	-	-	-	-	-
g13295	891	3.2	5.42	3.1	2.42	1.87	2.57	-1.20896	0.00328192	0.0148726	-	XP_031098680.1	uncharacterized protein LOC116002659 [Ipomoea triloba]	-	-	-	-	-	-	-	-	-	-	-
g5605	348	20.25	10.67	5.44	2.6	2.14	5.85	-2.10609	0.0033078	0.0149727	-	-	-	-	-	-	-	-	-	-	-	-	-	-
g19904	916	0.81	1.54	2.5	0.6	0.25	0.72	-2.07905	0.00331542	0.0150041	-	XP_019150893.1	PREDICTED: beta-galactosidase-like [Ipomoea nil]	GO:0004565;GO:0005773;GO:0005975;GO:0005618	beta-galactosidase activity;vacuole;carbohydrate metabolic process;cell wall	-	-	-	-	-	-	-	sp|P48981|BGAL_MALDO	Beta-galactosidase OS=Malus domestica OX=3750 PE=1 SV=1
g50176	782	4.11	1.71	3.32	1.8	1.52	1.04	-1.49122	0.00332344	0.0150364	-	XP_031121591.1	chitin-binding lectin 1-like [Ipomoea triloba]	GO:0016021;GO:0030246	integral component of membrane;carbohydrate binding	-	-	-	-	-	-	-	-	-
g43532	2020	1.21	1.69	0.45	0.61	0.38	0.51	-1.61547	0.00336093	0.0151863	-	XP_031095968.1	probable pyruvate kinase, cytosolic isozyme [Ipomoea triloba]	GO:0000287;GO:0005524;GO:0030955;GO:0004743;GO:0016301	magnesium ion binding;ATP binding;potassium ion binding;pyruvate kinase activity;kinase activity	K00873	PK,pyk	http://www.genome.jp/dbget-bin/www_bget?ko:K00873	Glycolysis / Gluconeogenesis;Pyruvate metabolism	ko00010,ko00620	KOG2323	Pyruvate kinase	sp|Q42806|KPYC_SOYBN	Pyruvate kinase, cytosolic isozyme OS=Glycine max OX=3847 PE=2 SV=1
g56172	586	0.56	2.08	0.69	0	0	0.2	-4.70072	0.00336339	0.0151943	-	XP_031126734.1	auxin-responsive protein SAUR21-like [Ipomoea triloba]	GO:0009733	response to auxin	K14488	SAUR	http://www.genome.jp/dbget-bin/www_bget?ko:K14488	Plant hormone signal transduction	ko04075	-	-	sp|P33080|AX10A_SOYBN	Auxin-induced protein X10A OS=Glycine max OX=3847 PE=2 SV=1
g3431	936	4.02	3.7	1.88	2.25	1.95	1.24	-1.25428	0.00339868	0.0153235	-	XP_031117279.1	uncharacterized protein LOC116020863 [Ipomoea triloba]	-	-	-	-	-	-	-	-	-	-	-
g5694	1351	0.54	0.38	0.38	0	0.1	0.1	-3.14536	0.00341686	0.0153927	-	XP_031111613.1	L-ascorbate oxidase homolog [Ipomoea triloba]	GO:0016491;GO:0005507	oxidoreductase activity;copper ion binding	K00423	E1.10.3.3	http://www.genome.jp/dbget-bin/www_bget?ko:K00423	Ascorbate and aldarate metabolism	ko00053	-	-	sp|P29162|ASOL_TOBAC	L-ascorbate oxidase homolog OS=Nicotiana tabacum OX=4097 PE=2 SV=1
g58315	776	4.8	3.54	4.59	2.68	3.37	1.85	-1.13115	0.00348241	0.0156313	-	XP_031126585.1	uncharacterized protein LOC116028882 [Ipomoea triloba]	GO:0046872;GO:0017183	metal ion binding;peptidyl-diphthamide biosynthetic process from peptidyl-histidine	-	-	-	-	-	-	-	-	-
g19714	2051	0.56	0.42	0.21	0.16	0.1	0.1	-2.26081	0.00353463	0.0158184	-	XP_031093455.1	uncharacterized protein LOC115998116 [Ipomoea triloba]	-	-	-	-	-	-	-	-	-	-	-
g27264	1455	3.64	1.69	2.82	1.57	1.93	1.76	-1.04385	0.00358286	0.0160112	-	XP_031108613.1	uncharacterized protein LOC116013094 [Ipomoea triloba]	GO:0016021	integral component of membrane	-	-	-	-	-	-	-	-	-
g29454	1222	2.21	0.73	0.71	0.41	0.51	0.38	-1.85311	0.00364076	0.0162532	-	XP_031107400.1	uncharacterized protein LOC116012073 [Ipomoea triloba]	-	-	-	-	-	-	-	-	-	-	-
g15921	914	1.38	0.93	0.62	0.23	0.31	0.24	-2.37111	0.00370444	0.0165087	-	XP_031096707.1	osmotin-like protein TPM-1 [Ipomoea triloba]	GO:0005576;GO:0006952	extracellular region;defense response	-	-	-	-	-	-	-	sp|P50702|OS81_SOLCO	Osmotin-like protein OSML81 OS=Solanum commersonii OX=4109 PE=2 SV=1
g59074	529	2.95	2.28	4.65	1.61	0.59	1.14	-1.9783	0.00377245	0.0167654	-	TMW82918.1	hypothetical protein EJD97_003897 [Solanum chilense]	-	-	-	-	-	-	-	-	-	-	-
g54112	2910	0.62	0.79	1.32	0.39	0.49	0.64	-1.33721	0.00377968	0.0167941	-	XP_031106885.1	uncharacterized protein LOC116011460 isoform X1 [Ipomoea triloba]	GO:0016021	integral component of membrane	-	-	-	-	-	-	-	-	-
g50305	792	0.1	1.55	1.19	0.18	0	0	-4.41092	0.00387934	0.0171904	-	XP_031121841.1	uncharacterized protein LOC116024941 [Ipomoea triloba]	GO:0006897;GO:0030276;GO:0005545;GO:0005905;GO:0030136;GO:0048268;GO:0005794	endocytosis;clathrin binding;1-phosphatidylinositol binding;clathrin-coated pit;clathrin-coated vesicle;clathrin coat assembly;Golgi apparatus	-	-	-	-	-	-	-	-	-
g54592	1621	1.2	1.32	1.05	0.35	0.44	0.47	-1.58355	0.00404928	0.0178462	-	XP_031105989.1;XP_031105990.1	uncharacterized protein LOC116010644 isoform X1 [Ipomoea triloba];uncharacterized protein LOC116010644 isoform X2 [Ipomoea triloba]	GO:0061908;GO:0005776	phagophore;autophagosome	-	-	-	-	-	-	-	-	-
g21777	577	17.9	8.27	16.41	6.43	0.84	9.25	-1.75052	0.00405122	0.0178515	-	-	-	-	-	-	-	-	-	-	-	-	-	-
g23258	1498	0.21	0.23	0.11	0	0	0	-5.00757	0.004102	0.018042	-	XP_031120595.1	uncharacterized protein LOC116023727 [Ipomoea triloba]	-	-	-	-	-	-	-	-	-	-	-
g51092	2413	0.02	0.44	0.49	0.05	0	0.07	-3.48551	0.00414176	0.0181985	-	XP_031121508.1	uncharacterized protein LOC116024685 isoform X3 [Ipomoea triloba]	-	-	-	-	-	-	-	-	-	-	-
g35186	2694	0.35	0.48	0.43	0.29	0.07	0.11	-1.89353	0.00416406	0.0182835	-	XP_031130096.1	uncharacterized protein LOC116031888 isoform X1 [Ipomoea triloba]	GO:0016021	integral component of membrane	-	-	-	-	-	-	-	-	-
g42095	870	15.34	4.53	6.18	3.71	5.81	4.97	-1.20208	0.00424295	0.0185886	-	XP_031115678.1	uncharacterized protein LOC116019551 [Ipomoea triloba]	-	-	-	-	-	-	-	-	-	-	-
g9916	1148	1.04	0.36	0.26	0.06	0.14	0	-3.54166	0.00430801	0.0188319	-	XP_031101250.1	ferritin-4, chloroplastic-like [Ipomoea triloba]	GO:0006879;GO:0008199;GO:0006880;GO:0009507;GO:0004322;GO:0006826;GO:0005737;GO:0008198	cellular iron ion homeostasis;ferric iron binding;intracellular sequestering of iron ion;chloroplast;ferroxidase activity;iron ion transport;cytoplasm;ferrous iron binding	K00522	FTH1	http://www.genome.jp/dbget-bin/www_bget?ko:K00522	-	-	KOG2332	Ferritin	sp|Q948P6|FRI3_SOYBN	Ferritin-3, chloroplastic OS=Glycine max OX=3847 PE=2 SV=1
g58755	610	0.45	2.34	2.31	0.14	0.61	0	-3.26976	0.00435482	0.019006	-	XP_031126977.1	uncharacterized protein LOC116029209 [Ipomoea triloba]	GO:0016021	integral component of membrane	-	-	-	-	-	-	-	-	-
g14728	751	0.43	1.42	1.2	0.1	0.33	0.11	-2.99929	0.0044143	0.0192174	-	XP_019196010.1	PREDICTED: uncharacterized protein LOC109189836 [Ipomoea nil]	-	-	-	-	-	-	-	-	-	-	-
g46538	1158	0.83	0.83	1.28	0.39	0.18	0.53	-1.90485	0.00443233	0.0192805	-	XP_031125090.1	uncharacterized protein LOC116027525 [Ipomoea triloba]	GO:0030247;GO:0016021;GO:0016301	polysaccharide binding;integral component of membrane;kinase activity	-	-	-	-	-	-	-	-	-
g41080	539	17.1	12.17	6.89	7.97	8.52	6.42	-1.03299	0.00445758	0.0193806	-	XP_031125471.1	uncharacterized protein LOC116027848 [Ipomoea triloba]	-	-	-	-	-	-	-	-	-	-	-
g24976	1307	0.44	1.46	0.25	0.13	0	0	-3.5646	0.00447017	0.0194257	-	XP_031103636.1	axoneme-associated protein mst101(2)-like [Ipomoea triloba]	-	-	-	-	-	-	-	-	-	-	-
g9116	790	0.56	2.18	1.97	0.52	0.11	0.69	-2.47488	0.00458582	0.0198432	-	XP_031114106.1	uncharacterized protein LOC116017627 [Ipomoea triloba]	-	-	-	-	-	-	-	-	-	-	-
g43383	3710	0.05	0.13	0.51	0.04	0.05	0.05	-2.81628	0.00464739	0.0200632	-	XP_031110723.1	uncharacterized protein LOC116014903 [Ipomoea triloba]	GO:0009737	response to abscisic acid	-	-	-	-	-	-	-	-	-
g54677	1202	0.93	1.6	1.93	0.23	0.69	1	-1.79848	0.00475095	0.0204517	-	XP_031105992.1	uncharacterized protein LOC116010647 [Ipomoea triloba]	GO:0010088	phloem development	-	-	-	-	-	-	-	-	-
g51470	2037	0.19	0.16	0.17	0.01	0.05	0	-4.4008	0.00478981	0.0205864	-	RVW75538.1	Retrovirus-related Pol polyprotein from transposon TNT 1-94 [Vitis vinifera]	GO:0008270;GO:0003676;GO:0015074	zinc ion binding;nucleic acid binding;DNA integration	K01873	VARS,valS	http://www.genome.jp/dbget-bin/www_bget?ko:K01873	Aminoacyl-tRNA biosynthesis	ko00970	-	-	sp|P10978|POLX_TOBAC	Retrovirus-related Pol polyprotein from transposon TNT 1-94 OS=Nicotiana tabacum OX=4097 PE=2 SV=1
g31089	1140	0.36	0.61	0.41	0	0.06	0.12	-3.39365	0.00484688	0.020807	-	XP_031092735.1	uncharacterized protein LOC115997332 [Ipomoea triloba]	-	-	-	-	-	-	-	-	-	-	-
g5691	1527	0.63	0.52	1.44	0.16	0.04	0.5	-2.32798	0.00485711	0.0208469	-	XP_031113846.1	L-ascorbate oxidase homolog [Ipomoea triloba]	GO:0016491;GO:0005507	oxidoreductase activity;copper ion binding	K00423	E1.10.3.3	http://www.genome.jp/dbget-bin/www_bget?ko:K00423	Ascorbate and aldarate metabolism	ko00053	-	-	sp|P29162|ASOL_TOBAC	L-ascorbate oxidase homolog OS=Nicotiana tabacum OX=4097 PE=2 SV=1
g18248	1530	0.17	0.42	0.92	0.16	0.09	0.08	-2.67962	0.00491627	0.0210717	-	XP_019179777.1	PREDICTED: uncharacterized protein LOC109174985 [Ipomoea nil]	-	-	-	-	-	-	-	-	-	-	-
g59906	1484	0.14	0.75	1.79	0.15	0.09	0.3	-2.6754	0.00494379	0.0211792	-	XP_031119786.1;XP_031119788.1	uncharacterized protein LOC116022997 isoform X1 [Ipomoea triloba];uncharacterized protein LOC116022997 isoform X2 [Ipomoea triloba]	GO:0030247	polysaccharide binding	-	-	-	-	-	-	-	-	-
g13587	1446	9.51	22.83	31.74	14.06	14.05	13.86	-1.08194	0.00494999	0.0212013	-	XP_031099216.1	uncharacterized protein LOC116003195 [Ipomoea triloba]	-	-	-	-	-	-	-	-	-	-	-
g58490	467	1.02	0.79	1.28	0	0	0	-4.93393	0.00499008	0.0213518	-	-	-	-	-	-	-	-	-	-	-	-	-	-
g63827	813	1.22	3.93	3.97	0.99	0.5	2.26	-1.78782	0.00499029	0.0213518	-	-	-	-	-	-	-	-	-	-	-	-	-	-
g43961	836	0.15	0.83	0.39	0	0.08	0	-4.58041	0.00508528	0.0217041	-	XP_031095735.1	uncharacterized protein LOC115999918 [Ipomoea triloba]	-	-	-	-	-	-	-	-	-	-	-
g63410	690	1.61	1.72	2.42	0.57	0.25	1.09	-2.01508	0.00511219	0.0217976	-	-	-	-	-	-	-	-	-	-	-	-	-	-
g46421	3755	0.02	0.34	0.14	0.03	0.03	0	-3.58836	0.0053638	0.0227035	-	KYP48513.1	Retrovirus-related Pol polyprotein from transposon TNT 1-94 [Cajanus cajan]	GO:0016787;GO:0003676;GO:0004672;GO:0043531;GO:0006952;GO:0004527;GO:0007165;GO:0008270;GO:0016021;GO:0015074;GO:0005524	hydrolase activity;nucleic acid binding;protein kinase activity;ADP binding;defense response;exonuclease activity;signal transduction;zinc ion binding;integral component of membrane;DNA integration;ATP binding	-	-	-	-	-	-	-	sp|P10978|POLX_TOBAC	Retrovirus-related Pol polyprotein from transposon TNT 1-94 OS=Nicotiana tabacum OX=4097 PE=2 SV=1
g43982	741	0.57	0.94	1.38	0.2	0.11	0.22	-2.85119	0.00540702	0.0228485	-	VFQ96239.1	unnamed protein product [Cuscuta campestris]	GO:0016021	integral component of membrane	-	-	-	-	-	-	-	-	-
g41820	1051	1.61	0.21	0.52	0.12	0.07	0.2	-2.90841	0.00546479	0.0230525	-	XP_031121555.1	uncharacterized protein LOC116024717 [Ipomoea triloba]	GO:0016021	integral component of membrane	-	-	-	-	-	-	-	-	-
g55858	1770	0.91	0.87	0.84	0.72	0.28	0.22	-1.57873	0.00557589	0.023462	-	XP_031127817.1	uncharacterized protein LOC116029912 [Ipomoea triloba]	-	-	-	-	-	-	-	-	-	-	-
g33260	877	4.32	4.43	2.95	3.23	2.53	1.33	-1.15148	0.00604668	0.0251414	-	XP_031091623.1;XP_031091624.1	translocon-associated protein subunit beta-like isoform X1 [Ipomoea triloba];translocon-associated protein subunit beta-like isoform X2 [Ipomoea triloba]	GO:0016021	integral component of membrane	K13250	SSR2	http://www.genome.jp/dbget-bin/www_bget?ko:K13250	Protein processing in endoplasmic reticulum	ko04141	-	-	-	-
g31083	815	3.16	3.12	2.45	2.3	1.26	1.5	-1.20192	0.00609832	0.0253271	-	XP_031092854.1	uncharacterized protein LOC115997440 isoform X2 [Ipomoea triloba]	-	-	-	-	-	-	-	-	-	-	-
g29163	881	1.88	1.99	3	1.19	0.87	1.51	-1.37848	0.00611639	0.0253876	-	XP_016467508.1	PREDICTED: uncharacterized protein LOC107790117 [Nicotiana tabacum]	GO:0016021	integral component of membrane	-	-	-	-	-	-	-	-	-
g12999	544	5.53	6.14	2.65	2.74	2.16	2.06	-1.44642	0.00631177	0.0260643	-	-	-	-	-	-	-	-	-	-	-	-	-	-
g15919	889	1.7	1.17	0.29	0.27	0.4	0.08	-2.80616	0.0063185	0.0260797	-	XP_031097558.1	osmotin-like protein OSML81 [Ipomoea triloba]	GO:0006952;GO:0005576	defense response;extracellular region	-	-	-	-	-	-	-	sp|P50701|OS13_SOLCO	Osmotin-like protein OSML13 OS=Solanum commersonii OX=4109 PE=2 SV=1
g16701	1121	4.08	1.34	2.75	1.44	1.82	1.28	-1.23745	0.00637709	0.0262891	-	XP_031093834.1	kaempferol 3-O-beta-D-galactosyltransferase-like [Ipomoea triloba]	GO:0008194	UDP-glycosyltransferase activity	K13269	E2.4.1.234	http://www.genome.jp/dbget-bin/www_bget?ko:K13269	Flavone and flavonol biosynthesis	ko00944	-	-	sp|Q9SBQ8|KGLT_PETHY	Kaempferol 3-O-beta-D-galactosyltransferase OS=Petunia hybrida OX=4102 PE=1 SV=1
g9846	848	1.54	1.96	1.08	0.17	0.82	0.65	-1.90702	0.00671323	0.0275132	-	XP_031099898.1	transcription factor IBH1-like [Ipomoea triloba]	GO:0006355	regulation of transcription, DNA-templated	-	-	-	-	-	-	-	-	-
g56386	1277	0.64	0.08	0.19	0	0	0.05	-4.50322	0.00679345	0.0278105	-	XP_031127713.1	uncharacterized protein LOC116029812 [Ipomoea triloba]	-	-	-	-	-	-	-	-	-	-	-
g57981	1579	2.69	1	4.14	1.48	0.72	1.48	-1.40927	0.00685138	0.0280081	-	XP_031125973.1	phenylalanine ammonia-lyase-like [Ipomoea triloba]	GO:0005737;GO:0006559;GO:0045548;GO:0009800;GO:0016841	cytoplasm;L-phenylalanine catabolic process;phenylalanine ammonia-lyase activity;cinnamic acid biosynthetic process;ammonia-lyase activity	K10775	PAL	http://www.genome.jp/dbget-bin/www_bget?ko:K10775	Phenylalanine metabolism;Phenylpropanoid biosynthesis	ko00360,ko00940	KOG0222	Phenylalanine and histidine ammonia-lyase	sp|Q42858|PAL2_IPOBA	Phenylalanine ammonia-lyase OS=Ipomoea batatas OX=4120 PE=2 SV=1
g48890	877	1.73	3.11	3.18	2.01	1.3	0.85	-1.4208	0.00694347	0.0283234	-	XP_019155421.1	PREDICTED: uncharacterized protein YMR315W [Ipomoea nil]	GO:0006740;GO:0016491;GO:0005737;GO:0000166	NADPH regeneration;oxidoreductase activity;cytoplasm;nucleotide binding	-	-	-	-	-	-	-	-	-
g46683	2442	0.77	0.54	0.86	0.55	0.18	0.38	-1.39742	0.00703885	0.0286132	-	XP_019154255.1	PREDICTED: uncharacterized protein LOC109150726 [Ipomoea nil]	-	-	-	-	-	-	-	-	-	-	-
g55258	564	0.52	2.16	0.88	0	0.17	0.17	-3.84955	0.00704536	0.028637	-	TMW84466.1	hypothetical protein EJD97_025162 [Solanum chilense]	GO:0016021	integral component of membrane	-	-	-	-	-	-	-	-	-
g8914	611	0.76	1.05	0.51	0	0	0.15	-4.30617	0.00718923	0.0291401	-	XP_031110512.1	uncharacterized protein LOC116014711 [Ipomoea triloba]	-	-	-	-	-	-	-	-	-	-	-
g1901	743	0.55	0.77	0.37	0	0	0.11	-4.30617	0.00718923	0.0291401	-	XP_019166666.1	PREDICTED: dCTP pyrophosphatase 1-like [Ipomoea nil]	GO:0009143;GO:0000287;GO:0005829;GO:0047840;GO:0042262;GO:0047429;GO:0006253	nucleoside triphosphate catabolic process;magnesium ion binding;cytosol;dCTP diphosphatase activity;DNA protection;nucleoside-triphosphate diphosphatase activity;dCTP catabolic process	K16904	DCTPP1	http://www.genome.jp/dbget-bin/www_bget?ko:K16904	Pyrimidine metabolism	ko00240	-	-	-	-
g33747	969	1.5	2.62	3.15	1.11	0.91	1.77	-1.38422	0.00730536	0.0295475	-	XP_031091306.1	zinc finger protein SHOOT GRAVITROPISM 5 isoform X1 [Ipomoea triloba]	GO:0009630	gravitropism	-	-	-	-	-	-	-	-	-
g9076	762	0.74	0.74	0.9	0.2	0.21	0	-2.97447	0.00753944	0.0303475	-	XP_031114354.1	putative invertase inhibitor [Ipomoea triloba]	GO:0004857;GO:0030599;GO:0016787;GO:0005576;GO:0046910	enzyme inhibitor activity;pectinesterase activity;hydrolase activity;extracellular region;pectinesterase inhibitor activity	-	-	-	-	-	-	-	sp|Q8GT41|PLA1_PLAAC	Putative invertase inhibitor OS=Platanus acerifolia OX=140101 PE=1 SV=1
g58930	960	0.07	0.9	0.06	0	0	0	-5.29016	0.00774972	0.0310961	-	XP_031126405.1	tropinone reductase homolog [Ipomoea triloba]	GO:0016491	oxidoreductase activity	K08081	TR1	http://www.genome.jp/dbget-bin/www_bget?ko:K08081	Tropane, piperidine and pyridine alkaloid biosynthesis	ko00960	-	-	sp|P50165|TRNH_DATST	Tropinone reductase homolog OS=Datura stramonium OX=4076 PE=2 SV=1
g3293	1002	1.29	2	3.58	0.87	0.58	1.62	-1.59613	0.00776319	0.0311363	-	XP_031117476.1	uncharacterized protein LOC116021024 [Ipomoea triloba]	GO:0005794	Golgi apparatus	-	-	-	-	-	-	-	-	-
g4716	1413	0.24	0.14	0.42	0.06	0	0	-4.3508	0.00779086	0.0312237	-	XP_019199393.1	PREDICTED: uncharacterized protein LOC109193057 isoform X2 [Ipomoea nil]	-	-	K03857	PIGA,GPI3	http://www.genome.jp/dbget-bin/www_bget?ko:K03857	Glycosylphosphatidylinositol (GPI)-anchor biosynthesis	ko00563	-	-	-	-
g37847	860	0.53	1.22	1.19	0.41	0.09	0.26	-2.34975	0.00803954	0.0320554	-	XP_031131575.1	uncharacterized protein LOC116032965 isoform X1 [Ipomoea triloba]	GO:0016021	integral component of membrane	-	-	-	-	-	-	-	-	-
g6533	626	0.38	0.87	0.21	0	0	0	-4.88589	0.00833307	0.0330106	-	-	-	-	-	-	-	-	-	-	-	-	-	-
g34202	657	0.27	0.62	0.57	0	0	0	-4.80635	0.00875867	0.0344674	-	XP_031131073.1	pathogenesis-related protein 1A-like [Ipomoea triloba]	-	-	K13449	PR1	http://www.genome.jp/dbget-bin/www_bget?ko:K13449	MAPK signaling pathway - plant;Plant hormone signal transduction;Plant-pathogen interaction	ko04016,ko04075,ko04626	-	-	sp|P08299|PR1A_TOBAC	Pathogenesis-related protein 1A OS=Nicotiana tabacum OX=4097 PE=1 SV=1
g42473	703	1.32	1.67	0.82	0.33	0.6	0.12	-2.2819	0.00879296	0.0345817	-	XP_031094262.1	uncharacterized protein LOC115998751 [Ipomoea triloba]	-	-	-	-	-	-	-	-	-	-	-
g57960	487	4.66	1.62	2.35	0.63	1.16	0.89	-2.03617	0.00903441	0.035371	-	-	-	-	-	-	-	-	-	-	-	-	-	-
g50134	1148	1.44	1.91	1.28	0.95	0.97	0.77	-1.21928	0.00905493	0.0354473	-	XP_019160363.1	PREDICTED: kirola-like [Ipomoea nil]	-	-	-	-	-	-	-	-	-	sp|P85524|KIRO_ACTDE	Kirola OS=Actinidia deliciosa OX=3627 PE=1 SV=1
g39269	4400	0.14	0.13	0.12	0.04	0.03	0.06	-2.2156	0.00926038	0.0361148	-	XP_031100850.1	uncharacterized protein LOC116004818 [Ipomoea triloba]	-	-	-	-	-	-	-	-	-	sp|O00370|LORF2_HUMAN	LINE-1 retrotransposable element ORF2 protein OS=Homo sapiens OX=9606 PE=1 SV=1
g36501	979	2.88	1.66	1.39	1.51	0.82	0.8	-1.3124	0.00927526	0.0361601	-	-	-	-	-	-	-	-	-	-	-	-	-	-
g62260	3696	0.27	0.89	0.92	0.13	0.59	0.03	-2.39169	0.00963259	0.0373424	-	CAA7051484.1;XP_019179524.1	unnamed protein product [Microthlaspi erraticum];PREDICTED: zinc finger BED domain-containing protein RICESLEEPER 3-like [Ipomoea nil]	GO:0008270;GO:0015074;GO:0016021;GO:0003676;GO:0003887	zinc ion binding;DNA integration;integral component of membrane;nucleic acid binding;DNA-directed DNA polymerase activity	-	-	-	-	-	-	-	sp|P10978|POLX_TOBAC	Retrovirus-related Pol polyprotein from transposon TNT 1-94 OS=Nicotiana tabacum OX=4097 PE=2 SV=1
g40379	4141	0.14	0.2	0.15	0.08	0.03	0.07	-1.95239	0.00964532	0.0373819	-	XP_031120574.1	uncharacterized protein LOC116023707 [Ipomoea triloba]	-	-	-	-	-	-	-	-	-	sp|P14381|YTX2_XENLA	Transposon TX1 uncharacterized 149 kDa protein OS=Xenopus laevis OX=8355 PE=4 SV=1
g13929	960	0.68	1.18	0.78	0.28	0.46	0.07	-2.14501	0.00977127	0.0377958	-	XP_031097411.1	uncharacterized protein LOC116001651 [Ipomoea triloba]	-	-	-	-	-	-	-	-	-	-	-
g9876	1309	0.66	0.35	0.44	0.09	0.21	0.1	-2.25902	0.00978029	0.0378206	-	XP_031101344.1	uncharacterized protein LOC116005223 [Ipomoea triloba]	GO:0016020;GO:0016021	membrane;integral component of membrane	-	-	-	-	-	-	-	-	-
g2552	519	19.57	27.87	6.51	11.04	11.69	10.44	-1.14455	0.00989283	0.0381879	-	-	-	-	-	-	-	-	-	-	-	-	-	-
g19954	838	3.94	2.26	1.7	1.94	2.32	1.89	-1.01344	0.00992737	0.0383042	-	XP_019151410.1	PREDICTED: protein tesmin/TSO1-like CXC 5 isoform X2 [Ipomoea nil]	-	-	-	-	-	-	-	-	-	-	-
g12048	734	3.91	1.35	5.64	0.46	2.19	1.38	-1.74904	0.0100511	0.0387106	-	-	-	-	-	-	-	-	-	-	-	-	-	-
g23330	611	0.3	1.17	0.33	0	0	0	-4.87707	0.0101501	0.0390182	-	XP_031102498.1	disease resistance protein RGA2-like [Ipomoea triloba]	-	-	-	-	-	-	-	-	-	-	-
g13634	779	3.99	9.35	6.64	2.93	3.61	5.72	-1.15353	0.0102079	0.0392127	-	-	-	-	-	-	-	-	-	-	-	-	-	-
g24747	845	0.45	0.21	0.31	0	0	0	-4.71308	0.0102142	0.0392265	-	OAY40231.1	hypothetical protein MANES_09G006000 [Manihot esculenta]	GO:0016021	integral component of membrane	-	-	-	-	-	-	-	-	-
g50689	1352	0.74	0.38	0.18	0.05	0.1	0.1	-2.73248	0.0102176	0.0392328	-	XP_031122747.1	uncharacterized protein LOC116025601 isoform X12 [Ipomoea triloba]	-	-	-	-	-	-	-	-	-	-	-
g83	1131	0.33	0.22	0.17	0	0	0	-4.70181	0.0104149	0.0398847	-	-	-	-	-	-	-	-	-	-	-	-	-	-
g57571	503	2.18	2.35	2.56	0.2	0.65	1.26	-2.16071	0.0105362	0.0402711	-	-	-	-	-	-	-	-	-	-	-	-	-	-
g24912	1518	2.33	1.48	0.37	0.9	0.43	0.46	-1.64872	0.0106493	0.0406213	-	XP_031103153.1	UPF0481 protein At3g47200-like [Ipomoea triloba]	GO:0016021	integral component of membrane	-	-	-	-	-	-	-	-	-
g36303	552	0.36	1.26	0.92	0.17	0	0	-4.22336	0.0113441	0.0428994	-	XP_031130252.1	uncharacterized protein LOC116032007 [Ipomoea triloba]	-	-	-	-	-	-	-	-	-	-	-
g8969	1408	5.84	2.38	1.67	1.86	1.98	2.16	-1.08619	0.0114249	0.0431448	-	XP_031110501.1	uncharacterized protein LOC116014699 [Ipomoea triloba]	GO:0016021	integral component of membrane	-	-	-	-	-	-	-	-	-
g64021	1396	0.16	0.23	0.29	0.05	0	0	-4.15514	0.0114302	0.0431573	-	XP_031120877.1	replication protein A 70 kDa DNA-binding subunit-like [Ipomoea triloba]	-	-	K07466	RFA1,RPA1,rpa	http://www.genome.jp/dbget-bin/www_bget?ko:K07466	DNA replication;Homologous recombination;Mismatch repair;Nucleotide excision repair	ko03030,ko03440,ko03430,ko03420	-	-	-	-
g52001	967	0.3	0.12	0.45	0.07	0	0.07	-4.72663	0.0114957	0.0433425	-	XP_019158523.1	PREDICTED: uncharacterized protein LOC109155293 [Ipomoea nil]	-	-	-	-	-	-	-	-	-	-	-
g5661	3887	0.16	0.08	0.15	0.01	0.04	0.04	-2.35597	0.0116703	0.043881	-	XP_031108378.1	uncharacterized protein LOC116012842 [Ipomoea triloba]	-	-	-	-	-	-	-	-	-	sp|O00370|LORF2_HUMAN	LINE-1 retrotransposable element ORF2 protein OS=Homo sapiens OX=9606 PE=1 SV=1
g26861	609	1.82	1.65	1.96	0.84	0.07	0.78	-2.1812	0.0116874	0.0439377	-	XP_031105669.1	xyloglucan galactosyltransferase XLT2-like [Ipomoea triloba]	GO:0000139;GO:0016757;GO:0006486	Golgi membrane;glycosyltransferase activity;protein glycosylation	-	-	-	-	-	-	-	-	-
g14806	591	4.65	5.08	1.63	1.61	1.6	2.18	-1.46281	0.011848	0.0444648	-	XP_031099112.1	late embryogenesis abundant protein 6-like [Ipomoea triloba]	GO:0009793	embryo development ending in seed dormancy	-	-	-	-	-	-	-	-	-
g62453	1668	0.45	0.38	0.2	0.04	0.08	0.15	-2.37819	0.0120433	0.045108	-	-	-	-	-	-	-	-	-	-	-	-	-	-
g41600	997	25.68	20.51	3.43	4.34	3.63	7.7	-1.99927	0.0126348	0.0470202	-	XP_031112025.1	secoisolariciresinol dehydrogenase-like [Ipomoea triloba]	GO:0016491	oxidoreductase activity	-	-	-	-	-	-	-	sp|Q94KL7|SILD_FORIN	Secoisolariciresinol dehydrogenase (Fragment) OS=Forsythia intermedia OX=55183 PE=1 SV=1
g55912	713	1.17	0.38	0.75	0.21	0.23	0.23	-3.08404	0.0126537	0.0470623	-	XP_019168928.1	PREDICTED: protein DOWNY MILDEW RESISTANCE 6-like [Ipomoea nil]	GO:0015074;GO:0005516;GO:0005524;GO:0004672;GO:0009607;GO:0006952;GO:0008270;GO:0008234;GO:0003676;GO:0016021	DNA integration;calmodulin binding;ATP binding;protein kinase activity;response to biotic stimulus;defense response;zinc ion binding;cysteine-type peptidase activity;nucleic acid binding;integral component of membrane	K07304	msrA	http://www.genome.jp/dbget-bin/www_bget?ko:K07304	-	-	-	-	sp|P10978|POLX_TOBAC	Retrovirus-related Pol polyprotein from transposon TNT 1-94 OS=Nicotiana tabacum OX=4097 PE=2 SV=1
g57984	2124	0.73	0.03	1.62	0.17	0	0	-4.66692	0.0127877	0.0474429	-	XP_031125973.1;KVH90475.1	phenylalanine ammonia-lyase-like [Ipomoea triloba];Aromatic amino acid lyase [Cynara cardunculus var. scolymus]	GO:0005737;GO:0006559;GO:0045548;GO:0009800	cytoplasm;L-phenylalanine catabolic process;phenylalanine ammonia-lyase activity;cinnamic acid biosynthetic process	K10775	PAL	http://www.genome.jp/dbget-bin/www_bget?ko:K10775	Phenylalanine metabolism;Phenylpropanoid biosynthesis	ko00360,ko00940	KOG0222	Phenylalanine and histidine ammonia-lyase	sp|Q42858|PAL2_IPOBA	Phenylalanine ammonia-lyase OS=Ipomoea batatas OX=4120 PE=2 SV=1
g55498	2377	0.53	0.49	0.8	0.23	0.09	0.49	-1.64625	0.0127946	0.0474646	-	AAV88069.1	hypothetical retrotransposon [Ipomoea batatas]	GO:0003676;GO:0015074	nucleic acid binding;DNA integration	-	-	-	-	-	-	-	sp|P10978|POLX_TOBAC	Retrovirus-related Pol polyprotein from transposon TNT 1-94 OS=Nicotiana tabacum OX=4097 PE=2 SV=1
g37467	844	0.91	0.85	0.31	0.17	0.18	0.09	-2.62781	0.012814	0.0475131	-	AAS79612.1	putative tnp2 transposase [Ipomoea trifida]	-	-	-	-	-	-	-	-	-	-	-
g61021	307	21.31	18.41	16.04	9.76	4.51	12	-1.39539	0.0130364	0.0481807	-	-	-	-	-	-	-	-	-	-	-	-	-	-
g59132	2567	0.6	0.75	0.7	0.58	0.42	0.21	-1.20598	0.0133057	0.0490112	-	XP_031128862.1	uncharacterized protein LOC116030689 [Ipomoea triloba]	GO:0003676;GO:0016021	nucleic acid binding;integral component of membrane	-	-	-	-	-	-	-	-	-
g30144	834	4.98	6.03	2.34	2.66	2.05	0.69	-1.52886	0.0134995	0.049606	-	XP_031120411.1;XP_019196181.1;XP_031099060.1	replication protein A 70 kDa DNA-binding subunit E-like [Ipomoea triloba];PREDICTED: uncharacterized protein LOC109190185 [Ipomoea nil];uncharacterized protein LOC116002983 [Ipomoea triloba]	-	-	-	-	-	-	-	-	-	-	-
g29802	1377	12.58	6.33	6.1	2.4	1.89	2.83	-2.19779	3.98894e-12	8.86287e-11	10HGO	XP_031108035.1	8-hydroxygeraniol dehydrogenase-like [Ipomoea triloba]	-	-	K23232	10HGO	http://www.genome.jp/dbget-bin/www_bget?ko:K23232	Monoterpenoid biosynthesis	ko00902	-	-	sp|Q6V4H0|10HGO_CATRO	8-hydroxygeraniol dehydrogenase OS=Catharanthus roseus OX=4058 GN=10HGO PE=1 SV=1
g29796	1851	3.93	2.3	1.15	1.22	1.32	0.8	-1.54592	0.000403301	0.00235403	10HGO	XP_031108036.1	8-hydroxygeraniol dehydrogenase-like [Ipomoea triloba]	-	-	K23232	10HGO	http://www.genome.jp/dbget-bin/www_bget?ko:K23232	Monoterpenoid biosynthesis	ko00902	-	-	sp|Q6V4H0|10HGO_CATRO	8-hydroxygeraniol dehydrogenase OS=Catharanthus roseus OX=4058 GN=10HGO PE=1 SV=1
g29801	1601	16.05	10.22	5.97	7.63	7.32	4.83	-1.10213	0.000440844	0.00254829	10HGO	XP_031108036.1	8-hydroxygeraniol dehydrogenase-like [Ipomoea triloba]	GO:0016491;GO:0008270	oxidoreductase activity;zinc ion binding	K23232	10HGO	http://www.genome.jp/dbget-bin/www_bget?ko:K23232	Monoterpenoid biosynthesis	ko00902	-	-	sp|Q6V4H0|10HGO_CATRO	8-hydroxygeraniol dehydrogenase OS=Catharanthus roseus OX=4058 GN=10HGO PE=1 SV=1
g40933	1256	8.12	5.51	6.51	3.43	3.97	2.82	-1.39291	4.80865e-08	6.07244e-07	2MMP	XP_031123918.1	metalloendoproteinase 2-MMP-like [Ipomoea triloba]	GO:0030198;GO:0030574;GO:0031012;GO:0008270;GO:0016021;GO:0004222	extracellular matrix organization;collagen catabolic process;extracellular matrix;zinc ion binding;integral component of membrane;metalloendopeptidase activity	-	-	-	-	-	-	-	sp|O04529|2MMP_ARATH	Metalloendoproteinase 2-MMP OS=Arabidopsis thaliana OX=3702 GN=2MMP PE=1 SV=1
g27057	1713	0.81	0.48	0.51	0.27	0.15	0.15	-2.05971	0.00173237	0.0084966	5MAT1	XP_019159525.1	PREDICTED: malonyl-coenzyme:anthocyanin 5-O-glucoside-6&apos;&apos;&apos;-O-malonyltransferase-like [Ipomoea nil]	GO:0016747	acyltransferase activity, transferring groups other than amino-acyl groups	-	-	-	-	-	-	-	sp|Q8W1W9|5MAT1_SALSN	Malonyl-coenzyme:anthocyanin 5-O-glucoside-6&apos;&apos;&apos;-O-malonyltransferase OS=Salvia splendens OX=180675 GN=5MAT1 PE=1 SV=1
g3768	1558	4.77	4.93	6.29	2.49	2.15	2.78	-1.61244	4.22373e-09	6.3079e-08	7DLGT	XP_031115028.1	7-deoxyloganetic acid glucosyltransferase-like [Ipomoea triloba]	GO:0008194	UDP-glycosyltransferase activity	-	-	-	-	-	-	-	sp|U5NH37|7DLGT_CATRO	7-deoxyloganetic acid glucosyl transferase OS=Catharanthus roseus OX=4058 GN=7DLGT PE=1 SV=1
g20330	1593	3.34	4.18	2.7	1.84	1.67	1.84	-1.36564	8.06613e-06	6.86844e-05	7DLGT	XP_031094580.1	7-deoxyloganetic acid glucosyltransferase-like [Ipomoea triloba]	GO:0008194	UDP-glycosyltransferase activity	-	-	-	-	-	-	-	sp|U5NH37|7DLGT_CATRO;sp|U3U992|UGT8_CATRO	7-deoxyloganetic acid glucosyl transferase OS=Catharanthus roseus OX=4058 GN=7DLGT PE=1 SV=1;7-deoxyloganetic acid glucosyltransferase OS=Catharanthus roseus OX=4058 GN=UGT709C2 PE=1 SV=1
g50277	1651	4.32	3.72	4.08	2.82	2.22	2.96	-1.02189	4.55532e-05	0.000331064	7DLGT	XP_031123571.1	7-deoxyloganetic acid glucosyl transferase-like [Ipomoea triloba]	GO:0008194	UDP-glycosyltransferase activity	-	-	-	-	-	-	-	sp|U5NH37|7DLGT_CATRO	7-deoxyloganetic acid glucosyl transferase OS=Catharanthus roseus OX=4058 GN=7DLGT PE=1 SV=1
g5620	3315	0.7	0.65	0.36	0.26	0.15	0.14	-2.0596	5.58235e-05	0.000398514	9DC1	XP_031111461.1	receptor-like protein Cf-9 homolog [Ipomoea triloba]	GO:0016021;GO:0005886	integral component of membrane;plasma membrane	-	-	-	-	-	-	-	sp|P0DO05|9DC1_SOLPI	Receptor-like protein 9DC1 OS=Solanum pimpinellifolium OX=4084 GN=9DC1 PE=3 SV=1
g59590	2267	2.98	1.87	0.83	0.27	0.15	0.31	-3.47363	1.9784e-10	3.56538e-09	9DC3	XP_031126775.1;XP_019165479.1	receptor-like protein 9DC3 [Ipomoea triloba];PREDICTED: receptor like protein 30-like isoform X2 [Ipomoea nil]	-	-	-	-	-	-	-	-	-	sp|Q5MR23|9DC3_SOLPI	Receptor-like protein 9DC3 OS=Solanum pimpinellifolium OX=4084 GN=9DC3 PE=3 SV=1
g9740	3716	0.88	0.82	0.38	0.24	0.2	0.19	-2.18737	3.22265e-06	2.98548e-05	9DC3	XP_031101137.1	receptor-like protein 37 [Ipomoea triloba]	-	-	-	-	-	-	-	-	-	sp|Q5MR23|9DC3_SOLPI	Receptor-like protein 9DC3 OS=Solanum pimpinellifolium OX=4084 GN=9DC3 PE=3 SV=1
g55968	3147	0.58	0.99	0.14	0.09	0.1	0.17	-2.85403	0.00026782	0.00163871	9DC3	XP_019164383.1	PREDICTED: receptor-like protein 12 [Ipomoea nil]	GO:0016021	integral component of membrane	-	-	-	-	-	-	-	sp|Q5MR23|9DC3_SOLPI;sp|A5AEC8|ARGJ_VITVI	Receptor-like protein 9DC3 OS=Solanum pimpinellifolium OX=4084 GN=9DC3 PE=3 SV=1;Arginine biosynthesis bifunctional protein ArgJ, chloroplastic OS=Vitis vinifera OX=29760 GN=VITISV_037692 PE=3 SV=1
g55600	3403	0.17	0.12	0.1	0.02	0	0.02	-3.96737	0.00285297	0.0131771	9DC3	XP_019195833.1	PREDICTED: receptor-like protein 12 [Ipomoea nil]	GO:0005886;GO:0016021	plasma membrane;integral component of membrane	-	-	-	-	-	-	-	sp|Q5MR23|9DC3_SOLPI	Receptor-like protein 9DC3 OS=Solanum pimpinellifolium OX=4084 GN=9DC3 PE=3 SV=1
g17614	3664	1.12	0.24	0.44	0.18	0.19	0.21	-1.7031	0.0033847	0.0152715	9DC3	XP_019161712.1	PREDICTED: receptor-like protein 12 [Ipomoea nil]	-	-	-	-	-	-	-	-	-	sp|Q5MR23|9DC3_SOLPI;sp|F4J8G2|RLP33_ARATH	Receptor-like protein 9DC3 OS=Solanum pimpinellifolium OX=4084 GN=9DC3 PE=3 SV=1;Receptor-like protein 33 OS=Arabidopsis thaliana OX=3702 GN=RLP33 PE=3 SV=1
g18711	2841	0.36	0.13	0.18	0.05	0.04	0.08	-2.35315	0.0089166	0.0349813	9DC3	XP_031099911.1	uncharacterized protein LOC116004119 [Ipomoea triloba]	-	-	-	-	-	-	-	-	-	sp|Q5MR23|9DC3_SOLPI	Receptor-like protein 9DC3 OS=Solanum pimpinellifolium OX=4084 GN=9DC3 PE=3 SV=1
g33396	1882	15	11.52	11.53	7.42	6.92	7.94	-1.16299	7.53116e-12	1.62357e-10	A36	XP_031132376.1	aspartic proteinase-like protein 2 [Ipomoea triloba]	GO:0004190	aspartic-type endopeptidase activity	-	-	-	-	-	-	-	sp|Q4V3D2|ASP36_ARATH	Aspartic proteinase 36 OS=Arabidopsis thaliana OX=3702 GN=A36 PE=1 SV=1
g5157	2074	50.12	78.74	104.13	2.64	2.31	6.58	-4.80278	8.96255e-14	2.42178e-12	A6	XP_031113881.1	probable glucan endo-1,3-beta-glucosidase A6 [Ipomoea triloba]	GO:0046658;GO:0005975;GO:0042973;GO:0006952	anchored component of plasma membrane;carbohydrate metabolic process;glucan endo-1,3-beta-D-glucosidase activity;defense response	-	-	-	-	-	-	-	sp|Q06915|EA6_ARATH	Probable glucan endo-1,3-beta-glucosidase A6 OS=Arabidopsis thaliana OX=3702 GN=A6 PE=2 SV=1
g7831	1786	3.77	2.81	1.77	1.66	1.46	1.28	-1.33085	5.452e-05	0.000389721	A6	XP_019179896.1	PREDICTED: probable glucan endo-1,3-beta-glucosidase A6 [Ipomoea nil]	GO:0005975;GO:0042973	carbohydrate metabolic process;glucan endo-1,3-beta-D-glucosidase activity	-	-	-	-	-	-	-	sp|Q06915|EA6_ARATH	Probable glucan endo-1,3-beta-glucosidase A6 OS=Arabidopsis thaliana OX=3702 GN=A6 PE=2 SV=1
g62578	1567	24.76	22.59	21.33	7.83	5.63	9.93	-1.97236	5.0907e-18	2.14599e-16	A70	XP_031118375.1	pathogen-associated molecular patterns-induced protein A70-like [Ipomoea triloba]	GO:0016021	integral component of membrane	-	-	-	-	-	-	-	sp|F4K956|A70_ARATH	Pathogen-associated molecular patterns-induced protein A70 OS=Arabidopsis thaliana OX=3702 GN=A70 PE=1 SV=1
g21506	1193	3.02	6.68	7.49	3.45	2.2	3.32	-1.40185	0.000726712	0.00395829	A70	XP_031102242.1	pathogen-associated molecular patterns-induced protein A70-like [Ipomoea triloba]	GO:0016021	integral component of membrane	-	-	-	-	-	-	-	sp|F4K956|A70_ARATH	Pathogen-associated molecular patterns-induced protein A70 OS=Arabidopsis thaliana OX=3702 GN=A70 PE=1 SV=1
g41724	470	5.54	5.17	7.16	3.18	1.99	1.44	-1.84911	0.000712366	0.00389038	AAE2	XP_031122513.1;XP_019174500.1	probable acyl-activating enzyme 1, peroxisomal isoform X3 [Ipomoea triloba];PREDICTED: probable acyl-activating enzyme 1, peroxisomal isoform X2 [Ipomoea nil]	GO:0016021	integral component of membrane	-	-	-	-	-	-	-	sp|Q9SEY5|AAE2_ARATH	Isovalerate--CoA ligase AAE2 OS=Arabidopsis thaliana OX=3702 GN=AAE2 PE=1 SV=1
g1859	1625	12.01	3.5	2.89	0.51	1.1	1.08	-3.1492	2.55119e-10	4.52085e-09	AAP3	XP_031117630.1	amino acid permease 3-like [Ipomoea triloba]	GO:0015293;GO:0016021;GO:0006865;GO:0009734;GO:0005886	symporter activity;integral component of membrane;amino acid transport;auxin-activated signaling pathway;plasma membrane	K24917	AAP	http://www.genome.jp/dbget-bin/www_bget?ko:K24917	-	-	-	-	sp|Q39134|AAP3_ARATH	Amino acid permease 3 OS=Arabidopsis thaliana OX=3702 GN=AAP3 PE=1 SV=2
g61413	1865	2.45	2.94	4.54	1.92	1.59	3.09	-1.032	0.0073709	0.029771	AAP3	XP_031119194.1	amino acid permease 3-like [Ipomoea triloba]	GO:0005886;GO:0016021;GO:0006865	plasma membrane;integral component of membrane;amino acid transport	K24917	AAP	http://www.genome.jp/dbget-bin/www_bget?ko:K24917	-	-	-	-	sp|Q39134|AAP3_ARATH	Amino acid permease 3 OS=Arabidopsis thaliana OX=3702 GN=AAP3 PE=1 SV=2
g20827	1723	1.37	0.66	1.03	0.54	0.3	0.36	-1.76707	0.000538537	0.00305297	AAP4	XP_031096451.1	amino acid permease 4 [Ipomoea triloba]	GO:0016021;GO:0006865	integral component of membrane;amino acid transport	K24917	AAP	http://www.genome.jp/dbget-bin/www_bget?ko:K24917	-	-	-	-	sp|Q9FN04|AAP4_ARATH;sp|Q39134|AAP3_ARATH	Amino acid permease 4 OS=Arabidopsis thaliana OX=3702 GN=AAP4 PE=1 SV=1;Amino acid permease 3 OS=Arabidopsis thaliana OX=3702 GN=AAP3 PE=1 SV=2
g14431	1690	0.6	0.26	0.77	0.07	0	0.11	-3.54923	0.000295627	0.00178484	AAT1RGA	XP_031099032.1	methanol O-anthraniloyltransferase-like [Ipomoea triloba]	-	-	-	-	-	-	-	-	-	sp|Q64FJ6|ATRGA_MALDO	Alcohol acyl transferase 1 allele RGa OS=Malus domestica OX=3750 GN=AAT1RGA PE=1 SV=1
g35606	1822	18.37	6.28	6.81	2.29	3.4	3.75	-2.0988	2.21422e-08	2.9485e-07	AATP1	XP_031130667.1	AAA-ATPase ASD, mitochondrial-like [Ipomoea triloba]	GO:0016021;GO:0016887;GO:0005524	integral component of membrane;ATP hydrolysis activity;ATP binding	-	-	-	-	-	-	-	sp|Q9FLD5|ASD_ARATH	AAA-ATPase ASD, mitochondrial OS=Arabidopsis thaliana OX=3702 GN=AATP1 PE=1 SV=1
g59027	2595	201.18	176.94	155.56	105.67	103.77	91.62	-1.25002	6.38061e-25	4.93918e-23	ABC1K7	XP_031127171.1;XP_031127929.1;XP_031274520.1	long chain acyl-CoA synthetase 8-like [Ipomoea triloba];protein ACTIVITY OF BC1 COMPLEX KINASE 7, chloroplastic [Ipomoea triloba];protein ACTIVITY OF BC1 COMPLEX KINASE 7, chloroplastic isoform X2 [Pistacia vera]	GO:0046467;GO:0016301;GO:0016021;GO:1901031;GO:0055072;GO:0004672	membrane lipid biosynthetic process;kinase activity;integral component of membrane;regulation of response to reactive oxygen species;iron ion homeostasis;protein kinase activity	K01897	ACSL,fadD	http://www.genome.jp/dbget-bin/www_bget?ko:K01897	Peroxisome;Fatty acid biosynthesis;Fatty acid degradation	ko04146,ko00061,ko00071	KOG1180	Acyl-CoA synthetase	sp|B9DGY1|AB1K7_ARATH	Protein ACTIVITY OF BC1 COMPLEX KINASE 7, chloroplastic OS=Arabidopsis thaliana OX=3702 GN=ABC1K7 PE=1 SV=1
g30992	1894	76.42	75.31	81.89	29.94	29.46	28.31	-1.84223	2.84944e-37	4.55743e-35	ABC1K8	XP_031092887.1;XP_031092886.1	protein ACTIVITY OF BC1 COMPLEX KINASE 8, chloroplastic-like isoform X2 [Ipomoea triloba];uncharacterized protein slr0889-like isoform X1 [Ipomoea triloba]	GO:0004672;GO:0005524	protein kinase activity;ATP binding	K08869	ADCK,ABC1	http://www.genome.jp/dbget-bin/www_bget?ko:K08869	-	-	KOG1235	Predicted unusual protein kinase	sp|Q93Y08|AB1K8_ARATH;sp|Q9W133|ADCK_DROME;sp|B9DGY1|AB1K7_ARATH	Protein ACTIVITY OF BC1 COMPLEX KINASE 8, chloroplastic OS=Arabidopsis thaliana OX=3702 GN=ABC1K8 PE=2 SV=1;AarF domain-containing kinase 1 OS=Drosophila melanogaster OX=7227 GN=Adck1 PE=1 SV=2;Protein ACTIVITY OF BC1 COMPLEX KINASE 7, chloroplastic OS=Arabidopsis thaliana OX=3702 GN=ABC1K7 PE=1 SV=1
g41706	3912	22.36	23.48	32.7	10.58	7.28	8.7	-2.01195	4.71999e-18	1.99903e-16	ABCB13	XP_031093915.1	ABC transporter B family member 13-like [Ipomoea triloba]	GO:0016021;GO:0010008;GO:0000139;GO:0042626;GO:0055085;GO:0005524	integral component of membrane;endosome membrane;Golgi membrane;ATPase-coupled transmembrane transporter activity;transmembrane transport;ATP binding	K05658	ABCB1,CD243	http://www.genome.jp/dbget-bin/www_bget?ko:K05658	ABC transporters	ko02010	-	-	sp|Q9C7F8|AB13B_ARATH	ABC transporter B family member 13 OS=Arabidopsis thaliana OX=3702 GN=ABCB13 PE=3 SV=1
g14668	4351	4.48	4.7	7.2	3.12	2.51	3.85	-1.23778	1.04502e-05	8.70595e-05	ABCB2	XP_031097966.1	ABC transporter B family member 10-like [Ipomoea triloba]	GO:0016021;GO:0009536;GO:0005524;GO:0042626;GO:0055085	integral component of membrane;plastid;ATP binding;ATPase-coupled transmembrane transporter activity;transmembrane transport	K05658	ABCB1,CD243	http://www.genome.jp/dbget-bin/www_bget?ko:K05658	ABC transporters	ko02010	-	-	sp|Q8LPK2|AB2B_ARATH	ABC transporter B family member 2 OS=Arabidopsis thaliana OX=3702 GN=ABCB2 PE=1 SV=3
g32017	2274	81.25	31.73	23.78	26.04	22.44	22.95	-1.30766	8.11159e-05	0.000557747	ABCB25	XP_031092717.1	ABC transporter B family member 25-like [Ipomoea triloba]	GO:0016021;GO:0009536;GO:0042626;GO:0055085;GO:0005524	integral component of membrane;plastid;ATPase-coupled transmembrane transporter activity;transmembrane transport;ATP binding	-	-	-	-	-	KOG0058	Peptide exporter, ABC superfamily	sp|Q9FNU2|AB25B_ORYSJ	ABC transporter B family member 25 OS=Oryza sativa subsp. japonica OX=39947 GN=ABCB25 PE=2 SV=1
g32021	2407	8.01	2.56	2.36	2.14	2.54	2.22	-1.26662	0.00155792	0.00774405	ABCB25	XP_031090911.1	ABC transporter B family member 25-like [Ipomoea triloba]	GO:0005524;GO:0042626;GO:0055085;GO:0016021;GO:0009536	ATP binding;ATPase-coupled transmembrane transporter activity;transmembrane transport;integral component of membrane;plastid	-	-	-	-	-	KOG0058	Peptide exporter, ABC superfamily	sp|Q9FNU2|AB25B_ORYSJ	ABC transporter B family member 25 OS=Oryza sativa subsp. japonica OX=39947 GN=ABCB25 PE=2 SV=1
g40744	2635	76.26	72.09	63.64	33.57	31.09	32.05	-1.55527	6.54694e-37	1.0357e-34	ABCB26	XP_031124915.1	ABC transporter B family member 26, chloroplastic [Ipomoea triloba]	GO:0016021;GO:0009941;GO:0042626;GO:0009536;GO:0005524	integral component of membrane;chloroplast envelope;ATPase-coupled transmembrane transporter activity;plastid;ATP binding	-	-	-	-	-	KOG0058	Peptide exporter, ABC superfamily	sp|Q8RY46|AB26B_ARATH	ABC transporter B family member 26, chloroplastic OS=Arabidopsis thaliana OX=3702 GN=ABCB26 PE=1 SV=1
g35156	4224	1.32	0.98	1	0.49	0.43	0.47	-1.66835	7.23625e-09	1.04379e-07	ABCC10	XP_031130415.1	ABC transporter C family member 10-like isoform X2 [Ipomoea triloba]	GO:0005774;GO:0016021;GO:0005524;GO:0055085;GO:0042626;GO:0016020;GO:0000325	vacuolar membrane;integral component of membrane;ATP binding;transmembrane transport;ATPase-coupled transmembrane transporter activity;membrane;plant-type vacuole	K05666	ABCC2	http://www.genome.jp/dbget-bin/www_bget?ko:K05666	ABC transporters	ko02010	-	-	sp|Q9LYS2|AB10C_ARATH	ABC transporter C family member 10 OS=Arabidopsis thaliana OX=3702 GN=ABCC10 PE=2 SV=2
g37148	3622	30.78	21.92	22.23	15.57	13.87	11.4	-1.29401	6.21638e-16	2.13279e-14	ABCC2	XP_031131654.1	ABC transporter C family member 2-like isoform X2 [Ipomoea triloba]	GO:0005524;GO:0042626;GO:0016021;GO:0009536	ATP binding;ATPase-coupled transmembrane transporter activity;integral component of membrane;plastid	-	-	-	-	-	KOG0054	Multidrug resistance-associated protein/mitoxantrone resistance protein, ABC superfamily	sp|Q42093|AB2C_ARATH	ABC transporter C family member 2 OS=Arabidopsis thaliana OX=3702 GN=ABCC2 PE=1 SV=2
g37149	3051	5.15	4.48	3.52	2.43	2.45	2.28	-1.29676	8.97073e-11	1.6858e-09	ABCC2	XP_031131650.1	ABC transporter C family member 2-like isoform X1 [Ipomoea triloba]	GO:0016020;GO:0000325;GO:0005524;GO:0042626;GO:0055085;GO:0016021;GO:0009536;GO:0005774	membrane;plant-type vacuole;ATP binding;ATPase-coupled transmembrane transporter activity;transmembrane transport;integral component of membrane;plastid;vacuolar membrane	-	-	-	-	-	KOG0054	Multidrug resistance-associated protein/mitoxantrone resistance protein, ABC superfamily	sp|Q42093|AB2C_ARATH	ABC transporter C family member 2 OS=Arabidopsis thaliana OX=3702 GN=ABCC2 PE=1 SV=2
g5471	5832	82.03	50.77	58.95	35.89	33.64	39.08	-1.29948	4.59778e-14	1.28714e-12	ABCC4	XP_031112582.1	ABC transporter C family member 14-like [Ipomoea triloba]	GO:0016020;GO:0000325;GO:0005524;GO:0055085;GO:0042626;GO:0016021;GO:0009536;GO:0005774	membrane;plant-type vacuole;ATP binding;transmembrane transport;ATPase-coupled transmembrane transporter activity;integral component of membrane;plastid;vacuolar membrane	-	-	-	-	-	-	-	sp|Q7DM58|AB4C_ARATH;sp|Q9LZJ5|AB14C_ARATH	ABC transporter C family member 4 OS=Arabidopsis thaliana OX=3702 GN=ABCC4 PE=1 SV=2;ABC transporter C family member 14 OS=Arabidopsis thaliana OX=3702 GN=ABCC14 PE=1 SV=1
g31351	4132	8.21	7.12	8.52	3.91	4.2	5.19	-1.26892	9.53711e-11	1.78376e-09	ABCC8	XP_019198524.1	PREDICTED: ABC transporter C family member 8 [Ipomoea nil]	GO:0016021;GO:0009536;GO:0005774;GO:0000325;GO:0016020;GO:0042626;GO:0055085;GO:0005524	integral component of membrane;plastid;vacuolar membrane;plant-type vacuole;membrane;ATPase-coupled transmembrane transporter activity;transmembrane transport;ATP binding	-	-	-	-	-	-	-	sp|Q8LGU1|AB8C_ARATH	ABC transporter C family member 8 OS=Arabidopsis thaliana OX=3702 GN=ABCC8 PE=2 SV=3
g31353	4463	3.49	3.47	3.62	2.15	2.16	2.5	-1.07045	3.01646e-08	3.9337e-07	ABCC8	XP_019198524.1	PREDICTED: ABC transporter C family member 8 [Ipomoea nil]	GO:0055085;GO:0042626;GO:0005524;GO:0000325;GO:0016020;GO:0009536;GO:0005774;GO:0016021	transmembrane transport;ATPase-coupled transmembrane transporter activity;ATP binding;plant-type vacuole;membrane;plastid;vacuolar membrane;integral component of membrane	-	-	-	-	-	-	-	sp|Q8LGU1|AB8C_ARATH	ABC transporter C family member 8 OS=Arabidopsis thaliana OX=3702 GN=ABCC8 PE=2 SV=3
g31354	4048	1.73	0.79	1.55	0.79	0.35	0.8	-1.50529	0.000172826	0.00110536	ABCC8	XP_019198524.1	PREDICTED: ABC transporter C family member 8 [Ipomoea nil]	GO:0042626;GO:0055085;GO:0005524;GO:0016020;GO:0000325;GO:0009536;GO:0005774;GO:0016021	ATPase-coupled transmembrane transporter activity;transmembrane transport;ATP binding;membrane;plant-type vacuole;plastid;vacuolar membrane;integral component of membrane	-	-	-	-	-	-	-	sp|Q8LGU1|AB8C_ARATH	ABC transporter C family member 8 OS=Arabidopsis thaliana OX=3702 GN=ABCC8 PE=2 SV=3
g16907	2558	0.39	0.29	0.43	0.05	0.19	0.16	-1.91018	0.00620225	0.0256803	ABCG1	XP_031093480.1	ABC transporter G family member 11-like [Ipomoea triloba]	GO:0016021;GO:0005524;GO:0042626	integral component of membrane;ATP binding;ATPase-coupled transmembrane transporter activity	-	-	-	-	-	KOG0061	Transporter, ABC superfamily (Breast cancer resistance protein)	sp|H9BZ66|ABCG1_PETHY	ABC transporter G family member 1 OS=Petunia hybrida OX=4102 GN=ABCG1 PE=2 SV=1
g4380	4300	0.07	0.11	0.05	0	0	0	-5.41298	0.00101992	0.00534522	ABCG15	XP_031113512.1	ABC transporter G family member 15-like [Ipomoea triloba]	GO:0016021;GO:0009536;GO:0005524;GO:0042626	integral component of membrane;plastid;ATP binding;ATPase-coupled transmembrane transporter activity	-	-	-	-	-	-	-	sp|Q8RWI9|AB15G_ARATH	ABC transporter G family member 15 OS=Arabidopsis thaliana OX=3702 GN=ABCG15 PE=2 SV=2
g21180	3784	5.34	4.33	6.97	1.94	1.61	1.96	-2.15207	2.70036e-14	7.73891e-13	ABCG31	XP_031103417.1	ABC transporter G family member 32-like [Ipomoea triloba]	GO:0042626;GO:0005524;GO:0016021;GO:0009536	ATPase-coupled transmembrane transporter activity;ATP binding;integral component of membrane;plastid	-	-	-	-	-	-	-	sp|Q8GU87|AB31G_ORYSJ;sp|O81016|AB32G_ARATH	ABC transporter G family member 31 OS=Oryza sativa subsp. japonica OX=39947 GN=ABCG31 PE=2 SV=3;ABC transporter G family member 32 OS=Arabidopsis thaliana OX=3702 GN=ABCG32 PE=1 SV=1
g21148	4956	0.8	0.58	1.39	0.46	0.22	0.2	-1.99579	2.64895e-05	0.000202851	ABCG31	XP_031103417.1;XP_019173606.1	ABC transporter G family member 32-like [Ipomoea triloba];PREDICTED: ABC transporter G family member 32-like [Ipomoea nil]	GO:0009536;GO:0016021;GO:0005524;GO:0042626	plastid;integral component of membrane;ATP binding;ATPase-coupled transmembrane transporter activity	-	-	-	-	-	-	-	sp|Q8GU87|AB31G_ORYSJ;sp|O81016|AB32G_ARATH	ABC transporter G family member 31 OS=Oryza sativa subsp. japonica OX=39947 GN=ABCG31 PE=2 SV=3;ABC transporter G family member 32 OS=Arabidopsis thaliana OX=3702 GN=ABCG32 PE=1 SV=1
g26079	4296	23.46	18.55	23.1	10.69	7.34	9.36	-1.67841	2.61521e-20	1.38916e-18	ABCG32	XP_031107134.1	ABC transporter G family member 32 isoform X2 [Ipomoea triloba]	GO:0042626;GO:0005524;GO:0016021;GO:0009536	ATPase-coupled transmembrane transporter activity;ATP binding;integral component of membrane;plastid	-	-	-	-	-	-	-	sp|O81016|AB32G_ARATH	ABC transporter G family member 32 OS=Arabidopsis thaliana OX=3702 GN=ABCG32 PE=1 SV=1
g61034	4760	9.66	5.03	8.08	1.24	2.18	1.6	-2.58987	1.10156e-20	5.99776e-19	ABCG36	XP_031120033.1	ABC transporter G family member 35-like [Ipomoea triloba]	GO:0016021;GO:0009536;GO:0005524;GO:0042626	integral component of membrane;plastid;ATP binding;ATPase-coupled transmembrane transporter activity	-	-	-	-	-	-	-	sp|Q9XIE2|AB36G_ARATH	ABC transporter G family member 36 OS=Arabidopsis thaliana OX=3702 GN=ABCG36 PE=1 SV=1
g5779	1752	4.63	6.64	5.66	3.45	2.99	3.18	-1.27792	1.26674e-06	1.26454e-05	abhd11	XP_031111301.1	uncharacterized protein LOC116015392 [Ipomoea triloba]	GO:0016787;GO:0016021	hydrolase activity;integral component of membrane	-	-	-	-	-	-	-	sp|Q0V9K2|ABHDB_XENTR	Protein ABHD11 OS=Xenopus tropicalis OX=8364 GN=abhd11 PE=2 SV=2
g34273	1198	2.1	2.03	1.31	1.32	1.21	0.73	-1.15945	0.0081514	0.0324416	Abhd6	XP_031129988.1	monoacylglycerol lipase ABHD6 [Ipomoea triloba]	GO:0003824	catalytic activity	-	-	-	-	-	-	-	sp|Q8R2Y0|ABHD6_MOUSE	Monoacylglycerol lipase ABHD6 OS=Mus musculus OX=10090 GN=Abhd6 PE=1 SV=1
g35066	1092	5.01	1.28	1.8	0.54	0.26	0.69	-2.80338	6.85733e-06	5.93084e-05	ABIL2	XP_031132237.1	protein ABIL2-like isoform X1 [Ipomoea triloba]	-	-	-	-	-	-	-	-	-	sp|Q9M3A3|ABIL2_ARATH	Protein ABIL2 OS=Arabidopsis thaliana OX=3702 GN=ABIL2 PE=2 SV=1
g60970	903	697.16	942.72	1079.54	6.5	2.87	9.19	-7.62536	1.17675e-106	1.96897e-103	ABP20	XP_031118291.1	germin-like protein [Ipomoea triloba]	GO:0030145;GO:0048046;GO:0005618	manganese ion binding;apoplast;cell wall	-	-	-	-	-	-	-	sp|O04011|ABP20_PRUPE	Auxin-binding protein ABP20 OS=Prunus persica OX=3760 GN=ABP20 PE=2 SV=1
g25110	1057	123.64	117.96	130.89	51.98	47.41	53.58	-1.70919	6.25871e-29	6.4983e-27	ACA1	XP_031103447.1	alpha carbonic anhydrase 1, chloroplastic-like [Ipomoea triloba]	GO:0008270;GO:0004089;GO:0016836;GO:0016021;GO:0006730	zinc ion binding;carbonate dehydratase activity;hydro-lyase activity;integral component of membrane;one-carbon metabolic process	K01674	cah	http://www.genome.jp/dbget-bin/www_bget?ko:K01674	Nitrogen metabolism	ko00910	-	-	sp|O04846|ATCA1_ARATH	Alpha carbonic anhydrase 1, chloroplastic OS=Arabidopsis thaliana OX=3702 GN=ACA1 PE=1 SV=2
g58179	1169	0.09	0.64	1.2	0	0	0.23	-3.51361	0.0127643	0.0473765	ACA1	XP_031128164.1;XP_019157112.1	alpha carbonic anhydrase 1, chloroplastic-like [Ipomoea triloba];PREDICTED: alpha carbonic anhydrase 1, chloroplastic-like [Ipomoea nil]	GO:0008270;GO:0004089;GO:0016836;GO:0016021;GO:0006730	zinc ion binding;carbonate dehydratase activity;hydro-lyase activity;integral component of membrane;one-carbon metabolic process	K01674	cah	http://www.genome.jp/dbget-bin/www_bget?ko:K01674	Nitrogen metabolism	ko00910	-	-	sp|O04846|ATCA1_ARATH	Alpha carbonic anhydrase 1, chloroplastic OS=Arabidopsis thaliana OX=3702 GN=ACA1 PE=1 SV=2
g29049	3248	22.81	5	11.87	4.29	5.22	4.45	-1.88242	8.88783e-07	9.09985e-06	ACA2	XP_031109554.1	calcium-transporting ATPase 2, plasma membrane-type-like [Ipomoea triloba]	GO:0005388;GO:0016021;GO:0019829;GO:0005516;GO:0005524;GO:0005887;GO:0043231	P-type calcium transporter activity;integral component of membrane;ATPase-coupled cation transmembrane transporter activity;calmodulin binding;ATP binding;integral component of plasma membrane;intracellular membrane-bounded organelle	K01537	ATP2C	http://www.genome.jp/dbget-bin/www_bget?ko:K01537	-	-	-	-	sp|O81108|ACA2_ARATH	Calcium-transporting ATPase 2, plasma membrane-type OS=Arabidopsis thaliana OX=3702 GN=ACA2 PE=1 SV=1
g62115	1093	2.7	3.69	2.88	1.16	1.23	1.32	-1.73006	1.2185e-05	0.000100113	ACA4	XP_031117879.1	alpha carbonic anhydrase 4-like [Ipomoea triloba]	GO:0009570;GO:0016021;GO:0004089;GO:0008270	chloroplast stroma;integral component of membrane;carbonate dehydratase activity;zinc ion binding	K01674	cah	http://www.genome.jp/dbget-bin/www_bget?ko:K01674	Nitrogen metabolism	ko00910	-	-	sp|F4JIK2|ATCA4_ARATH	Alpha carbonic anhydrase 4 OS=Arabidopsis thaliana OX=3702 GN=ACA4 PE=3 SV=1
g4647	1348	10.98	7.7	11.6	4.18	4.78	6.46	-1.54456	1.93847e-08	2.60281e-07	ACA8	XP_019167883.1;KAB5543929.1;XP_031113122.1;PHT43955.1	PREDICTED: uncharacterized protein LOC109163575 isoform X4 [Ipomoea nil];hypothetical protein DKX38_012041 [Salix brachista];uncharacterized protein LOC116016832 isoform X2 [Ipomoea triloba];hypothetical protein CQW23_17980 [Capsicum baccatum]	GO:0016787;GO:0005096;GO:0016021;GO:0005388;GO:0005737;GO:0016887;GO:0043547;GO:0006816;GO:0005975;GO:0005576;GO:0008422;GO:0004553;GO:0005524;GO:0005516;GO:0102483	hydrolase activity;GTPase activator activity;integral component of membrane;P-type calcium transporter activity;cytoplasm;ATP hydrolysis activity;positive regulation of GTPase activity;calcium ion transport;carbohydrate metabolic process;extracellular region;beta-glucosidase activity;hydrolase activity, hydrolyzing O-glycosyl compounds;ATP binding;calmodulin binding;scopolin beta-glucosidase acti…	K18270;K01537;K05349	RAB3GAP1;ATP2C;bglX	http://www.genome.jp/dbget-bin/www_bget?ko:K18270;http://www.genome.jp/dbget-bin/www_bget?ko:K01537;http://www.genome.jp/dbget-bin/www_bget?ko:K05349	Phenylpropanoid biosynthesis;Starch and sucrose metabolism;Cyanoamino acid metabolism	ko00940,ko00500,ko00460	-	-	sp|Q9LF79|ACA8_ARATH	Calcium-transporting ATPase 8, plasma membrane-type OS=Arabidopsis thaliana OX=3702 GN=ACA8 PE=1 SV=1
g60363	1520	1.69	3.51	5.45	2.09	1.63	1.51	-1.50014	0.000982409	0.00516785	ACBP1	XP_031119895.1	acyl-CoA-binding domain-containing protein 3-like [Ipomoea triloba]	GO:0000062;GO:0008289;GO:0016021	fatty-acyl-CoA binding;lipid binding;integral component of membrane	-	-	-	-	-	-	-	sp|Q9SM23|ACBP1_ARATH	Acyl-CoA-binding domain-containing protein 1 OS=Arabidopsis thaliana OX=3702 GN=ACBP1 PE=1 SV=2
g17180	1511	5.81	2.68	5.3	2.62	1.99	1.6	-1.55323	7.5216e-06	6.4388e-05	ACBP3	XP_019182410.1	PREDICTED: acyl-CoA-binding domain-containing protein 3-like isoform X2 [Ipomoea nil]	GO:0008289;GO:0000062	lipid binding;fatty-acyl-CoA binding	-	-	-	-	-	KOG0817	Acyl-CoA-binding protein	sp|Q9STX1|ACBP3_ARATH	Acyl-CoA-binding domain-containing protein 3 OS=Arabidopsis thaliana OX=3702 GN=ACBP3 PE=1 SV=1
g20908	2035	1.86	1.42	1.16	0.46	0.61	0.69	-1.7659	5.69461e-06	5.02412e-05	ACD6	XP_031102849.1	ankyrin repeat-containing protein At5g02620-like [Ipomoea triloba]	-	-	-	-	-	-	-	-	-	sp|Q8LPS2|ACD6_ARATH	Protein ACCELERATED CELL DEATH 6 OS=Arabidopsis thaliana OX=3702 GN=ACD6 PE=1 SV=1
g52527	832	591.35	697.47	481.36	213.72	196.09	233.75	-1.87801	5.96013e-24	4.25763e-22	ACL1.1	XP_031105883.1	acyl carrier protein 1, chloroplastic-like [Ipomoea triloba]	GO:0006633;GO:0009507;GO:0031177	fatty acid biosynthetic process;chloroplast;phosphopantetheine binding	-	-	-	-	-	KOG1748	Acyl carrier protein/NADH-ubiquinone oxidoreductase, NDUFAB1/SDAP subunit	sp|P07854|ACP1_SPIOL	Acyl carrier protein 1, chloroplastic OS=Spinacia oleracea OX=3562 GN=ACL1.1 PE=1 SV=2
g50429	1772	0.53	0.19	0.45	0.07	0.07	0.07	-2.90304	0.00172138	0.00845226	ACLA-1	XP_031122932.1	ATP-citrate synthase alpha chain protein 1-like [Ipomoea triloba]	GO:0005524;GO:0003878	ATP binding;ATP citrate synthase activity	K01648	ACLY	http://www.genome.jp/dbget-bin/www_bget?ko:K01648	Citrate cycle (TCA cycle)	ko00020	KOG1254	ATP-citrate lyase	sp|Q9SGY2|ACLA1_ARATH	ATP-citrate synthase alpha chain protein 1 OS=Arabidopsis thaliana OX=3702 GN=ACLA-1 PE=1 SV=1
g41656	2099	10.19	8.21	9.95	4.12	2.77	4.25	-1.77097	3.24453e-15	1.0394e-13	ACLB-2	XP_019174793.1	PREDICTED: ATP-citrate synthase beta chain protein 2-like [Ipomoea nil]	GO:0046872;GO:0003878;GO:0016829;GO:0006629;GO:0005829;GO:0006633;GO:0005737;GO:0000166;GO:0005524;GO:0006085	metal ion binding;ATP citrate synthase activity;lyase activity;lipid metabolic process;cytosol;fatty acid biosynthetic process;cytoplasm;nucleotide binding;ATP binding;acetyl-CoA biosynthetic process	K01648	ACLY	http://www.genome.jp/dbget-bin/www_bget?ko:K01648	Citrate cycle (TCA cycle)	ko00020	KOG1254	ATP-citrate lyase	sp|Q9FGX1|ACLB2_ARATH	ATP-citrate synthase beta chain protein 2 OS=Arabidopsis thaliana OX=3702 GN=ACLB-2 PE=1 SV=1
g59369	1336	1079.78	870.27	599.67	420.26	316.37	437.96	-1.52293	3.02367e-13	7.65668e-12	ACO	XP_031127217.1	1-aminocyclopropane-1-carboxylate oxidase 3-like [Ipomoea triloba]	GO:0046872;GO:0051213;GO:0009815;GO:0016491;GO:0031418;GO:0009693	metal ion binding;dioxygenase activity;1-aminocyclopropane-1-carboxylate oxidase activity;oxidoreductase activity;L-ascorbic acid binding;ethylene biosynthetic process	K05933	E1.14.17.4	http://www.genome.jp/dbget-bin/www_bget?ko:K05933	Cysteine and methionine metabolism	ko00270	-	-	sp|P31237|ACCO_ACTDE;sp|Q08506|ACCO1_PETHY	1-aminocyclopropane-1-carboxylate oxidase OS=Actinidia deliciosa OX=3627 GN=ACO PE=2 SV=1;1-aminocyclopropane-1-carboxylate oxidase 1 OS=Petunia hybrida OX=4102 GN=ACO1 PE=1 SV=1
g34405	1305	19.4	17.44	8.57	9.16	8.58	7.25	-1.26856	6.65873e-06	5.77745e-05	ACO	XP_031129514.1	1-aminocyclopropane-1-carboxylate oxidase-like [Ipomoea triloba]	GO:0016491;GO:0046872	oxidoreductase activity;metal ion binding	K05933	E1.14.17.4	http://www.genome.jp/dbget-bin/www_bget?ko:K05933	Cysteine and methionine metabolism	ko00270	-	-	sp|P31237|ACCO_ACTDE	1-aminocyclopropane-1-carboxylate oxidase OS=Actinidia deliciosa OX=3627 GN=ACO PE=2 SV=1
g59195	1192	54.74	22.49	13.13	2.06	1.23	1.18	-4.71213	4.64583e-28	4.51144e-26	ACO3	XP_031128612.1	1-aminocyclopropane-1-carboxylate oxidase 3-like [Ipomoea triloba]	GO:0031418;GO:0016491;GO:0009815;GO:0009693;GO:0046872	L-ascorbic acid binding;oxidoreductase activity;1-aminocyclopropane-1-carboxylate oxidase activity;ethylene biosynthetic process;metal ion binding	K05933	E1.14.17.4	http://www.genome.jp/dbget-bin/www_bget?ko:K05933	Cysteine and methionine metabolism	ko00270	-	-	sp|Q08507|ACCO3_PETHY	1-aminocyclopropane-1-carboxylate oxidase 3 OS=Petunia hybrida OX=4102 GN=ACO3 PE=3 SV=1
g59193	1241	15.72	7.43	5.06	1.06	0.45	1.18	-3.80121	1.35471e-16	4.9903e-15	ACO3	XP_031126009.1;XP_031128612.1;XP_031126135.1	1-aminocyclopropane-1-carboxylate oxidase 3-like [Ipomoea triloba];1-aminocyclopropane-1-carboxylate oxidase 3-like [Ipomoea triloba];1-aminocyclopropane-1-carboxylate oxidase 3 [Ipomoea triloba]	GO:0009693;GO:0016491;GO:0009815;GO:0031418;GO:0046872	ethylene biosynthetic process;oxidoreductase activity;1-aminocyclopropane-1-carboxylate oxidase activity;L-ascorbic acid binding;metal ion binding	K05933	E1.14.17.4	http://www.genome.jp/dbget-bin/www_bget?ko:K05933	Cysteine and methionine metabolism	ko00270	-	-	sp|Q08507|ACCO3_PETHY	1-aminocyclopropane-1-carboxylate oxidase 3 OS=Petunia hybrida OX=4102 GN=ACO3 PE=3 SV=1
g29081	2026	24.29	15.48	17.18	8.54	7.1	8.6	-1.64482	8.62355e-19	3.9532e-17	ACR1	XP_031108140.1	ACT domain-containing protein ACR1-like isoform X2 [Ipomoea triloba]	-	-	-	-	-	-	-	-	-	sp|Q9FHP1|ACR1_ARATH	ACT domain-containing protein ACR1 OS=Arabidopsis thaliana OX=3702 GN=ACR1 PE=2 SV=1
g25637	2355	242.75	184.41	140.94	93.45	93.28	89.31	-1.45048	8.73355e-18	3.60137e-16	ACR9	XP_031108949.1	ACT domain-containing protein ACR9 [Ipomoea triloba]	-	-	-	-	-	-	-	-	-	sp|O80644|ACR9_ARATH	ACT domain-containing protein ACR9 OS=Arabidopsis thaliana OX=3702 GN=ACR9 PE=2 SV=1
g35176	1767	0.88	0.3	0.36	0	0.14	0.11	-3.01878	0.00121728	0.00624856	ACS1	XP_031130280.1	1-aminocyclopropane-1-carboxylate synthase-like [Ipomoea triloba]	GO:0009058;GO:0030170;GO:0016847;GO:0003824	biosynthetic process;pyridoxal phosphate binding;1-aminocyclopropane-1-carboxylate synthase activity;catalytic activity	K20772	ACS1_2_6	http://www.genome.jp/dbget-bin/www_bget?ko:K20772	MAPK signaling pathway - plant;Cysteine and methionine metabolism	ko04016,ko00270	-	-	sp|P31531|1A1C_SOYBN	1-aminocyclopropane-1-carboxylate synthase OS=Glycine max OX=3847 GN=ACS1 PE=2 SV=1
g39368	1917	17.38	4.14	3.51	3.69	2.88	5.36	-1.40683	0.00398765	0.0176085	ACS1	XP_031124950.1	1-aminocyclopropane-1-carboxylate synthase-like [Ipomoea triloba]	GO:0030170;GO:0016847;GO:0003824;GO:0009058	pyridoxal phosphate binding;1-aminocyclopropane-1-carboxylate synthase activity;catalytic activity;biosynthetic process	K20772	ACS1_2_6	http://www.genome.jp/dbget-bin/www_bget?ko:K20772	MAPK signaling pathway - plant;Cysteine and methionine metabolism	ko04016,ko00270	-	-	sp|P31531|1A1C_SOYBN	1-aminocyclopropane-1-carboxylate synthase OS=Glycine max OX=3847 GN=ACS1 PE=2 SV=1
g43021	1593	24.04	29.37	27.36	12.08	9.23	8.31	-1.84473	7.87132e-18	3.26976e-16	ACT12	XP_031109716.1	actin-97-like [Ipomoea triloba]	GO:0005856;GO:0005524	cytoskeleton;ATP binding	K10355	ACTF	http://www.genome.jp/dbget-bin/www_bget?ko:K10355	-	-	KOG0676	Actin and related proteins	sp|P53497|ACT12_ARATH	Actin-12 OS=Arabidopsis thaliana OX=3702 GN=ACT12 PE=1 SV=1
g28850	2211	1.69	1.68	1.83	1.33	1	0.92	-1.11983	0.00031082	0.00186715	ACX2	XP_031109022.1	acyl-coenzyme A oxidase 2, peroxisomal-like [Ipomoea triloba]	GO:0071949;GO:0050660;GO:0005504;GO:0005777;GO:0055088;GO:0033540;GO:0006635;GO:0003997	FAD binding;flavin adenine dinucleotide binding;fatty acid binding;peroxisome;lipid homeostasis;fatty acid beta-oxidation using acyl-CoA oxidase;fatty acid beta-oxidation;acyl-CoA oxidase activity	K00232	E1.3.3.6,ACOX1,ACOX3	http://www.genome.jp/dbget-bin/www_bget?ko:K00232	Peroxisome;Propanoate metabolism;Biosynthesis of unsaturated fatty acids;Fatty acid degradation;alpha-Linolenic acid metabolism;beta-Alanine metabolism	ko04146,ko00640,ko01040,ko00071,ko00592,ko00410	KOG0135	Pristanoyl-CoA/acyl-CoA oxidase	sp|O65201|ACOX2_ARATH	Acyl-coenzyme A oxidase 2, peroxisomal OS=Arabidopsis thaliana OX=3702 GN=ACX2 PE=1 SV=2
g59778	3503	13.33	8.54	7.03	3.49	3.49	3.69	-1.83874	1.83852e-17	7.33117e-16	ADC2	XP_031127216.1	arginine decarboxylase-like [Ipomoea triloba]	GO:0006527;GO:0008792;GO:0008295;GO:0033388	arginine catabolic process;arginine decarboxylase activity;spermidine biosynthetic process;putrescine biosynthetic process from arginine	K01583	E4.1.1.19	http://www.genome.jp/dbget-bin/www_bget?ko:K01583	Arginine and proline metabolism	ko00330	-	-	sp|O23141|SPE2_ARATH	Arginine decarboxylase 2 OS=Arabidopsis thaliana OX=3702 GN=ADC2 PE=1 SV=1
g54963	3080	33.84	36.45	34.45	22.67	19.09	17.92	-1.24297	4.38579e-15	1.38361e-13	ADCS	XP_031100184.1	aminodeoxychorismate synthase, chloroplastic isoform X1 [Ipomoea triloba]	GO:0046820;GO:0009396;GO:0005737;GO:0006541;GO:0046654;GO:0046656;GO:0008153	4-amino-4-deoxychorismate synthase activity;folic acid-containing compound biosynthetic process;cytoplasm;glutamine metabolic process;tetrahydrofolate biosynthetic process;folic acid biosynthetic process;para-aminobenzoic acid biosynthetic process	K13950	pabAB	http://www.genome.jp/dbget-bin/www_bget?ko:K13950	Folate biosynthesis	ko00790	KOG1224;KOG1223	Para-aminobenzoate (PABA) synthase ABZ1;Isochorismate synthase	sp|Q6TAS3|ADCS_SOLLC	Aminodeoxychorismate synthase, chloroplastic OS=Solanum lycopersicum OX=4081 GN=ADCS PE=2 SV=1
g55960	1539	136.85	169.51	150.05	96.37	89.74	91.59	-1.15274	1.3232e-11	2.76753e-10	ADF1	XP_019164406.1;XP_019164407.1	PREDICTED: actin-depolymerizing factor 1 isoform X1 [Ipomoea nil];PREDICTED: actin-depolymerizing factor 1 isoform X2 [Ipomoea nil]	GO:0015629;GO:0005737;GO:0051015;GO:0003779;GO:0030042	actin cytoskeleton;cytoplasm;actin filament binding;actin binding;actin filament depolymerization	K05765	CFL	http://www.genome.jp/dbget-bin/www_bget?ko:K05765	-	-	-	-	sp|Q9FVI2|ADF1_PETHY	Actin-depolymerizing factor 1 OS=Petunia hybrida OX=4102 GN=ADF1 PE=2 SV=1
g5225	1739	3.31	2.52	1.44	0.84	0.48	0.71	-2.23652	6.309e-08	7.80623e-07	ADH2	XP_031112633.1	alcohol dehydrogenase 1-like [Ipomoea triloba]	GO:0016491;GO:0005829;GO:0051903;GO:0046294;GO:0004024;GO:0008270	oxidoreductase activity;cytosol;S-(hydroxymethyl)glutathione dehydrogenase activity;formaldehyde catabolic process;alcohol dehydrogenase activity, zinc-dependent;zinc ion binding	K18857	ADH1	http://www.genome.jp/dbget-bin/www_bget?ko:K18857	Tyrosine metabolism;Glycolysis / Gluconeogenesis;Pyruvate metabolism;Fatty acid degradation;alpha-Linolenic acid metabolism	ko00350,ko00010,ko00620,ko00071,ko00592	KOG0022	Alcohol dehydrogenase, class III	sp|P28032|ADH2_SOLLC	Alcohol dehydrogenase 2 OS=Solanum lycopersicum OX=4081 GN=ADH2 PE=2 SV=2
g26291	1531	10.54	4.12	2.87	1.26	2.39	1.39	-2.16584	1.59308e-06	1.55637e-05	ADIPOR1	XP_031107073.1	heptahelical transmembrane protein ADIPOR1-like [Ipomoea triloba]	GO:0016021;GO:0009725;GO:0038023	integral component of membrane;response to hormone;signaling receptor activity	K07297	ADIPOR	http://www.genome.jp/dbget-bin/www_bget?ko:K07297	-	-	KOG0748	Predicted membrane proteins, contain hemolysin III domain	sp|B7F9G7|ADPO1_ORYSJ	Heptahelical transmembrane protein ADIPOR1 OS=Oryza sativa subsp. japonica OX=39947 GN=ADIPOR1 PE=2 SV=1
g26214	1534	2.39	0.82	0.73	0.5	0.37	0.35	-2.14345	0.000308395	0.00185407	ADIPOR1	XP_031107073.1	heptahelical transmembrane protein ADIPOR1-like [Ipomoea triloba]	GO:0009725;GO:0038023;GO:0016021	response to hormone;signaling receptor activity;integral component of membrane	K07297	ADIPOR	http://www.genome.jp/dbget-bin/www_bget?ko:K07297	-	-	KOG0748	Predicted membrane proteins, contain hemolysin III domain	sp|B7F9G7|ADPO1_ORYSJ	Heptahelical transmembrane protein ADIPOR1 OS=Oryza sativa subsp. japonica OX=39947 GN=ADIPOR1 PE=2 SV=1
g8788	1410	18.51	28.61	38.33	20.07	17.49	16.54	-1.11824	0.000131466	0.000863031	ADK	XP_031110771.1	adenylate kinase-like [Ipomoea triloba]	GO:0009536;GO:0008652;GO:0005737;GO:0009570;GO:0048364;GO:0005634;GO:0005739;GO:0005524;GO:0048367;GO:0004017	plastid;cellular amino acid biosynthetic process;cytoplasm;chloroplast stroma;root development;nucleus;mitochondrion;ATP binding;shoot system development;adenylate kinase activity	K00939	adk,AK	http://www.genome.jp/dbget-bin/www_bget?ko:K00939	Thiamine metabolism;Purine metabolism	ko00730,ko00230	KOG3078	Adenylate kinase	sp|Q8HSW1|KAD1_SOLTU	Adenylate kinase OS=Solanum tuberosum OX=4113 GN=ADK PE=2 SV=1
g63869	1304	47.02	42.53	53.93	21.37	19.4	20.91	-1.64708	2.73711e-21	1.58134e-19	ADK1	XP_031119116.1	adenosine kinase 1-like [Ipomoea triloba]	GO:0004001;GO:0005634;GO:0044209;GO:0006166;GO:0005829	adenosine kinase activity;nucleus;AMP salvage;purine ribonucleoside salvage;cytosol	K00856	ADK,adoK	http://www.genome.jp/dbget-bin/www_bget?ko:K00856	Purine metabolism	ko00230	KOG2854	Possible pfkB family carbohydrate kinase	sp|Q9SF85|ADK1_ARATH	Adenosine kinase 1 OS=Arabidopsis thaliana OX=3702 GN=ADK1 PE=1 SV=1
g43547	1166	2.47	3.65	2.72	0	0	0	-8.56378	8.17094e-12	1.75194e-10	ADS3	XP_031116329.1	palmitoyl-monogalactosyldiacylglycerol delta-7 desaturase, chloroplastic-like isoform X2 [Ipomoea triloba]	-	-	K20416	FAD5	http://www.genome.jp/dbget-bin/www_bget?ko:K20416	-	-	-	-	sp|Q949X0|ADS3_ARATH	Palmitoyl-monogalactosyldiacylglycerol delta-7 desaturase, chloroplastic OS=Arabidopsis thaliana OX=3702 GN=ADS3 PE=1 SV=2
g31490	1354	73.44	132.2	93.97	41.53	41.75	48.99	-1.62342	4.02909e-10	6.95838e-09	ADS3	XP_031092756.1	palmitoyl-monogalactosyldiacylglycerol delta-7 desaturase, chloroplastic-like [Ipomoea triloba]	GO:0005789;GO:0016021;GO:0006636;GO:0006633;GO:0010205;GO:0009979;GO:0016717	endoplasmic reticulum membrane;integral component of membrane;unsaturated fatty acid biosynthetic process;fatty acid biosynthetic process;photoinhibition;16:0 monogalactosyldiacylglycerol desaturase activity;oxidoreductase activity, acting on paired donors, with oxidation of a pair of donors resulting in the reduction of molecular oxygen to two molecules of water	K20416	FAD5	http://www.genome.jp/dbget-bin/www_bget?ko:K20416	-	-	-	-	sp|Q949X0|ADS3_ARATH	Palmitoyl-monogalactosyldiacylglycerol delta-7 desaturase, chloroplastic OS=Arabidopsis thaliana OX=3702 GN=ADS3 PE=1 SV=2
g43622	1564	7.41	5.25	8.71	3.67	2.82	3.04	-1.62272	2.58404e-09	3.9963e-08	ADS3	XP_031097090.1;XP_031097096.1	delta-9 acyl-lipid desaturase 1-like isoform X1 [Ipomoea triloba];palmitoyl-monogalactosyldiacylglycerol delta-7 desaturase, chloroplastic-like isoform X2 [Ipomoea triloba]	-	-	K20416	FAD5	http://www.genome.jp/dbget-bin/www_bget?ko:K20416	-	-	-	-	sp|Q949X0|ADS3_ARATH	Palmitoyl-monogalactosyldiacylglycerol delta-7 desaturase, chloroplastic OS=Arabidopsis thaliana OX=3702 GN=ADS3 PE=1 SV=2
g43555	1560	9.9	5.85	12.03	5.7	1.83	3.8	-1.72128	1.36397e-05	0.000110705	ADS3	XP_031097090.1	delta-9 acyl-lipid desaturase 1-like isoform X1 [Ipomoea triloba]	-	-	K20416	FAD5	http://www.genome.jp/dbget-bin/www_bget?ko:K20416	-	-	-	-	sp|Q949X0|ADS3_ARATH	Palmitoyl-monogalactosyldiacylglycerol delta-7 desaturase, chloroplastic OS=Arabidopsis thaliana OX=3702 GN=ADS3 PE=1 SV=2
g44020	610	0.45	0.7	0.51	0	0	0	-4.80449	0.0077559	0.031118	ADS3	XP_031116329.1	palmitoyl-monogalactosyldiacylglycerol delta-7 desaturase, chloroplastic-like isoform X2 [Ipomoea triloba]	GO:0016717;GO:0016021;GO:0006633	oxidoreductase activity, acting on paired donors, with oxidation of a pair of donors resulting in the reduction of molecular oxygen to two molecules of water;integral component of membrane;fatty acid biosynthetic process	K20416	FAD5	http://www.genome.jp/dbget-bin/www_bget?ko:K20416	-	-	-	-	sp|Q949X0|ADS3_ARATH	Palmitoyl-monogalactosyldiacylglycerol delta-7 desaturase, chloroplastic OS=Arabidopsis thaliana OX=3702 GN=ADS3 PE=1 SV=2
g47681	1791	4.83	2.35	4.22	1.46	0.99	1.86	-1.80634	4.94615e-07	5.29994e-06	ADT1	XP_031121496.1	arogenate dehydratase/prephenate dehydratase 6, chloroplastic-like [Ipomoea triloba]	GO:0005737;GO:0004664;GO:0009570;GO:0047769;GO:0009094;GO:0009507	cytoplasm;prephenate dehydratase activity;chloroplast stroma;arogenate dehydratase activity;L-phenylalanine biosynthetic process;chloroplast	K05359	ADT,PDT	http://www.genome.jp/dbget-bin/www_bget?ko:K05359	Phenylalanine, tyrosine and tryptophan biosynthesis	ko00400	-	-	sp|D3U715|AROD1_PETHY	Arogenate dehydratase 1 OS=Petunia hybrida OX=4102 GN=ADT1 PE=1 SV=1
g4601	1567	80.95	39.1	52.39	15.13	11.76	18.8	-2.30965	2.29431e-19	1.12022e-17	ADT3	XP_031113105.1	arogenate dehydratase/prephenate dehydratase 6, chloroplastic-like [Ipomoea triloba]	GO:0047769;GO:0009507;GO:0004664;GO:0009570;GO:0009094;GO:0005737	arogenate dehydratase activity;chloroplast;prephenate dehydratase activity;chloroplast stroma;L-phenylalanine biosynthetic process;cytoplasm	K05359	ADT,PDT	http://www.genome.jp/dbget-bin/www_bget?ko:K05359	Phenylalanine, tyrosine and tryptophan biosynthesis	ko00400	KOG2797	Prephenate dehydratase	sp|D3U717|AROD3_PETHY	Arogenate dehydratase 3 OS=Petunia hybrida OX=4102 GN=ADT3 PE=1 SV=1
g60232	1304	1.83	3.96	2.1	0.43	0.05	0.3	-3.77854	1.62621e-09	2.60576e-08	AED3	XP_031120673.1	aspartyl protease AED3-like [Ipomoea triloba]	GO:0043067;GO:0004190	regulation of programmed cell death;aspartic-type endopeptidase activity	-	-	-	-	-	-	-	sp|O04496|AED3_ARATH	Aspartyl protease AED3 OS=Arabidopsis thaliana OX=3702 GN=AED3 PE=1 SV=1
g8826	1840	11.05	6.96	18.24	5.23	4.01	3.61	-1.94005	1.64946e-08	2.24244e-07	AED3	XP_031113319.1	aspartyl protease AED3-like [Ipomoea triloba]	GO:0004190	aspartic-type endopeptidase activity	-	-	-	-	-	-	-	sp|O04496|AED3_ARATH	Aspartyl protease AED3 OS=Arabidopsis thaliana OX=3702 GN=AED3 PE=1 SV=1
g3298	1777	3.14	4.01	5.41	1.98	2	2.61	-1.27195	0.000185968	0.0011797	AGC1-5	XP_031115473.1	serine/threonine-protein kinase AGC1-5-like [Ipomoea triloba]	GO:0004674;GO:0004672;GO:0005737;GO:0005524;GO:0006468;GO:0005886;GO:0005634	protein serine/threonine kinase activity;protein kinase activity;cytoplasm;ATP binding;protein phosphorylation;plasma membrane;nucleus	K08286	E2.7.11.-	http://www.genome.jp/dbget-bin/www_bget?ko:K08286	-	-	-	-	sp|Q9LTW5|AGC15_ARATH	Serine/threonine-protein kinase AGC1-5 OS=Arabidopsis thaliana OX=3702 GN=AGC1-5 PE=1 SV=1
g21197	2524	3.2	3.93	4.6	0.79	0.86	0.63	-2.80703	3.93577e-20	2.03835e-18	AGD14	XP_031102551.1	probable ADP-ribosylation factor GTPase-activating protein AGD14 isoform X1 [Ipomoea triloba]	GO:0043547;GO:0005096	positive regulation of GTPase activity;GTPase activator activity	-	-	-	-	-	KOG0702	Predicted GTPase-activating protein	sp|Q8RXE7|AGD14_ARATH	Probable ADP-ribosylation factor GTPase-activating protein AGD14 OS=Arabidopsis thaliana OX=3702 GN=AGD14 PE=1 SV=2
g24272	2049	16.29	9.51	9.74	7.29	5.72	7	-1.19557	2.97785e-08	3.88683e-07	AGD7	XP_031103988.1	probable ADP-ribosylation factor GTPase-activating protein AGD6 [Ipomoea triloba]	GO:0043547;GO:0016192;GO:0005096	positive regulation of GTPase activity;vesicle-mediated transport;GTPase activator activity	K12492	ARFGAP1	http://www.genome.jp/dbget-bin/www_bget?ko:K12492	Endocytosis	ko04144	KOG0704	ADP-ribosylation factor GTPase activator	sp|O80925|AGD7_ARATH;sp|Q9M354|AGD6_ARATH	ADP-ribosylation factor GTPase-activating protein AGD7 OS=Arabidopsis thaliana OX=3702 GN=AGD7 PE=1 SV=1;Probable ADP-ribosylation factor GTPase-activating protein AGD6 OS=Arabidopsis thaliana OX=3702 GN=AGD6 PE=1 SV=1
g59579	842	1.19	0.71	1.48	0	0	0	-6.52497	4.16441e-06	3.7767e-05	AGL62	XP_031128818.1	agamous-like MADS-box protein AGL61 [Ipomoea triloba]	GO:0003677;GO:0046983;GO:0000981;GO:0006357;GO:0000978;GO:0005634	DNA binding;protein dimerization activity;DNA-binding transcription factor activity, RNA polymerase II-specific;regulation of transcription by RNA polymerase II;RNA polymerase II cis-regulatory region sequence-specific DNA binding;nucleus	K12412	MCM1	http://www.genome.jp/dbget-bin/www_bget?ko:K12412	-	-	-	-	sp|Q9FKK2|AGL62_ARATH	Agamous-like MADS-box protein AGL62 OS=Arabidopsis thaliana OX=3702 GN=AGL62 PE=1 SV=1
g38545	1106	0.94	1.07	3.77	0.7	0.57	0.19	-2.47749	0.000781689	0.00421971	AGL92	XP_019155933.1	PREDICTED: agamous-like MADS-box protein AGL86 [Ipomoea nil]	GO:0046983;GO:0003677;GO:0005634	protein dimerization activity;DNA binding;nucleus	-	-	-	-	-	-	-	sp|Q9C6V4|AGL92_ARATH	Agamous-like MADS-box protein AGL92 OS=Arabidopsis thaliana OX=3702 GN=AGL92 PE=1 SV=1
g26012	506	7.1	2.16	3.44	2.35	0.86	1.45	-1.79533	0.00707608	0.0287403	AGP16	ESR64379.1	hypothetical protein CICLE_v10010340mg [Citrus clementina]	GO:0016021	integral component of membrane	-	-	-	-	-	-	-	sp|O82337|AGP16_ARATH	Arabinogalactan protein 16 OS=Arabidopsis thaliana OX=3702 GN=AGP16 PE=1 SV=1
g28943	829	25.77	2	15.88	1.15	0.69	1.1	-4.27742	5.79764e-06	5.10465e-05	AGP18	XP_031107608.1	lysine-rich arabinogalactan protein 18-like [Ipomoea triloba]	-	-	-	-	-	-	-	-	-	sp|Q9FPR2|AGP18_ARATH	Lysine-rich arabinogalactan protein 18 OS=Arabidopsis thaliana OX=3702 GN=AGP18 PE=2 SV=1
g20005	545	26.2	16.6	17.1	2.04	1.11	1.26	-4.19199	2.90599e-24	2.12832e-22	AGP20	PHU08155.1	Arabinogalactan peptide 20 [Capsicum chinense]	GO:0016021	integral component of membrane	-	-	-	-	-	-	-	sp|Q9M373|AGP20_ARATH	Arabinogalactan protein 20 OS=Arabidopsis thaliana OX=3702 GN=AGP20 PE=1 SV=1
g25932	593	5.73	7.63	10.11	1.46	0.8	0.46	-3.54482	2.04954e-10	3.67986e-09	AGP41	XP_019192050.1	PREDICTED: arabinogalactan peptide 22-like [Ipomoea nil]	GO:0016021	integral component of membrane	-	-	-	-	-	-	-	sp|Q8L9T8|AGP41_ARATH	Arabinogalactan protein 41 OS=Arabidopsis thaliana OX=3702 GN=AGP41 PE=1 SV=1
g19853	411	5.63	4.91	2.89	0.62	1.02	1.31	-2.53127	0.00142816	0.00719357	AGP41	PHU08155.1	Arabinogalactan peptide 20 [Capsicum chinense]	GO:0016021	integral component of membrane	-	-	-	-	-	-	-	sp|Q8L9T8|AGP41_ARATH	Arabinogalactan protein 41 OS=Arabidopsis thaliana OX=3702 GN=AGP41 PE=1 SV=1
g38633	1873	4.26	3.03	3.86	1.42	1.81	1.31	-1.71516	4.85121e-10	8.28937e-09	AGPS2	XP_031125328.1	glucose-1-phosphate adenylyltransferase large subunit 2, chloroplastic/amyloplastic-like [Ipomoea triloba]	GO:0009507;GO:0005978;GO:0008878;GO:0005524;GO:0019252	chloroplast;glycogen biosynthetic process;glucose-1-phosphate adenylyltransferase activity;ATP binding;starch biosynthetic process	K00975	glgC	http://www.genome.jp/dbget-bin/www_bget?ko:K00975	Amino sugar and nucleotide sugar metabolism;Starch and sucrose metabolism	ko00520,ko00500	KOG1322	GDP-mannose pyrophosphorylase/mannose-1-phosphate guanylyltransferase	sp|P55242|GLGL2_SOLTU	Glucose-1-phosphate adenylyltransferase large subunit 2, chloroplastic/amyloplastic OS=Solanum tuberosum OX=4113 GN=AGPS2 PE=2 SV=1
g13324	2892	269.28	330.25	326.13	131.44	135.41	139.06	-1.62911	6.42903e-20	3.26358e-18	AGPS3	THF97089.1	hypothetical protein TEA_001900 [Camellia sinensis var. sinensis]	GO:0019252;GO:0016021;GO:0055085;GO:0005524;GO:0043169;GO:0008878;GO:0005978;GO:0009507	starch biosynthetic process;integral component of membrane;transmembrane transport;ATP binding;cation binding;glucose-1-phosphate adenylyltransferase activity;glycogen biosynthetic process;chloroplast	K00975	glgC	http://www.genome.jp/dbget-bin/www_bget?ko:K00975	Amino sugar and nucleotide sugar metabolism;Starch and sucrose metabolism	ko00520,ko00500	KOG0769	Predicted mitochondrial carrier protein	sp|P55243|GLGL3_SOLTU	Glucose-1-phosphate adenylyltransferase large subunit 3, chloroplastic/amyloplastic OS=Solanum tuberosum OX=4113 GN=AGPS3 PE=2 SV=1
g423	4065	9.29	6.48	7.62	4.51	3.56	3.05	-1.4787	1.07178e-15	3.59776e-14	AHK1	XP_031116232.1	histidine kinase 1-like [Ipomoea triloba]	GO:0005034;GO:0000155;GO:0016021;GO:0010375;GO:0009414;GO:0009927;GO:0010431;GO:0006970	osmosensor activity;phosphorelay sensor kinase activity;integral component of membrane;stomatal complex patterning;response to water deprivation;histidine phosphotransfer kinase activity;seed maturation;response to osmotic stress	-	-	-	-	-	-	-	sp|Q9SXL4|AHK1_ARATH	Histidine kinase 1 OS=Arabidopsis thaliana OX=3702 GN=AHK1 PE=1 SV=2
g59045	5478	9.26	9.59	13.31	5.42	5.82	5.2	-1.41272	6.07677e-11	1.16306e-09	AHK2	XP_031126855.1	histidine kinase 2-like isoform X1 [Ipomoea triloba]	-	-	K14489	AHK2_3_4	http://www.genome.jp/dbget-bin/www_bget?ko:K14489	Plant hormone signal transduction	ko04075	-	-	sp|Q9C5U2|AHK2_ARATH	Histidine kinase 2 OS=Arabidopsis thaliana OX=3702 GN=AHK2 PE=1 SV=1
g30360	1903	29.9	19.14	21.45	11.14	10.26	9.52	-1.5995	8.84342e-21	4.86377e-19	AHL11	XP_031092048.1	AT-hook motif nuclear-localized protein 9-like [Ipomoea triloba]	GO:0003680;GO:0005634	minor groove of adenine-thymine-rich DNA binding;nucleus	-	-	-	-	-	-	-	sp|Q8L7L5|AHL11_ARATH	AT-hook motif nuclear-localized protein 11 OS=Arabidopsis thaliana OX=3702 GN=AHL11 PE=2 SV=1
g9311	1733	69.44	95.08	58.51	33.22	35.19	29.76	-1.62041	2.28956e-14	6.6095e-13	AHL11	XP_031113794.1	AT-hook motif nuclear-localized protein 9-like [Ipomoea triloba]	GO:0005634;GO:0003680	nucleus;minor groove of adenine-thymine-rich DNA binding	-	-	-	-	-	-	-	sp|Q8L7L5|AHL11_ARATH	AT-hook motif nuclear-localized protein 11 OS=Arabidopsis thaliana OX=3702 GN=AHL11 PE=2 SV=1
g5431	916	1.29	15.81	13.36	0.38	0.98	0.64	-4.41826	2.9946e-05	0.000227043	AHP1	XP_031113478.1	histidine-containing phosphotransfer protein 1-like [Ipomoea triloba]	GO:0043424;GO:0016310;GO:0000160;GO:0005737;GO:0005829;GO:0009736;GO:0005634;GO:0009927	protein histidine kinase binding;phosphorylation;phosphorelay signal transduction system;cytoplasm;cytosol;cytokinin-activated signaling pathway;nucleus;histidine phosphotransfer kinase activity	K14490	AHP	http://www.genome.jp/dbget-bin/www_bget?ko:K14490	Plant hormone signal transduction	ko04075	-	-	sp|Q9ZNV9|AHP1_ARATH	Histidine-containing phosphotransfer protein 1 OS=Arabidopsis thaliana OX=3702 GN=AHP1 PE=1 SV=1
g4525	1646	2.53	1.14	1.26	0.82	0.35	0.34	-2.04415	7.38274e-05	0.00051192	aifm2	XP_031112319.1;XP_031112317.1	apoptosis-inducing factor homolog B-like isoform X2 [Ipomoea triloba];apoptosis-inducing factor homolog B-like [Ipomoea triloba]	GO:0005737;GO:0016491;GO:0004174;GO:0003957;GO:0050660	cytoplasm;oxidoreductase activity;electron-transferring-flavoprotein dehydrogenase activity;NAD(P)+ transhydrogenase (B-specific) activity;flavin adenine dinucleotide binding	K22745	AIFM2	http://www.genome.jp/dbget-bin/www_bget?ko:K22745	-	-	KOG2495	NADH-dehydrogenase (ubiquinone)	sp|B4F6I3|FSP1_XENTR;sp|Q54NS8|AIFB_DICDI	Ferroptosis suppressor protein 1 OS=Xenopus tropicalis OX=8364 GN=aifm2 PE=2 SV=1;Apoptosis-inducing factor homolog B OS=Dictyostelium discoideum OX=44689 GN=aifB PE=3 SV=1
g31639	1957	1.54	1.93	1.19	0.15	0.26	0.37	-3.01522	1.29022e-09	2.09439e-08	AIP1-2	XP_031092625.1	actin-interacting protein 1-2-like [Ipomoea triloba]	GO:0030042;GO:0051015;GO:0030864;GO:0030836	actin filament depolymerization;actin filament binding;cortical actin cytoskeleton;positive regulation of actin filament depolymerization	K24736	WDR1,AIP1	http://www.genome.jp/dbget-bin/www_bget?ko:K24736	-	-	KOG0318	WD40 repeat stress protein/actin interacting protein	sp|Q9LV35|AIP12_ARATH	Actin-interacting protein 1-2 OS=Arabidopsis thaliana OX=3702 GN=AIP1-2 PE=2 SV=1
g9816	1077	11.46	11.06	18.97	1.15	0.86	1.09	-4.1816	1.18375e-29	1.30045e-27	AIR12	XP_031099640.1	auxin-induced in root cultures protein 12 [Ipomoea triloba]	GO:0016021	integral component of membrane	-	-	-	-	-	-	-	sp|Q94BT2|AIR12_ARATH	Auxin-induced in root cultures protein 12 OS=Arabidopsis thaliana OX=3702 GN=AIR12 PE=1 SV=3
g35656	2482	15.14	16.68	17.89	2.94	3.72	2.58	-2.87763	8.19843e-42	1.6589e-39	AIR3	XP_031131231.1	subtilisin-like protease SBT5.3 isoform X2 [Ipomoea triloba]	-	-	-	-	-	-	-	-	-	sp|Q9ZSP5|AIR3_ARATH;sp|F4JXC5|SBT54_ARATH	Subtilisin-like protease SBT5.3 OS=Arabidopsis thaliana OX=3702 GN=AIR3 PE=2 SV=1;Subtilisin-like protease SBT5.4 OS=Arabidopsis thaliana OX=3702 GN=SBT5.4 PE=1 SV=1
g35586	2586	0.82	1.11	0.89	0.13	0.18	0.17	-3.07528	1.53762e-09	2.47109e-08	AIR3	XP_019168770.1	PREDICTED: subtilisin-like protease SBT5.3 isoform X1 [Ipomoea nil]	-	-	-	-	-	-	-	-	-	sp|Q9ZSP5|AIR3_ARATH	Subtilisin-like protease SBT5.3 OS=Arabidopsis thaliana OX=3702 GN=AIR3 PE=2 SV=1
g35673	2164	1.57	1.17	1.26	0.38	0.36	0.12	-2.64313	1.73763e-08	2.34764e-07	AIR3	XP_031131230.1;XP_031131231.1	subtilisin-like protease SBT5.3 isoform X1 [Ipomoea triloba];subtilisin-like protease SBT5.3 isoform X2 [Ipomoea triloba]	-	-	-	-	-	-	-	-	-	sp|Q9ZSP5|AIR3_ARATH	Subtilisin-like protease SBT5.3 OS=Arabidopsis thaliana OX=3702 GN=AIR3 PE=2 SV=1
g35658	2446	0.47	0.54	0.61	0.14	0.1	0.15	-2.49033	3.84377e-05	0.00028458	AIR3	XP_031129562.1	subtilisin-like protease SBT5.3 [Ipomoea triloba]	-	-	-	-	-	-	-	-	-	sp|Q9ZSP5|AIR3_ARATH	Subtilisin-like protease SBT5.3 OS=Arabidopsis thaliana OX=3702 GN=AIR3 PE=2 SV=1
g35659	2460	0.34	0.9	0.47	0.03	0.06	0.16	-3.20336	5.38088e-05	0.000385206	AIR3	XP_031131231.1	subtilisin-like protease SBT5.3 isoform X2 [Ipomoea triloba]	-	-	-	-	-	-	-	-	-	sp|Q9ZSP5|AIR3_ARATH;sp|F4JXC5|SBT54_ARATH	Subtilisin-like protease SBT5.3 OS=Arabidopsis thaliana OX=3702 GN=AIR3 PE=2 SV=1;Subtilisin-like protease SBT5.4 OS=Arabidopsis thaliana OX=3702 GN=SBT5.4 PE=1 SV=1
g35592	1398	0.52	0.73	0.85	0.17	0.11	0.05	-3.38456	8.65706e-05	0.000592072	AIR3	XP_031131231.1	subtilisin-like protease SBT5.3 isoform X2 [Ipomoea triloba]	-	-	-	-	-	-	-	-	-	sp|Q9ZSP5|AIR3_ARATH	Subtilisin-like protease SBT5.3 OS=Arabidopsis thaliana OX=3702 GN=AIR3 PE=2 SV=1
g23754	1591	1.16	0.99	1.48	0.78	0.73	0.67	-1.1627	0.00701171	0.0285351	ALE2	XP_031102650.1	probable serine/threonine-protein kinase PBL7 [Ipomoea triloba]	GO:0005524;GO:0004674;GO:0016021	ATP binding;protein serine/threonine kinase activity;integral component of membrane	-	-	-	-	-	-	-	sp|Q8RWW0|ALE2_ARATH	Receptor-like serine/threonine-protein kinase ALE2 OS=Arabidopsis thaliana OX=3702 GN=ALE2 PE=1 SV=1
g35167	1831	3.05	3.84	3.35	0.51	0.28	0.67	-3.25003	2.99214e-17	1.18015e-15	ALMT9	XP_031130330.1	aluminum-activated malate transporter 9-like isoform X1 [Ipomoea triloba]	GO:0015743;GO:0016021	malate transport;integral component of membrane	-	-	-	-	-	-	-	sp|Q9LS46|ALMT9_ARATH	Aluminum-activated malate transporter 9 OS=Arabidopsis thaliana OX=3702 GN=ALMT9 PE=2 SV=1
g46302	1823	93.53	31.65	17.11	6.58	3.36	4.03	-3.71232	8.32594e-08	1.01346e-06	ALN	XP_031116622.1	allantoinase [Ipomoea triloba]	GO:0005783;GO:0004038;GO:0006145;GO:0006995;GO:0000256;GO:0008270;GO:0016021;GO:0010136;GO:0050897	endoplasmic reticulum;allantoinase activity;purine nucleobase catabolic process;cellular response to nitrogen starvation;allantoin catabolic process;zinc ion binding;integral component of membrane;ureide catabolic process;cobalt ion binding	K01466	allB	http://www.genome.jp/dbget-bin/www_bget?ko:K01466	Purine metabolism	ko00230	KOG2584;KOG0370	Dihydroorotase and related enzymes;Multifunctional pyrimidine synthesis protein CAD (includes carbamoyl-phophate synthetase, aspartate transcarbamylase, and glutamine amidotransferase)	sp|Q94AP0|ALN_ARATH	Allantoinase OS=Arabidopsis thaliana OX=3702 GN=ALN PE=1 SV=1
g41383	1972	83.55	29.23	14.15	7.01	3.39	4.01	-3.5142	9.02048e-07	9.21623e-06	ALN	XP_019175432.1	PREDICTED: allantoinase [Ipomoea nil]	GO:0050897;GO:0010136;GO:0006145;GO:0006995;GO:0008270;GO:0000256;GO:0016021;GO:0005783;GO:0004038	cobalt ion binding;ureide catabolic process;purine nucleobase catabolic process;cellular response to nitrogen starvation;zinc ion binding;allantoin catabolic process;integral component of membrane;endoplasmic reticulum;allantoinase activity	K01466	allB	http://www.genome.jp/dbget-bin/www_bget?ko:K01466	Purine metabolism	ko00230	KOG0370;KOG2584	Multifunctional pyrimidine synthesis protein CAD (includes carbamoyl-phophate synthetase, aspartate transcarbamylase, and glutamine amidotransferase);Dihydroorotase and related enzymes	sp|Q94AP0|ALN_ARATH	Allantoinase OS=Arabidopsis thaliana OX=3702 GN=ALN PE=1 SV=1
g2316	1900	19.83	2.35	4.86	2.52	0.73	1.67	-2.80293	0.00203214	0.00978268	ALP1	XP_031117256.1	protein ANTAGONIST OF LIKE HETEROCHROMATIN PROTEIN 1-like [Ipomoea triloba]	GO:0046872	metal ion binding	-	-	-	-	-	-	-	sp|Q94K49|ALP1_ARATH	Protein ANTAGONIST OF LIKE HETEROCHROMATIN PROTEIN 1 OS=Arabidopsis thaliana OX=3702 GN=ALP1 PE=1 SV=1
g36840	1636	47.03	36.1	28.45	11.71	8.83	9.05	-2.34159	9.01803e-38	1.49171e-35	AMAT	XP_031130486.1	methanol O-anthraniloyltransferase-like [Ipomoea triloba]	GO:0016747	acyltransferase activity, transferring groups other than amino-acyl groups	-	-	-	-	-	-	-	sp|Q3ZPN4|ACMAT_VITLA	Methanol O-anthraniloyltransferase OS=Vitis labrusca OX=103355 GN=AMAT PE=1 SV=1
g38506	1727	33.38	9.84	10.07	8.08	7.23	8.93	-1.49305	7.54531e-05	0.000522277	AMAT	XP_031125737.1	methanol O-anthraniloyltransferase-like [Ipomoea triloba]	GO:0016747	acyltransferase activity, transferring groups other than amino-acyl groups	K19861	BEBT,AMAT	http://www.genome.jp/dbget-bin/www_bget?ko:K19861	-	-	-	-	sp|Q3ZPN4|ACMAT_VITLA	Methanol O-anthraniloyltransferase OS=Vitis labrusca OX=103355 GN=AMAT PE=1 SV=1
g38534	1440	3.67	0.9	0.87	0.4	0.64	0.56	-2.17551	0.000510839	0.00291113	AMAT	XP_031125737.1	methanol O-anthraniloyltransferase-like [Ipomoea triloba]	GO:0016747	acyltransferase activity, transferring groups other than amino-acyl groups	K19861	BEBT,AMAT	http://www.genome.jp/dbget-bin/www_bget?ko:K19861	-	-	-	-	sp|Q3ZPN4|ACMAT_VITLA	Methanol O-anthraniloyltransferase OS=Vitis labrusca OX=103355 GN=AMAT PE=1 SV=1
g59499	1293	68.12	66.61	69.58	25.59	25.86	29.37	-1.78885	1.74831e-31	2.15463e-29	AMC3	XP_031128085.1	metacaspase-3-like [Ipomoea triloba]	GO:0004197	cysteine-type endopeptidase activity	K22684	MCA1	http://www.genome.jp/dbget-bin/www_bget?ko:K22684	-	-	KOG1546	Metacaspase involved in regulation of apoptosis	sp|Q9FMG1|MCA3_ARATH	Metacaspase-3 OS=Arabidopsis thaliana OX=3702 GN=AMC3 PE=2 SV=1
g27616	1467	0.14	0.44	0.1	0	0	0	-5.24433	0.00301559	0.0138226	AMT3-1	XP_031109887.1	ammonium transporter 3 member 2-like [Ipomoea triloba]	GO:0008519;GO:0016021;GO:0019740;GO:0005887	ammonium transmembrane transporter activity;integral component of membrane;nitrogen utilization;integral component of plasma membrane	K03320	amt,AMT,MEP	http://www.genome.jp/dbget-bin/www_bget?ko:K03320	-	-	KOG0682	Ammonia permease	sp|Q84KJ6|AMT31_ORYSJ	Ammonium transporter 3 member 1 OS=Oryza sativa subsp. japonica OX=39947 GN=AMT3-1 PE=2 SV=1
g59290	3138	1.02	0.58	0.51	0.14	0.26	0.22	-2.12799	1.34525e-05	0.000109489	AMY1.1	KAF0900545.1	hypothetical protein E2562_032635 [Oryza meyeriana var. granulata]	GO:0005509;GO:0103025;GO:0016021;GO:0004556;GO:0005975	calcium ion binding;alpha-amylase activity (releasing maltohexaose);integral component of membrane;alpha-amylase activity;carbohydrate metabolic process	K01176	AMY,amyA,malS	http://www.genome.jp/dbget-bin/www_bget?ko:K01176	Starch and sucrose metabolism	ko00500	-	-	sp|P17859|AMYA_VIGMU	Alpha-amylase OS=Vigna mungo OX=3915 GN=AMY1.1 PE=2 SV=1
g59296	1312	1.35	1.42	1.62	0.9	0.36	0.62	-1.67387	0.000846112	0.00452369	AMY1.1	XP_031128289.1	alpha-amylase-like [Ipomoea triloba]	GO:0103025;GO:0005509;GO:0005975;GO:0004556	alpha-amylase activity (releasing maltohexaose);calcium ion binding;carbohydrate metabolic process;alpha-amylase activity	K01176	AMY,amyA,malS	http://www.genome.jp/dbget-bin/www_bget?ko:K01176	Starch and sucrose metabolism	ko00500	-	-	sp|P17859|AMYA_VIGMU	Alpha-amylase OS=Vigna mungo OX=3915 GN=AMY1.1 PE=2 SV=1
g24069	2027	105.81	88.13	75.84	30.41	35.1	34.2	-1.85011	3.17175e-35	4.61484e-33	AMY2	XP_031102885.1	probable alpha-amylase 2 [Ipomoea triloba]	GO:0004556;GO:0005975;GO:0103025;GO:0005509	alpha-amylase activity;carbohydrate metabolic process;alpha-amylase activity (releasing maltohexaose);calcium ion binding	K01176	AMY,amyA,malS	http://www.genome.jp/dbget-bin/www_bget?ko:K01176	Starch and sucrose metabolism	ko00500	-	-	sp|Q8LFG1|AMY2_ARATH	Probable alpha-amylase 2 OS=Arabidopsis thaliana OX=3702 GN=AMY2 PE=2 SV=1
g60621	1872	5.7	4.23	3.58	2.4	2.75	2.95	-1.15029	3.1578e-06	2.93039e-05	AMY2	XP_031102885.1	probable alpha-amylase 2 [Ipomoea triloba]	GO:0103025;GO:0005509;GO:0005975;GO:0004556	alpha-amylase activity (releasing maltohexaose);calcium ion binding;carbohydrate metabolic process;alpha-amylase activity	K01176	AMY,amyA,malS	http://www.genome.jp/dbget-bin/www_bget?ko:K01176	Starch and sucrose metabolism	ko00500	-	-	sp|Q8LFG1|AMY2_ARATH	Probable alpha-amylase 2 OS=Arabidopsis thaliana OX=3702 GN=AMY2 PE=2 SV=1
g55734	1610	9.84	10.21	8.25	5.41	6.69	5.58	-1.15458	4.59774e-09	6.85235e-08	ANKDD1A	XP_031126845.1;XP_031128686.1	ankyrin repeat-containing protein BDA1-like [Ipomoea triloba];ankyrin repeat-containing protein ITN1-like [Ipomoea triloba]	-	-	-	-	-	-	-	-	-	sp|Q495B1|AKD1A_HUMAN	Ankyrin repeat and death domain-containing protein 1A OS=Homo sapiens OX=9606 GN=ANKDD1A PE=2 SV=2
g59338	2179	0.64	0.78	1.24	0.44	0.28	0.41	-1.67539	0.000889494	0.00473063	Ankrd13b	XP_031126419.1	ankyrin repeat domain-containing protein 13C [Ipomoea triloba]	GO:0016020;GO:0005737	membrane;cytoplasm	K21437	ANKRD13	http://www.genome.jp/dbget-bin/www_bget?ko:K21437	-	-	KOG0522	Ankyrin repeat protein	sp|Q5F259|AN13B_MOUSE	Ankyrin repeat domain-containing protein 13B OS=Mus musculus OX=10090 GN=Ankrd13b PE=2 SV=1
g64053	2706	1.02	0.72	1.36	0.22	0.18	0.19	-2.81879	4.09492e-09	6.13871e-08	ANKRD37	XP_031118083.1;XP_031118085.1	ankyrin-3 isoform X1 [Ipomoea triloba];ankyrin repeat domain-containing protein 50 isoform X2 [Ipomoea triloba]	-	-	-	-	-	-	-	-	-	sp|Q0VC93|ANR37_BOVIN	Ankyrin repeat domain-containing protein 37 OS=Bos taurus OX=9913 GN=ANKRD37 PE=2 SV=1
g29900	1146	12.49	8.02	10.71	5.14	3.96	3.2	-1.75813	1.13846e-11	2.3938e-10	ANN2	XP_031108815.1	annexin D2-like isoform X1 [Ipomoea triloba]	GO:0005509;GO:0005829;GO:0005737;GO:0005544	calcium ion binding;cytosol;cytoplasm;calcium-dependent phospholipid binding	K17098	ANNAT	http://www.genome.jp/dbget-bin/www_bget?ko:K17098	-	-	-	-	sp|Q9XEE2|ANXD2_ARATH	Annexin D2 OS=Arabidopsis thaliana OX=3702 GN=ANN2 PE=1 SV=1
g4350	1851	68.15	93.57	93.74	43.62	36.76	34.54	-1.59362	6.67032e-14	1.83314e-12	ANT	XP_031110735.1	ADP,ATP carrier protein, mitochondrial-like isoform X1 [Ipomoea triloba]	GO:0140021;GO:0005743;GO:1990544;GO:0016021;GO:0005471	mitochondrial ADP transmembrane transport;mitochondrial inner membrane;mitochondrial ATP transmembrane transport;integral component of membrane;ATP:ADP antiporter activity	K05863	SLC25A4S,ANT	http://www.genome.jp/dbget-bin/www_bget?ko:K05863	-	-	KOG0749	Mitochondrial ADP/ATP carrier proteins	sp|P25083|ADT1_SOLTU	ADP,ATP carrier protein, mitochondrial OS=Solanum tuberosum OX=4113 GN=ANT PE=2 SV=1
g41968	4337	1.56	1.19	1.42	0.93	0.61	0.46	-1.6356	9.84706e-07	1.00044e-05	ANT	XP_031118580.1	AP2-like ethylene-responsive transcription factor ANT [Ipomoea triloba]	GO:0003700;GO:0005634;GO:0003677	DNA-binding transcription factor activity;nucleus;DNA binding	K09285	OVM,ANT	http://www.genome.jp/dbget-bin/www_bget?ko:K09285	-	-	-	-	sp|Q38914|ANT_ARATH	AP2-like ethylene-responsive transcription factor ANT OS=Arabidopsis thaliana OX=3702 GN=ANT PE=1 SV=2
g17166	2337	0.26	0.45	0.53	0.07	0.08	0.05	-2.87252	0.000296676	0.00179059	ANT	XP_031094220.1;XP_031094219.1	AP2-like ethylene-responsive transcription factor ANT isoform X3 [Ipomoea triloba];AP2-like ethylene-responsive transcription factor ANT isoform X2 [Ipomoea triloba]	GO:0003677;GO:0000976;GO:0016491;GO:0042127;GO:0010492;GO:0019760;GO:0005634;GO:0003700;GO:0006952	DNA binding;transcription cis-regulatory region binding;oxidoreductase activity;regulation of cell population proliferation;maintenance of shoot apical meristem identity;glucosinolate metabolic process;nucleus;DNA-binding transcription factor activity;defense response	K09285	OVM,ANT	http://www.genome.jp/dbget-bin/www_bget?ko:K09285	-	-	-	-	sp|Q38914|ANT_ARATH	AP2-like ethylene-responsive transcription factor ANT OS=Arabidopsis thaliana OX=3702 GN=ANT PE=1 SV=2
g50874	1560	177.49	186.05	198.17	78.76	70.09	72.08	-1.7807	1.41386e-31	1.7474e-29	ANT1	XP_031122835.1	ADP,ATP carrier protein, mitochondrial-like [Ipomoea triloba]	GO:0005743;GO:0016021;GO:0005471;GO:0140021;GO:1990544	mitochondrial inner membrane;integral component of membrane;ATP:ADP antiporter activity;mitochondrial ADP transmembrane transport;mitochondrial ATP transmembrane transport	K05863	SLC25A4S,ANT	http://www.genome.jp/dbget-bin/www_bget?ko:K05863	-	-	KOG0749	Mitochondrial ADP/ATP carrier proteins	sp|P27081|ADT2_SOLTU	ADP,ATP carrier protein, mitochondrial (Fragment) OS=Solanum tuberosum OX=4113 GN=ANT1 PE=2 SV=1
g4352	3099	0.74	0.78	0.89	0.45	0.53	0.59	-1.07882	0.00358409	0.016015	ANT1	XP_031110735.1	ADP,ATP carrier protein, mitochondrial-like isoform X1 [Ipomoea triloba]	GO:0016021;GO:0005471;GO:1990544;GO:0005743;GO:0140021	integral component of membrane;ATP:ADP antiporter activity;mitochondrial ATP transmembrane transport;mitochondrial inner membrane;mitochondrial ADP transmembrane transport	K05863	SLC25A4S,ANT	http://www.genome.jp/dbget-bin/www_bget?ko:K05863	-	-	KOG0749	Mitochondrial ADP/ATP carrier proteins	sp|O22342|ADT1_GOSHI	ADP,ATP carrier protein 1, mitochondrial OS=Gossypium hirsutum OX=3635 GN=ANT1 PE=2 SV=1
g58894	1838	37.34	26.35	42.57	14.15	13.39	14.69	-1.75652	5.25409e-17	2.02099e-15	ANTR3	XP_031127315.1	probable anion transporter 3, chloroplastic [Ipomoea triloba]	GO:0009536;GO:0022857;GO:0016021;GO:0006817;GO:0005315	plastid;transmembrane transporter activity;integral component of membrane;phosphate ion transport;inorganic phosphate transmembrane transporter activity	K08193	SLC17A	http://www.genome.jp/dbget-bin/www_bget?ko:K08193	-	-	KOG2532	Permease of the major facilitator superfamily	sp|Q7XJR2|ANTR3_ARATH	Probable anion transporter 3, chloroplastic OS=Arabidopsis thaliana OX=3702 GN=ANTR3 PE=2 SV=2
g30159	2430	121.96	101.78	95.56	25.88	22.46	19.77	-2.65589	3.85259e-81	2.99291e-78	AO	XP_031109245.1	L-aspartate oxidase, chloroplastic [Ipomoea triloba]	GO:0009435;GO:0044318;GO:0009507;GO:0008734	NAD biosynthetic process;L-aspartate:fumarate oxidoreductase activity;chloroplast;L-aspartate oxidase activity	K00278	nadB	http://www.genome.jp/dbget-bin/www_bget?ko:K00278	Alanine, aspartate and glutamate metabolism;Nicotinate and nicotinamide metabolism	ko00250,ko00760	KOG2403	Succinate dehydrogenase, flavoprotein subunit	sp|Q94AY1|NADB_ARATH	L-aspartate oxidase, chloroplastic OS=Arabidopsis thaliana OX=3702 GN=AO PE=1 SV=1
g29259	1139	24.53	23.29	32.36	14.94	13.47	15.06	-1.31608	1.56703e-09	2.51558e-08	AOC	XP_031107242.1	allene oxide cyclase, chloroplastic-like [Ipomoea triloba]	GO:0009695;GO:0046423;GO:0009507	jasmonic acid biosynthetic process;allene-oxide cyclase activity;chloroplast	K10525	AOC	http://www.genome.jp/dbget-bin/www_bget?ko:K10525	alpha-Linolenic acid metabolism	ko00592	-	-	sp|A2XID3|AOC_ORYSI	Allene oxide cyclase, chloroplastic OS=Oryza sativa subsp. indica OX=39946 GN=AOC PE=2 SV=1
g29282	1156	22.3	19.59	25.93	12.51	8.86	14.02	-1.36666	1.13237e-08	1.57995e-07	AOC	XP_031107242.1	allene oxide cyclase, chloroplastic-like [Ipomoea triloba]	GO:0046423;GO:0009695;GO:0009507	allene-oxide cyclase activity;jasmonic acid biosynthetic process;chloroplast	K10525	AOC	http://www.genome.jp/dbget-bin/www_bget?ko:K10525	alpha-Linolenic acid metabolism	ko00592	-	-	sp|A2XID3|AOC_ORYSI	Allene oxide cyclase, chloroplastic OS=Oryza sativa subsp. indica OX=39946 GN=AOC PE=2 SV=1
g29235	852	16.52	21.09	29.63	14.14	11.73	17.36	-1.08073	0.000385312	0.00226094	AOC	XP_031107242.1	allene oxide cyclase, chloroplastic-like [Ipomoea triloba]	GO:0046423;GO:0009695;GO:0009507	allene-oxide cyclase activity;jasmonic acid biosynthetic process;chloroplast	K10525	AOC	http://www.genome.jp/dbget-bin/www_bget?ko:K10525	alpha-Linolenic acid metabolism	ko00592	-	-	sp|A2XID3|AOC_ORYSI	Allene oxide cyclase, chloroplastic OS=Oryza sativa subsp. indica OX=39946 GN=AOC PE=2 SV=1
g34095	1711	0.37	0.51	0.22	0.07	0.07	0.18	-2.18679	0.0129322	0.0478606	AOS3	XP_031130858.1	allene oxide synthase 3-like [Ipomoea triloba]	GO:0016125;GO:0004497;GO:0016705;GO:0016491;GO:0005506;GO:0020037	sterol metabolic process;monooxygenase activity;oxidoreductase activity, acting on paired donors, with incorporation or reduction of molecular oxygen;oxidoreductase activity;iron ion binding;heme binding	K01723	AOS	http://www.genome.jp/dbget-bin/www_bget?ko:K01723	alpha-Linolenic acid metabolism	ko00592	-	-	sp|Q8GZP5|AOS3_SOLLC	Allene oxide synthase 3 OS=Solanum lycopersicum OX=4081 GN=AOS3 PE=1 SV=1
g14330	1151	4.33	4.14	1.01	0.97	0.99	0.57	-2.34389	4.01765e-05	0.000296445	AOX3	XP_031098511.1	ubiquinol oxidase 3, mitochondrial-like [Ipomoea triloba]	GO:0009916;GO:0046872;GO:0102721;GO:0005739;GO:0010230;GO:0016021;GO:0070469	alternative oxidase activity;metal ion binding;ubiquinol:oxygen oxidoreductase activity;mitochondrion;alternative respiration;integral component of membrane;respirasome	K17893	AOX1,AOX2	http://www.genome.jp/dbget-bin/www_bget?ko:K17893	-	-	-	-	sp|Q8LEE7|AOX3_ARATH	Ubiquinol oxidase 3, mitochondrial OS=Arabidopsis thaliana OX=3702 GN=AOX3 PE=1 SV=2
g14370	1215	3.75	2.38	0.49	0.76	0.79	0.55	-2.12537	0.00109246	0.00568226	AOX3	AZZ09413.1	mitochondrial ubiquinol oxidase 3 [Ipomoea batatas]	GO:0010230;GO:0005739;GO:0046872;GO:0102721;GO:0009916;GO:0016021;GO:0070469	alternative respiration;mitochondrion;metal ion binding;ubiquinol:oxygen oxidoreductase activity;alternative oxidase activity;integral component of membrane;respirasome	K17893	AOX1,AOX2	http://www.genome.jp/dbget-bin/www_bget?ko:K17893	-	-	-	-	sp|Q8LEE7|AOX3_ARATH	Ubiquinol oxidase 3, mitochondrial OS=Arabidopsis thaliana OX=3702 GN=AOX3 PE=1 SV=2
g53777	1278	158.41	148.57	106.31	79.47	87.46	88.22	-1.10825	7.59645e-11	1.43935e-09	apaG	XP_031102062.1	uncharacterized protein LOC116005966 [Ipomoea triloba]	-	-	-	-	-	-	-	-	-	sp|Q8G2L5|APAG_BRUSU	Protein ApaG OS=Brucella suis biovar 1 (strain 1330) OX=204722 GN=apaG PE=3 SV=1
g29013	750	4.17	3.16	2.27	1.17	2.02	1.06	-1.73873	0.000170808	0.00109357	APD2	XP_031110093.1;XP_031110092.1	E3 ubiquitin-protein ligase APD2-like isoform X2 [Ipomoea triloba];E3 ubiquitin-protein ligase APD2-like isoform X1 [Ipomoea triloba]	-	-	-	-	-	-	-	-	-	sp|Q6DBH0|APD2_ARATH	E3 ubiquitin-protein ligase APD2 OS=Arabidopsis thaliana OX=3702 GN=APD2 PE=1 SV=1
g12825	1483	1.26	2.13	3.82	0.04	0	0.09	-6.2845	2.20795e-10	3.93666e-09	APF2	XP_031097382.1	aspartyl protease family protein 2-like [Ipomoea triloba]	GO:0005576;GO:0004190	extracellular region;aspartic-type endopeptidase activity	K22683	APF2	http://www.genome.jp/dbget-bin/www_bget?ko:K22683	-	-	-	-	sp|Q9LNJ3|APF2_ARATH	Aspartyl protease family protein 2 OS=Arabidopsis thaliana OX=3702 GN=APF2 PE=2 SV=1
g12369	1819	0.72	0.48	0.62	0.03	0.21	0.07	-2.98505	0.000124057	0.000818594	APF2	XP_031100105.1	aspartyl protease family protein 2 [Ipomoea triloba]	GO:0005576;GO:0004190	extracellular region;aspartic-type endopeptidase activity	K22683	APF2	http://www.genome.jp/dbget-bin/www_bget?ko:K22683	-	-	-	-	sp|Q9LNJ3|APF2_ARATH	Aspartyl protease family protein 2 OS=Arabidopsis thaliana OX=3702 GN=APF2 PE=2 SV=1
g55261	1392	361.05	369.43	433.23	193.43	122.67	168.94	-1.69916	2.64292e-16	9.46317e-15	APG	XP_031106783.1	GDSL esterase/lipase APG [Ipomoea triloba]	GO:0048046;GO:0016788	apoplast;hydrolase activity, acting on ester bonds	-	-	-	-	-	-	-	sp|Q9LU14|APG2_ARATH	GDSL esterase/lipase APG OS=Arabidopsis thaliana OX=3702 GN=APG PE=2 SV=1
g15212	2217	50.32	42.21	47.83	19.6	16.78	19.21	-1.76316	8.94714e-35	1.26787e-32	APRR2	XP_031098401.1	two-component response regulator-like APRR2 isoform X2 [Ipomoea triloba]	GO:0005634;GO:0000160;GO:0003677	nucleus;phosphorelay signal transduction system;DNA binding	-	-	-	-	-	-	-	sp|Q6LA43|APRR2_ARATH	Two-component response regulator-like APRR2 OS=Arabidopsis thaliana OX=3702 GN=APRR2 PE=2 SV=2
g27243	1774	10.7	10.15	9.38	2.2	1.8	1.71	-2.83179	6.58745e-41	1.26806e-38	APRR5	XP_031107588.1	two-component response regulator-like APRR5 isoform X1 [Ipomoea triloba]	GO:0005634;GO:0048511;GO:0000160	nucleus;rhythmic process;phosphorelay signal transduction system	K12130	PRR5	http://www.genome.jp/dbget-bin/www_bget?ko:K12130	Circadian rhythm - plant	ko04712	-	-	sp|Q6LA42|APRR5_ARATH	Two-component response regulator-like APRR5 OS=Arabidopsis thaliana OX=3702 GN=APRR5 PE=1 SV=2
g27036	1536	4.95	5.23	5.17	1.4	0.78	0.7	-2.90023	2.10803e-18	9.28214e-17	APRR5	XP_031107589.1;XP_031107588.1	two-component response regulator-like APRR5 isoform X2 [Ipomoea triloba];two-component response regulator-like APRR5 isoform X1 [Ipomoea triloba]	GO:0048511;GO:0000160;GO:0005634	rhythmic process;phosphorelay signal transduction system;nucleus	K12130	PRR5	http://www.genome.jp/dbget-bin/www_bget?ko:K12130	Circadian rhythm - plant	ko04712	-	-	sp|Q6LA42|APRR5_ARATH	Two-component response regulator-like APRR5 OS=Arabidopsis thaliana OX=3702 GN=APRR5 PE=1 SV=2
g19847	1043	5.37	14.23	12.05	2.71	2	3.35	-2.43267	8.2984e-09	1.18404e-07	APS1	XP_031093913.1	acid phosphatase 1-like [Ipomoea triloba]	GO:0045735;GO:0003993	nutrient reservoir activity;acid phosphatase activity	-	-	-	-	-	-	-	sp|P27061|PPA1_SOLLC	Acid phosphatase 1 OS=Solanum lycopersicum OX=4081 GN=APS1 PE=2 SV=1
g24607	1025	1.18	8.36	5.12	0.45	0.7	0.75	-3.41935	2.90269e-07	3.22551e-06	APS1	XP_031102542.1	acid phosphatase 1 [Ipomoea triloba]	GO:0045735;GO:0003993	nutrient reservoir activity;acid phosphatase activity	-	-	-	-	-	-	-	sp|P27061|PPA1_SOLLC	Acid phosphatase 1 OS=Solanum lycopersicum OX=4081 GN=APS1 PE=2 SV=1
g25400	1713	1.14	2.08	2.21	0.82	0.6	0.98	-1.632	0.000269364	0.00164692	APS1	AMS24685.1	VSP-like protein 2 [Ipomoea batatas]	GO:0003993	acid phosphatase activity	-	-	-	-	-	-	-	sp|P27061|PPA1_SOLLC	Acid phosphatase 1 OS=Solanum lycopersicum OX=4081 GN=APS1 PE=2 SV=1
g19846	971	0.6	0.29	0.58	0	0.08	0.07	-3.71741	0.00698903	0.0284665	APS1	XP_031093571.1	acid phosphatase 1-like [Ipomoea triloba]	GO:0045735;GO:0003993	nutrient reservoir activity;acid phosphatase activity	-	-	-	-	-	-	-	sp|P27061|PPA1_SOLLC	Acid phosphatase 1 OS=Solanum lycopersicum OX=4081 GN=APS1 PE=2 SV=1
g41727	2291	96.02	126.66	132.47	25.7	23.54	25.88	-2.67984	1.89316e-38	3.17992e-36	APS2	XP_031091059.1	ATP sulfurylase 2 [Ipomoea triloba]	GO:0009570;GO:0004020;GO:0000103;GO:0005829;GO:0009970;GO:0004781;GO:0005524	chloroplast stroma;adenylylsulfate kinase activity;sulfate assimilation;cytosol;cellular response to sulfate starvation;sulfate adenylyltransferase (ATP) activity;ATP binding	K13811	PAPSS	http://www.genome.jp/dbget-bin/www_bget?ko:K13811	Monobactam biosynthesis;Sulfur metabolism;Selenocompound metabolism;Purine metabolism	ko00261,ko00920,ko00450,ko00230	-	-	sp|Q43870|APS2_ARATH	ATP sulfurylase 2 OS=Arabidopsis thaliana OX=3702 GN=APS2 PE=1 SV=1
g55556	2008	0.85	0.66	0.55	0.06	0.03	0.27	-2.92122	9.26045e-05	0.000628497	APS2	XP_031129265.1	inactive glucose-1-phosphate adenylyltransferase small subunit 2, chloroplastic isoform X2 [Ipomoea triloba]	GO:0005978;GO:0009507;GO:0005524;GO:0008878	glycogen biosynthetic process;chloroplast;ATP binding;glucose-1-phosphate adenylyltransferase activity	K00975	glgC	http://www.genome.jp/dbget-bin/www_bget?ko:K00975	Amino sugar and nucleotide sugar metabolism;Starch and sucrose metabolism	ko00520,ko00500	-	-	sp|F4I8U2|APS2L_ARATH	Inactive glucose-1-phosphate adenylyltransferase small subunit 2, chloroplastic OS=Arabidopsis thaliana OX=3702 GN=APS2 PE=1 SV=1
g29412	2533	1.24	1.04	1.09	0.31	0.38	0.44	-1.99732	2.45904e-07	2.7693e-06	APSR1	XP_031109193.1	nitrate regulatory gene2 protein [Ipomoea triloba]	-	-	-	-	-	-	-	-	-	sp|A0A178VBJ0|APSR1_ARATH	Protein ALTERED PHOSPHATE STARVATION RESPONSE 1 OS=Arabidopsis thaliana OX=3702 GN=APSR1 PE=2 SV=1
g38246	1222	21.72	22.91	22.9	11.65	8.59	12.25	-1.48378	9.98879e-13	2.37331e-11	APT3	XP_031125210.1	adenine phosphoribosyltransferase 4-like [Ipomoea triloba]	GO:0044209;GO:0006168;GO:0005829;GO:0005737;GO:0003999;GO:0006166	AMP salvage;adenine salvage;cytosol;cytoplasm;adenine phosphoribosyltransferase activity;purine ribonucleoside salvage	K00759	APRT,apt	http://www.genome.jp/dbget-bin/www_bget?ko:K00759	Purine metabolism	ko00230	KOG1712	Adenine phosphoribosyl transferases	sp|Q9SUW2|APT3_ARATH	Adenine phosphoribosyltransferase 3 OS=Arabidopsis thaliana OX=3702 GN=APT3 PE=1 SV=1
g38245	1214	1.37	0.97	1.88	1.08	0.58	0.71	-1.30599	0.0124512	0.0463924	APT3	XP_031125210.1;XP_031123997.1	adenine phosphoribosyltransferase 4-like [Ipomoea triloba];adenine phosphoribosyltransferase 4-like [Ipomoea triloba]	GO:0006166;GO:0016021;GO:0005829;GO:0005737;GO:0003999;GO:0006168;GO:0044209	purine ribonucleoside salvage;integral component of membrane;cytosol;cytoplasm;adenine phosphoribosyltransferase activity;adenine salvage;AMP salvage	K00759	APRT,apt	http://www.genome.jp/dbget-bin/www_bget?ko:K00759	Purine metabolism	ko00230	KOG1712	Adenine phosphoribosyl transferases	sp|Q9SUW2|APT3_ARATH	Adenine phosphoribosyltransferase 3 OS=Arabidopsis thaliana OX=3702 GN=APT3 PE=1 SV=1
g43586	1686	0.74	0.43	0.13	0.03	0.04	0	-4.46939	0.000839592	0.00449325	APUM12	XP_031106925.1	pumilio homolog 11-like [Ipomoea triloba]	GO:0010608;GO:0003723;GO:0006417;GO:0005737;GO:0003729	posttranscriptional regulation of gene expression;RNA binding;regulation of translation;cytoplasm;mRNA binding	K17943	PUM	http://www.genome.jp/dbget-bin/www_bget?ko:K17943	-	-	-	-	sp|Q9LVC3|PUM12_ARATH	Pumilio homolog 12 OS=Arabidopsis thaliana OX=3702 GN=APUM12 PE=2 SV=2
g43364	2114	0.43	0.22	0	0	0	0.03	-4.78397	0.00847815	0.0335212	APUM8	XP_031106925.1	pumilio homolog 11-like [Ipomoea triloba]	GO:0010608;GO:0003723;GO:0006417;GO:0005737;GO:0003729	posttranscriptional regulation of gene expression;RNA binding;regulation of translation;cytoplasm;mRNA binding	K17943	PUM	http://www.genome.jp/dbget-bin/www_bget?ko:K17943	-	-	-	-	sp|Q9LM20|PUM8_ARATH	Putative pumilio homolog 8, chloroplastic OS=Arabidopsis thaliana OX=3702 GN=APUM8 PE=3 SV=2
g16962	1543	1.04	2.09	3.14	0.67	0.34	0.53	-2.58151	1.84935e-06	1.7839e-05	APX3	XP_031096080.1	probable L-ascorbate peroxidase 3 [Ipomoea triloba]	GO:0004601;GO:0042744;GO:0000302;GO:0016021;GO:0006979;GO:0016688;GO:0009507;GO:0046872;GO:0034599;GO:0005576;GO:0020037	peroxidase activity;hydrogen peroxide catabolic process;response to reactive oxygen species;integral component of membrane;response to oxidative stress;L-ascorbate peroxidase activity;chloroplast;metal ion binding;cellular response to oxidative stress;extracellular region;heme binding	K00434	E1.11.1.11	http://www.genome.jp/dbget-bin/www_bget?ko:K00434	Ascorbate and aldarate metabolism;Glutathione metabolism	ko00053,ko00480	-	-	sp|Q01MI9|APX3_ORYSI	Probable L-ascorbate peroxidase 3 OS=Oryza sativa subsp. indica OX=39946 GN=APX3 PE=2 SV=1
g58748	1983	3.49	2.67	2.5	1.56	1.32	1.44	-1.41602	9.98194e-08	1.20159e-06	ARAD1	XP_031126171.1	probable arabinosyltransferase ARAD1 isoform X1 [Ipomoea triloba]	GO:0000139;GO:0016757;GO:0006486	Golgi membrane;glycosyltransferase activity;protein glycosylation	-	-	-	-	-	-	-	sp|Q6DBG8|ARAD1_ARATH	Probable arabinosyltransferase ARAD1 OS=Arabidopsis thaliana OX=3702 GN=ARAD1 PE=1 SV=1
g24640	2121	13.1	7.54	7.07	5.51	6.06	6.08	-1.04667	5.50836e-06	4.87957e-05	ARAD1	XP_031103247.1	probable arabinosyltransferase ARAD1 [Ipomoea triloba]	GO:0000139;GO:0016757;GO:0006486	Golgi membrane;glycosyltransferase activity;protein glycosylation	-	-	-	-	-	-	-	sp|Q6DBG8|ARAD1_ARATH	Probable arabinosyltransferase ARAD1 OS=Arabidopsis thaliana OX=3702 GN=ARAD1 PE=1 SV=1
g1198	2680	2.05	0.86	1.01	0.64	0.79	0.68	-1.28004	0.00101751	0.00533324	ARB_01444	XP_031117688.1	LOW QUALITY PROTEIN: probable endo-1,3(4)-beta-glucanase ARB_01444 [Ipomoea triloba]	GO:0008152;GO:0052862;GO:0052861	metabolic process;glucan endo-1,4-beta-glucanase activity, C-3 substituted reducing group;glucan endo-1,3-beta-glucanase activity, C-3 substituted reducing group	K01180	E3.2.1.6	http://www.genome.jp/dbget-bin/www_bget?ko:K01180	-	-	KOG2254	Predicted endo-1,3-beta-glucanase	sp|D4AZ24|ENG1_ARTBC	Probable endo-1,3(4)-beta-glucanase ARB_01444 OS=Arthroderma benhamiae (strain ATCC MYA-4681 / CBS 112371) OX=663331 GN=ARB_01444 PE=1 SV=1
g29988	2479	0.08	0.48	1.01	0.18	0	0.11	-2.97858	0.00621682	0.0257259	ARB_01444	XP_031107929.1	probable endo-1,3(4)-beta-glucanase ARB_01444 [Ipomoea triloba]	GO:0052861;GO:0052862;GO:0008152	glucan endo-1,3-beta-glucanase activity, C-3 substituted reducing group;glucan endo-1,4-beta-glucanase activity, C-3 substituted reducing group;metabolic process	K01180	E3.2.1.6	http://www.genome.jp/dbget-bin/www_bget?ko:K01180	-	-	KOG2254	Predicted endo-1,3-beta-glucanase	sp|D4AZ24|ENG1_ARTBC;sp|Q12168|ENG2_YEAST	Probable endo-1,3(4)-beta-glucanase ARB_01444 OS=Arthroderma benhamiae (strain ATCC MYA-4681 / CBS 112371) OX=663331 GN=ARB_01444 PE=1 SV=1;Endo-1,3(4)-beta-glucanase 2 OS=Saccharomyces cerevisiae (strain ATCC 204508 / S288c) OX=559292 GN=ACF2 PE=1 SV=1
g29985	2289	0.1	0.08	0.23	0	0	0.03	-4.34465	0.00748158	0.0301397	ARB_01444	XP_031109792.1	probable endo-1,3(4)-beta-glucanase ARB_01444 [Ipomoea triloba]	GO:0052861;GO:0008152;GO:0052862	glucan endo-1,3-beta-glucanase activity, C-3 substituted reducing group;metabolic process;glucan endo-1,4-beta-glucanase activity, C-3 substituted reducing group	K01180	E3.2.1.6	http://www.genome.jp/dbget-bin/www_bget?ko:K01180	-	-	KOG2254	Predicted endo-1,3-beta-glucanase	sp|D4AZ24|ENG1_ARTBC	Probable endo-1,3(4)-beta-glucanase ARB_01444 OS=Arthroderma benhamiae (strain ATCC MYA-4681 / CBS 112371) OX=663331 GN=ARB_01444 PE=1 SV=1
g29984	2320	0.05	0.04	0.2	0	0	0	-4.84907	0.0111719	0.0423276	ARB_01444	XP_031107422.1	probable endo-1,3(4)-beta-glucanase ARB_01444, partial [Ipomoea triloba]	GO:0052861;GO:0008152;GO:0052862	glucan endo-1,3-beta-glucanase activity, C-3 substituted reducing group;metabolic process;glucan endo-1,4-beta-glucanase activity, C-3 substituted reducing group	K01180	E3.2.1.6	http://www.genome.jp/dbget-bin/www_bget?ko:K01180	-	-	KOG2254	Predicted endo-1,3-beta-glucanase	sp|D4AZ24|ENG1_ARTBC	Probable endo-1,3(4)-beta-glucanase ARB_01444 OS=Arthroderma benhamiae (strain ATCC MYA-4681 / CBS 112371) OX=663331 GN=ARB_01444 PE=1 SV=1
g1081	992	14.59	11.46	12.17	4.98	5.94	5.05	-1.36308	5.79225e-10	9.79348e-09	ARF1	XP_031108378.1;XP_019194923.1	uncharacterized protein LOC116012842 [Ipomoea triloba];PREDICTED: ADP-ribosylation factor 1-like [Ipomoea nil]	GO:0005525;GO:0005794;GO:0015031;GO:0006886;GO:0016192	GTP binding;Golgi apparatus;protein transport;intracellular protein transport;vesicle-mediated transport	K07937	ARF1_2	http://www.genome.jp/dbget-bin/www_bget?ko:K07937	Endocytosis	ko04144	KOG0070	GTP-binding ADP-ribosylation factor Arf1	sp|O48649|ARF1_SALBA	ADP-ribosylation factor 1 OS=Salix bakko OX=72444 GN=ARF1 PE=2 SV=3
g42441	4000	11.82	13.18	12.44	8.06	8.1	7.53	-1.09759	1.00102e-11	2.12121e-10	ARF19	XP_031096980.1	auxin response factor 19-like isoform X2 [Ipomoea triloba]	GO:0003677;GO:0006355;GO:0005634;GO:0009734	DNA binding;regulation of transcription, DNA-templated;nucleus;auxin-activated signaling pathway	-	-	-	-	-	-	-	sp|Q0D9R7|ARFS_ORYSJ	Auxin response factor 19 OS=Oryza sativa subsp. japonica OX=39947 GN=ARF19 PE=2 SV=2
g56295	585	0.99	1.57	0.96	0.27	0.36	0	-3.24251	0.00876157	0.0344757	ARG7	XP_031126734.1	auxin-responsive protein SAUR21-like [Ipomoea triloba]	GO:0009733	response to auxin	K14488	SAUR	http://www.genome.jp/dbget-bin/www_bget?ko:K14488	Plant hormone signal transduction	ko04075	-	-	sp|P32295|ARG7_VIGRR	Indole-3-acetic acid-induced protein ARG7 OS=Vigna radiata var. radiata OX=3916 GN=ARG7 PE=2 SV=1
g42478	1184	6.24	4.53	5.42	1.2	2.04	2.9	-1.92322	9.29249e-10	1.53361e-08	ARL	XP_031108228.1	ARGOS-like protein [Ipomoea triloba]	GO:0005737;GO:0046622;GO:0005634;GO:0016021	cytoplasm;positive regulation of organ growth;nucleus;integral component of membrane	-	-	-	-	-	-	-	sp|Q8RXL7|ARL_ARATH	ARGOS-like protein OS=Arabidopsis thaliana OX=3702 GN=ARL PE=2 SV=1
g17242	955	22.95	38.16	50.85	6.52	6.33	7.23	-2.91672	6.25652e-19	2.90484e-17	ARMGADRAFT_1018421	XP_031093997.1	uncharacterized protein LOC115998545 [Ipomoea triloba]	GO:0016491	oxidoreductase activity	-	-	-	-	-	KOG1210	Predicted 3-ketosphinganine reductase	sp|A0A2H3D8Y2|ARMD4_ARMGA	Short-chain dehydrogenase/reductase ARMGADRAFT_1018421 OS=Armillaria gallica OX=47427 GN=ARMGADRAFT_1018421 PE=1 SV=1
g31094	1224	19.39	11.7	16.48	1.56	0.61	1.53	-4.31189	8.25592e-43	1.76929e-40	ARP1	XP_031092559.1	probable RNA-binding protein ARP1 [Ipomoea triloba]	GO:0003723	RNA binding	-	-	-	-	-	-	-	sp|Q9M1S3|ARP1_ARATH	Probable RNA-binding protein ARP1 OS=Arabidopsis thaliana OX=3702 GN=ARP1 PE=2 SV=1
g42068	1803	2.79	1.58	2.32	0.32	0.56	0.41	-2.78263	2.03876e-11	4.15819e-10	ARP1	XP_031091636.1	RNA-binding protein 24-A [Ipomoea triloba]	GO:0007275;GO:0003729;GO:0030154	multicellular organism development;mRNA binding;cell differentiation	K25006	RBM24_38	http://www.genome.jp/dbget-bin/www_bget?ko:K25006	-	-	KOG0149	Predicted RNA-binding protein SEB4 (RRM superfamily)	sp|Q9M1S3|ARP1_ARATH	Probable RNA-binding protein ARP1 OS=Arabidopsis thaliana OX=3702 GN=ARP1 PE=2 SV=1
g50574	1785	2.48	2.79	3.72	2.05	1.83	1.87	-1.16195	8.26047e-05	0.000567536	ARP1	XP_031122881.1;XP_031122882.1	RNA-binding protein 24-B-like isoform X2 [Ipomoea triloba];RNA-binding protein 24-B-like isoform X3 [Ipomoea triloba]	GO:0030154;GO:0003729;GO:0007275	cell differentiation;mRNA binding;multicellular organism development	-	-	-	-	-	-	-	sp|Q9M1S3|ARP1_ARATH	Probable RNA-binding protein ARP1 OS=Arabidopsis thaliana OX=3702 GN=ARP1 PE=2 SV=1
g58574	1053	5.21	7	5.77	3.96	3.31	3.29	-1.21597	3.41807e-05	0.000255586	ARR9	XP_019162256.1	PREDICTED: two-component response regulator ORR9-like [Ipomoea nil]	GO:0000160	phosphorelay signal transduction system	K14492	ARR-A	http://www.genome.jp/dbget-bin/www_bget?ko:K14492	Plant hormone signal transduction	ko04075	-	-	sp|O80366|ARR9_ARATH	Two-component response regulator ARR9 OS=Arabidopsis thaliana OX=3702 GN=ARR9 PE=1 SV=1
g13238	1582	805.81	786.89	717.81	416.99	424.95	416.36	-1.30132	1.72106e-27	1.61713e-25	ARSM2	XP_031098498.1	2-methyl-6-phytyl-1,4-hydroquinone methyltransferase 1, chloroplastic-like [Ipomoea triloba]	GO:0032259;GO:0051741;GO:0016021	methylation;2-methyl-6-phytyl-1,4-benzoquinone methyltransferase activity;integral component of membrane	K12502	VTE3,APG1	http://www.genome.jp/dbget-bin/www_bget?ko:K12502	Ubiquinone and other terpenoid-quinone biosynthesis	ko00130	-	-	sp|Q6ZLD3|BQMT1_ORYSJ	2-methyl-6-phytyl-1,4-hydroquinone methyltransferase 1, chloroplastic OS=Oryza sativa subsp. japonica OX=39947 GN=ARSM2 PE=2 SV=1
g13183	1333	53.97	39.37	38.68	21.82	23.23	22.3	-1.38072	3.0429e-20	1.60071e-18	ARSM2	XP_031098498.1	2-methyl-6-phytyl-1,4-hydroquinone methyltransferase 1, chloroplastic-like [Ipomoea triloba]	GO:0032259;GO:0051741;GO:0016021	methylation;2-methyl-6-phytyl-1,4-benzoquinone methyltransferase activity;integral component of membrane	K12502	VTE3,APG1	http://www.genome.jp/dbget-bin/www_bget?ko:K12502	Ubiquinone and other terpenoid-quinone biosynthesis	ko00130	-	-	sp|Q6ZLD3|BQMT1_ORYSJ	2-methyl-6-phytyl-1,4-hydroquinone methyltransferase 1, chloroplastic OS=Oryza sativa subsp. japonica OX=39947 GN=ARSM2 PE=2 SV=1
g9396	1704	7.48	7.33	7.26	3.96	3.41	3.65	-1.43023	1.48241e-12	3.46352e-11	AS	XP_031111378.1	hydroquinone glucosyltransferase-like [Ipomoea triloba]	GO:0008194	UDP-glycosyltransferase activity	K08237	E2.4.1.218	http://www.genome.jp/dbget-bin/www_bget?ko:K08237	-	-	-	-	sp|Q9AR73|HQGT_RAUSE	Hydroquinone glucosyltransferase OS=Rauvolfia serpentina OX=4060 GN=AS PE=1 SV=1
g25524	2183	9.26	3.38	13.45	0.75	1.16	1.81	-3.22637	6.51552e-12	1.41655e-10	ASA1	XP_019192299.1	PREDICTED: anthranilate synthase alpha subunit 1, chloroplastic-like [Ipomoea nil]	GO:0000162;GO:0004049	tryptophan biosynthetic process;anthranilate synthase activity	K01657	trpE	http://www.genome.jp/dbget-bin/www_bget?ko:K01657	Phenylalanine, tyrosine and tryptophan biosynthesis	ko00400	KOG1223	Isochorismate synthase	sp|P32068|TRPE_ARATH	Anthranilate synthase alpha subunit 1, chloroplastic OS=Arabidopsis thaliana OX=3702 GN=ASA1 PE=1 SV=1
g34391	1444	35.41	35.94	30.5	1.69	1.25	1.1	-5.10084	2.41511e-108	4.20268e-105	ASAT1	XP_031131574.1	acyl-CoA--sterol O-acyltransferase 1-like [Ipomoea triloba]	GO:0016021;GO:0008374	integral component of membrane;O-acyltransferase activity	-	-	-	-	-	-	-	sp|Q9SV07|ASAT1_ARATH	Acyl-CoA--sterol O-acyltransferase 1 OS=Arabidopsis thaliana OX=3702 GN=ASAT1 PE=1 SV=1
g34385	1387	19.37	17.83	14.55	1.79	1.43	1.73	-3.81512	9.75308e-62	4.11786e-59	ASAT1	XP_031131510.1	acyl-CoA--sterol O-acyltransferase 1-like [Ipomoea triloba]	GO:0016021;GO:0008374	integral component of membrane;O-acyltransferase activity	-	-	-	-	-	-	-	sp|Q9SV07|ASAT1_ARATH	Acyl-CoA--sterol O-acyltransferase 1 OS=Arabidopsis thaliana OX=3702 GN=ASAT1 PE=1 SV=1
g34390	588	23.17	22.41	11.14	6.61	5.94	6.15	-3.33008	3.13935e-27	2.91203e-25	ASAT1	XP_031131574.1;XP_019169155.1	acyl-CoA--sterol O-acyltransferase 1-like [Ipomoea triloba];PREDICTED: acyl-CoA--sterol O-acyltransferase 1-like isoform X2 [Ipomoea nil]	GO:0016021;GO:0016746;GO:0008374	integral component of membrane;acyltransferase activity;O-acyltransferase activity	-	-	-	-	-	-	-	sp|Q9SV07|ASAT1_ARATH	Acyl-CoA--sterol O-acyltransferase 1 OS=Arabidopsis thaliana OX=3702 GN=ASAT1 PE=1 SV=1
g34386	480	15.83	18.5	12.78	1.7	1.49	0.69	-3.79346	2.65564e-15	8.55784e-14	ASAT1	XP_031131574.1	acyl-CoA--sterol O-acyltransferase 1-like [Ipomoea triloba]	GO:0008374;GO:0016021	O-acyltransferase activity;integral component of membrane	-	-	-	-	-	-	-	sp|Q9SV07|ASAT1_ARATH	Acyl-CoA--sterol O-acyltransferase 1 OS=Arabidopsis thaliana OX=3702 GN=ASAT1 PE=1 SV=1
g59782	2096	105.84	153.56	136.39	87.86	86.49	82.98	-1.06681	2.23001e-07	2.52641e-06	ASE2	XP_031128006.1	amidophosphoribosyltransferase, chloroplastic-like [Ipomoea triloba]	GO:0009116;GO:0009113;GO:0006189;GO:0006164;GO:0051536;GO:0004044;GO:0005737	nucleoside metabolic process;purine nucleobase biosynthetic process;'de novo' IMP biosynthetic process;purine nucleotide biosynthetic process;iron-sulfur cluster binding;amidophosphoribosyltransferase activity;cytoplasm	K00764	purF,PPAT	http://www.genome.jp/dbget-bin/www_bget?ko:K00764	Alanine, aspartate and glutamate metabolism;Purine metabolism	ko00250,ko00230	KOG0572	Glutamine phosphoribosylpyrophosphate amidotransferase	sp|Q9STG9|ASE2_ARATH	Amidophosphoribosyltransferase 2, chloroplastic OS=Arabidopsis thaliana OX=3702 GN=ASE2 PE=1 SV=1
g37657	1595	19.33	16.32	19.41	10.87	10.18	10.98	-1.20628	4.78391e-13	1.17981e-11	ASK7	XP_019166762.1	PREDICTED: shaggy-related protein kinase eta isoform X3 [Ipomoea nil]	GO:0005829;GO:0005737;GO:0004674;GO:0106310;GO:0007165;GO:0005524;GO:0106311	cytosol;cytoplasm;protein serine/threonine kinase activity;protein serine kinase activity;signal transduction;ATP binding;protein serine/threonine kinase activity	K14502	BIN2	http://www.genome.jp/dbget-bin/www_bget?ko:K14502	Plant hormone signal transduction	ko04075	-	-	sp|Q39011|KSG7_ARATH	Shaggy-related protein kinase eta OS=Arabidopsis thaliana OX=3702 GN=ASK7 PE=1 SV=2
g28395	2185	70.2	38.13	61.1	28.56	24.41	24.08	-1.64236	1.27099e-15	4.23055e-14	ASP1	XP_031107709.1	aspartic proteinase Asp1-like [Ipomoea triloba]	GO:0004190	aspartic-type endopeptidase activity	-	-	-	-	-	-	-	sp|A2ZC67|ASP1_ORYSI	Aspartic proteinase Asp1 OS=Oryza sativa subsp. indica OX=39946 GN=ASP1 PE=2 SV=2
g54611	1564	6	7.34	10.03	2.67	2.71	2.54	-2.01264	1.06446e-11	2.24689e-10	ASP1	XP_031105148.1	aspartate aminotransferase, mitochondrial [Ipomoea triloba]	GO:0005507;GO:0004069;GO:0006520;GO:0030170;GO:0009058;GO:0046686;GO:0005739	copper ion binding;L-aspartate:2-oxoglutarate aminotransferase activity;cellular amino acid metabolic process;pyridoxal phosphate binding;biosynthetic process;response to cadmium ion;mitochondrion	K14455	GOT2	http://www.genome.jp/dbget-bin/www_bget?ko:K14455	Alanine, aspartate and glutamate metabolism;Arginine and proline metabolism;Arginine biosynthesis;Cysteine and methionine metabolism;Phenylalanine metabolism;Phenylalanine, tyrosine and tryptophan biosynthesis;Tyrosine metabolism;Isoquinoline alkaloid biosynthesis;Tropane, piperidine and pyridine alkaloid biosynthesis;Carbon fixation in photosynthetic organisms	ko00250,ko00330,ko00220,ko00270,ko00360,ko00400,ko00350,ko00950,ko00960,ko00710	KOG1411	Aspartate aminotransferase/Glutamic oxaloacetic transaminase AAT1/GOT2	sp|P46643|AAT1_ARATH	Aspartate aminotransferase, mitochondrial OS=Arabidopsis thaliana OX=3702 GN=ASP1 PE=1 SV=1
g54614	1570	6.46	8.98	12.58	2.47	2.72	3.95	-2.06885	1.9502e-09	3.08403e-08	ASP1	XP_031105148.1	aspartate aminotransferase, mitochondrial [Ipomoea triloba]	GO:0030170;GO:0005739;GO:0046686;GO:0009058;GO:0005507;GO:0006520;GO:0004069	pyridoxal phosphate binding;mitochondrion;response to cadmium ion;biosynthetic process;copper ion binding;cellular amino acid metabolic process;L-aspartate:2-oxoglutarate aminotransferase activity	K14455	GOT2	http://www.genome.jp/dbget-bin/www_bget?ko:K14455	Alanine, aspartate and glutamate metabolism;Arginine and proline metabolism;Arginine biosynthesis;Cysteine and methionine metabolism;Phenylalanine metabolism;Phenylalanine, tyrosine and tryptophan biosynthesis;Tyrosine metabolism;Isoquinoline alkaloid biosynthesis;Tropane, piperidine and pyridine alkaloid biosynthesis;Carbon fixation in photosynthetic organisms	ko00250,ko00330,ko00220,ko00270,ko00360,ko00400,ko00350,ko00950,ko00960,ko00710	KOG1411	Aspartate aminotransferase/Glutamic oxaloacetic transaminase AAT1/GOT2	sp|P46643|AAT1_ARATH	Aspartate aminotransferase, mitochondrial OS=Arabidopsis thaliana OX=3702 GN=ASP1 PE=1 SV=1
g761	1784	0.8	2.31	2.04	0.75	0.21	0.45	-2.34007	5.74978e-05	0.000409593	ASP1	XP_031117583.1	aspartic proteinase Asp1 [Ipomoea triloba]	GO:0004190	aspartic-type endopeptidase activity	-	-	-	-	-	-	-	sp|Q0IU52|ASP1_ORYSJ	Aspartic proteinase Asp1 OS=Oryza sativa subsp. japonica OX=39947 GN=ASP1 PE=2 SV=1
g12838	1608	17.69	23.47	31.04	13.2	9	16.32	-1.35298	8.69603e-06	7.35158e-05	ASPG1	XP_031099083.1	protein ASPARTIC PROTEASE IN GUARD CELL 1 [Ipomoea triloba]	GO:0004190	aspartic-type endopeptidase activity	K22683	APF2	http://www.genome.jp/dbget-bin/www_bget?ko:K22683	-	-	-	-	sp|Q9LS40|ASPG1_ARATH	Protein ASPARTIC PROTEASE IN GUARD CELL 1 OS=Arabidopsis thaliana OX=3702 GN=ASPG1 PE=1 SV=1
g7869	1560	5.73	7.14	4.97	3.93	3.82	3.56	-1.09645	9.54955e-06	8.01241e-05	AT1	XP_031111823.1;XP_019179898.1	stemmadenine O-acetyltransferase-like [Ipomoea triloba];PREDICTED: vinorine synthase-like [Ipomoea nil]	-	-	K13065	E2.3.1.133,HCT	http://www.genome.jp/dbget-bin/www_bget?ko:K13065	Flavonoid biosynthesis;Phenylpropanoid biosynthesis;Stilbenoid, diarylheptanoid and gingerol biosynthesis	ko00941,ko00940,ko00945	-	-	sp|I3PLR4|AT1_PAPSO;sp|A0A2P1GIW7|SAT_CATRO;sp|Q9FI40|BAHD1_ARATH	(13S,14R)-1,13-dihydroxy-N-methylcanadine 13-O-acetyltransferase AT1 OS=Papaver somniferum OX=3469 GN=AT1 PE=1 SV=1;Stemmadenine O-acetyltransferase OS=Catharanthus roseus OX=4058 GN=SAT PE=1 SV=1;BAHD acyltransferase At5g47980 OS=Arabidopsis thaliana OX=3702 GN=BAHD1 PE=2 SV=1
g41897	2115	29.76	20.83	20.23	8.94	8.14	9.86	-1.81929	4.65709e-25	3.6716e-23	At1g01540	XP_019175208.1;XP_031118440.1	PREDICTED: probable serine/threonine-protein kinase At1g01540 [Ipomoea nil];subtilisin-like protease SBT3 [Ipomoea triloba]	GO:0046983;GO:0016021;GO:0004672;GO:0005634;GO:0005524	protein dimerization activity;integral component of membrane;protein kinase activity;nucleus;ATP binding	-	-	-	-	-	-	-	sp|Q3EDL4|Y1154_ARATH	Probable serine/threonine-protein kinase At1g01540 OS=Arabidopsis thaliana OX=3702 GN=At1g01540 PE=1 SV=2
g9344	2117	23.91	13.1	10.89	3.73	3.94	4.36	-2.38305	5.78715e-20	2.94461e-18	At1g01540	XP_031113541.1	probable serine/threonine-protein kinase At1g01540 [Ipomoea triloba]	GO:0005524;GO:0004672;GO:0016021	ATP binding;protein kinase activity;integral component of membrane	-	-	-	-	-	-	-	sp|Q3EDL4|Y1154_ARATH	Probable serine/threonine-protein kinase At1g01540 OS=Arabidopsis thaliana OX=3702 GN=At1g01540 PE=1 SV=2
g34004	2403	11.08	9.45	9.27	6.3	5.2	7.55	-1.04647	9.51734e-08	1.1482e-06	At1g01540	XP_031130552.1;XP_031130555.1	uncharacterized protein LOC116032220 isoform X1 [Ipomoea triloba];uncharacterized protein LOC116032220 isoform X2 [Ipomoea triloba]	GO:0006468;GO:0005886;GO:0016021;GO:0005524;GO:0004672	protein phosphorylation;plasma membrane;integral component of membrane;ATP binding;protein kinase activity	-	-	-	-	-	-	-	sp|Q3EDL4|Y1154_ARATH;sp|Q8H1D6|RBK1_ARATH	Probable serine/threonine-protein kinase At1g01540 OS=Arabidopsis thaliana OX=3702 GN=At1g01540 PE=1 SV=2;Receptor-like cytosolic serine/threonine-protein kinase RBK1 OS=Arabidopsis thaliana OX=3702 GN=RBK1 PE=1 SV=1
g48338	3136	5.12	3.8	3.62	2.81	1.65	1.62	-1.46772	3.37836e-09	5.12991e-08	At1g06840	XP_031122337.1;XP_031122339.1	probable LRR receptor-like serine/threonine-protein kinase At1g06840 isoform X1 [Ipomoea triloba];probable LRR receptor-like serine/threonine-protein kinase At1g06840 isoform X3 [Ipomoea triloba]	GO:0005524;GO:0005886;GO:0106311;GO:0004713;GO:0016021;GO:0004674;GO:0004672;GO:0106310	ATP binding;plasma membrane;protein serine/threonine kinase activity;protein tyrosine kinase activity;integral component of membrane;protein serine/threonine kinase activity;protein kinase activity;protein serine kinase activity	-	-	-	-	-	-	-	sp|C0LGD7|Y1684_ARATH	Probable LRR receptor-like serine/threonine-protein kinase At1g06840 OS=Arabidopsis thaliana OX=3702 GN=At1g06840 PE=1 SV=2
g45980	3003	4.31	3.52	4.97	1.82	1.65	1.45	-1.81865	1.17899e-14	3.52603e-13	At1g07650	XP_031120718.1	probable leucine-rich repeat receptor-like serine/threonine-protein kinase At3g14840 isoform X1 [Ipomoea triloba]	-	-	-	-	-	-	-	-	-	sp|C0LGE0|Y1765_ARATH	Probable LRR receptor-like serine/threonine-protein kinase At1g07650 OS=Arabidopsis thaliana OX=3702 GN=At1g07650 PE=1 SV=1
g45992	3093	17.08	15.54	5.7	4.93	4.43	2.38	-2.11993	1.7666e-09	2.81517e-08	At1g07650	XP_031120708.1;XP_031120700.1	probable leucine-rich repeat receptor-like serine/threonine-protein kinase At3g14840 isoform X2 [Ipomoea triloba];probable leucine-rich repeat receptor-like serine/threonine-protein kinase At3g14840 isoform X1 [Ipomoea triloba]	-	-	-	-	-	-	-	-	-	sp|C0LGE0|Y1765_ARATH;sp|C0LGN2|Y3148_ARATH	Probable LRR receptor-like serine/threonine-protein kinase At1g07650 OS=Arabidopsis thaliana OX=3702 GN=At1g07650 PE=1 SV=1;Probable leucine-rich repeat receptor-like serine/threonine-protein kinase At3g14840 OS=Arabidopsis thaliana OX=3702 GN=LRR-RLK PE=1 SV=1
g47771	1047	0.54	2.25	3.07	0.13	0.07	0.13	-4.64036	9.12483e-07	9.30973e-06	At1g08160	XP_031123107.1	NDR1/HIN1-like protein 10 [Ipomoea triloba]	GO:0046658;GO:0016021;GO:0009506	anchored component of plasma membrane;integral component of membrane;plasmodesma	-	-	-	-	-	-	-	sp|Q8VZ13|Y1816_ARATH	Uncharacterized protein At1g08160 OS=Arabidopsis thaliana OX=3702 GN=At1g08160 PE=2 SV=1
g35727	1951	155.42	115.61	91.5	16.65	14.9	20.14	-3.21405	6.03808e-59	2.38801e-56	At1g09160	XP_031130765.1;XP_019158627.1	probable protein phosphatase 2C 5 [Ipomoea triloba];PREDICTED: probable protein phosphatase 2C 5 [Ipomoea nil]	GO:0016791	phosphatase activity	-	-	-	-	-	-	-	sp|O80492|P2C05_ARATH	Probable protein phosphatase 2C 5 OS=Arabidopsis thaliana OX=3702 GN=At1g09160 PE=2 SV=1
g19317	1164	26.97	24.64	17.39	3.72	3.63	4.84	-3.00227	6.61293e-37	1.04235e-34	At1g09380	XP_031102256.1	WAT1-related protein At1g09380-like [Ipomoea triloba]	GO:0005886;GO:0016021;GO:0022857	plasma membrane;integral component of membrane;transmembrane transporter activity	-	-	-	-	-	-	-	sp|Q8GXB4|WTR2_ARATH	WAT1-related protein At1g09380 OS=Arabidopsis thaliana OX=3702 GN=At1g09380 PE=2 SV=1
g23219	1546	11.59	11.53	6.96	1.8	1.55	2.61	-2.76366	3.6582e-20	1.90366e-18	At1g09380	XP_031102256.1	WAT1-related protein At1g09380-like [Ipomoea triloba]	GO:0005886;GO:0022857;GO:0016021	plasma membrane;transmembrane transporter activity;integral component of membrane	-	-	-	-	-	-	-	sp|Q8GXB4|WTR2_ARATH	WAT1-related protein At1g09380 OS=Arabidopsis thaliana OX=3702 GN=At1g09380 PE=2 SV=1
g23214	1292	11.15	14.62	14.18	5.58	6.63	7.16	-1.48926	1.85844e-09	2.94965e-08	At1g09390	XP_031102301.1	GDSL esterase/lipase At1g09390 [Ipomoea triloba]	GO:0016788;GO:0016787	hydrolase activity, acting on ester bonds;hydrolase activity	-	-	-	-	-	-	-	sp|O80522|GDL2_ARATH	GDSL esterase/lipase At1g09390 OS=Arabidopsis thaliana OX=3702 GN=At1g09390 PE=2 SV=1
g23138	1074	1.95	2.8	1.83	0.67	1.41	1.33	-1.477	0.000997218	0.00523822	At1g09390	XP_031102301.1	GDSL esterase/lipase At1g09390 [Ipomoea triloba]	GO:0016788	hydrolase activity, acting on ester bonds	-	-	-	-	-	-	-	sp|O80522|GDL2_ARATH	GDSL esterase/lipase At1g09390 OS=Arabidopsis thaliana OX=3702 GN=At1g09390 PE=2 SV=1
g34462	2905	10.32	7.68	8.33	1.3	1.57	1.28	-3.09449	8.02411e-56	2.62467e-53	At1g11410	XP_031131994.1	uncharacterized protein LOC116033388 [Ipomoea triloba]	GO:0005524;GO:0106311;GO:0046777;GO:0005886;GO:0048544;GO:0006468;GO:0004674;GO:0106310;GO:0030246;GO:0016021	ATP binding;protein serine/threonine kinase activity;protein autophosphorylation;plasma membrane;recognition of pollen;protein phosphorylation;protein serine/threonine kinase activity;protein serine kinase activity;carbohydrate binding;integral component of membrane	-	-	-	-	-	-	-	sp|Q9LPZ3|Y1141_ARATH	G-type lectin S-receptor-like serine/threonine-protein kinase At1g11410 OS=Arabidopsis thaliana OX=3702 GN=At1g11410 PE=3 SV=3
g34455	2832	12.4	11.53	11.92	9.58	5.76	6.31	-1.16558	3.04543e-08	3.96435e-07	At1g11410	XP_031131002.1	G-type lectin S-receptor-like serine/threonine-protein kinase RKS1 [Ipomoea triloba]	GO:0048544;GO:0106310;GO:0106311;GO:0005524	recognition of pollen;protein serine kinase activity;protein serine/threonine kinase activity;ATP binding	-	-	-	-	-	-	-	sp|Q9LPZ3|Y1141_ARATH;sp|Q9ZT07|RKS1_ARATH	G-type lectin S-receptor-like serine/threonine-protein kinase At1g11410 OS=Arabidopsis thaliana OX=3702 GN=At1g11410 PE=3 SV=3;G-type lectin S-receptor-like serine/threonine-protein kinase RKS1 OS=Arabidopsis thaliana OX=3702 GN=RKS1 PE=3 SV=3
g61897	1171	8.91	6.32	9.15	3.22	2.4	1.92	-1.93218	2.33423e-11	4.72757e-10	At1g12290	XP_031118797.1	probable disease resistance protein At4g27220 isoform X2 [Ipomoea triloba]	-	-	K13459	RPS2	http://www.genome.jp/dbget-bin/www_bget?ko:K13459	Plant-pathogen interaction	ko04626	-	-	sp|P60839|DRL2_ARATH;sp|Q9T048|DRL27_ARATH;sp|O23530|SNC1_ARATH	Probable disease resistance protein At1g12290 OS=Arabidopsis thaliana OX=3702 GN=At1g12290 PE=3 SV=1;Disease resistance protein At4g27190 OS=Arabidopsis thaliana OX=3702 GN=At4g27190 PE=2 SV=1;Protein SUPPRESSOR OF npr1-1, CONSTITUTIVE 1 OS=Arabidopsis thaliana OX=3702 GN=SNC1 PE=1 SV=5
g61886	1757	0.69	0.44	0.78	0.14	0.19	0.32	-1.99507	0.00225324	0.0107166	At1g12290	XP_031118797.1	probable disease resistance protein At4g27220 isoform X2 [Ipomoea triloba]	GO:0043531;GO:0009536	ADP binding;plastid	K13459	RPS2	http://www.genome.jp/dbget-bin/www_bget?ko:K13459	Plant-pathogen interaction	ko04626	-	-	sp|P60839|DRL2_ARATH	Probable disease resistance protein At1g12290 OS=Arabidopsis thaliana OX=3702 GN=At1g12290 PE=3 SV=1
g39404	3128	7.72	4.14	6.05	3.02	2.11	2.71	-1.6108	3.34684e-11	6.64239e-10	At1g12460	XP_031125539.1	probable LRR receptor-like serine/threonine-protein kinase At1g12460 isoform X1 [Ipomoea triloba]	GO:0016021;GO:0016020;GO:0004672;GO:0005524;GO:0033612	integral component of membrane;membrane;protein kinase activity;ATP binding;receptor serine/threonine kinase binding	-	-	-	-	-	-	-	sp|C0LGE4|Y1124_ARATH	Probable LRR receptor-like serine/threonine-protein kinase At1g12460 OS=Arabidopsis thaliana OX=3702 GN=At1g12460 PE=1 SV=1
g38213	3558	1.52	1.57	1.44	0.94	0.81	0.88	-1.21493	2.8778e-06	2.69296e-05	At1g12460	OMO97334.1	hypothetical protein CCACVL1_04599 [Corchorus capsularis]	GO:0016021;GO:0004672;GO:0016020;GO:0005524	integral component of membrane;protein kinase activity;membrane;ATP binding	-	-	-	-	-	-	-	sp|C0LGE4|Y1124_ARATH	Probable LRR receptor-like serine/threonine-protein kinase At1g12460 OS=Arabidopsis thaliana OX=3702 GN=At1g12460 PE=1 SV=1
g38211	3484	9.05	8.12	9.06	2.08	1.81	2.15	-2.55153	9.97505e-46	2.33309e-43	At1g12500	XP_031108378.1	uncharacterized protein LOC116012842 [Ipomoea triloba]	GO:0015297;GO:0016021;GO:0005794	antiporter activity;integral component of membrane;Golgi apparatus	-	-	-	-	-	-	-	sp|Q9LDH3|PT112_ARATH	Probable sugar phosphate/phosphate translocator At1g12500 OS=Arabidopsis thaliana OX=3702 GN=At1g12500 PE=1 SV=1
g47364	2910	6.09	5.19	7.66	3	2.52	3.22	-1.55372	6.71574e-11	1.28029e-09	At1g13860	XP_031122211.1;VFQ95282.1	probable methyltransferase PMT5 [Ipomoea triloba];unnamed protein product [Cuscuta campestris]	GO:0032259;GO:0005737;GO:0008168;GO:0016021	methylation;cytoplasm;methyltransferase activity;integral component of membrane	K23870	QUA2,TSD2	http://www.genome.jp/dbget-bin/www_bget?ko:K23870	-	-	-	-	sp|Q8GYW9|PMT4_ARATH;sp|Q3EC77|PMT5_ARATH	Probable methyltransferase PMT4 OS=Arabidopsis thaliana OX=3702 GN=At1g13860 PE=2 SV=2;Probable methyltransferase PMT5 OS=Arabidopsis thaliana OX=3702 GN=At2g03480 PE=2 SV=2
g30068	475	9.63	5.89	7.03	2.5	3.53	2.35	-2.29401	6.46959e-08	7.99809e-07	At1g14010	XP_031110035.1	transmembrane emp24 domain-containing protein p24delta9-like [Ipomoea triloba]	GO:0007030;GO:0016021;GO:0005783;GO:0006886;GO:0005793;GO:0006888;GO:0030134;GO:0005794	Golgi organization;integral component of membrane;endoplasmic reticulum;intracellular protein transport;endoplasmic reticulum-Golgi intermediate compartment;endoplasmic reticulum to Golgi vesicle-mediated transport;COPII-coated ER to Golgi transport vesicle;Golgi apparatus	K20352	TMED10,ERV25	http://www.genome.jp/dbget-bin/www_bget?ko:K20352	-	-	-	-	sp|Q8GYG1|P24D7_ARATH;sp|Q9LQY3|P24D9_ARATH	Transmembrane emp24 domain-containing protein p24delta7 OS=Arabidopsis thaliana OX=3702 GN=At1g14010 PE=2 SV=1;Transmembrane emp24 domain-containing protein p24delta9 OS=Arabidopsis thaliana OX=3702 GN=At1g26690 PE=2 SV=1
g12172	1936	19.82	13.6	15.56	9.31	8.21	8.79	-1.34249	4.01924e-15	1.27537e-13	At1g14390	XP_031100447.1	probable LRR receptor-like serine/threonine-protein kinase At1g14390 [Ipomoea triloba]	GO:0046777;GO:0005524;GO:0004672;GO:0009506;GO:0005886;GO:0016021	protein autophosphorylation;ATP binding;protein kinase activity;plasmodesma;plasma membrane;integral component of membrane	-	-	-	-	-	-	-	sp|Q9M9S4|Y1143_ARATH	Probable LRR receptor-like serine/threonine-protein kinase At1g14390 OS=Arabidopsis thaliana OX=3702 GN=At1g14390 PE=1 SV=1
g12174	980	7.57	5.79	6.78	3.98	2.83	2.26	-1.5763	1.52171e-07	1.77243e-06	At1g14390	XP_031100447.1	probable LRR receptor-like serine/threonine-protein kinase At1g14390 [Ipomoea triloba]	GO:0004672;GO:0046777;GO:0005524;GO:0016021;GO:0005886;GO:0009506	protein kinase activity;protein autophosphorylation;ATP binding;integral component of membrane;plasma membrane;plasmodesma	-	-	-	-	-	-	-	sp|Q9M9S4|Y1143_ARATH	Probable LRR receptor-like serine/threonine-protein kinase At1g14390 OS=Arabidopsis thaliana OX=3702 GN=At1g14390 PE=1 SV=1
g54209	1497	33.59	33.34	26.53	18.18	16.05	13.76	-1.40041	2.04554e-16	7.40343e-15	At1g15680	XP_031106591.1;XP_031106590.1	putative F-box/kelch-repeat protein At1g15680 isoform X2 [Ipomoea triloba];putative F-box/kelch-repeat protein At1g15680 isoform X1 [Ipomoea triloba]	-	-	-	-	-	-	-	-	-	sp|Q9LMR4|FBK4_ARATH	Putative F-box/kelch-repeat protein At1g15680 OS=Arabidopsis thaliana OX=3702 GN=At1g15680 PE=4 SV=1
g59373	1921	18.91	17.41	20.9	8.92	5.46	10.39	-1.63466	1.16147e-10	2.14742e-09	At1g16860	XP_031125891.1;XP_019171472.1	uncharacterized membrane protein At1g16860 isoform X1 [Ipomoea triloba];PREDICTED: uncharacterized membrane protein At1g16860 isoform X2 [Ipomoea nil]	GO:0016021	integral component of membrane	-	-	-	-	-	-	-	sp|Q9FZ45|Y1686_ARATH	Uncharacterized membrane protein At1g16860 OS=Arabidopsis thaliana OX=3702 GN=At1g16860 PE=1 SV=1
g55102	2162	1.51	1.43	1.63	0.81	0.51	1.08	-1.39364	0.000199085	0.00125503	At1g16860	XP_031106643.1	uncharacterized membrane protein At1g16860 [Ipomoea triloba]	GO:0016021	integral component of membrane	-	-	-	-	-	-	-	sp|Q9FZ45|Y1686_ARATH	Uncharacterized membrane protein At1g16860 OS=Arabidopsis thaliana OX=3702 GN=At1g16860 PE=1 SV=1
g43392	3212	0.81	0.65	1.06	0.49	0.29	0.31	-1.64266	7.90196e-05	0.00054471	At1g17230	XP_031112747.1	leucine-rich repeat receptor-like serine/threonine-protein kinase At1g17230 [Ipomoea triloba]	GO:0016021;GO:0004672;GO:0005886;GO:0005524	integral component of membrane;protein kinase activity;plasma membrane;ATP binding	-	-	-	-	-	-	-	sp|Q9SHI2|Y1723_ARATH	Leucine-rich repeat receptor-like serine/threonine-protein kinase At1g17230 OS=Arabidopsis thaliana OX=3702 GN=At1g17230 PE=1 SV=2
g55240	1067	29.79	123.92	324.04	25.18	28.86	22.63	-3.13231	0.000616178	0.00343229	At1g17710	XP_031104549.1	inorganic pyrophosphatase 2-like [Ipomoea triloba]	GO:0046872;GO:0016791	metal ion binding;phosphatase activity	K13248	PHOSPHO2	http://www.genome.jp/dbget-bin/www_bget?ko:K13248	Vitamin B6 metabolism	ko00750	-	-	sp|Q9FZ62|PPSP2_ARATH	Inorganic pyrophosphatase 2 OS=Arabidopsis thaliana OX=3702 GN=At1g17710 PE=2 SV=1
g31625	1158	4.26	2.9	6.2	2.98	2.28	2.63	-1.19003	0.00126606	0.00646916	At1g18250	XP_031091319.1	thaumatin-like protein [Ipomoea triloba]	GO:0005576;GO:0006952	extracellular region;defense response	-	-	-	-	-	-	-	sp|P50699|TLPH_ARATH	Thaumatin-like protein OS=Arabidopsis thaliana OX=3702 GN=At1g18250 PE=2 SV=2
g60539	1951	4.81	4.03	5.42	2.41	1.37	2.09	-1.68313	6.83062e-11	1.30065e-09	At1g19940	XP_031119486.1	endoglucanase 2-like [Ipomoea triloba]	GO:0008810;GO:0016021;GO:0030245	cellulase activity;integral component of membrane;cellulose catabolic process	-	-	-	-	-	-	-	sp|Q9FXI9|GUN2_ARATH	Endoglucanase 2 OS=Arabidopsis thaliana OX=3702 GN=At1g19940 PE=2 SV=1
g12381	1630	0.28	0.77	0.29	0	0	0.15	-3.47527	0.00488538	0.0209516	At1g25530	XP_031101099.1	lysine histidine transporter-like 6 [Ipomoea triloba]	GO:0006865;GO:0005886;GO:0016021	amino acid transport;plasma membrane;integral component of membrane	-	-	-	-	-	-	-	sp|Q9C6M2|LHTL6_ARATH	Lysine histidine transporter-like 6 OS=Arabidopsis thaliana OX=3702 GN=At1g25530 PE=2 SV=1
g12421	1583	0.58	0.34	0.55	0	0.25	0	-2.93781	0.00932685	0.0363287	At1g25530	XP_031101099.1	lysine histidine transporter-like 6 [Ipomoea triloba]	GO:0016021;GO:0005886;GO:0006865	integral component of membrane;plasma membrane;amino acid transport	-	-	-	-	-	-	-	sp|Q9C6M2|LHTL6_ARATH	Lysine histidine transporter-like 6 OS=Arabidopsis thaliana OX=3702 GN=At1g25530 PE=2 SV=1
g32646	779	8.36	6.84	4.2	1.69	2.58	1.31	-2.37056	1.25723e-08	1.74242e-07	At1g28570	XP_019157410.1;XP_031130657.1	PREDICTED: GDSL esterase/lipase At1g28580-like [Ipomoea nil];GDSL esterase/lipase At1g28580-like [Ipomoea triloba]	-	-	-	-	-	-	-	-	-	sp|Q9FXJ1|GDL6_ARATH	GDSL esterase/lipase At1g28570 OS=Arabidopsis thaliana OX=3702 GN=At1g28570 PE=3 SV=1
g32488	1010	40.8	24.35	11.52	13.25	11.14	10.87	-1.48561	2.08714e-05	0.000163278	At1g28580	XP_031130657.1	GDSL esterase/lipase At1g28580-like [Ipomoea triloba]	-	-	-	-	-	-	-	-	-	sp|Q9FXJ2|GDL7_ARATH	GDSL esterase/lipase At1g28580 OS=Arabidopsis thaliana OX=3702 GN=At1g28580 PE=2 SV=1
g59099	1200	71.08	51.13	25.1	10	8.11	9.17	-2.88207	3.88647e-22	2.42927e-20	At1g28590	XP_031126025.1	GDSL esterase/lipase At1g28590-like [Ipomoea triloba]	GO:0016788	hydrolase activity, acting on ester bonds	-	-	-	-	-	-	-	sp|Q8RXT9|GDL8_ARATH	GDSL esterase/lipase At1g28590 OS=Arabidopsis thaliana OX=3702 GN=At1g28590 PE=2 SV=2
g59108	1457	5.38	3.25	12.95	0.73	0.36	0.57	-4.16937	6.0525e-15	1.87408e-13	At1g28590	XP_031126689.1	GDSL esterase/lipase At1g28590-like [Ipomoea triloba]	GO:0006629;GO:0016298	lipid metabolic process;lipase activity	-	-	-	-	-	-	-	sp|Q8RXT9|GDL8_ARATH	GDSL esterase/lipase At1g28590 OS=Arabidopsis thaliana OX=3702 GN=At1g28590 PE=2 SV=2
g34583	1431	10.48	7.16	11.91	4.39	3.77	5.47	-1.55035	2.05773e-08	2.7519e-07	At1g28590	QOH99319.1	ICS [Ipomoea batatas]	GO:0006629;GO:0016298	lipid metabolic process;lipase activity	-	-	-	-	-	-	-	sp|Q8RXT9|GDL8_ARATH	GDSL esterase/lipase At1g28590 OS=Arabidopsis thaliana OX=3702 GN=At1g28590 PE=2 SV=2
g59100	1677	1.16	1.55	0.74	0.14	0.18	0.19	-3.27977	1.43287e-07	1.67569e-06	At1g28590	XP_031126023.1	GDSL esterase/lipase At1g28590-like isoform X1 [Ipomoea triloba]	GO:0016788	hydrolase activity, acting on ester bonds	-	-	-	-	-	-	-	sp|Q8RXT9|GDL8_ARATH	GDSL esterase/lipase At1g28590 OS=Arabidopsis thaliana OX=3702 GN=At1g28590 PE=2 SV=2
g59107	1458	2.8	2.93	5.57	2.96	1.31	3.08	-1.07288	0.0133869	0.0492543	At1g28590	XP_031126299.1	GDSL esterase/lipase At1g28590-like [Ipomoea triloba]	GO:0016298;GO:0006629	lipase activity;lipid metabolic process	-	-	-	-	-	-	-	sp|Q8RXT9|GDL8_ARATH	GDSL esterase/lipase At1g28590 OS=Arabidopsis thaliana OX=3702 GN=At1g28590 PE=2 SV=2
g37717	1438	2.85	2.76	4.54	0.09	0	0	-7.41415	1.31811e-11	2.7582e-10	At1g28600	XP_031130659.1	GDSL esterase/lipase At1g28600-like [Ipomoea triloba]	-	-	-	-	-	-	-	-	-	sp|Q94F40|GDL9_ARATH;sp|Q3ZFI4|SCE3_BRANA	GDSL esterase/lipase At1g28600 OS=Arabidopsis thaliana OX=3702 GN=At1g28600 PE=2 SV=1;Sinapine esterase OS=Brassica napus OX=3708 PE=1 SV=1
g5829	1367	3.46	2.48	3	1.37	1.21	0.81	-1.83734	1.36907e-07	1.60929e-06	At1g28600	XP_031132227.1	GDSL esterase/lipase At1g28580-like [Ipomoea triloba]	-	-	-	-	-	-	-	-	-	sp|Q94F40|GDL9_ARATH	GDSL esterase/lipase At1g28600 OS=Arabidopsis thaliana OX=3702 GN=At1g28600 PE=2 SV=1
g59119	974	26.52	18.12	8.52	6.6	6.55	11.3	-1.23774	0.000138087	0.000902407	At1g28600	XP_031127106.1;XP_019162608.1;XP_031129150.1;XP_031127104.1	GDSL esterase/lipase At1g28590-like isoform X3 [Ipomoea triloba];PREDICTED: GDSL esterase/lipase At1g31550-like [Ipomoea nil];GDSL esterase/lipase At1g31550-like [Ipomoea triloba];GDSL esterase/lipase At1g28590-like isoform X1 [Ipomoea triloba]	-	-	-	-	-	-	-	-	-	sp|Q94F40|GDL9_ARATH;sp|Q9C857|GDL16_ARATH;sp|Q3ZFI4|SCE3_BRANA;sp|Q8RXT9|GDL8_ARATH;sp|Q9FXJ2|GDL7_ARATH	GDSL esterase/lipase At1g28600 OS=Arabidopsis thaliana OX=3702 GN=At1g28600 PE=2 SV=1;GDSL esterase/lipase At1g31550 OS=Arabidopsis thaliana OX=3702 GN=At1g31550 PE=2 SV=1;Sinapine esterase OS=Brassica napus OX=3708 PE=1 SV=1;GDSL esterase/lipase At1g28590 OS=Arabidopsis thaliana OX=3702 GN=At1g28590 PE=2 SV=2;GDSL esterase/lipase At1g28580 OS=Arabidopsis thaliana OX=3702 GN=At1g28580 PE=2 SV=1
g59101	1219	5.76	3.87	4.06	3.46	3.81	2.25	-1.03809	0.000693796	0.00380185	At1g28650	XP_031126027.1	GDSL esterase/lipase At1g28570-like [Ipomoea triloba]	GO:0016788	hydrolase activity, acting on ester bonds	-	-	-	-	-	-	-	sp|Q3E7I6|GDL11_ARATH;sp|Q8RXT9|GDL8_ARATH	GDSL esterase/lipase At1g28650 OS=Arabidopsis thaliana OX=3702 GN=At1g28650 PE=2 SV=1;GDSL esterase/lipase At1g28590 OS=Arabidopsis thaliana OX=3702 GN=At1g28590 PE=2 SV=2
g20460	1356	4.27	2.75	1.92	0.59	0.54	0.14	-3.20956	2.12789e-10	3.80641e-09	At1g28695	XP_031096163.1	uncharacterized protein At1g28695-like isoform X1 [Ipomoea triloba]	GO:0016021;GO:0016757;GO:0000139;GO:0071555	integral component of membrane;glycosyltransferase activity;Golgi membrane;cell wall organization	-	-	-	-	-	-	-	sp|Q3E6Y3|Y1869_ARATH	Uncharacterized protein At1g28695 OS=Arabidopsis thaliana OX=3702 GN=At1g28695 PE=2 SV=1
g45966	1507	4.4	5.57	5.28	2.99	2.13	2.66	-1.41155	4.30568e-07	4.65956e-06	At1g29670	XP_031117565.1	GDSL esterase/lipase At1g29670-like [Ipomoea triloba]	GO:0016788	hydrolase activity, acting on ester bonds	-	-	-	-	-	-	-	sp|Q9C7N4|GDL15_ARATH	GDSL esterase/lipase At1g29670 OS=Arabidopsis thaliana OX=3702 GN=At1g29670 PE=2 SV=1
g34942	1665	8.51	10.19	11.59	3.76	2.95	2.45	-2.1754	8.34805e-17	3.14981e-15	At1g30760	XP_019169871.1	PREDICTED: berberine bridge enzyme-like 13 [Ipomoea nil]	GO:0016491;GO:0071949	oxidoreductase activity;FAD binding	K22395	K22395	http://www.genome.jp/dbget-bin/www_bget?ko:K22395	Phenylpropanoid biosynthesis	ko00940	-	-	sp|Q93ZA3|BBE13_ARATH	Berberine bridge enzyme-like 13 OS=Arabidopsis thaliana OX=3702 GN=At1g30760 PE=1 SV=1
g34943	1846	2.62	3.08	2.76	1.1	1.3	1.04	-1.73229	1.45204e-08	1.99021e-07	At1g30760	XP_031131615.1	berberine bridge enzyme-like 13 [Ipomoea triloba]	GO:0016491;GO:0071949	oxidoreductase activity;FAD binding	K22395	K22395	http://www.genome.jp/dbget-bin/www_bget?ko:K22395	Phenylpropanoid biosynthesis	ko00940	-	-	sp|Q93ZA3|BBE13_ARATH	Berberine bridge enzyme-like 13 OS=Arabidopsis thaliana OX=3702 GN=At1g30760 PE=1 SV=1
g42828	1652	1.49	1.46	1.41	0.96	0.7	1.02	-1.1243	0.0031321	0.0142709	At1g31830	XP_031116811.1	probable polyamine transporter At1g31830 [Ipomoea triloba]	GO:0016021;GO:0022857;GO:0005886	integral component of membrane;transmembrane transporter activity;plasma membrane	-	-	-	-	-	KOG1287	Amino acid transporters	sp|Q9C6S5|PHSB_ARATH	Probable polyamine transporter At1g31830 OS=Arabidopsis thaliana OX=3702 GN=At1g31830 PE=2 SV=1
g38389	2916	5.93	4.37	5.19	3.47	2.7	3.79	-1.05504	5.72421e-07	6.04872e-06	At1g32090	XP_031125056.1	CSC1-like protein At1g32090 [Ipomoea triloba]	GO:0005886;GO:0005227;GO:0006811;GO:0016021	plasma membrane;calcium activated cation channel activity;ion transport;integral component of membrane	K21989	TMEM63,CSC1	http://www.genome.jp/dbget-bin/www_bget?ko:K21989	-	-	-	-	sp|Q9FVQ5|CSCL1_ARATH	CSC1-like protein At1g32090 OS=Arabidopsis thaliana OX=3702 GN=At1g32090 PE=1 SV=1
g19281	1748	11.91	8.78	11.61	4.01	2.33	2.84	-2.2425	5.70556e-20	2.90649e-18	At1g32860	XP_031096303.1	glucan endo-1,3-beta-glucosidase 11-like [Ipomoea triloba]	GO:0046658;GO:0004553;GO:0005975;GO:0006952	anchored component of plasma membrane;hydrolase activity, hydrolyzing O-glycosyl compounds;carbohydrate metabolic process;defense response	-	-	-	-	-	-	-	sp|Q8L868|E1311_ARATH	Glucan endo-1,3-beta-glucosidase 11 OS=Arabidopsis thaliana OX=3702 GN=At1g32860 PE=2 SV=1
g19339	1671	14.9	10.86	14.41	4.74	2.86	5.42	-2.06921	2.76831e-15	8.90772e-14	At1g32860	XP_031096303.1	glucan endo-1,3-beta-glucosidase 11-like [Ipomoea triloba]	GO:0046658;GO:0004553;GO:0005975;GO:0006952	anchored component of plasma membrane;hydrolase activity, hydrolyzing O-glycosyl compounds;carbohydrate metabolic process;defense response	-	-	-	-	-	-	-	sp|Q8L868|E1311_ARATH	Glucan endo-1,3-beta-glucosidase 11 OS=Arabidopsis thaliana OX=3702 GN=At1g32860 PE=2 SV=1
g35022	1611	9.97	8.36	14.09	5.64	6.16	5.62	-1.3302	3.15887e-07	3.49234e-06	At1g32860	XP_031131149.1	glucan endo-1,3-beta-glucosidase 11-like [Ipomoea triloba]	GO:0006952;GO:0005975;GO:0004553;GO:0046658	defense response;carbohydrate metabolic process;hydrolase activity, hydrolyzing O-glycosyl compounds;anchored component of plasma membrane	-	-	-	-	-	-	-	sp|Q8L868|E1311_ARATH	Glucan endo-1,3-beta-glucosidase 11 OS=Arabidopsis thaliana OX=3702 GN=At1g32860 PE=2 SV=1
g50586	1469	1.89	5.61	8.66	0.08	0.13	0.31	-5.43055	1.86835e-15	6.11594e-14	At1g33340	XP_031122629.1	putative clathrin assembly protein At1g33340 isoform X1 [Ipomoea triloba]	GO:0032050;GO:0030136;GO:0005794;GO:0048268;GO:0006900;GO:0072583;GO:0005905;GO:0005545;GO:0005546;GO:0000149	clathrin heavy chain binding;clathrin-coated vesicle;Golgi apparatus;clathrin coat assembly;vesicle budding from membrane;clathrin-dependent endocytosis;clathrin-coated pit;1-phosphatidylinositol binding;phosphatidylinositol-4,5-bisphosphate binding;SNARE binding	-	-	-	-	-	-	-	sp|Q9C502|CAP11_ARATH	Putative clathrin assembly protein At1g33340 OS=Arabidopsis thaliana OX=3702 GN=At1g33340 PE=1 SV=1
g11768	1469	0.04	0.39	0.7	0.12	0	0.09	-3.09912	0.0131974	0.0486682	At1g33811	XP_031100985.1	GDSL esterase/lipase At1g33811 [Ipomoea triloba]	GO:0016788	hydrolase activity, acting on ester bonds	-	-	-	-	-	-	-	sp|Q8L5Z1|GDL17_ARATH	GDSL esterase/lipase At1g33811 OS=Arabidopsis thaliana OX=3702 GN=At1g33811 PE=2 SV=1
g16664	2706	5.89	4.5	4.87	2.98	3.03	2.58	-1.25125	2.23878e-11	4.54696e-10	At1g34300	XP_031094536.1	G-type lectin S-receptor-like serine/threonine-protein kinase At1g34300 [Ipomoea triloba]	GO:0048544;GO:0106310;GO:0016021;GO:0030246;GO:0106311;GO:0005524	recognition of pollen;protein serine kinase activity;integral component of membrane;carbohydrate binding;protein serine/threonine kinase activity;ATP binding	-	-	-	-	-	-	-	sp|Q9XID3|Y1343_ARATH	G-type lectin S-receptor-like serine/threonine-protein kinase At1g34300 OS=Arabidopsis thaliana OX=3702 GN=At1g34300 PE=1 SV=1
g16842	2616	3.2	1.67	1.8	1.56	1.32	1.48	-1.00753	0.000636285	0.00352938	At1g34300	XP_031094536.1	G-type lectin S-receptor-like serine/threonine-protein kinase At1g34300 [Ipomoea triloba]	GO:0030246;GO:0016021;GO:0106310;GO:0048544;GO:0005524;GO:0106311	carbohydrate binding;integral component of membrane;protein serine kinase activity;recognition of pollen;ATP binding;protein serine/threonine kinase activity	-	-	-	-	-	-	-	sp|Q9XID3|Y1343_ARATH	G-type lectin S-receptor-like serine/threonine-protein kinase At1g34300 OS=Arabidopsis thaliana OX=3702 GN=At1g34300 PE=1 SV=1
g49484	3924	3.47	0.54	0.94	0.85	0.45	0.78	-1.606	0.00353414	0.0158178	At1g35710	XP_031121469.1	probable leucine-rich repeat receptor-like protein kinase At1g35710 [Ipomoea triloba]	GO:0046777;GO:0005886;GO:0009755;GO:0005524;GO:0016021;GO:0004674;GO:0004672	protein autophosphorylation;plasma membrane;hormone-mediated signaling pathway;ATP binding;integral component of membrane;protein serine/threonine kinase activity;protein kinase activity	-	-	-	-	-	-	-	sp|Q9LP24|Y1571_ARATH;sp|Q8VZG8|MIK2_ARATH	Probable leucine-rich repeat receptor-like protein kinase At1g35710 OS=Arabidopsis thaliana OX=3702 GN=At1g35710 PE=1 SV=1;MDIS1-interacting receptor like kinase 2 OS=Arabidopsis thaliana OX=3702 GN=MIK2 PE=1 SV=3
g60416	1920	8.24	5.86	8.06	3.87	3.3	4.39	-1.35828	3.11949e-09	4.76678e-08	At1g47380	XP_031118065.1	probable protein phosphatase 2C 12 [Ipomoea triloba]	GO:0016791;GO:0005829	phosphatase activity;cytosol	-	-	-	-	-	-	-	sp|Q9FX08|P2C12_ARATH	Probable protein phosphatase 2C 12 OS=Arabidopsis thaliana OX=3702 GN=At1g47380 PE=2 SV=1
g41881	2766	15.47	3.73	9.69	3.35	2.39	2.94	-2.13824	2.4244e-08	3.20971e-07	At1g47380	XP_031118985.1	probable protein phosphatase 2C 12 [Ipomoea triloba]	GO:0016791;GO:0005829	phosphatase activity;cytosol	-	-	-	-	-	-	-	sp|Q9FX08|P2C12_ARATH	Probable protein phosphatase 2C 12 OS=Arabidopsis thaliana OX=3702 GN=At1g47380 PE=2 SV=1
g40874	2212	6.34	8.81	8.59	3.29	3.72	4.39	-1.43954	7.49711e-09	1.0782e-07	At1g48100	XP_031125375.1	polygalacturonase At1g48100 [Ipomoea triloba]	GO:0004650;GO:0005975;GO:0005618	polygalacturonase activity;carbohydrate metabolic process;cell wall	-	-	-	-	-	-	-	sp|Q949Z1|PGLR4_ARATH	Polygalacturonase At1g48100 OS=Arabidopsis thaliana OX=3702 GN=At1g48100 PE=2 SV=1
g10905	1601	22.92	16.3	19.21	8.34	7.5	7.61	-1.58513	7.35225e-20	3.71489e-18	At1g49730	XP_031100558.1;XP_019164161.1	probable receptor-like protein kinase At1g49730 [Ipomoea triloba];PREDICTED: probable receptor-like protein kinase At1g49730 isoform X2 [Ipomoea nil]	GO:0005886;GO:0004713;GO:0005524;GO:0004672;GO:0016020	plasma membrane;protein tyrosine kinase activity;ATP binding;protein kinase activity;membrane	-	-	-	-	-	-	-	sp|Q9FX99|Y1497_ARATH	Probable receptor-like protein kinase At1g49730 OS=Arabidopsis thaliana OX=3702 GN=At1g49730 PE=2 SV=1
g43246	2469	4.17	6.07	4.72	1.96	1.67	1.87	-1.88711	8.54588e-13	2.05176e-11	At1g49730	XP_031109769.1	probable receptor-like protein kinase At1g49730 isoform X2 [Ipomoea triloba]	GO:0016021;GO:0004672;GO:0006468;GO:0005886;GO:0005524	integral component of membrane;protein kinase activity;protein phosphorylation;plasma membrane;ATP binding	-	-	-	-	-	-	-	sp|Q9FX99|Y1497_ARATH	Probable receptor-like protein kinase At1g49730 OS=Arabidopsis thaliana OX=3702 GN=At1g49730 PE=2 SV=1
g11359	2331	1.33	2.24	3.79	0.96	0.34	0.77	-2.29565	4.14864e-06	3.76475e-05	At1g50460	XP_031099291.1	hexokinase-3-like [Ipomoea triloba]	GO:0005524;GO:0005739;GO:0004340;GO:0004396;GO:0001678;GO:0019158;GO:0008865;GO:0005829;GO:0005536;GO:0019318;GO:0006096;GO:0016021;GO:0051156	ATP binding;mitochondrion;glucokinase activity;hexokinase activity;cellular glucose homeostasis;mannokinase activity;fructokinase activity;cytosol;glucose binding;hexose metabolic process;glycolytic process;integral component of membrane;glucose 6-phosphate metabolic process	K00844	HK	http://www.genome.jp/dbget-bin/www_bget?ko:K00844	Neomycin, kanamycin and gentamicin biosynthesis;Amino sugar and nucleotide sugar metabolism;Fructose and mannose metabolism;Galactose metabolism;Glycolysis / Gluconeogenesis;Starch and sucrose metabolism	ko00524,ko00520,ko00051,ko00052,ko00010,ko00500	KOG1369	Hexokinase	sp|Q9LPS1|HXK3_ARATH	Hexokinase-3 OS=Arabidopsis thaliana OX=3702 GN=At1g50460 PE=1 SV=1
g61013	2681	16.5	10.57	14.12	11.45	10.83	5.36	-1.00499	0.000246585	0.00152097	At1g51880	XP_019196779.1;XP_019196778.1	PREDICTED: putative leucine-rich repeat receptor-like protein kinase At2g19210 isoform X2 [Ipomoea nil];PREDICTED: putative leucine-rich repeat receptor-like serine/threonine-protein kinase At2g19230 isoform X1 [Ipomoea nil]	GO:0004674;GO:0016021;GO:0005524	protein serine/threonine kinase activity;integral component of membrane;ATP binding	-	-	-	-	-	-	-	sp|Q9FZB1|Y5188_ARATH	Probable LRR receptor-like serine/threonine-protein kinase At1g51880 OS=Arabidopsis thaliana OX=3702 GN=At1g51880 PE=2 SV=1
g1579	1853	4	1.98	1.11	0.9	0.83	1.09	-1.87128	1.48076e-05	0.000119361	At1g51890	XP_031117192.1;XP_019154648.1	putative leucine-rich repeat receptor-like protein kinase At2g19210 isoform X2 [Ipomoea triloba];PREDICTED: probable LRR receptor-like protein kinase At1g51890 [Ipomoea nil]	GO:0005524;GO:0016021;GO:0004672	ATP binding;integral component of membrane;protein kinase activity	-	-	-	-	-	-	-	sp|C0LGG6|Y5189_ARATH	Probable LRR receptor-like protein kinase At1g51890 OS=Arabidopsis thaliana OX=3702 GN=At1g51890 PE=1 SV=2
g37609	849	24.83	20.05	17.37	11.7	11.17	10.22	-1.58001	7.80048e-17	2.95603e-15	At1g53420	XP_031130400.1;XP_019166767.1;XP_031130403.1;XP_031130399.1	probable LRR receptor-like serine/threonine-protein kinase At1g53430 isoform X6 [Ipomoea triloba];PREDICTED: probable LRR receptor-like serine/threonine-protein kinase At1g53430 [Ipomoea nil];probable LRR receptor-like serine/threonine-protein kinase At1g53430 isoform X9 [Ipomoea triloba];probable LRR receptor-like serine/threonine-protein kinase At1g53430 isoform X5 [Ipomoea triloba]	-	-	-	-	-	-	-	-	-	sp|C0LGG7|Y1534_ARATH;sp|C0LGG8|Y5343_ARATH	Probable LRR receptor-like serine/threonine-protein kinase At1g53420 OS=Arabidopsis thaliana OX=3702 GN=At1g53420 PE=2 SV=2;Probable LRR receptor-like serine/threonine-protein kinase At1g53430 OS=Arabidopsis thaliana OX=3702 GN=At1g53430 PE=1 SV=1
g45978	3042	10.94	10.46	7.27	4.8	4.66	3.36	-1.54999	9.30492e-13	2.22174e-11	At1g53430	XP_019190167.1;XP_031120564.1	PREDICTED: probable leucine-rich repeat receptor-like serine/threonine-protein kinase At3g14840 [Ipomoea nil];probable leucine-rich repeat receptor-like serine/threonine-protein kinase At3g14840 isoform X3 [Ipomoea triloba]	-	-	-	-	-	-	-	-	-	sp|C0LGG8|Y5343_ARATH;sp|C0LGE0|Y1765_ARATH;sp|C0LGN2|Y3148_ARATH	Probable LRR receptor-like serine/threonine-protein kinase At1g53430 OS=Arabidopsis thaliana OX=3702 GN=At1g53430 PE=1 SV=1;Probable LRR receptor-like serine/threonine-protein kinase At1g07650 OS=Arabidopsis thaliana OX=3702 GN=At1g07650 PE=1 SV=1;Probable leucine-rich repeat receptor-like serine/threonine-protein kinase At3g14840 OS=Arabidopsis thaliana OX=3702 GN=LRR-RLK PE=1 SV=1
g37607	3397	2.72	2.07	2.44	0.81	1.18	0.62	-1.91892	2.36252e-11	4.78041e-10	At1g53430	XP_031130393.1;XP_031130391.1;XP_019166767.1	probable LRR receptor-like serine/threonine-protein kinase At1g53430 isoform X1 [Ipomoea triloba];probable LRR receptor-like serine/threonine-protein kinase At1g53430 isoform X1 [Ipomoea triloba];PREDICTED: probable LRR receptor-like serine/threonine-protein kinase At1g53430 [Ipomoea nil]	-	-	-	-	-	-	-	-	-	sp|C0LGG8|Y5343_ARATH	Probable LRR receptor-like serine/threonine-protein kinase At1g53430 OS=Arabidopsis thaliana OX=3702 GN=At1g53430 PE=1 SV=1
g45982	2540	4.38	3.96	4.18	2.03	1.71	1.83	-1.48989	1.52937e-09	2.45875e-08	At1g53430	XP_031120669.1;XP_031120662.1	probable leucine-rich repeat receptor-like serine/threonine-protein kinase At3g14840 isoform X2 [Ipomoea triloba];probable leucine-rich repeat receptor-like serine/threonine-protein kinase At3g14840 isoform X1 [Ipomoea triloba]	GO:0005524;GO:0106311;GO:0106310;GO:0016021	ATP binding;protein serine/threonine kinase activity;protein serine kinase activity;integral component of membrane	-	-	-	-	-	-	-	sp|C0LGG8|Y5343_ARATH;sp|C0LGE0|Y1765_ARATH	Probable LRR receptor-like serine/threonine-protein kinase At1g53430 OS=Arabidopsis thaliana OX=3702 GN=At1g53430 PE=1 SV=1;Probable LRR receptor-like serine/threonine-protein kinase At1g07650 OS=Arabidopsis thaliana OX=3702 GN=At1g07650 PE=1 SV=1
g37608	2387	2.83	1.05	1.18	0.5	0.53	0.55	-2.07274	2.11297e-06	2.01673e-05	At1g53430	XP_031130391.1	probable LRR receptor-like serine/threonine-protein kinase At1g53430 isoform X1 [Ipomoea triloba]	-	-	-	-	-	-	-	-	-	sp|C0LGG8|Y5343_ARATH	Probable LRR receptor-like serine/threonine-protein kinase At1g53430 OS=Arabidopsis thaliana OX=3702 GN=At1g53430 PE=1 SV=1
g37610	963	3.19	5.06	7.84	1.24	1.89	2.68	-1.80396	1.99969e-06	1.91703e-05	At1g53440	XP_031130402.1;XP_031130403.1	probable LRR receptor-like serine/threonine-protein kinase At1g53430 isoform X8 [Ipomoea triloba];probable LRR receptor-like serine/threonine-protein kinase At1g53430 isoform X9 [Ipomoea triloba]	-	-	-	-	-	-	-	-	-	sp|C0LGG9|Y5344_ARATH	Probable LRR receptor-like serine/threonine-protein kinase At1g53440 OS=Arabidopsis thaliana OX=3702 GN=At1g53440 PE=2 SV=2
g54299	3564	1.52	0.98	1.07	0.82	0.61	0.69	-1.1643	8.63352e-05	0.000590833	At1g53440	XP_031106375.1	probable LRR receptor-like serine/threonine-protein kinase At1g53430 isoform X1 [Ipomoea triloba]	GO:0016021;GO:0106310;GO:0005524;GO:0106311	integral component of membrane;protein serine kinase activity;ATP binding;protein serine/threonine kinase activity	-	-	-	-	-	-	-	sp|C0LGG9|Y5344_ARATH	Probable LRR receptor-like serine/threonine-protein kinase At1g53440 OS=Arabidopsis thaliana OX=3702 GN=At1g53440 PE=2 SV=2
g61180	621	1300.5	885.93	720.08	497.63	531.09	558.02	-1.25648	8.15193e-12	1.74873e-10	At1g54290	XP_031119509.1	protein translation factor SUI1 homolog 2-like [Ipomoea triloba]	GO:0003743	translation initiation factor activity	K03113	EIF1,SUI1	http://www.genome.jp/dbget-bin/www_bget?ko:K03113	-	-	KOG1770	Translation initiation factor 1 (eIF-1/SUI1)	sp|Q94JV4|SUI12_ARATH	Protein translation factor SUI1 homolog 2 OS=Arabidopsis thaliana OX=3702 GN=At1g54290 PE=3 SV=1
g38094	2550	40.55	33.73	33.57	13.78	12.63	13.68	-1.84892	3.72556e-48	9.76365e-46	At1g54570	XP_031129972.1	acyltransferase-like protein At1g54570, chloroplastic [Ipomoea triloba]	GO:0016747	acyltransferase activity, transferring groups other than amino-acyl groups	-	-	-	-	-	-	-	sp|Q9ZVN2|Y1457_ARATH	Acyltransferase-like protein At1g54570, chloroplastic OS=Arabidopsis thaliana OX=3702 GN=At1g54570 PE=1 SV=1
g38075	2290	31.24	30.25	28.62	14.2	14.77	12.11	-1.59773	2.52159e-29	2.68871e-27	At1g54570	XP_031129972.1	acyltransferase-like protein At1g54570, chloroplastic [Ipomoea triloba]	GO:0016746;GO:0016747	acyltransferase activity;acyltransferase activity, transferring groups other than amino-acyl groups	-	-	-	-	-	-	-	sp|Q9ZVN2|Y1457_ARATH	Acyltransferase-like protein At1g54570, chloroplastic OS=Arabidopsis thaliana OX=3702 GN=At1g54570 PE=1 SV=1
g23801	2329	9.43	8.96	8.78	6.04	4.87	5.85	-1.12727	1.1242e-10	2.0847e-09	At1g54570	XP_031104063.1	acyltransferase-like protein At1g54570, chloroplastic [Ipomoea triloba]	GO:0016747	acyltransferase activity, transferring groups other than amino-acyl groups	-	-	-	-	-	-	-	sp|Q9ZVN2|Y1457_ARATH	Acyltransferase-like protein At1g54570, chloroplastic OS=Arabidopsis thaliana OX=3702 GN=At1g54570 PE=1 SV=1
g18381	1322	1.39	1.36	2.22	0.9	0.77	1.19	-1.21459	0.00885447	0.0347878	At1g54570	XP_019187111.1	PREDICTED: acyltransferase-like protein At1g54570, chloroplastic [Ipomoea nil]	GO:0016747	acyltransferase activity, transferring groups other than amino-acyl groups	-	-	-	-	-	-	-	sp|Q9ZVN2|Y1457_ARATH	Acyltransferase-like protein At1g54570, chloroplastic OS=Arabidopsis thaliana OX=3702 GN=At1g54570 PE=1 SV=1
g13731	937	12.8	23.39	47.84	18	17.48	11.83	-1.30351	0.00227521	0.0108051	At1g54690	XP_031097955.1	histone H2AX [Ipomoea triloba]	GO:0006342;GO:0003677;GO:0000786;GO:0005634;GO:0046982	heterochromatin assembly;DNA binding;nucleosome;nucleus;protein heterodimerization activity	K11251	H2A	http://www.genome.jp/dbget-bin/www_bget?ko:K11251	-	-	KOG1756	Histone 2A	sp|Q9S9K7|H2AXB_ARATH	Probable histone H2AXb OS=Arabidopsis thaliana OX=3702 GN=At1g54690 PE=1 SV=1
g11774	1149	3.46	3.32	5.19	1.74	1.34	1.65	-2.01397	1.0326e-08	1.4491e-07	At1g54790	XP_031100703.1	GDSL esterase/lipase At1g54790-like [Ipomoea triloba]	GO:0016788	hydrolase activity, acting on ester bonds	-	-	-	-	-	-	-	sp|Q3ECP6|GDL22_ARATH	GDSL esterase/lipase At1g54790 OS=Arabidopsis thaliana OX=3702 GN=At1g54790 PE=2 SV=1
g23586	1522	26.02	26.85	22.23	15.96	14.1	16.41	-1.11895	1.8878e-11	3.87208e-10	At1g55000	XP_031103645.1	F-box protein At1g55000 [Ipomoea triloba]	-	-	-	-	-	-	-	-	-	sp|Q9FZ32|FB60_ARATH	F-box protein At1g55000 OS=Arabidopsis thaliana OX=3702 GN=At1g55000 PE=1 SV=1
g61373	1733	7.6	6.18	6.36	4.32	2.52	2.83	-1.72638	1.67951e-14	4.92688e-13	At1g56130	XP_031119165.1;XP_031119164.1	probable LRR receptor-like serine/threonine-protein kinase At1g56140 [Ipomoea triloba];probable LRR receptor-like serine/threonine-protein kinase At1g56140 isoform X2 [Ipomoea triloba]	-	-	-	-	-	-	-	-	-	sp|C0LGH2|Y1561_ARATH;sp|C0LGH3|Y5614_ARATH	Probable LRR receptor-like serine/threonine-protein kinase At1g56130 OS=Arabidopsis thaliana OX=3702 GN=At1g56130 PE=2 SV=2;Probable LRR receptor-like serine/threonine-protein kinase At1g56140 OS=Arabidopsis thaliana OX=3702 GN=At1g56140 PE=2 SV=2
g61369	3960	3.26	2.84	2.56	2.12	1.92	1.79	-1.04057	7.38442e-08	9.04425e-07	At1g56130	XP_031119318.1;XP_031119168.1	probable LRR receptor-like serine/threonine-protein kinase At1g56140 isoform X3 [Ipomoea triloba];probable LRR receptor-like serine/threonine-protein kinase At1g56140 [Ipomoea triloba]	-	-	-	-	-	-	-	-	-	sp|C0LGH2|Y1561_ARATH;sp|C0LGH3|Y5614_ARATH	Probable LRR receptor-like serine/threonine-protein kinase At1g56130 OS=Arabidopsis thaliana OX=3702 GN=At1g56130 PE=2 SV=2;Probable LRR receptor-like serine/threonine-protein kinase At1g56140 OS=Arabidopsis thaliana OX=3702 GN=At1g56140 PE=2 SV=2
g43823	2373	10.09	10.75	9.82	3.51	3.36	3.6	-1.99774	3.59997e-27	3.29712e-25	At1g56140	XP_031105476.1	probable LRR receptor-like serine/threonine-protein kinase At1g56140 [Ipomoea triloba]	GO:0016021;GO:0004674;GO:0106310;GO:0005886;GO:0046777;GO:0106311	integral component of membrane;protein serine/threonine kinase activity;protein serine kinase activity;plasma membrane;protein autophosphorylation;protein serine/threonine kinase activity	-	-	-	-	-	-	-	sp|C0LGH3|Y5614_ARATH	Probable LRR receptor-like serine/threonine-protein kinase At1g56140 OS=Arabidopsis thaliana OX=3702 GN=At1g56140 PE=2 SV=2
g13969	894	0.59	0.65	0.36	0	0	0.16	-3.68543	0.00998694	0.0384999	At1g58390	XP_019180929.1	PREDICTED: disease resistance protein RPP8-like [Ipomoea nil]	GO:0006952;GO:0005524;GO:0043531;GO:0016301	defense response;ATP binding;ADP binding;kinase activity	K13457	RPM1,RPS3	http://www.genome.jp/dbget-bin/www_bget?ko:K13457	Plant-pathogen interaction	ko04626	-	-	sp|Q8W474|DRL7_ARATH	Probable disease resistance protein At1g58390 OS=Arabidopsis thaliana OX=3702 GN=At1g58390 PE=2 SV=4
g34431	2132	29.94	22.8	29.7	18.63	16.82	15.33	-1.12604	5.28215e-12	1.16058e-10	At1g61900	XP_031131503.1	uncharacterized GPI-anchored protein At1g61900-like [Ipomoea triloba]	GO:0016021;GO:0009506;GO:0005886	integral component of membrane;plasmodesma;plasma membrane	-	-	-	-	-	-	-	sp|Q8GUI4|UGPI6_ARATH	Uncharacterized GPI-anchored protein At1g61900 OS=Arabidopsis thaliana OX=3702 GN=At1g61900 PE=2 SV=1
g59335	2376	5.64	3.68	4.29	2.38	2.67	2.6	-1.24281	1.73535e-08	2.34601e-07	At1g61900	XP_031128097.1	uncharacterized GPI-anchored protein At1g61900-like [Ipomoea triloba]	GO:0005886;GO:0016021	plasma membrane;integral component of membrane	-	-	-	-	-	-	-	sp|Q8GUI4|UGPI6_ARATH	Uncharacterized GPI-anchored protein At1g61900 OS=Arabidopsis thaliana OX=3702 GN=At1g61900 PE=2 SV=1
g61902	1126	6.98	5.62	5.54	2.75	3.19	1.39	-1.75887	2.44865e-07	2.75832e-06	At1g63350	XP_031118797.1	probable disease resistance protein At4g27220 isoform X2 [Ipomoea triloba]	-	-	K13459	RPS2	http://www.genome.jp/dbget-bin/www_bget?ko:K13459	Plant-pathogen interaction	ko04626	-	-	sp|Q9C8T9|DRL19_ARATH;sp|Q9T048|DRL27_ARATH	Putative disease resistance protein At1g63350 OS=Arabidopsis thaliana OX=3702 GN=At1g63350 PE=3 SV=1;Disease resistance protein At4g27190 OS=Arabidopsis thaliana OX=3702 GN=At4g27190 PE=2 SV=1
g19559	2559	36.66	37.8	73.21	15.7	10.13	19.84	-2.14128	2.00337e-10	3.6059e-09	At1g64390	XP_031094844.1	endoglucanase 6-like [Ipomoea triloba]	GO:0008810;GO:0030246;GO:0005576;GO:0030245	cellulase activity;carbohydrate binding;extracellular region;cellulose catabolic process	K01179	E3.2.1.4	http://www.genome.jp/dbget-bin/www_bget?ko:K01179	Starch and sucrose metabolism	ko00500	-	-	sp|Q42059|GUN6_ARATH	Endoglucanase 6 OS=Arabidopsis thaliana OX=3702 GN=At1g64390 PE=2 SV=2
g28265	1784	5.43	4.87	7.2	3.57	3.66	3.12	-1.1967	2.29542e-06	2.17703e-05	At1g64890	XP_031106933.1	probable folate-biopterin transporter 7 [Ipomoea triloba]	GO:0006817;GO:0016021	phosphate ion transport;integral component of membrane	-	-	-	-	-	-	-	sp|Q9XIQ7|FBT7_ARATH	Probable folate-biopterin transporter 7 OS=Arabidopsis thaliana OX=3702 GN=At1g64890 PE=2 SV=1
g29598	2583	0.23	0.27	0.45	0.04	0.02	0.02	-3.86226	9.67509e-05	0.000654291	At1g65710	XP_031107300.1	uncharacterized protein At1g65710-like [Ipomoea triloba]	-	-	-	-	-	-	-	-	-	sp|Q5XVH5|Y1710_ARATH	Uncharacterized protein At1g65710 OS=Arabidopsis thaliana OX=3702 GN=At1g65710 PE=2 SV=1
g17859	2859	1.45	1.43	1.36	0.84	0.46	0.73	-1.48959	6.79385e-06	5.88178e-05	At1g65750	XP_019172068.1	PREDICTED: uncharacterized protein LOC109167502 [Ipomoea nil]	-	-	-	-	-	-	-	-	-	sp|P0C2F6|RNHX1_ARATH	Putative ribonuclease H protein At1g65750 OS=Arabidopsis thaliana OX=3702 GN=At1g65750 PE=3 SV=1
g19884	821	9.95	6.46	8.09	5.26	3.25	4.18	-1.35244	6.97053e-06	6.02037e-05	At1g65750	XP_031100763.1	uncharacterized protein LOC116004741 [Ipomoea triloba]	-	-	-	-	-	-	-	-	-	sp|P0C2F6|RNHX1_ARATH	Putative ribonuclease H protein At1g65750 OS=Arabidopsis thaliana OX=3702 GN=At1g65750 PE=3 SV=1
g39892	1564	4.76	4.3	3.47	2.73	2.99	2.63	-1.00088	5.37064e-05	0.000384537	At1g65750	XP_031120628.1	uncharacterized protein LOC116023758 [Ipomoea triloba]	GO:0003676;GO:0008270;GO:0004523	nucleic acid binding;zinc ion binding;RNA-DNA hybrid ribonuclease activity	-	-	-	-	-	-	-	sp|P0C2F6|RNHX1_ARATH	Putative ribonuclease H protein At1g65750 OS=Arabidopsis thaliana OX=3702 GN=At1g65750 PE=3 SV=1
g55448	4392	1.49	0.96	1.14	0.79	0.92	0.56	-1.08561	0.000192292	0.00121538	At1g65750	XP_031101801.1	uncharacterized protein LOC116005700 [Ipomoea triloba]	GO:0004523;GO:0003676;GO:0008270	RNA-DNA hybrid ribonuclease activity;nucleic acid binding;zinc ion binding	-	-	-	-	-	-	-	sp|P0C2F6|RNHX1_ARATH	Putative ribonuclease H protein At1g65750 OS=Arabidopsis thaliana OX=3702 GN=At1g65750 PE=3 SV=1
g1307	6550	2.91	0.65	0.88	0.75	0.52	0.51	-1.6821	0.000219531	0.00136965	At1g65750	XP_031103194.1	uncharacterized protein LOC116006838 [Ipomoea triloba]	-	-	-	-	-	-	-	-	-	sp|P0C2F6|RNHX1_ARATH	Putative ribonuclease H protein At1g65750 OS=Arabidopsis thaliana OX=3702 GN=At1g65750 PE=3 SV=1
g47382	965	2.63	1.7	0.58	0.42	0.38	0.23	-2.59927	0.000473597	0.00271812	At1g65750	VFQ81409.1	unnamed protein product [Cuscuta campestris]	GO:0004523;GO:0003676	RNA-DNA hybrid ribonuclease activity;nucleic acid binding	-	-	-	-	-	-	-	sp|P0C2F6|RNHX1_ARATH	Putative ribonuclease H protein At1g65750 OS=Arabidopsis thaliana OX=3702 GN=At1g65750 PE=3 SV=1
g872	5131	0.11	0.1	0.18	0.03	0.01	0.02	-2.98367	0.0012598	0.00644191	At1g65750	AIK35195.1	LINE-type retrotransposon LIb DNA [Ipomoea batatas]	GO:0004523;GO:0008270;GO:0003676	RNA-DNA hybrid ribonuclease activity;zinc ion binding;nucleic acid binding	-	-	-	-	-	-	-	sp|P0C2F6|RNHX1_ARATH	Putative ribonuclease H protein At1g65750 OS=Arabidopsis thaliana OX=3702 GN=At1g65750 PE=3 SV=1
g24781	1631	3.38	2.29	1.17	1.38	1.3	1.19	-1.21264	0.00246365	0.0115957	At1g65750	XP_031124367.1	uncharacterized protein LOC116027080 [Ipomoea triloba]	-	-	-	-	-	-	-	-	-	sp|P0C2F6|RNHX1_ARATH	Putative ribonuclease H protein At1g65750 OS=Arabidopsis thaliana OX=3702 GN=At1g65750 PE=3 SV=1
g30919	720	0.81	0.27	0.69	0.11	0.08	0	-4.26342	0.00887352	0.0348437	At1g65750	XP_031115795.1	uncharacterized protein LOC116019654 [Ipomoea triloba]	GO:0004523;GO:0003676	RNA-DNA hybrid ribonuclease activity;nucleic acid binding	-	-	-	-	-	-	-	sp|P0C2F6|RNHX1_ARATH	Putative ribonuclease H protein At1g65750 OS=Arabidopsis thaliana OX=3702 GN=At1g65750 PE=3 SV=1
g5544	3645	0.13	0.09	0.18	0.03	0.02	0.05	-2.4951	0.0111483	0.0422656	At1g65750	XP_031113892.1	uncharacterized protein LOC116017446 [Ipomoea triloba]	-	-	-	-	-	-	-	-	-	sp|P0C2F6|RNHX1_ARATH	Putative ribonuclease H protein At1g65750 OS=Arabidopsis thaliana OX=3702 GN=At1g65750 PE=3 SV=1
g33718	1485	0.65	0.34	0.75	0.12	0.35	0	-2.3025	0.0130249	0.0481545	At1g65750	XP_031096925.1	uncharacterized protein LOC116001176 [Ipomoea triloba]	-	-	-	-	-	-	-	-	-	sp|P0C2F6|RNHX1_ARATH	Putative ribonuclease H protein At1g65750 OS=Arabidopsis thaliana OX=3702 GN=At1g65750 PE=3 SV=1
g29764	1628	1.48	0.73	1.24	0.51	0.51	0.27	-1.82221	0.000384169	0.00225484	At1g66250	XP_031107445.1	glucan endo-1,3-beta-glucosidase 2-like [Ipomoea triloba]	GO:0005975;GO:0042973;GO:0006952;GO:0016021;GO:0046658	carbohydrate metabolic process;glucan endo-1,3-beta-D-glucosidase activity;defense response;integral component of membrane;anchored component of plasma membrane	K19891	GN1_2_3	http://www.genome.jp/dbget-bin/www_bget?ko:K19891	Starch and sucrose metabolism	ko00500	-	-	sp|Q9C7U5|E132_ARATH	Glucan endo-1,3-beta-glucosidase 2 OS=Arabidopsis thaliana OX=3702 GN=At1g66250 PE=2 SV=2
g17097	721	20.29	18.75	14.42	9.95	6.91	8	-1.45586	3.83094e-09	5.77282e-08	At1g66480	XP_031095872.1	uncharacterized protein At1g66480-like [Ipomoea triloba]	GO:0005886	plasma membrane	-	-	-	-	-	-	-	sp|Q6NLC8|Y1648_ARATH	Uncharacterized protein At1g66480 OS=Arabidopsis thaliana OX=3702 GN=At1g66480 PE=2 SV=1
g44885	2515	2.2	2.4	3.34	1.08	0.96	1.06	-1.80011	7.2001e-09	1.03892e-07	At1g67720	XP_031114027.1	putative leucine-rich repeat receptor-like serine/threonine-protein kinase At2g14440 [Ipomoea triloba]	GO:0016301;GO:0016020	kinase activity;membrane	-	-	-	-	-	-	-	sp|C0LGI2|Y1677_ARATH	Probable LRR receptor-like serine/threonine-protein kinase At1g67720 OS=Arabidopsis thaliana OX=3702 GN=At1g67720 PE=1 SV=1
g50496	1379	2.39	3.81	5.53	0.04	0.19	0	-6.10731	1.27366e-14	3.79257e-13	At1g67750	XP_019176677.1	PREDICTED: probable pectate lyase 5 [Ipomoea nil]	GO:0045490;GO:0046872;GO:0030570	pectin catabolic process;metal ion binding;pectate lyase activity	K01728	pel	http://www.genome.jp/dbget-bin/www_bget?ko:K01728	Pentose and glucuronate interconversions	ko00040	-	-	sp|Q9FXD8|PLY5_ARATH	Probable pectate lyase 5 OS=Arabidopsis thaliana OX=3702 GN=At1g67750 PE=2 SV=2
g39980	1232	4.49	7.35	7.6	1.87	2.82	1.8	-2.04988	1.17958e-08	1.64055e-07	At1g67750	XP_031125482.1	probable pectate lyase 5 [Ipomoea triloba]	GO:0045490;GO:0016021;GO:0046872;GO:0030570	pectin catabolic process;integral component of membrane;metal ion binding;pectate lyase activity	K01728	pel	http://www.genome.jp/dbget-bin/www_bget?ko:K01728	Pentose and glucuronate interconversions	ko00040	-	-	sp|Q9FXD8|PLY5_ARATH	Probable pectate lyase 5 OS=Arabidopsis thaliana OX=3702 GN=At1g67750 PE=2 SV=2
g39977	1553	2.76	7.65	5.33	2.9	1.64	2.07	-1.72764	4.47207e-05	0.000325503	At1g67750	XP_031125482.1	probable pectate lyase 5 [Ipomoea triloba]	GO:0045490;GO:0030570;GO:0046872	pectin catabolic process;pectate lyase activity;metal ion binding	K01728	pel	http://www.genome.jp/dbget-bin/www_bget?ko:K01728	Pentose and glucuronate interconversions	ko00040	-	-	sp|Q9FXD8|PLY5_ARATH	Probable pectate lyase 5 OS=Arabidopsis thaliana OX=3702 GN=At1g67750 PE=2 SV=2
g40575	1698	0.37	0.95	1.26	0.34	0	0	-3.49091	0.000982981	0.00516958	At1g67750	XP_031125482.1	probable pectate lyase 5 [Ipomoea triloba]	GO:0030570;GO:0046872;GO:0045490	pectate lyase activity;metal ion binding;pectin catabolic process	K01728	pel	http://www.genome.jp/dbget-bin/www_bget?ko:K01728	Pentose and glucuronate interconversions	ko00040	-	-	sp|Q9FXD8|PLY5_ARATH	Probable pectate lyase 5 OS=Arabidopsis thaliana OX=3702 GN=At1g67750 PE=2 SV=2
g27556	1273	0.68	2	2.53	0.34	0.24	0.42	-2.84271	1.61069e-05	0.000128831	At1g68170	XP_031108261.1	WAT1-related protein At1g68170 [Ipomoea triloba]	GO:0005886;GO:0016021;GO:0022857	plasma membrane;integral component of membrane;transmembrane transporter activity	-	-	-	-	-	-	-	sp|F4HVM3|WTR10_ARATH	WAT1-related protein At1g68170 OS=Arabidopsis thaliana OX=3702 GN=At1g68170 PE=3 SV=1
g12509	2053	1.28	2.26	2.97	1.42	1.54	1.24	-1.09619	0.00563135	0.0236656	At1g68190	XP_031101153.1	putative zinc finger protein At1g68190 [Ipomoea triloba]	GO:0008270	zinc ion binding	-	-	-	-	-	-	-	sp|Q9C9F4|COLX_ARATH	Putative zinc finger protein At1g68190 OS=Arabidopsis thaliana OX=3702 GN=At1g68190 PE=2 SV=1
g12510	1866	1.41	0.71	1.17	0.52	0.48	0.49	-1.53242	0.000735643	0.00399993	At1g68200	XP_031100210.1	zinc finger CCCH domain-containing protein 15-like [Ipomoea triloba]	GO:0046872;GO:0003677	metal ion binding;DNA binding	K18753	ZFP36L	http://www.genome.jp/dbget-bin/www_bget?ko:K18753	-	-	KOG1677	CCCH-type Zn-finger protein	sp|Q9C9F5|C3H15_ARATH	Zinc finger CCCH domain-containing protein 15 OS=Arabidopsis thaliana OX=3702 GN=At1g68200 PE=2 SV=1
g50010	2336	1.34	0.82	1.75	0.82	0.5	0.25	-1.75265	0.000347315	0.00206443	At1g68400	XP_031123433.1	probable leucine-rich repeat receptor-like protein kinase At1g68400 [Ipomoea triloba]	GO:0004672;GO:0016021;GO:0005524	protein kinase activity;integral component of membrane;ATP binding	-	-	-	-	-	-	-	sp|Q9M9C5|Y1680_ARATH	Probable leucine-rich repeat receptor-like protein kinase At1g68400 OS=Arabidopsis thaliana OX=3702 GN=At1g68400 PE=1 SV=1
g12490	2016	5.09	2.8	4.91	2.58	2.56	3.13	-1.04268	0.000258285	0.00158505	At1g68410	XP_031101370.1	probable protein phosphatase 2C 15 [Ipomoea triloba]	GO:0016791	phosphatase activity	-	-	-	-	-	-	-	sp|Q9M9C6|P2C15_ARATH	Probable protein phosphatase 2C 15 OS=Arabidopsis thaliana OX=3702 GN=At1g68410 PE=2 SV=1
g13051	1499	11.98	10.34	11.39	5.65	6.31	6.29	-1.32533	1.25644e-12	2.9594e-11	At1g69160	XP_031097561.1	protein BIG GRAIN 1-like E [Ipomoea triloba]	GO:0009734;GO:0005886	auxin-activated signaling pathway;plasma membrane	-	-	-	-	-	-	-	sp|Q93Z37|BIG1E_ARATH	Protein BIG GRAIN 1-like E OS=Arabidopsis thaliana OX=3702 GN=At1g69160 PE=2 SV=1
g12289	1145	4.21	18.71	5.1	3.08	4.27	2.31	-2.0047	0.000189865	0.00120179	At1g69160	XP_031099943.1	protein BIG GRAIN 1-like E [Ipomoea triloba]	GO:0005886;GO:0009734	plasma membrane;auxin-activated signaling pathway	-	-	-	-	-	-	-	sp|Q93Z37|BIG1E_ARATH	Protein BIG GRAIN 1-like E OS=Arabidopsis thaliana OX=3702 GN=At1g69160 PE=2 SV=1
g40975	1555	68.71	76.25	58.55	23.76	18.26	16.08	-2.28614	2.08461e-32	2.66732e-30	At1g70260	XP_031125425.1	WAT1-related protein At1g70260-like [Ipomoea triloba]	GO:0005886;GO:0016021;GO:0022857	plasma membrane;integral component of membrane;transmembrane transporter activity	-	-	-	-	-	-	-	sp|F4I5D5|WTR11_ARATH	WAT1-related protein At1g70260 OS=Arabidopsis thaliana OX=3702 GN=At1g70260 PE=2 SV=1
g59945	3137	10.73	8.33	9.97	6	4.79	4	-1.39933	1.0051e-13	2.70079e-12	At1g74750	XP_031118950.1	pentatricopeptide repeat-containing protein At1g74750 [Ipomoea triloba]	-	-	-	-	-	-	-	-	-	sp|Q9SSF9|PP123_ARATH	Pentatricopeptide repeat-containing protein At1g74750 OS=Arabidopsis thaliana OX=3702 GN=At1g74750 PE=2 SV=1
g38648	1007	7.4	11.1	7.19	0.2	0.58	0.77	-4.4937	7.51664e-22	4.56073e-20	At1g75040	XP_031124066.1	pathogenesis-related protein 5-like [Ipomoea triloba]	-	-	-	-	-	-	-	-	-	sp|P28493|PR5_ARATH	Pathogenesis-related protein 5 OS=Arabidopsis thaliana OX=3702 GN=At1g75040 PE=1 SV=1
g38575	2092	22.83	22.88	28	5.22	4.06	6.26	-2.67858	7.68958e-32	9.66842e-30	At1g75680	XP_031125712.1	endoglucanase 10-like [Ipomoea triloba]	GO:0016021;GO:0030245;GO:0008810	integral component of membrane;cellulose catabolic process;cellulase activity	-	-	-	-	-	-	-	sp|Q8LCP6|GUN10_ARATH	Endoglucanase 10 OS=Arabidopsis thaliana OX=3702 GN=At1g75680 PE=2 SV=2
g38571	976	0.37	1.5	2.42	0	0	0	-7.22852	6.69879e-07	6.99698e-06	At1g75720	XP_031124606.1	WEB family protein At1g75720-like [Ipomoea triloba]	GO:0005829;GO:0009904;GO:0009903	cytosol;chloroplast accumulation movement;chloroplast avoidance movement	-	-	-	-	-	-	-	sp|F4I0N3|Y1572_ARATH	WEB family protein At1g75720 OS=Arabidopsis thaliana OX=3702 GN=At1g75720 PE=3 SV=1
g26811	1649	12.26	3.93	3.76	3.94	3.66	3.65	-1.18948	0.00226693	0.0107723	At1g76660	XP_031109308.1	uncharacterized protein LOC116013601 [Ipomoea triloba]	-	-	-	-	-	-	-	-	-	sp|Q9SRE5|Y1666_ARATH	Uncharacterized protein At1g76660 OS=Arabidopsis thaliana OX=3702 GN=At1g76660 PE=2 SV=1
g24621	1104	5.78	7.94	5.36	4.4	3.22	3.54	-1.33667	7.55367e-06	6.46498e-05	At1g80120	XP_031102971.1	protein LURP-one-related 5-like [Ipomoea triloba]	-	-	-	-	-	-	-	-	-	sp|Q9SSC7|LOR5_ARATH	Protein LURP-one-related 5 OS=Arabidopsis thaliana OX=3702 GN=At1g80120 PE=2 SV=1
g26129	2199	49	56.53	64.59	19.96	15.62	27.02	-1.8918	8.55311e-14	2.3169e-12	At1g80170	XP_031107674.1	probable polygalacturonase At1g80170 isoform X1 [Ipomoea triloba]	GO:0005618;GO:0005975;GO:0004650	cell wall;carbohydrate metabolic process;polygalacturonase activity	K01184	E3.2.1.15	http://www.genome.jp/dbget-bin/www_bget?ko:K01184	Pentose and glucuronate interconversions	ko00040	-	-	sp|Q94AJ5|PGLR5_ARATH	Probable polygalacturonase At1g80170 OS=Arabidopsis thaliana OX=3702 GN=At1g80170 PE=1 SV=1
g35279	700	64.98	53.29	91.29	9.49	5.93	14.13	-3.16858	6.0976e-23	4.05611e-21	At1g80880	XP_031129374.1;XP_031129375.1	pentatricopeptide repeat-containing protein At1g80880, mitochondrial [Ipomoea triloba];lamin-like protein [Ipomoea triloba]	GO:0016021;GO:0009055	integral component of membrane;electron transfer activity	-	-	-	-	-	-	-	sp|Q9SAH2|PP137_ARATH;sp|Q39131|LAML_ARATH	Pentatricopeptide repeat-containing protein At1g80880, mitochondrial OS=Arabidopsis thaliana OX=3702 GN=At1g80880 PE=2 SV=1;Lamin-like protein OS=Arabidopsis thaliana OX=3702 GN=At5g15350 PE=2 SV=1
g54756	1525	2.1	2.12	3.36	0.2	0.3	0.46	-3.43367	7.97533e-12	1.71338e-10	At2g01630	XP_031103527.1	glucan endo-1,3-beta-glucosidase 13-like [Ipomoea triloba]	GO:0046658;GO:0005975;GO:0042973;GO:0006952	anchored component of plasma membrane;carbohydrate metabolic process;glucan endo-1,3-beta-D-glucosidase activity;defense response	-	-	-	-	-	-	-	sp|Q9ZU91|E133_ARATH;sp|Q9FJU9|E1313_ARATH	Glucan endo-1,3-beta-glucosidase 3 OS=Arabidopsis thaliana OX=3702 GN=At2g01630 PE=2 SV=2;Glucan endo-1,3-beta-glucosidase 13 OS=Arabidopsis thaliana OX=3702 GN=At5g56590 PE=2 SV=1
g50227	2221	2.5	2.13	3.18	1.42	1.6	1.27	-1.29804	1.20554e-05	9.91416e-05	At2g01630	XP_031123646.1	glucan endo-1,3-beta-glucosidase 3-like [Ipomoea triloba]	GO:0005975;GO:0042973;GO:0006952;GO:0046658;GO:0016021	carbohydrate metabolic process;glucan endo-1,3-beta-D-glucosidase activity;defense response;anchored component of plasma membrane;integral component of membrane	K19891	GN1_2_3	http://www.genome.jp/dbget-bin/www_bget?ko:K19891	Starch and sucrose metabolism	ko00500	-	-	sp|Q9ZU91|E133_ARATH	Glucan endo-1,3-beta-glucosidase 3 OS=Arabidopsis thaliana OX=3702 GN=At2g01630 PE=2 SV=2
g12714	2651	7.89	8.57	12.72	7.99	8.97	8.81	-1.33562	3.6528e-07	3.99576e-06	At2g02148	XP_031100898.1;XP_031100894.1	uncharacterized protein At2g02148 isoform X3 [Ipomoea triloba];uncharacterized protein At2g02148 isoform X1 [Ipomoea triloba]	-	-	-	-	-	-	-	KOG3004	Meiotic chromosome segregation protein	sp|Q56XX3|Y2215_ARATH	Uncharacterized protein At2g02148 OS=Arabidopsis thaliana OX=3702 GN=At2g02148 PE=2 SV=1
g54762	1795	86.9	94.98	117.76	38.45	19.91	30.79	-2.19474	1.4619e-17	5.87245e-16	At2g04570	XP_031105498.1	GDSL esterase/lipase At4g26790-like [Ipomoea triloba]	GO:0016788	hydrolase activity, acting on ester bonds	-	-	-	-	-	-	-	sp|Q9SJB4|GDL34_ARATH;sp|Q8VY93|GDL66_ARATH	GDSL esterase/lipase At2g04570 OS=Arabidopsis thaliana OX=3702 GN=At2g04570 PE=2 SV=1;GDSL esterase/lipase At4g26790 OS=Arabidopsis thaliana OX=3702 GN=At4g26790 PE=2 SV=1
g59060	1225	73.98	108.68	118.96	37.48	22.61	29.43	-2.20471	1.68044e-16	6.14851e-15	At2g04570	XP_031126077.1	GDSL esterase/lipase At2g04570-like [Ipomoea triloba]	GO:0016788	hydrolase activity, acting on ester bonds	-	-	-	-	-	-	-	sp|Q9SJB4|GDL34_ARATH	GDSL esterase/lipase At2g04570 OS=Arabidopsis thaliana OX=3702 GN=At2g04570 PE=2 SV=1
g54031	1581	0.24	0.38	0.31	0.11	0.04	0.04	-2.70359	0.00906005	0.0354638	At2g04850	XP_031106046.1	cytochrome b561 and DOMON domain-containing protein At2g04850-like isoform X1 [Ipomoea triloba]	GO:0016021;GO:0046872	integral component of membrane;metal ion binding	-	-	-	-	-	-	-	sp|Q9SJ74|B561G_ARATH	Cytochrome b561 and DOMON domain-containing protein At2g04850 OS=Arabidopsis thaliana OX=3702 GN=At2g04850 PE=2 SV=2
g30542	1805	5.44	5.49	3.38	2.99	2.6	3.14	-1.13094	1.97673e-05	0.000155535	At2g13420	XP_031091696.1	pentatricopeptide repeat-containing protein At2g13420, mitochondrial-like isoform X2 [Ipomoea triloba]	-	-	-	-	-	-	-	-	-	sp|Q0WP85|PP150_ARATH	Pentatricopeptide repeat-containing protein At2g13420, mitochondrial OS=Arabidopsis thaliana OX=3702 GN=At2g13420 PE=2 SV=1
g34018	1276	91.99	134.58	119.62	71.6	74.26	63.86	-1.1684	4.52563e-08	5.74506e-07	At2g21160	XP_031131492.1	translocon-associated protein subunit alpha-like [Ipomoea triloba]	GO:0016021;GO:0005783;GO:0005789	integral component of membrane;endoplasmic reticulum;endoplasmic reticulum membrane	K13249	SSR1	http://www.genome.jp/dbget-bin/www_bget?ko:K13249	Protein processing in endoplasmic reticulum	ko04141	-	-	sp|P45434|SSRA_ARATH	Translocon-associated protein subunit alpha OS=Arabidopsis thaliana OX=3702 GN=At2g21160 PE=2 SV=3
g60362	451	216.4	223.21	231.81	119.24	139.38	181.31	-1.00314	4.99567e-06	4.45626e-05	At2g23090	XP_031119973.1;KDO57851.1	uncharacterized protein At2g23090-like [Ipomoea triloba];hypothetical protein CISIN_1g046078mg [Citrus sinensis]	-	-	-	-	-	-	-	-	-	sp|O64818|Y2309_ARATH	Uncharacterized protein At2g23090 OS=Arabidopsis thaliana OX=3702 GN=At2g23090 PE=1 SV=1
g47111	3823	6.95	4.78	5.72	3.39	3	3.06	-1.28814	4.24523e-13	1.05414e-11	At2g24230	XP_031122889.1	probable LRR receptor-like serine/threonine-protein kinase At2g24230 [Ipomoea triloba]	GO:0016021;GO:0004672;GO:0016020;GO:0005524	integral component of membrane;protein kinase activity;membrane;ATP binding	-	-	-	-	-	-	-	sp|C0LGK9|Y2242_ARATH	Probable LRR receptor-like serine/threonine-protein kinase At2g24230 OS=Arabidopsis thaliana OX=3702 GN=At2g24230 PE=1 SV=1
g19417	853	13.73	10.59	15.17	2.46	1.32	1.67	-3.26835	1.44065e-23	1.006e-21	At2g25060	XP_031095777.1	early nodulin-like protein 1 [Ipomoea triloba]	GO:0009055;GO:0046658;GO:0016021	electron transfer activity;anchored component of plasma membrane;integral component of membrane	-	-	-	-	-	-	-	sp|Q9SK27|ENL1_ARATH	Early nodulin-like protein 1 OS=Arabidopsis thaliana OX=3702 GN=At2g25060 PE=2 SV=2
g61145	904	2.39	10.11	12.35	1.53	1.75	2.44	-2.59309	4.19037e-06	3.79788e-05	At2g25060	XP_031119476.1	early nodulin-like protein 1 [Ipomoea triloba]	GO:0046658;GO:0016021;GO:0009055	anchored component of plasma membrane;integral component of membrane;electron transfer activity	-	-	-	-	-	-	-	sp|Q9SK27|ENL1_ARATH	Early nodulin-like protein 1 OS=Arabidopsis thaliana OX=3702 GN=At2g25060 PE=2 SV=2
g20142	1597	11.99	5.69	4.27	2.92	3.14	3.12	-1.42496	8.91862e-06	7.52221e-05	At2g25100	XP_031095613.1;XP_031093669.1	ribonuclease H2 subunit A [Ipomoea triloba];uncharacterized protein LOC115998281 [Ipomoea triloba]	GO:0003723;GO:0046872;GO:0006298;GO:0032299;GO:0043137;GO:0004523	RNA binding;metal ion binding;mismatch repair;ribonuclease H2 complex;DNA replication, removal of RNA primer;RNA-DNA hybrid ribonuclease activity	K10743	RNASEH2A	http://www.genome.jp/dbget-bin/www_bget?ko:K10743	DNA replication	ko03030	KOG2299	Ribonuclease HI	sp|Q9SEZ6|RNH2A_ARATH	Ribonuclease H2 subunit A OS=Arabidopsis thaliana OX=3702 GN=At2g25100 PE=2 SV=2
g21727	3083	33.6	13.55	21.85	6.11	5.09	6.19	-2.38389	2.40902e-19	1.17097e-17	At2g25430	XP_031102874.1	putative clathrin assembly protein At2g25430 [Ipomoea triloba]	GO:0048268;GO:0032050;GO:0072583;GO:0006900;GO:0005545;GO:0005794;GO:0030136;GO:0005905;GO:0006897;GO:0000149;GO:0005546;GO:0030276	clathrin coat assembly;clathrin heavy chain binding;clathrin-dependent endocytosis;vesicle budding from membrane;1-phosphatidylinositol binding;Golgi apparatus;clathrin-coated vesicle;clathrin-coated pit;endocytosis;SNARE binding;phosphatidylinositol-4,5-bisphosphate binding;clathrin binding	-	-	-	-	-	-	-	sp|Q8LF20|CAP2_ARATH	Putative clathrin assembly protein At2g25430 OS=Arabidopsis thaliana OX=3702 GN=At2g25430 PE=1 SV=2
g17050	1884	21.33	24.41	25.14	14.22	12.11	18.14	-1.10609	5.75994e-07	6.08352e-06	At2g25737	XP_031095733.1;XP_031095734.1	sulfite exporter TauE/SafE family protein 3-like isoform X1 [Ipomoea triloba];sulfite exporter TauE/SafE family protein 3-like isoform X2 [Ipomoea triloba]	GO:0016567;GO:0032259;GO:0008168;GO:0031464;GO:0016021	protein ubiquitination;methylation;methyltransferase activity;Cul4A-RING E3 ubiquitin ligase complex;integral component of membrane	-	-	-	-	-	-	-	sp|Q8L7A0|TAUE3_ARATH	Sulfite exporter TauE/SafE family protein 3 OS=Arabidopsis thaliana OX=3702 GN=At2g25737 PE=2 SV=1
g20151	1289	26.83	18.83	25.15	14.12	13.13	15.7	-1.13728	2.67153e-09	4.11843e-08	At2g26230	XP_031095956.1	uricase isoform X1 [Ipomoea triloba]	GO:0005777;GO:0004846;GO:0006144;GO:0019628	peroxisome;urate oxidase activity;purine nucleobase metabolic process;urate catabolic process	K00365	uaZ	http://www.genome.jp/dbget-bin/www_bget?ko:K00365	Caffeine metabolism;Purine metabolism	ko00232,ko00230	KOG1599	Uricase (urate oxidase)	sp|O04420|URIC_ARATH	Uricase OS=Arabidopsis thaliana OX=3702 GN=At2g26230 PE=1 SV=2
g26063	2358	28.3	25.49	31.71	12.63	11.28	13.69	-1.61543	1.35071e-19	6.74641e-18	At2g26730	XP_031109138.1	probable inactive receptor kinase At2g26730 [Ipomoea triloba]	GO:0004672;GO:0005524;GO:0016021	protein kinase activity;ATP binding;integral component of membrane	-	-	-	-	-	-	-	sp|O48788|Y2267_ARATH	Probable inactive receptor kinase At2g26730 OS=Arabidopsis thaliana OX=3702 GN=At2g26730 PE=1 SV=1
g18585	2490	8.54	7.59	10.11	4.15	3.48	3.68	-1.62516	5.81333e-15	1.80387e-13	At2g26730	XP_031095743.1;XP_019159946.1	probable inactive receptor kinase At2g26730 [Ipomoea triloba];PREDICTED: probable inactive receptor kinase At2g26730 [Ipomoea nil]	GO:0005886;GO:0016021;GO:0005524;GO:0004672	plasma membrane;integral component of membrane;ATP binding;protein kinase activity	-	-	-	-	-	-	-	sp|O48788|Y2267_ARATH	Probable inactive receptor kinase At2g26730 OS=Arabidopsis thaliana OX=3702 GN=At2g26730 PE=1 SV=1
g16114	2486	0.45	0.45	1.13	0.31	0.12	0.19	-2.21114	0.000473546	0.00271812	At2g26730	XP_031099142.1	probable inactive receptor kinase At2g26730 [Ipomoea triloba]	GO:0004672;GO:0005524;GO:0016021	protein kinase activity;ATP binding;integral component of membrane	-	-	-	-	-	-	-	sp|O48788|Y2267_ARATH	Probable inactive receptor kinase At2g26730 OS=Arabidopsis thaliana OX=3702 GN=At2g26730 PE=1 SV=1
g4422	979	1.57	0.63	0.87	0.47	0.59	0.08	-1.9649	0.0132469	0.048826	At2g26850	AIK35200.1	high mobility group B2 [Ipomoea batatas]	-	-	-	-	-	-	-	-	-	sp|Q6NLB1|FB118_ARATH	F-box protein At2g26850 OS=Arabidopsis thaliana OX=3702 GN=At2g26850 PE=2 SV=1
g4558	1385	30.35	13.49	23.04	12.59	9.66	15.2	-1.30244	4.02364e-06	3.66049e-05	At2g27500	XP_031113082.1	glucan endo-1,3-beta-glucosidase 14-like [Ipomoea triloba]	GO:0005975;GO:0004553;GO:0016021;GO:0046658	carbohydrate metabolic process;hydrolase activity, hydrolyzing O-glycosyl compounds;integral component of membrane;anchored component of plasma membrane	-	-	-	-	-	-	-	sp|Q9ZQG9|E1314_ARATH	Glucan endo-1,3-beta-glucosidase 14 OS=Arabidopsis thaliana OX=3702 GN=At2g27500 PE=2 SV=2
g30661	1451	0.98	1.49	2.04	0.79	0.77	0.71	-1.44599	0.00237991	0.0112477	At2g30890	XP_031091413.1	cytochrome b561 domain-containing protein At2g30890-like [Ipomoea triloba]	GO:0016021	integral component of membrane	-	-	-	-	-	-	-	sp|O80854|B561L_ARATH	Cytochrome b561 domain-containing protein At2g30890 OS=Arabidopsis thaliana OX=3702 GN=At2g30890 PE=2 SV=1
g4423	2104	58.37	42.69	34.48	25.35	27.1	22.67	-1.26	8.67251e-13	2.07873e-11	At2g32560	XP_031111689.1	F-box protein At2g32560-like [Ipomoea triloba]	-	-	-	-	-	-	-	-	-	sp|Q8RY82|FB121_ARATH	F-box protein At2g32560 OS=Arabidopsis thaliana OX=3702 GN=At2g32560 PE=2 SV=1
g50945	1828	25.02	23.56	19.84	16.56	12.99	13.77	-1.08364	1.00628e-11	2.13028e-10	At2g32560	XP_031121529.1	F-box protein At2g32560-like [Ipomoea triloba]	-	-	-	-	-	-	-	-	-	sp|Q8RY82|FB121_ARATH	F-box protein At2g32560 OS=Arabidopsis thaliana OX=3702 GN=At2g32560 PE=2 SV=1
g59070	1746	2.78	2.27	2.57	0.32	0.16	0.53	-3.40232	2.22474e-14	6.4309e-13	At2g32990	XP_019162377.1	PREDICTED: endoglucanase 11-like [Ipomoea nil]	GO:0008810;GO:0030245	cellulase activity;cellulose catabolic process	-	-	-	-	-	-	-	sp|O48766|GUN11_ARATH	Endoglucanase 11 OS=Arabidopsis thaliana OX=3702 GN=At2g32990 PE=2 SV=1
g61205	1883	1.05	1.26	1.65	0.09	0	0.23	-4.10694	2.22584e-09	3.49074e-08	At2g32990	XP_031119143.1	endoglucanase 11-like [Ipomoea triloba]	GO:0030245;GO:0008810	cellulose catabolic process;cellulase activity	-	-	-	-	-	-	-	sp|O48766|GUN11_ARATH	Endoglucanase 11 OS=Arabidopsis thaliana OX=3702 GN=At2g32990 PE=2 SV=1
g32526	2964	86.83	67.18	91.63	39.14	30.59	42.84	-1.55557	1.0753e-15	3.60399e-14	At2g34300	XP_031091940.1	probable methyltransferase PMT25 [Ipomoea triloba]	GO:0032259;GO:0008168;GO:0005768;GO:0005802;GO:0005737;GO:0016021	methylation;methyltransferase activity;endosome;trans-Golgi network;cytoplasm;integral component of membrane	-	-	-	-	-	-	-	sp|Q0WT31|PMTP_ARATH	Probable methyltransferase PMT25 OS=Arabidopsis thaliana OX=3702 GN=At2g34300 PE=2 SV=2
g3654	1222	1.02	1.01	0.83	0.38	0.45	0.27	-1.83327	0.00334167	0.0151072	At2g37450	XP_031117625.1	WAT1-related protein At2g37450-like isoform X2 [Ipomoea triloba]	GO:0022857;GO:0016021	transmembrane transporter activity;integral component of membrane	-	-	-	-	-	-	-	sp|F4IQX1|WTR12_ARATH;sp|O80638|WTR14_ARATH	WAT1-related protein At2g37450 OS=Arabidopsis thaliana OX=3702 GN=At2g37450 PE=2 SV=1;WAT1-related protein At2g39510 OS=Arabidopsis thaliana OX=3702 GN=At2g39510 PE=2 SV=1
g56009	1570	3.12	4.69	5.3	1.13	1.2	1.33	-2.31527	3.62785e-11	7.16413e-10	At2g37460	XP_031126705.1	WAT1-related protein At2g37460 [Ipomoea triloba]	GO:0005886;GO:0022857;GO:0016021	plasma membrane;transmembrane transporter activity;integral component of membrane	-	-	-	-	-	-	-	sp|Q9ZUS1|WTR13_ARATH	WAT1-related protein At2g37460 OS=Arabidopsis thaliana OX=3702 GN=At2g37460 PE=2 SV=1
g62974	867	9.72	7.33	7.78	6	4.51	4.05	-1.18135	9.81489e-06	8.21129e-05	At2g38640	XP_031117835.1	protein LURP-one-related 8-like [Ipomoea triloba]	-	-	-	-	-	-	-	-	-	sp|Q9ZVI6|LOR8_ARATH	Protein LURP-one-related 8 OS=Arabidopsis thaliana OX=3702 GN=At2g38640 PE=2 SV=1
g25645	1301	0.09	1.3	1.87	0	0	0	-7.52378	8.73521e-07	8.94999e-06	At2g39510	XP_031109765.1	WAT1-related protein At2g39510-like [Ipomoea triloba]	GO:0005886;GO:0016021;GO:0022857	plasma membrane;integral component of membrane;transmembrane transporter activity	-	-	-	-	-	-	-	sp|O80638|WTR14_ARATH	WAT1-related protein At2g39510 OS=Arabidopsis thaliana OX=3702 GN=At2g39510 PE=2 SV=1
g3657	1362	0.1	1.8	1.58	0	0.1	0.1	-4.66972	6.092e-05	0.000431569	At2g39510	XP_031117308.1	WAT1-related protein At2g39510-like [Ipomoea triloba]	GO:0022857;GO:0016021	transmembrane transporter activity;integral component of membrane	-	-	-	-	-	-	-	sp|O80638|WTR14_ARATH	WAT1-related protein At2g39510 OS=Arabidopsis thaliana OX=3702 GN=At2g39510 PE=2 SV=1
g20299	2553	37.87	45.48	47.32	19.26	18.35	18.26	-1.66779	7.22335e-20	3.65401e-18	At2g39750	XP_031094695.1	probable methyltransferase PMT11 [Ipomoea triloba]	GO:0032259;GO:0008168;GO:0016021;GO:0005737	methylation;methyltransferase activity;integral component of membrane;cytoplasm	-	-	-	-	-	-	-	sp|O22285|PMTB_ARATH	Probable methyltransferase PMT11 OS=Arabidopsis thaliana OX=3702 GN=At2g39750 PE=2 SV=1
g20376	2569	92.22	18.85	39.05	17.92	14.98	13.59	-2.06213	1.07377e-07	1.28687e-06	At2g40140	XP_031094271.1	zinc finger CCCH domain-containing protein 47-like [Ipomoea triloba]	GO:0046872	metal ion binding	-	-	-	-	-	-	-	sp|Q9XEE6|C3H29_ARATH	Zinc finger CCCH domain-containing protein 29 OS=Arabidopsis thaliana OX=3702 GN=At2g40140 PE=1 SV=1
g25507	2158	81.09	34.15	42.72	29.73	27.75	27.63	-1.28176	2.52063e-07	2.83206e-06	At2g40140	XP_031108880.1	zinc finger CCCH domain-containing protein 29-like [Ipomoea triloba]	GO:0046872	metal ion binding	-	-	-	-	-	-	-	sp|Q9XEE6|C3H29_ARATH	Zinc finger CCCH domain-containing protein 29 OS=Arabidopsis thaliana OX=3702 GN=At2g40140 PE=1 SV=1
g43569	2747	1.42	1.5	1.72	0.63	0.6	0.62	-1.77214	3.53319e-08	4.55161e-07	At2g42960	XP_031106957.1	probable receptor-like protein kinase At2g42960 [Ipomoea triloba]	GO:0005524;GO:0004672;GO:0016021	ATP binding;protein kinase activity;integral component of membrane	-	-	-	-	-	-	-	sp|Q9SJG2|Y2296_ARATH	Probable receptor-like protein kinase At2g42960 OS=Arabidopsis thaliana OX=3702 GN=At2g42960 PE=3 SV=1
g43356	2549	1.9	1.84	1.85	1	0.5	1.03	-1.58259	3.23243e-06	2.99262e-05	At2g42960	XP_031106957.1	probable receptor-like protein kinase At2g42960 [Ipomoea triloba]	GO:0005524;GO:0004672;GO:0016021	ATP binding;protein kinase activity;integral component of membrane	-	-	-	-	-	-	-	sp|Q9SJG2|Y2296_ARATH	Probable receptor-like protein kinase At2g42960 OS=Arabidopsis thaliana OX=3702 GN=At2g42960 PE=3 SV=1
g30665	2612	18.18	7.46	13.02	8.9	6	9.68	-1.05217	0.00033712	0.0020096	At2g42960	XP_031092120.1	probable receptor-like protein kinase At2g42960 [Ipomoea triloba]	GO:0004674;GO:0016021;GO:0005524;GO:0004672	protein serine/threonine kinase activity;integral component of membrane;ATP binding;protein kinase activity	-	-	-	-	-	-	-	sp|Q9SJG2|Y2296_ARATH	Probable receptor-like protein kinase At2g42960 OS=Arabidopsis thaliana OX=3702 GN=At2g42960 PE=3 SV=1
g43595	2610	0.78	0.49	1.11	0.54	0.26	0.21	-1.69501	0.0014936	0.00746867	At2g42960	XP_031106957.1	probable receptor-like protein kinase At2g42960 [Ipomoea triloba]	GO:0005524;GO:0016021;GO:0004672	ATP binding;integral component of membrane;protein kinase activity	-	-	-	-	-	-	-	sp|Q9SJG2|Y2296_ARATH	Probable receptor-like protein kinase At2g42960 OS=Arabidopsis thaliana OX=3702 GN=At2g42960 PE=3 SV=1
g25306	3735	33.81	18.47	33.6	7.98	7.92	10.93	-1.80576	1.33376e-14	3.96609e-13	At2g45750	XP_031108313.1;XP_031108312.1	protein IQ-DOMAIN 14 isoform X1 [Ipomoea triloba];probable methyltransferase PMT16 [Ipomoea triloba]	GO:0005768;GO:0008168;GO:0032259;GO:0016021;GO:0005737;GO:0005802	endosome;methyltransferase activity;methylation;integral component of membrane;cytoplasm;trans-Golgi network	-	-	-	-	-	-	-	sp|O80844|PMTG_ARATH	Probable methyltransferase PMT16 OS=Arabidopsis thaliana OX=3702 GN=At2g45750 PE=3 SV=1
g42492	2433	4.37	3.52	5.6	2.89	3.21	3.26	-1.01441	5.80231e-06	5.10773e-05	At2g47850	XP_031128363.1	zinc finger CCCH domain-containing protein 34-like [Ipomoea triloba]	GO:0003729;GO:0003677;GO:0046872	mRNA binding;DNA binding;metal ion binding	-	-	-	-	-	-	-	sp|Q84W91|C3H32_ARATH	Zinc finger CCCH domain-containing protein 32 OS=Arabidopsis thaliana OX=3702 GN=At2g47850 PE=2 SV=2
g49734	1924	85.31	99.42	91.63	7.68	7.95	9.2	-3.90348	3.39795e-99	4.34777e-96	At2g48020	XP_031122823.1	sugar transporter ERD6-like 7 isoform X1 [Ipomoea triloba]	GO:0022857;GO:0006817;GO:0006829;GO:0016021;GO:0009705;GO:0008643	transmembrane transporter activity;phosphate ion transport;zinc ion transport;integral component of membrane;plant-type vacuole membrane;carbohydrate transport	K03444	ERD6,ESL1	http://www.genome.jp/dbget-bin/www_bget?ko:K03444	-	-	-	-	sp|P93051|ERDL7_ARATH	Sugar transporter ERD6-like 7 OS=Arabidopsis thaliana OX=3702 GN=At2g48020 PE=2 SV=2
g9511	1557	0.57	0.7	1.02	0.19	0.08	0.08	-3.13329	3.53878e-05	0.000263524	At2g48020	XP_031100376.1	sugar transporter ERD6-like 7 [Ipomoea triloba]	GO:0006817;GO:0009705;GO:0008643;GO:0022857;GO:0016021;GO:0006829	phosphate ion transport;plant-type vacuole membrane;carbohydrate transport;transmembrane transporter activity;integral component of membrane;zinc ion transport	K03444	ERD6,ESL1	http://www.genome.jp/dbget-bin/www_bget?ko:K03444	-	-	-	-	sp|P93051|ERDL7_ARATH	Sugar transporter ERD6-like 7 OS=Arabidopsis thaliana OX=3702 GN=At2g48020 PE=2 SV=2
g11995	1995	2.45	1.91	0.71	0.57	0.75	0.82	-1.63357	0.00053534	0.00303722	At3g02645	XP_019163635.1	PREDICTED: uncharacterized protein LOC109159974 [Ipomoea nil]	GO:0016021	integral component of membrane	-	-	-	-	-	-	-	sp|P0C897|Y3264_ARATH	Putative UPF0481 protein At3g02645 OS=Arabidopsis thaliana OX=3702 GN=At3g02645 PE=3 SV=1
g20738	2960	21.21	14.81	17.51	8.82	8.1	8.22	-1.50357	5.61349e-23	3.7513e-21	At3g02930	XP_031094508.1	WEB family protein At3g02930, chloroplastic-like [Ipomoea triloba]	-	-	-	-	-	-	-	-	-	sp|Q9M8T5|Y3293_ARATH	WEB family protein At3g02930, chloroplastic OS=Arabidopsis thaliana OX=3702 GN=At3g02930 PE=3 SV=1
g27410	3528	5.67	3.41	3.64	2.63	2.47	2.27	-1.1926	1.77269e-08	2.39129e-07	At3g02930	XP_031108321.1	WEB family protein At5g16730, chloroplastic-like [Ipomoea triloba]	GO:0007131;GO:0000160	reciprocal meiotic recombination;phosphorelay signal transduction system	-	-	-	-	-	-	-	sp|Q9M8T5|Y3293_ARATH	WEB family protein At3g02930, chloroplastic OS=Arabidopsis thaliana OX=3702 GN=At3g02930 PE=3 SV=1
g8129	4595	1.88	2.71	2.33	0.92	1.18	1.04	-1.60353	2.54912e-09	3.94932e-08	At3g03300	XP_031112298.1	endoribonuclease Dicer homolog 2 isoform X1 [Ipomoea triloba]	GO:0009536;GO:0031047;GO:0006396;GO:0005524;GO:0004525;GO:0004386;GO:0003723	plastid;gene silencing by RNA;RNA processing;ATP binding;ribonuclease III activity;helicase activity;RNA binding	K11592	DICER1,DCR1	http://www.genome.jp/dbget-bin/www_bget?ko:K11592	-	-	KOG0701	dsRNA-specific nuclease Dicer and related ribonucleases	sp|Q3EBC8|DCL2_ARATH	Endoribonuclease Dicer homolog 2 OS=Arabidopsis thaliana OX=3702 GN=At3g03300 PE=1 SV=2
g64056	2664	39.09	28.19	50.26	7.28	6.8	7.49	-2.87857	3.50514e-35	5.08292e-33	At3g03770	XP_031120006.1	probable inactive leucine-rich repeat receptor-like protein kinase At3g03770 [Ipomoea triloba]	GO:0016021;GO:0005886;GO:0009506;GO:0004672;GO:0005524;GO:0046777	integral component of membrane;plasma membrane;plasmodesma;protein kinase activity;ATP binding;protein autophosphorylation	-	-	-	-	-	-	-	sp|Q8LFN2|Y3037_ARATH	Probable inactive leucine-rich repeat receptor-like protein kinase At3g03770 OS=Arabidopsis thaliana OX=3702 GN=At3g03770 PE=1 SV=1
g24644	2862	2.23	1.85	3.53	1.38	1.36	0.98	-1.47923	1.04699e-05	8.71739e-05	At3g03770	XP_031104076.1	probable inactive leucine-rich repeat receptor-like protein kinase At3g03770 [Ipomoea triloba]	GO:0005524;GO:0046777;GO:0004672;GO:0005886;GO:0009506;GO:0016021	ATP binding;protein autophosphorylation;protein kinase activity;plasma membrane;plasmodesma;integral component of membrane	-	-	-	-	-	-	-	sp|Q8LFN2|Y3037_ARATH	Probable inactive leucine-rich repeat receptor-like protein kinase At3g03770 OS=Arabidopsis thaliana OX=3702 GN=At3g03770 PE=1 SV=1
g6101	2082	32.59	34.41	38.64	22.01	25.19	20.67	-1.07289	1.89275e-09	2.99862e-08	At3g05640	XP_031110884.1	probable protein phosphatase 2C 34 [Ipomoea triloba]	GO:0045926;GO:0005634;GO:0006470;GO:0016791;GO:0009819;GO:0000226;GO:0005737;GO:0005829	negative regulation of growth;nucleus;protein dephosphorylation;phosphatase activity;drought recovery;microtubule cytoskeleton organization;cytoplasm;cytosol	-	-	-	-	-	-	-	sp|Q9M9W9|P2C34_ARATH;sp|Q0WRB2|P2C73_ARATH	Probable protein phosphatase 2C 34 OS=Arabidopsis thaliana OX=3702 GN=At3g05640 PE=1 SV=1;Probable protein phosphatase 2C 73 OS=Arabidopsis thaliana OX=3702 GN=PPC6-7 PE=2 SV=1
g58282	1978	20.92	21.26	27.35	8.75	9.14	11.81	-1.59617	2.22585e-13	5.70616e-12	At3g05675	XP_019153725.1;XP_031127835.1	PREDICTED: BTB/POZ domain-containing protein At3g05675 isoform X2 [Ipomoea nil];BTB/POZ domain-containing protein At3g05675 isoform X3 [Ipomoea triloba]	GO:0016567	protein ubiquitination	-	-	-	-	-	-	-	sp|Q8RX01|Y3567_ARATH	BTB/POZ domain-containing protein At3g05675 OS=Arabidopsis thaliana OX=3702 GN=At3g05675 PE=2 SV=1
g29808	1809	10.58	11.27	15.96	8.06	6.05	7.06	-1.28196	3.14969e-07	3.48307e-06	At3g07620	XP_031107119.1	probable glycosyltransferase At5g03795 [Ipomoea triloba]	GO:0005768;GO:0005802;GO:0000139;GO:0102983;GO:0016021;GO:0006486;GO:0016757	endosome;trans-Golgi network;Golgi membrane;xylogalacturonan beta-1,3-xylosyltransferase activity;integral component of membrane;protein glycosylation;glycosyltransferase activity	-	-	-	-	-	-	-	sp|Q9SSE8|GLYT1_ARATH;sp|Q9FFN2|GLYT3_ARATH	Probable glycosyltransferase At3g07620 OS=Arabidopsis thaliana OX=3702 GN=At3g07620 PE=3 SV=1;Probable glycosyltransferase At5g03795 OS=Arabidopsis thaliana OX=3702 GN=At5g03795 PE=3 SV=2
g25121	828	15.06	8.34	5.83	4.59	2.46	4.59	-1.70397	9.47046e-06	7.95066e-05	At3g10080	XP_031103100.1	germin-like protein subfamily 3 member 2 [Ipomoea triloba]	GO:0030145;GO:0048046;GO:0005618	manganese ion binding;apoplast;cell wall	-	-	-	-	-	-	-	sp|Q9SR72|GL32_ARATH	Germin-like protein subfamily 3 member 2 OS=Arabidopsis thaliana OX=3702 GN=At3g10080 PE=2 SV=1
g25744	958	1.45	2.42	1.76	0.64	0.54	0.38	-2.30564	6.52279e-05	0.000458577	At3g10080	XP_031107392.1	germin-like protein subfamily 3 member 2 [Ipomoea triloba]	GO:0048046;GO:0005618;GO:0030145	apoplast;cell wall;manganese ion binding	-	-	-	-	-	-	-	sp|Q9SR72|GL32_ARATH	Germin-like protein subfamily 3 member 2 OS=Arabidopsis thaliana OX=3702 GN=At3g10080 PE=2 SV=1
g58817	1418	258.51	262.24	236.54	122.2	126.06	127.3	-1.43321	2.35854e-26	2.02778e-24	At3g10130	XP_031093358.1	uncharacterized protein LOC115998046 [Ipomoea triloba]	GO:0020037;GO:0009535;GO:0009941;GO:0006979	heme binding;chloroplast thylakoid membrane;chloroplast envelope;response to oxidative stress	-	-	-	-	-	-	-	sp|Q9SR77|HBPL1_ARATH	Heme-binding-like protein At3g10130, chloroplastic OS=Arabidopsis thaliana OX=3702 GN=At3g10130 PE=1 SV=1
g20337	1389	9.66	6.92	7.65	4.39	2.97	4.29	-1.46763	1.04705e-09	1.7176e-08	At3g11320	XP_019151034.1	PREDICTED: probable sugar phosphate/phosphate translocator At3g11320 [Ipomoea nil]	GO:0008643;GO:0015297;GO:0016021;GO:0005794	carbohydrate transport;antiporter activity;integral component of membrane;Golgi apparatus	-	-	-	-	-	-	-	sp|Q5XF09|PT311_ARATH	Probable sugar phosphate/phosphate translocator At3g11320 OS=Arabidopsis thaliana OX=3702 GN=At3g11320 PE=2 SV=1
g25544	1690	8.22	6.84	9.08	6.33	4.92	4.83	-1.02702	3.20002e-06	2.96641e-05	At3g11320	PPR80433.1;XP_031108484.1	hypothetical protein GOBAR_AA40283 [Gossypium barbadense];probable sugar phosphate/phosphate translocator At3g11320 [Ipomoea triloba]	GO:0005794;GO:0016021;GO:0015297	Golgi apparatus;integral component of membrane;antiporter activity	-	-	-	-	-	-	-	sp|Q5XF09|PT311_ARATH	Probable sugar phosphate/phosphate translocator At3g11320 OS=Arabidopsis thaliana OX=3702 GN=At3g11320 PE=2 SV=1
g7368	2238	8.57	8.27	8.83	4.86	3.48	4.28	-1.45187	4.19238e-13	1.0422e-11	At3g13560	XP_031110726.1	glucan endo-1,3-beta-glucosidase 4-like [Ipomoea triloba]	GO:0042973;GO:0005975	glucan endo-1,3-beta-D-glucosidase activity;carbohydrate metabolic process	K19892	GN4	http://www.genome.jp/dbget-bin/www_bget?ko:K19892	Starch and sucrose metabolism	ko00500	-	-	sp|Q94CD8|E134_ARATH	Glucan endo-1,3-beta-glucosidase 4 OS=Arabidopsis thaliana OX=3702 GN=At3g13560 PE=2 SV=1
g43410	1600	5.32	2.22	3.55	2.67	1.66	2.16	-1.16945	0.000769407	0.00416063	At3g14410	XP_031112045.1	probable sugar phosphate/phosphate translocator At3g14410 [Ipomoea triloba]	GO:0008643;GO:0016021	carbohydrate transport;integral component of membrane	-	-	-	-	-	-	-	sp|Q94EI9|PT314_ARATH	Probable sugar phosphate/phosphate translocator At3g14410 OS=Arabidopsis thaliana OX=3702 GN=At3g14410 PE=2 SV=1
g41920	1196	515.25	149.95	70.25	67.22	35.99	66.04	-2.45996	0.00156771	0.00778912	At3g16150	XP_031119217.1	probable isoaspartyl peptidase/L-asparaginase 2 [Ipomoea triloba]	GO:0008798;GO:0004067;GO:0005737;GO:0016540;GO:0016787	beta-aspartyl-peptidase activity;asparaginase activity;cytoplasm;protein autoprocessing;hydrolase activity	K13051	ASRGL1,iaaA	http://www.genome.jp/dbget-bin/www_bget?ko:K13051	Alanine, aspartate and glutamate metabolism;Cyanoamino acid metabolism	ko00250,ko00460	KOG1592	Asparaginase	sp|Q8GXG1|ASPGB_ARATH	Probable isoaspartyl peptidase/L-asparaginase 2 OS=Arabidopsis thaliana OX=3702 GN=At3g16150 PE=2 SV=2
g42509	2037	101.71	116.2	149.54	92.33	76.53	73.55	-1.04141	1.00351e-06	1.01859e-05	At3g16560	XP_031127447.1	probable protein phosphatase 2C 40 [Ipomoea triloba]	GO:0004722;GO:0016021;GO:0006470;GO:0016192	protein serine/threonine phosphatase activity;integral component of membrane;protein dephosphorylation;vesicle-mediated transport	-	-	-	-	-	-	-	sp|Q9LUS8|P2C40_ARATH	Probable protein phosphatase 2C 40 OS=Arabidopsis thaliana OX=3702 GN=At3g16560 PE=1 SV=1
g13499	1712	15.98	11.54	15.42	8.42	8.77	7.34	-1.22973	7.20169e-11	1.36797e-09	At3g17090	XP_031097811.1	probable protein phosphatase 2C 42 isoform X2 [Ipomoea triloba]	GO:0046872;GO:0106306;GO:0106307	metal ion binding;protein serine phosphatase activity;protein threonine phosphatase activity	K01102	PDP	http://www.genome.jp/dbget-bin/www_bget?ko:K01102	-	-	-	-	sp|Q0V7V2|P2C42_ARATH	Probable protein phosphatase 2C 42 OS=Arabidopsis thaliana OX=3702 GN=At3g17090 PE=1 SV=1
g5561	1866	74.25	72.68	86.99	20.6	18.84	18.32	-2.392	8.37102e-48	2.1677e-45	At3g17430	XP_031113275.1	probable sugar phosphate/phosphate translocator At3g17430 [Ipomoea triloba]	GO:0005768;GO:0005794;GO:0015297;GO:0016021;GO:0005802	endosome;Golgi apparatus;antiporter activity;integral component of membrane;trans-Golgi network	-	-	-	-	-	-	-	sp|Q9LRP2|PT317_ARATH	Probable sugar phosphate/phosphate translocator At3g17430 OS=Arabidopsis thaliana OX=3702 GN=At3g17430 PE=1 SV=1
g31705	1766	291.21	243.24	240.2	164.83	153.73	132.83	-1.20295	1.63732e-23	1.13786e-21	At3g17800	XP_031092486.1;XP_031092485.1	UV-B-induced protein At3g17800, chloroplastic-like isoform X2 [Ipomoea triloba];UV-B-induced protein At3g17800, chloroplastic-like isoform X1 [Ipomoea triloba]	-	-	-	-	-	-	-	-	-	sp|Q9LVJ0|UVB31_ARATH	UV-B-induced protein At3g17800, chloroplastic OS=Arabidopsis thaliana OX=3702 GN=At3g17800 PE=2 SV=1
g8694	2030	6.56	7.48	6.86	2.92	2.91	2.39	-1.78305	3.94291e-16	1.3811e-14	At3g19850	XP_031111272.1	BTB/POZ domain-containing protein At3g19850 [Ipomoea triloba]	GO:0016567	protein ubiquitination	-	-	-	-	-	-	-	sp|Q9LT24|Y3985_ARATH	BTB/POZ domain-containing protein At3g19850 OS=Arabidopsis thaliana OX=3702 GN=At3g19850 PE=2 SV=1
g17668	2619	13.31	13.98	15.55	8.63	7.67	8.5	-1.22039	9.69733e-12	2.05691e-10	At3g26670	XP_031095335.1;XP_031095331.1	probable magnesium transporter NIPA8 isoform X2 [Ipomoea triloba];probable magnesium transporter NIPA8 isoform X1 [Ipomoea triloba]	GO:0005769;GO:0005886;GO:0015095;GO:0016021	early endosome;plasma membrane;magnesium ion transmembrane transporter activity;integral component of membrane	K22733	NIPA,SLC57A2S	http://www.genome.jp/dbget-bin/www_bget?ko:K22733	-	-	-	-	sp|Q8RWF4|NIPA8_ARATH	Probable magnesium transporter NIPA8 OS=Arabidopsis thaliana OX=3702 GN=At3g26670 PE=2 SV=1
g7690	3336	19.75	15.81	17.21	7.8	6.71	9.61	-1.54819	4.26398e-17	1.66219e-15	At3g28040	XP_031112549.1	probably inactive leucine-rich repeat receptor-like protein kinase At3g28040 [Ipomoea triloba]	GO:0004672;GO:0005524;GO:0106311;GO:0016021;GO:0106310;GO:0005886	protein kinase activity;ATP binding;protein serine/threonine kinase activity;integral component of membrane;protein serine kinase activity;plasma membrane	-	-	-	-	-	-	-	sp|Q9LRT1|Y3804_ARATH	Probably inactive leucine-rich repeat receptor-like protein kinase At3g28040 OS=Arabidopsis thaliana OX=3702 GN=At3g28040 PE=1 SV=1
g17466	1365	57.96	55.35	59.9	26.96	22.58	26.52	-1.62797	4.46518e-25	3.54477e-23	At3g28050	XP_031093828.1	WAT1-related protein At5g40240-like [Ipomoea triloba]	GO:0016021;GO:0022857;GO:0005886	integral component of membrane;transmembrane transporter activity;plasma membrane	-	-	-	-	-	-	-	sp|Q94JU2|WTR18_ARATH;sp|Q9FL08|WTR42_ARATH	WAT1-related protein At3g28050 OS=Arabidopsis thaliana OX=3702 GN=At3g28050 PE=2 SV=1;WAT1-related protein At5g40240 OS=Arabidopsis thaliana OX=3702 GN=At5g40240 PE=2 SV=1
g23924	1244	2.98	3.18	4.61	1.7	1.42	2.02	-1.50157	6.5283e-05	0.00045889	At3g28050	XP_031103624.1;XP_031102903.1	WAT1-related protein At5g40240-like [Ipomoea triloba];WAT1-related protein At3g28050-like [Ipomoea triloba]	-	-	-	-	-	-	-	-	-	sp|Q94JU2|WTR18_ARATH;sp|Q9FL08|WTR42_ARATH	WAT1-related protein At3g28050 OS=Arabidopsis thaliana OX=3702 GN=At3g28050 PE=2 SV=1;WAT1-related protein At5g40240 OS=Arabidopsis thaliana OX=3702 GN=At5g40240 PE=2 SV=1
g60723	754	1.69	3.07	2.12	0.78	1.13	0.76	-1.62557	0.00629361	0.0260016	At3g28050	XP_031106956.1	WAT1-related protein At3g28050-like [Ipomoea triloba]	GO:0005886;GO:0022857;GO:0016021	plasma membrane;transmembrane transporter activity;integral component of membrane	-	-	-	-	-	-	-	sp|Q94JU2|WTR18_ARATH	WAT1-related protein At3g28050 OS=Arabidopsis thaliana OX=3702 GN=At3g28050 PE=2 SV=1
g33869	2310	20.56	19.36	22.44	11.19	11.85	11.49	-1.29333	8.60031e-16	2.90939e-14	At3g28540	XP_031091475.1	protein NUCLEAR FUSION DEFECTIVE 4-like [Ipomoea triloba]	GO:0016020;GO:0006817;GO:0022857;GO:0016021	membrane;phosphate ion transport;transmembrane transporter activity;integral component of membrane	-	-	-	-	-	-	-	sp|Q9LH82|AATP7_ARATH;sp|F4I9E1|NFD4_ARATH	AAA-ATPase At3g28540 OS=Arabidopsis thaliana OX=3702 GN=At3g28540 PE=3 SV=1;Protein NUCLEAR FUSION DEFECTIVE 4 OS=Arabidopsis thaliana OX=3702 GN=NFD4 PE=3 SV=1
g24900	1807	2.03	1.51	1.68	1.07	1.14	0.99	-1.12606	0.000590814	0.00330667	At3g28850	XP_031102383.1	uncharacterized protein At3g28850 [Ipomoea triloba]	GO:0015035	protein-disulfide reductase activity	K17479	GRXCR1	http://www.genome.jp/dbget-bin/www_bget?ko:K17479	-	-	-	-	sp|Q9LH89|Y3885_ARATH	Uncharacterized protein At3g28850 OS=Arabidopsis thaliana OX=3702 GN=At3g28850 PE=4 SV=1
g17429	1885	2.78	1.5	2.09	1.68	1.27	0.85	-1.15856	0.0012906	0.00658143	At3g28850	XP_031096147.1	uncharacterized protein At3g28850-like [Ipomoea triloba]	GO:0015035	protein-disulfide reductase activity	-	-	-	-	-	-	-	sp|Q9LH89|Y3885_ARATH	Uncharacterized protein At3g28850 OS=Arabidopsis thaliana OX=3702 GN=At3g28850 PE=4 SV=1
g12531	1309	3.39	3.74	2.16	0.07	0	0.12	-6.54467	8.46334e-13	2.03644e-11	At3g30340	XP_031101008.1	WAT1-related protein At3g30340-like [Ipomoea triloba]	-	-	-	-	-	-	-	-	-	sp|Q9LI65|WTR24_ARATH	WAT1-related protein At3g30340 OS=Arabidopsis thaliana OX=3702 GN=At3g30340 PE=2 SV=1
g12528	1390	4.12	7.92	5.89	0.44	0.55	1.37	-3.37436	1.20268e-12	2.83584e-11	At3g30340	XP_031101195.1	WAT1-related protein At3g30340-like [Ipomoea triloba]	-	-	-	-	-	-	-	-	-	sp|Q9LI65|WTR24_ARATH	WAT1-related protein At3g30340 OS=Arabidopsis thaliana OX=3702 GN=At3g30340 PE=2 SV=1
g12529	1379	2.16	5.05	3.26	0.26	0.41	0.83	-3.31057	5.28344e-10	8.97154e-09	At3g30340	XP_031101195.1;XP_031101342.1	WAT1-related protein At3g30340-like [Ipomoea triloba];WAT1-related protein At3g30340-like [Ipomoea triloba]	-	-	-	-	-	-	-	-	-	sp|Q9LI65|WTR24_ARATH	WAT1-related protein At3g30340 OS=Arabidopsis thaliana OX=3702 GN=At3g30340 PE=2 SV=1
g12534	1213	1.2	1.79	1.04	0.08	0.19	0.14	-4.05795	3.69142e-07	4.03416e-06	At3g30340	XP_031101355.1	WAT1-related protein At3g30340-like isoform X1 [Ipomoea triloba]	-	-	-	-	-	-	-	-	-	sp|Q9LI65|WTR24_ARATH	WAT1-related protein At3g30340 OS=Arabidopsis thaliana OX=3702 GN=At3g30340 PE=2 SV=1
g42511	1319	0.15	1.25	0.52	0	0.1	0	-4.75389	0.000765228	0.00414009	At3g30340	XP_031115971.1	WAT1-related protein At3g30340-like [Ipomoea triloba]	GO:0005886;GO:0016021;GO:0022857	plasma membrane;integral component of membrane;transmembrane transporter activity	-	-	-	-	-	-	-	sp|Q9LI65|WTR24_ARATH	WAT1-related protein At3g30340 OS=Arabidopsis thaliana OX=3702 GN=At3g30340 PE=2 SV=1
g34297	932	4.11	10.71	1.73	1.31	3.06	1.03	-2.07833	0.00136496	0.00690962	At3g43660	XP_019170083.1	PREDICTED: vacuolar iron transporter homolog 4-like [Ipomoea nil]	GO:0016020;GO:0006880;GO:0005384;GO:0016491;GO:0030026;GO:0005381;GO:0016021	membrane;intracellular sequestering of iron ion;manganese ion transmembrane transporter activity;oxidoreductase activity;cellular manganese ion homeostasis;iron ion transmembrane transporter activity;integral component of membrane	K22736	VIT	http://www.genome.jp/dbget-bin/www_bget?ko:K22736	-	-	-	-	sp|Q9M2C0|VITH4_ARATH	Vacuolar iron transporter homolog 4 OS=Arabidopsis thaliana OX=3702 GN=At3g43660 PE=2 SV=1
g50846	3331	12.16	11.81	10.67	0.89	0.88	0.7	-4.24496	4.1209e-100	5.4326e-97	At3g47110	XP_031121589.1	putative receptor-like protein kinase At3g47110 [Ipomoea triloba]	-	-	-	-	-	-	-	-	-	sp|Q9SD62|Y3471_ARATH	Putative receptor-like protein kinase At3g47110 OS=Arabidopsis thaliana OX=3702 GN=At3g47110 PE=3 SV=1
g50842	1695	2.96	4	2.56	0.14	0	0.2	-5.29441	2.3891e-18	1.04458e-16	At3g47110	XP_031121589.1	putative receptor-like protein kinase At3g47110 [Ipomoea triloba]	-	-	-	-	-	-	-	-	-	sp|Q9SD62|Y3471_ARATH;sp|C0LGP4|Y3475_ARATH	Putative receptor-like protein kinase At3g47110 OS=Arabidopsis thaliana OX=3702 GN=At3g47110 PE=3 SV=1;Probable LRR receptor-like serine/threonine-protein kinase At3g47570 OS=Arabidopsis thaliana OX=3702 GN=At3g47570 PE=2 SV=1
g3733	1816	9.33	5.48	4.21	2.92	2.01	2.15	-1.79774	1.08917e-09	1.78267e-08	At3g47110	XP_031115791.1;XP_031115790.1	probable LRR receptor-like serine/threonine-protein kinase At3g47570 [Ipomoea triloba];probable LRR receptor-like serine/threonine-protein kinase At3g47570 [Ipomoea triloba]	-	-	-	-	-	-	-	-	-	sp|Q9SD62|Y3471_ARATH;sp|C0LGP4|Y3475_ARATH	Putative receptor-like protein kinase At3g47110 OS=Arabidopsis thaliana OX=3702 GN=At3g47110 PE=3 SV=1;Probable LRR receptor-like serine/threonine-protein kinase At3g47570 OS=Arabidopsis thaliana OX=3702 GN=At3g47570 PE=2 SV=1
g3830	2470	9.53	7.05	3.19	2.67	2.17	2.35	-1.88529	1.67036e-08	2.2659e-07	At3g47110	XP_031115778.1	probable LRR receptor-like serine/threonine-protein kinase At3g47570 [Ipomoea triloba]	GO:0004672;GO:0016021;GO:0005886;GO:0005524	protein kinase activity;integral component of membrane;plasma membrane;ATP binding	-	-	-	-	-	-	-	sp|Q9SD62|Y3471_ARATH	Putative receptor-like protein kinase At3g47110 OS=Arabidopsis thaliana OX=3702 GN=At3g47110 PE=3 SV=1
g3812	2614	8.7	5.45	3.4	2.81	2.62	2.88	-1.47459	4.30062e-07	4.65525e-06	At3g47110	XP_031115791.1	probable LRR receptor-like serine/threonine-protein kinase At3g47570 [Ipomoea triloba]	-	-	-	-	-	-	-	-	-	sp|Q9SD62|Y3471_ARATH	Putative receptor-like protein kinase At3g47110 OS=Arabidopsis thaliana OX=3702 GN=At3g47110 PE=3 SV=1
g34678	2350	8.86	5.5	1.46	1.1	1.28	0.94	-2.34574	1.64762e-06	1.60426e-05	At3g47110	XP_031131010.1;XP_031130796.1	receptor kinase-like protein Xa21 isoform X2 [Ipomoea triloba];receptor kinase-like protein Xa21 isoform X2 [Ipomoea triloba]	-	-	K13420	FLS2	http://www.genome.jp/dbget-bin/www_bget?ko:K13420	MAPK signaling pathway - plant;Plant-pathogen interaction	ko04016,ko04626	-	-	sp|Q9SD62|Y3471_ARATH;sp|Q1MX30|XA21_ORYSI	Putative receptor-like protein kinase At3g47110 OS=Arabidopsis thaliana OX=3702 GN=At3g47110 PE=3 SV=1;Receptor kinase-like protein Xa21 OS=Oryza sativa subsp. indica OX=39946 GN=XA21 PE=1 SV=1
g3825	3011	1.29	1.31	0.69	0.4	0.54	0.4	-1.73416	1.24913e-05	0.000102397	At3g47110	XP_031115792.1	probable LRR receptor-like serine/threonine-protein kinase At3g47570 [Ipomoea triloba]	GO:0004672;GO:0016021;GO:0005524;GO:0005886	protein kinase activity;integral component of membrane;ATP binding;plasma membrane	-	-	-	-	-	-	-	sp|Q9SD62|Y3471_ARATH	Putative receptor-like protein kinase At3g47110 OS=Arabidopsis thaliana OX=3702 GN=At3g47110 PE=3 SV=1
g3820	904	9.58	8.56	3.9	3.59	3.41	5.67	-1.29512	0.0012133	0.00623107	At3g47110	XP_031115791.1;XP_031115790.1	probable LRR receptor-like serine/threonine-protein kinase At3g47570 [Ipomoea triloba];probable LRR receptor-like serine/threonine-protein kinase At3g47570 [Ipomoea triloba]	-	-	-	-	-	-	-	-	-	sp|Q9SD62|Y3471_ARATH	Putative receptor-like protein kinase At3g47110 OS=Arabidopsis thaliana OX=3702 GN=At3g47110 PE=3 SV=1
g21880	2858	1.19	1.24	0.53	0.5	0.31	0.63	-1.44889	0.00158867	0.00788247	At3g47110	XP_019173866.1	PREDICTED: receptor kinase-like protein Xa21 [Ipomoea nil]	-	-	-	-	-	-	-	-	-	sp|Q9SD62|Y3471_ARATH	Putative receptor-like protein kinase At3g47110 OS=Arabidopsis thaliana OX=3702 GN=At3g47110 PE=3 SV=1
g35864	1900	0.55	0.28	0.08	0	0	0.06	-4.1872	0.00338255	0.0152634	At3g47110	XP_031129596.1	LRR receptor-like serine/threonine-protein kinase EFR [Ipomoea triloba]	-	-	K13420	FLS2	http://www.genome.jp/dbget-bin/www_bget?ko:K13420	MAPK signaling pathway - plant;Plant-pathogen interaction	ko04016,ko04626	-	-	sp|Q9SD62|Y3471_ARATH	Putative receptor-like protein kinase At3g47110 OS=Arabidopsis thaliana OX=3702 GN=At3g47110 PE=3 SV=1
g14374	4565	0.12	0.18	0.26	0.09	0.03	0.06	-2.10324	0.0043645	0.0190352	At3g47110	XP_031097576.1	probable LRR receptor-like serine/threonine-protein kinase At3g47570 isoform X2 [Ipomoea triloba]	GO:0005524;GO:0004672;GO:0005886;GO:0033612;GO:0016021;GO:0004674	ATP binding;protein kinase activity;plasma membrane;receptor serine/threonine kinase binding;integral component of membrane;protein serine/threonine kinase activity	K13420	FLS2	http://www.genome.jp/dbget-bin/www_bget?ko:K13420	MAPK signaling pathway - plant;Plant-pathogen interaction	ko04016,ko04626	-	-	sp|Q9SD62|Y3471_ARATH	Putative receptor-like protein kinase At3g47110 OS=Arabidopsis thaliana OX=3702 GN=At3g47110 PE=3 SV=1
g3376	3382	0.54	0.27	0.1	0.14	0.09	0.06	-2.02222	0.00999762	0.0385377	At3g47110	XP_031096918.1	probable LRR receptor-like serine/threonine-protein kinase At3g47570 [Ipomoea triloba]	-	-	-	-	-	-	-	-	-	sp|Q9SD62|Y3471_ARATH	Putative receptor-like protein kinase At3g47110 OS=Arabidopsis thaliana OX=3702 GN=At3g47110 PE=3 SV=1
g34683	2189	0.75	0.59	0.35	0.26	0.39	0.2	-1.43158	0.0122655	0.0457945	At3g47110	XP_031102518.1;XP_031131010.1;XP_031131971.1	probable LRR receptor-like serine/threonine-protein kinase At3g47570 [Ipomoea triloba];receptor kinase-like protein Xa21 isoform X2 [Ipomoea triloba];probable LRR receptor-like serine/threonine-protein kinase At3g47570 [Ipomoea triloba]	-	-	K13420	FLS2	http://www.genome.jp/dbget-bin/www_bget?ko:K13420	MAPK signaling pathway - plant;Plant-pathogen interaction	ko04016,ko04626	-	-	sp|Q9SD62|Y3471_ARATH;sp|Q1MX30|XA21_ORYSI;sp|C0LGT6|EFR_ARATH	Putative receptor-like protein kinase At3g47110 OS=Arabidopsis thaliana OX=3702 GN=At3g47110 PE=3 SV=1;Receptor kinase-like protein Xa21 OS=Oryza sativa subsp. indica OX=39946 GN=XA21 PE=1 SV=1;LRR receptor-like serine/threonine-protein kinase EFR OS=Arabidopsis thaliana OX=3702 GN=EFR PE=1 SV=1
g23773	1776	11.13	8.2	6.32	1.3	1.14	1.15	-3.15977	9.60937e-31	1.1422e-28	At3g47200	XP_031103984.1	uncharacterized protein LOC116007451 [Ipomoea triloba]	-	-	-	-	-	-	-	-	-	sp|Q9SD53|Y3720_ARATH	UPF0481 protein At3g47200 OS=Arabidopsis thaliana OX=3702 GN=At3g47200 PE=2 SV=1
g23775	1724	10.5	9.49	10.29	2.04	3.15	2.38	-2.43159	2.51716e-25	2.03544e-23	At3g47200	XP_019186612.1	PREDICTED: UPF0481 protein At3g47200-like [Ipomoea nil]	-	-	-	-	-	-	-	-	-	sp|Q9SD53|Y3720_ARATH	UPF0481 protein At3g47200 OS=Arabidopsis thaliana OX=3702 GN=At3g47200 PE=2 SV=1
g36426	1989	0.92	1.45	1.94	0.14	0.12	0.21	-3.61596	4.03624e-10	6.96796e-09	At3g47200	XP_031094109.1;XP_031129401.1	pentatricopeptide repeat-containing protein At1g73400, mitochondrial-like isoform X3 [Ipomoea triloba];UPF0481 protein At3g47200-like [Ipomoea triloba]	-	-	-	-	-	-	-	-	-	sp|Q9SD53|Y3720_ARATH;sp|Q9FX35|PP117_ARATH	UPF0481 protein At3g47200 OS=Arabidopsis thaliana OX=3702 GN=At3g47200 PE=2 SV=1;Pentatricopeptide repeat-containing protein At1g73400, mitochondrial OS=Arabidopsis thaliana OX=3702 GN=At1g73400 PE=2 SV=2
g13250	3111	2.43	2.02	2.77	1.22	1.28	1.43	-1.30567	4.44612e-07	4.79723e-06	At3g47200	XP_031098412.1	uncharacterized protein LOC116002415 [Ipomoea triloba]	-	-	-	-	-	-	-	-	-	sp|Q9SD53|Y3720_ARATH	UPF0481 protein At3g47200 OS=Arabidopsis thaliana OX=3702 GN=At3g47200 PE=2 SV=1
g24879	1462	6.29	5.09	2.47	2.28	1.98	1.75	-1.59932	6.35173e-06	5.53648e-05	At3g47200	XP_031103153.1	UPF0481 protein At3g47200-like [Ipomoea triloba]	GO:0016021	integral component of membrane	-	-	-	-	-	-	-	sp|Q9SD53|Y3720_ARATH	UPF0481 protein At3g47200 OS=Arabidopsis thaliana OX=3702 GN=At3g47200 PE=2 SV=1
g23764	1369	2.87	1.98	1.91	0.69	0.42	1.13	-2.0382	6.78086e-06	5.87288e-05	At3g47200	XP_019186612.1	PREDICTED: UPF0481 protein At3g47200-like [Ipomoea nil]	-	-	-	-	-	-	-	-	-	sp|Q9SD53|Y3720_ARATH	UPF0481 protein At3g47200 OS=Arabidopsis thaliana OX=3702 GN=At3g47200 PE=2 SV=1
g23766	2078	0.93	0.65	1	0.26	0.35	0.3	-1.97182	7.30723e-05	0.000507655	At3g47200	XP_019186612.1	PREDICTED: UPF0481 protein At3g47200-like [Ipomoea nil]	-	-	-	-	-	-	-	-	-	sp|Q9SD53|Y3720_ARATH	UPF0481 protein At3g47200 OS=Arabidopsis thaliana OX=3702 GN=At3g47200 PE=2 SV=1
g47136	1973	1.15	0.43	0.82	0.26	0.16	0.25	-2.23214	0.000153149	0.000989835	At3g47200	XP_031123424.1	uncharacterized protein LOC116026114 [Ipomoea triloba]	GO:0016021	integral component of membrane	-	-	-	-	-	-	-	sp|Q9SD53|Y3720_ARATH	UPF0481 protein At3g47200 OS=Arabidopsis thaliana OX=3702 GN=At3g47200 PE=2 SV=1
g53929	1653	1.53	1.42	0.72	0.25	0.23	0.72	-2.01138	0.000629903	0.00349889	At3g47200	XP_031104568.1	UPF0481 protein At3g47200-like isoform X2 [Ipomoea triloba]	-	-	-	-	-	-	-	-	-	sp|Q9SD53|Y3720_ARATH	UPF0481 protein At3g47200 OS=Arabidopsis thaliana OX=3702 GN=At3g47200 PE=2 SV=1
g11830	871	4.8	1.5	5	7.65	3.34	2.72	-1.13519	0.00754901	0.0303832	At3g47200	XP_019163758.1	PREDICTED: uncharacterized protein LOC109160078 [Ipomoea nil]	GO:0016021	integral component of membrane	-	-	-	-	-	-	-	sp|Q9SD53|Y3720_ARATH	UPF0481 protein At3g47200 OS=Arabidopsis thaliana OX=3702 GN=At3g47200 PE=2 SV=1
g25379	2219	40.93	109.69	165.45	38.75	27.06	17.95	-2.40675	0.000278741	0.00169409	At3g47420	XP_019192355.1	PREDICTED: putative glycerol-3-phosphate transporter 1 [Ipomoea nil]	GO:0055062;GO:0006817;GO:0022857;GO:0016021	phosphate ion homeostasis;phosphate ion transport;transmembrane transporter activity;integral component of membrane	K13783	SLC37A1_2	http://www.genome.jp/dbget-bin/www_bget?ko:K13783	-	-	KOG2533	Permease of the major facilitator superfamily	sp|Q9C5L3|GLPT1_ARATH	Putative glycerol-3-phosphate transporter 1 OS=Arabidopsis thaliana OX=3702 GN=At3g47420 PE=2 SV=1
g53375	1972	8.24	13.58	15.32	4.53	3.9	3.24	-2.13045	1.04402e-12	2.47786e-11	At3g47520	XP_031106736.1	malate dehydrogenase, chloroplastic-like [Ipomoea triloba]	GO:0005975;GO:0006099;GO:0005739;GO:0030060;GO:0005737;GO:0006108	carbohydrate metabolic process;tricarboxylic acid cycle;mitochondrion;L-malate dehydrogenase activity;cytoplasm;malate metabolic process	K00026	MDH2	http://www.genome.jp/dbget-bin/www_bget?ko:K00026	Cysteine and methionine metabolism;Citrate cycle (TCA cycle);Glyoxylate and dicarboxylate metabolism;Pyruvate metabolism;Carbon fixation in photosynthetic organisms	ko00270,ko00020,ko00630,ko00620,ko00710	KOG1494	NAD-dependent malate dehydrogenase	sp|Q9SN86|MDHP_ARATH	Malate dehydrogenase, chloroplastic OS=Arabidopsis thaliana OX=3702 GN=At3g47520 PE=1 SV=1
g3835	2506	5.96	5.08	3.12	2.48	1.79	1.71	-1.65538	6.91055e-10	1.15942e-08	At3g47570	XP_031115791.1;XP_031115792.1	probable LRR receptor-like serine/threonine-protein kinase At3g47570 [Ipomoea triloba];probable LRR receptor-like serine/threonine-protein kinase At3g47570 [Ipomoea triloba]	-	-	-	-	-	-	-	-	-	sp|C0LGP4|Y3475_ARATH	Probable LRR receptor-like serine/threonine-protein kinase At3g47570 OS=Arabidopsis thaliana OX=3702 GN=At3g47570 PE=2 SV=1
g3813	1811	4.54	3.56	2.52	0.99	1.5	1.17	-1.85448	8.73876e-09	1.24361e-07	At3g47570	XP_031115791.1	probable LRR receptor-like serine/threonine-protein kinase At3g47570 [Ipomoea triloba]	-	-	-	-	-	-	-	-	-	sp|C0LGP4|Y3475_ARATH	Probable LRR receptor-like serine/threonine-protein kinase At3g47570 OS=Arabidopsis thaliana OX=3702 GN=At3g47570 PE=2 SV=1
[truncated: 2,886 more rows]

## Sheet: CK_L45-vs-DR_L45.known.down.DEG
GeneID	Length	CK_L45-1	CK_L45-2	CK_L45-3	DR_L45-1	DR_L45-2	DR_L45-3	logFC	Pvalue	FDR	Gene_name	NR_ID	NR_annotation	GO_ID	GO_term	KO_ID	KO_gene	KO_Hyperlink	KEGG_Pathway	Pathway_ID	KOG_ID	KOG_annotation	Swiss-Prot_ID	Swiss-Prot_annotation
[truncated: 3,623 more rows]

[truncated: 2 more sheets: CK_R15-vs-DR_R15.known.down.DEG, CK_R45-vs-DR_R45.known.down.DEG]
