# Supplementary material for: Transcriptome Analysis Reveals Genes and Pathways Associated with Drought Tolerance of Early Stages in Sweet Potato (Ipomoea batatas (L.) Lam.)
Source: Genes (Basel). 2024 Jul 19;15(7):948. doi: 10.3390/genes15070948 (PMC11276569; doi:10.3390/genes15070948)
Supplement: Supplementary file 1 [file genes-15-00948-s001.zip › Supplemental_table_S4_TF_coding_genes.xlsx]

## Sheet: Overview
	CK_L15-vs-DR_L15		CK_L45-vs-DR_L45		CK_R15-vs-DR_R15		CK_R45-vs-DR_R45		Sum
	up	down	up	down	up	down	up	down	sum	up	down
AP2-EREBP	14	26	9	20	18	54	7	2	150	48	102
MYB	15	25	7	23	28	37	4	3	142	54	88
bHLH	15	20	3	26	14	24	0	2	104	32	72
NAC	6	7	8	9	16	11	3	0	60	33	27
WRKY	1	22	8	1	0	22	0	2	56	9	47
GRAS	2	4	0	7	2	33	2	0	50	6	44
ABI3VP1	7	1	4	4	11	5	0	0	32	22	10
G2-like	2	8	2	4	8	5	1	1	31	13	18
C2H2	3	6	3	2	4	11	1	0	30	11	19
C3H	3	4	5	3	12	1	0	1	29	20	9
C2C2-GATA	5	2	0	10	2	5	2	0	26	9	17
HSF	5	2	2	2	9	3	0	1	24	16	8
RWP-RK	0	9	1	2	1	10	0	1	24	2	22
LOB	1	5	3	1	3	7	1	0	21	8	13
MADS	0	3	2	4	5	6	0	1	21	7	14
FAR1	3	1	3	2	7	3	0	0	19	13	6
SBP	3	3	0	5	2	6	0	0	19	5	14
C2C2-Dof	1	6	0	4	3	4	0	0	18	4	14
bZIP	2	2	0	3	6	4	0	0	17	8	9
OFP	1	4	0	5	1	6	0	0	17	2	15
TCP	1	4	2	0	2	6	0	0	15	5	10
Tify	1	4	0	6	0	3	0	1	15	1	14
PLATZ	4	1	1	1	3	2	0	0	12	8	4
Trihelix	1	2	0	1	5	2	0	1	12	6	6
C2C2-CO-like	1	1	1	1	4	3	0	0	11	6	5
Alfin-like	2	0	1	2	0	1	1	0	7	4	3
ARF	1	1	0	0	3	2	0	0	7	4	3
E2F-DP	0	1	0	1	0	5	0	0	7	0	7
GRF	3	0	0	4	0	0	0	0	7	3	4
TUB	0	1	0	3	1	2	0	0	7	1	6
ARR-B	3	2	0	0	0	1	0	0	6	3	3
LIM	0	2	1	1	1	1	0	0	6	2	4
mTERF	3	0	0	0	3	0	0	0	6	6	0
CPP	1	1	0	2	0	1	0	0	5	1	4
FHA	2	0	0	1	1	1	0	0	5	3	2
TAZ	1	1	0	0	0	2	0	0	4	1	3
zf-HD	1	1	0	2	0	0	0	0	4	1	3
DBP	0	1	0	0	0	1	0	1	3	0	3
EIL	1	0	1	0	1	0	0	0	3	3	0
HB	1	0	0	0	2	0	0	0	3	3	0
CAMTA	0	0	0	1	0	0	0	1	2	0	2
GeBP	0	0	1	0	1	0	0	0	2	2	0
PBF-2-like	1	0	1	0	0	0	0	0	2	2	0
Sigma70-like	0	1	0	0	1	0	0	0	2	1	1
BBR/BPC	0	0	0	0	1	0	0	0	1	1	0
BES1	0	0	0	0	0	1	0	0	1	0	1
S1Fa-like	0	0	0	1	0	0	0	0	1	0	1
SRS	0	0	0	0	0	1	0	0	1	0	1
Total									1047	389	658

## Sheet: 1 CK_L15-vs-DR_L15.total.TFCodi
GeneID	Length	CK_L15-1	CK_L15-2	CK_L15-3	DR_L15-1	DR_L15-2	DR_L15-3	logFC	Pvalue	FDR	Transcripts	TF_family	Included_domain	Excluded_domain	PlntfDB_link	Gene_name	NR_ID	NR_annotation	GO_ID	GO_term	KO_ID	KO_gene	KO_Hyperlink	KEGG_Pathway	Pathway_ID	KOG_ID	KOG_annotation	Swiss-Prot_ID	Swiss-Prot_annotation
g16106	2975	73.78	65.62	72.63	15.8	13.4	15.14	-2.55636	5.63275e-73	3.35681e-70	novel.28154.5	bHLH	HLH	-	show details	GL3	ABY26925.1;XP_031097747.1	putative anthocyanin regulator [Ipomoea lacunosa];transcription factor EGL1-like isoform X2 [Ipomoea triloba]	GO:0046983;GO:0005634	protein dimerization activity;nucleus	-	-	-	-	-	-	-	sp|Q9FN69|GL3_ARATH	Transcription factor GLABRA 3 OS=Arabidopsis thaliana OX=3702 GN=GL3 PE=1 SV=1
g16106	2975	73.78	65.62	72.63	15.8	13.4	15.14	-2.55636	5.63275e-73	3.35681e-70	novel.28154.3	bHLH	HLH	-	show details	GL3	ABY26925.1;XP_031097747.1	putative anthocyanin regulator [Ipomoea lacunosa];transcription factor EGL1-like isoform X2 [Ipomoea triloba]	GO:0046983;GO:0005634	protein dimerization activity;nucleus	-	-	-	-	-	-	-	sp|Q9FN69|GL3_ARATH	Transcription factor GLABRA 3 OS=Arabidopsis thaliana OX=3702 GN=GL3 PE=1 SV=1
g16106	2975	73.78	65.62	72.63	15.8	13.4	15.14	-2.55636	5.63275e-73	3.35681e-70	novel.28154.7	bHLH	HLH	-	show details	GL3	ABY26925.1;XP_031097747.1	putative anthocyanin regulator [Ipomoea lacunosa];transcription factor EGL1-like isoform X2 [Ipomoea triloba]	GO:0046983;GO:0005634	protein dimerization activity;nucleus	-	-	-	-	-	-	-	sp|Q9FN69|GL3_ARATH	Transcription factor GLABRA 3 OS=Arabidopsis thaliana OX=3702 GN=GL3 PE=1 SV=1
g16106	2975	73.78	65.62	72.63	15.8	13.4	15.14	-2.55636	5.63275e-73	3.35681e-70	novel.28154.2	bHLH	HLH	-	show details	GL3	ABY26925.1;XP_031097747.1	putative anthocyanin regulator [Ipomoea lacunosa];transcription factor EGL1-like isoform X2 [Ipomoea triloba]	GO:0046983;GO:0005634	protein dimerization activity;nucleus	-	-	-	-	-	-	-	sp|Q9FN69|GL3_ARATH	Transcription factor GLABRA 3 OS=Arabidopsis thaliana OX=3702 GN=GL3 PE=1 SV=1
g16106	2975	73.78	65.62	72.63	15.8	13.4	15.14	-2.55636	5.63275e-73	3.35681e-70	novel.28154.6	bHLH	HLH	-	show details	GL3	ABY26925.1;XP_031097747.1	putative anthocyanin regulator [Ipomoea lacunosa];transcription factor EGL1-like isoform X2 [Ipomoea triloba]	GO:0046983;GO:0005634	protein dimerization activity;nucleus	-	-	-	-	-	-	-	sp|Q9FN69|GL3_ARATH	Transcription factor GLABRA 3 OS=Arabidopsis thaliana OX=3702 GN=GL3 PE=1 SV=1
g16106	2975	73.78	65.62	72.63	15.8	13.4	15.14	-2.55636	5.63275e-73	3.35681e-70	g16106.t1	bHLH	HLH	-	show details	GL3	ABY26925.1;XP_031097747.1	putative anthocyanin regulator [Ipomoea lacunosa];transcription factor EGL1-like isoform X2 [Ipomoea triloba]	GO:0046983;GO:0005634	protein dimerization activity;nucleus	-	-	-	-	-	-	-	sp|Q9FN69|GL3_ARATH	Transcription factor GLABRA 3 OS=Arabidopsis thaliana OX=3702 GN=GL3 PE=1 SV=1
g43232	988	0.8	0.11	0.44	0	0	0.07	-4.50551	0.00599093	0.0249414	g43232.t1	AP2-EREBP	AP2	-	show details	ERF109	XP_031092378.1	ethylene-responsive transcription factor ERF109-like [Ipomoea triloba]	GO:0006952;GO:0003700;GO:0005634;GO:0003677;GO:0009873	defense response;DNA-binding transcription factor activity;nucleus;DNA binding;ethylene-activated signaling pathway	-	-	-	-	-	-	-	sp|Q9SZ06|EF109_ARATH	Ethylene-responsive transcription factor ERF109 OS=Arabidopsis thaliana OX=3702 GN=ERF109 PE=1 SV=1
g53432	1049	55.58	40.17	57.12	32.15	20.49	37.06	-1.28065	9.55764e-07	9.72166e-06	novel.12478.3	bHLH	HLH	-	show details	BHLH062	XP_031104583.1	transcription factor bHLH47-like [Ipomoea triloba]	GO:0046983;GO:0005634	protein dimerization activity;nucleus	-	-	-	-	-	-	-	sp|Q69V10|BH062_ORYSJ	Transcription factor BHLH062 OS=Oryza sativa subsp. japonica OX=39947 GN=BHLH062 PE=1 SV=1
g53432	1049	55.58	40.17	57.12	32.15	20.49	37.06	-1.28065	9.55764e-07	9.72166e-06	g53432.t1	bHLH	HLH	-	show details	BHLH062	XP_031104583.1	transcription factor bHLH47-like [Ipomoea triloba]	GO:0046983;GO:0005634	protein dimerization activity;nucleus	-	-	-	-	-	-	-	sp|Q69V10|BH062_ORYSJ	Transcription factor BHLH062 OS=Oryza sativa subsp. japonica OX=39947 GN=BHLH062 PE=1 SV=1
g53432	1049	55.58	40.17	57.12	32.15	20.49	37.06	-1.28065	9.55764e-07	9.72166e-06	novel.12478.2	bHLH	HLH	-	show details	BHLH062	XP_031104583.1	transcription factor bHLH47-like [Ipomoea triloba]	GO:0046983;GO:0005634	protein dimerization activity;nucleus	-	-	-	-	-	-	-	sp|Q69V10|BH062_ORYSJ	Transcription factor BHLH062 OS=Oryza sativa subsp. japonica OX=39947 GN=BHLH062 PE=1 SV=1
g5359	1985	5.4	6.38	2.55	1.13	1.23	1.56	-2.28844	4.81643e-10	8.23639e-09	g5359.t1	HSF	HSF_DNA-bind	-	show details	HSFA6b	XP_031111343.1	LOW QUALITY PROTEIN: heat stress transcription factor A-7a-like [Ipomoea triloba]	GO:0034605;GO:0043565;GO:0000978;GO:0006357;GO:0005634;GO:0003700	cellular response to heat;sequence-specific DNA binding;RNA polymerase II cis-regulatory region sequence-specific DNA binding;regulation of transcription by RNA polymerase II;nucleus;DNA-binding transcription factor activity	K09419	HSFF	http://www.genome.jp/dbget-bin/www_bget?ko:K09419	-	-	-	-	sp|Q9LUH8|HFA6B_ARATH	Heat stress transcription factor A-6b OS=Arabidopsis thaliana OX=3702 GN=HSFA6b PE=2 SV=1
g46579	1647	3.11	2.5	2.18	9.24	10.11	9.17	1.45805	6.15464e-12	1.34413e-10	g46579.t1	TCP	TCP	-	show details	TCP22	XP_031124652.1	transcription factor TCP8-like isoform X1 [Ipomoea triloba]	GO:0043565;GO:0005634;GO:0003700	sequence-specific DNA binding;nucleus;DNA-binding transcription factor activity	-	-	-	-	-	-	-	sp|Q9C7G4|TCP22_ARATH	Transcription factor TCP22 OS=Arabidopsis thaliana OX=3702 GN=TCP22 PE=2 SV=1
g43010	1045	12.94	15.03	13.24	7.62	6.11	5.88	-1.50389	2.56527e-11	5.15949e-10	g43010.t1	SBP	SBP	-	show details	SPL9	XP_031091291.1	squamosa promoter-binding-like protein 9 [Ipomoea triloba]	GO:0003677;GO:0005634;GO:0046872;GO:0016021	DNA binding;nucleus;metal ion binding;integral component of membrane	-	-	-	-	-	-	-	sp|Q700W2|SPL9_ARATH	Squamosa promoter-binding-like protein 9 OS=Arabidopsis thaliana OX=3702 GN=SPL9 PE=2 SV=2
g35097	1358	1.36	0.6	0.75	0.18	0.2	0.38	-2.2136	0.000950158	0.00501768	g35097.t1	WRKY	WRKY	-	show details	WRKY53	XP_031129806.1	probable WRKY transcription factor 53 [Ipomoea triloba]	GO:0043565;GO:0005634;GO:0003700	sequence-specific DNA binding;nucleus;DNA-binding transcription factor activity	-	-	-	-	-	-	-	sp|Q9SUP6|WRK53_ARATH	Probable WRKY transcription factor 53 OS=Arabidopsis thaliana OX=3702 GN=WRKY53 PE=1 SV=1
g16771	1278	62.3	36.97	21.05	5.55	4.51	3.77	-3.50762	1.32289e-28	1.33633e-26	g16771.t1	C2H2	zf-C2H2	PHD	show details	Os01g0871200	XP_031093217.1	zinc finger protein STOP1 homolog [Ipomoea triloba]	GO:0010447;GO:0010044	response to acidic pH;response to aluminum ion	-	-	-	-	-	-	-	sp|Q943I6|STOP1_ORYSJ	Zinc finger protein STOP1 homolog OS=Oryza sativa subsp. japonica OX=39947 GN=Os01g0871200 PE=2 SV=1
g30783	1430	1.71	1.09	1.34	0.25	0.6	0.14	-2.55427	1.06282e-05	8.83566e-05	g30783.t1	bZIP	bZIP_1,bZIP_2,bZIP_Maf	HLH	show details	BZIP34	XP_031091454.1	basic leucine zipper 61-like [Ipomoea triloba]	GO:0005634;GO:0003700;GO:0003677;GO:0045893	nucleus;DNA-binding transcription factor activity;DNA binding;positive regulation of transcription, DNA-templated	-	-	-	-	-	-	-	sp|F4IN23|BZP34_ARATH	Basic leucine zipper 34 OS=Arabidopsis thaliana OX=3702 GN=BZIP34 PE=1 SV=1
g30783	1430	1.71	1.09	1.34	0.25	0.6	0.14	-2.55427	1.06282e-05	8.83566e-05	novel.38454.2	bZIP	bZIP_1,bZIP_2,bZIP_Maf	HLH	show details	BZIP34	XP_031091454.1	basic leucine zipper 61-like [Ipomoea triloba]	GO:0005634;GO:0003700;GO:0003677;GO:0045893	nucleus;DNA-binding transcription factor activity;DNA binding;positive regulation of transcription, DNA-templated	-	-	-	-	-	-	-	sp|F4IN23|BZP34_ARATH	Basic leucine zipper 34 OS=Arabidopsis thaliana OX=3702 GN=BZIP34 PE=1 SV=1
g13640	837	7.18	4.35	2.51	29.22	32.43	45.98	2.56837	7.25045e-15	2.21973e-13	g13640.t1	Tify	tify	GATA	show details	TIFY9	XP_031097497.1;XP_019180091.1	protein TIFY 9 isoform X1 [Ipomoea triloba];PREDICTED: protein TIFY 9-like isoform X1 [Ipomoea nil]	-	-	K13464	JAZ	http://www.genome.jp/dbget-bin/www_bget?ko:K13464	Plant hormone signal transduction	ko04075	-	-	sp|Q93ZM9|TIF9_ARATH	Protein TIFY 9 OS=Arabidopsis thaliana OX=3702 GN=TIFY9 PE=1 SV=1
g13640	837	7.18	4.35	2.51	29.22	32.43	45.98	2.56837	7.25045e-15	2.21973e-13	novel.26647.2	Tify	tify	GATA	show details	TIFY9	XP_031097497.1;XP_019180091.1	protein TIFY 9 isoform X1 [Ipomoea triloba];PREDICTED: protein TIFY 9-like isoform X1 [Ipomoea nil]	-	-	K13464	JAZ	http://www.genome.jp/dbget-bin/www_bget?ko:K13464	Plant hormone signal transduction	ko04075	-	-	sp|Q93ZM9|TIF9_ARATH	Protein TIFY 9 OS=Arabidopsis thaliana OX=3702 GN=TIFY9 PE=1 SV=1
g41540	1075	0.07	0.46	1.34	0.06	0.13	0.06	-3.35928	0.00780823	0.0312905	g41540.t1	OFP	Ovate	-	show details	OFP15	XP_031095213.1	transcription repressor OFP15-like [Ipomoea triloba]	GO:0045892;GO:0005634	negative regulation of transcription, DNA-templated;nucleus	-	-	-	-	-	-	-	sp|Q9SJ45|OPF15_ARATH	Transcription repressor OFP15 OS=Arabidopsis thaliana OX=3702 GN=OFP15 PE=1 SV=1
g47274	1030	1.42	1.31	1.88	0.35	0.22	0.48	-2.62434	1.56068e-05	0.000125154	novel.8947.4	G2-like	G2-like	Response_reg	show details	PHL8	XP_031123548.1;XP_031123549.1;XP_031123550.1	myb family transcription factor PHL8-like isoform X1 [Ipomoea triloba];myb family transcription factor PHL8-like isoform X2 [Ipomoea triloba];myb family transcription factor PHL8-like isoform X3 [Ipomoea triloba]	-	-	-	-	-	-	-	-	-	sp|F4I274|PHL8_ARATH	Myb family transcription factor PHL8 OS=Arabidopsis thaliana OX=3702 GN=PHL8 PE=2 SV=1
g47274	1030	1.42	1.31	1.88	0.35	0.22	0.48	-2.62434	1.56068e-05	0.000125154	novel.8947.4	MYB	Myb_DNA-binding	ARID,Response_reg,SNF2_N	show details	PHL8	XP_031123548.1;XP_031123549.1;XP_031123550.1	myb family transcription factor PHL8-like isoform X1 [Ipomoea triloba];myb family transcription factor PHL8-like isoform X2 [Ipomoea triloba];myb family transcription factor PHL8-like isoform X3 [Ipomoea triloba]	-	-	-	-	-	-	-	-	-	sp|F4I274|PHL8_ARATH	Myb family transcription factor PHL8 OS=Arabidopsis thaliana OX=3702 GN=PHL8 PE=2 SV=1
g47274	1030	1.42	1.31	1.88	0.35	0.22	0.48	-2.62434	1.56068e-05	0.000125154	novel.8947.2	G2-like	G2-like	Response_reg	show details	PHL8	XP_031123548.1;XP_031123549.1;XP_031123550.1	myb family transcription factor PHL8-like isoform X1 [Ipomoea triloba];myb family transcription factor PHL8-like isoform X2 [Ipomoea triloba];myb family transcription factor PHL8-like isoform X3 [Ipomoea triloba]	-	-	-	-	-	-	-	-	-	sp|F4I274|PHL8_ARATH	Myb family transcription factor PHL8 OS=Arabidopsis thaliana OX=3702 GN=PHL8 PE=2 SV=1
g47274	1030	1.42	1.31	1.88	0.35	0.22	0.48	-2.62434	1.56068e-05	0.000125154	novel.8947.2	MYB	Myb_DNA-binding	ARID,Response_reg,SNF2_N	show details	PHL8	XP_031123548.1;XP_031123549.1;XP_031123550.1	myb family transcription factor PHL8-like isoform X1 [Ipomoea triloba];myb family transcription factor PHL8-like isoform X2 [Ipomoea triloba];myb family transcription factor PHL8-like isoform X3 [Ipomoea triloba]	-	-	-	-	-	-	-	-	-	sp|F4I274|PHL8_ARATH	Myb family transcription factor PHL8 OS=Arabidopsis thaliana OX=3702 GN=PHL8 PE=2 SV=1
g47274	1030	1.42	1.31	1.88	0.35	0.22	0.48	-2.62434	1.56068e-05	0.000125154	novel.8947.6	G2-like	G2-like	Response_reg	show details	PHL8	XP_031123548.1;XP_031123549.1;XP_031123550.1	myb family transcription factor PHL8-like isoform X1 [Ipomoea triloba];myb family transcription factor PHL8-like isoform X2 [Ipomoea triloba];myb family transcription factor PHL8-like isoform X3 [Ipomoea triloba]	-	-	-	-	-	-	-	-	-	sp|F4I274|PHL8_ARATH	Myb family transcription factor PHL8 OS=Arabidopsis thaliana OX=3702 GN=PHL8 PE=2 SV=1
g47274	1030	1.42	1.31	1.88	0.35	0.22	0.48	-2.62434	1.56068e-05	0.000125154	novel.8947.6	MYB	Myb_DNA-binding	ARID,Response_reg,SNF2_N	show details	PHL8	XP_031123548.1;XP_031123549.1;XP_031123550.1	myb family transcription factor PHL8-like isoform X1 [Ipomoea triloba];myb family transcription factor PHL8-like isoform X2 [Ipomoea triloba];myb family transcription factor PHL8-like isoform X3 [Ipomoea triloba]	-	-	-	-	-	-	-	-	-	sp|F4I274|PHL8_ARATH	Myb family transcription factor PHL8 OS=Arabidopsis thaliana OX=3702 GN=PHL8 PE=2 SV=1
g47274	1030	1.42	1.31	1.88	0.35	0.22	0.48	-2.62434	1.56068e-05	0.000125154	novel.8947.1	G2-like	G2-like	Response_reg	show details	PHL8	XP_031123548.1;XP_031123549.1;XP_031123550.1	myb family transcription factor PHL8-like isoform X1 [Ipomoea triloba];myb family transcription factor PHL8-like isoform X2 [Ipomoea triloba];myb family transcription factor PHL8-like isoform X3 [Ipomoea triloba]	-	-	-	-	-	-	-	-	-	sp|F4I274|PHL8_ARATH	Myb family transcription factor PHL8 OS=Arabidopsis thaliana OX=3702 GN=PHL8 PE=2 SV=1
g47274	1030	1.42	1.31	1.88	0.35	0.22	0.48	-2.62434	1.56068e-05	0.000125154	novel.8947.1	MYB	Myb_DNA-binding	ARID,Response_reg,SNF2_N	show details	PHL8	XP_031123548.1;XP_031123549.1;XP_031123550.1	myb family transcription factor PHL8-like isoform X1 [Ipomoea triloba];myb family transcription factor PHL8-like isoform X2 [Ipomoea triloba];myb family transcription factor PHL8-like isoform X3 [Ipomoea triloba]	-	-	-	-	-	-	-	-	-	sp|F4I274|PHL8_ARATH	Myb family transcription factor PHL8 OS=Arabidopsis thaliana OX=3702 GN=PHL8 PE=2 SV=1
g47274	1030	1.42	1.31	1.88	0.35	0.22	0.48	-2.62434	1.56068e-05	0.000125154	novel.8947.5	G2-like	G2-like	Response_reg	show details	PHL8	XP_031123548.1;XP_031123549.1;XP_031123550.1	myb family transcription factor PHL8-like isoform X1 [Ipomoea triloba];myb family transcription factor PHL8-like isoform X2 [Ipomoea triloba];myb family transcription factor PHL8-like isoform X3 [Ipomoea triloba]	-	-	-	-	-	-	-	-	-	sp|F4I274|PHL8_ARATH	Myb family transcription factor PHL8 OS=Arabidopsis thaliana OX=3702 GN=PHL8 PE=2 SV=1
g47274	1030	1.42	1.31	1.88	0.35	0.22	0.48	-2.62434	1.56068e-05	0.000125154	novel.8947.5	MYB	Myb_DNA-binding	ARID,Response_reg,SNF2_N	show details	PHL8	XP_031123548.1;XP_031123549.1;XP_031123550.1	myb family transcription factor PHL8-like isoform X1 [Ipomoea triloba];myb family transcription factor PHL8-like isoform X2 [Ipomoea triloba];myb family transcription factor PHL8-like isoform X3 [Ipomoea triloba]	-	-	-	-	-	-	-	-	-	sp|F4I274|PHL8_ARATH	Myb family transcription factor PHL8 OS=Arabidopsis thaliana OX=3702 GN=PHL8 PE=2 SV=1
g47274	1030	1.42	1.31	1.88	0.35	0.22	0.48	-2.62434	1.56068e-05	0.000125154	novel.8947.3	G2-like	G2-like	Response_reg	show details	PHL8	XP_031123548.1;XP_031123549.1;XP_031123550.1	myb family transcription factor PHL8-like isoform X1 [Ipomoea triloba];myb family transcription factor PHL8-like isoform X2 [Ipomoea triloba];myb family transcription factor PHL8-like isoform X3 [Ipomoea triloba]	-	-	-	-	-	-	-	-	-	sp|F4I274|PHL8_ARATH	Myb family transcription factor PHL8 OS=Arabidopsis thaliana OX=3702 GN=PHL8 PE=2 SV=1
g47274	1030	1.42	1.31	1.88	0.35	0.22	0.48	-2.62434	1.56068e-05	0.000125154	novel.8947.3	MYB	Myb_DNA-binding	ARID,Response_reg,SNF2_N	show details	PHL8	XP_031123548.1;XP_031123549.1;XP_031123550.1	myb family transcription factor PHL8-like isoform X1 [Ipomoea triloba];myb family transcription factor PHL8-like isoform X2 [Ipomoea triloba];myb family transcription factor PHL8-like isoform X3 [Ipomoea triloba]	-	-	-	-	-	-	-	-	-	sp|F4I274|PHL8_ARATH	Myb family transcription factor PHL8 OS=Arabidopsis thaliana OX=3702 GN=PHL8 PE=2 SV=1
g47274	1030	1.42	1.31	1.88	0.35	0.22	0.48	-2.62434	1.56068e-05	0.000125154	g47274.t1	G2-like	G2-like	Response_reg	show details	PHL8	XP_031123548.1;XP_031123549.1;XP_031123550.1	myb family transcription factor PHL8-like isoform X1 [Ipomoea triloba];myb family transcription factor PHL8-like isoform X2 [Ipomoea triloba];myb family transcription factor PHL8-like isoform X3 [Ipomoea triloba]	-	-	-	-	-	-	-	-	-	sp|F4I274|PHL8_ARATH	Myb family transcription factor PHL8 OS=Arabidopsis thaliana OX=3702 GN=PHL8 PE=2 SV=1
g47274	1030	1.42	1.31	1.88	0.35	0.22	0.48	-2.62434	1.56068e-05	0.000125154	g47274.t1	MYB	Myb_DNA-binding	ARID,Response_reg,SNF2_N	show details	PHL8	XP_031123548.1;XP_031123549.1;XP_031123550.1	myb family transcription factor PHL8-like isoform X1 [Ipomoea triloba];myb family transcription factor PHL8-like isoform X2 [Ipomoea triloba];myb family transcription factor PHL8-like isoform X3 [Ipomoea triloba]	-	-	-	-	-	-	-	-	-	sp|F4I274|PHL8_ARATH	Myb family transcription factor PHL8 OS=Arabidopsis thaliana OX=3702 GN=PHL8 PE=2 SV=1
g54106	1790	5.64	4.7	7.19	1.95	1.66	1.66	-2.16699	5.27214e-15	1.64651e-13	g54106.t1	bHLH	HLH	-	show details	BHLH123	XP_031102185.1	transcription factor bHLH123-like [Ipomoea triloba]	GO:0005634;GO:0046983	nucleus;protein dimerization activity	-	-	-	-	-	-	-	sp|Q8GXT3|BH123_ARATH	Transcription factor bHLH123 OS=Arabidopsis thaliana OX=3702 GN=BHLH123 PE=1 SV=1
g13581	1556	1.3	0.51	1.41	3.34	2.91	3.54	1.16587	0.000888316	0.00472552	novel.26596.4	SBP	SBP	-	show details	SPL13A	XP_031097987.1;XP_031097982.1	squamosa promoter-binding-like protein 13A isoform X2 [Ipomoea triloba];squamosa promoter-binding-like protein 13A isoform X1 [Ipomoea triloba]	GO:0003677;GO:0005634;GO:0046872	DNA binding;nucleus;metal ion binding	-	-	-	-	-	-	-	sp|B9DI20|SP13A_ARATH	Squamosa promoter-binding-like protein 13A OS=Arabidopsis thaliana OX=3702 GN=SPL13A PE=1 SV=1
g13581	1556	1.3	0.51	1.41	3.34	2.91	3.54	1.16587	0.000888316	0.00472552	g13581.t1	SBP	SBP	-	show details	SPL13A	XP_031097987.1;XP_031097982.1	squamosa promoter-binding-like protein 13A isoform X2 [Ipomoea triloba];squamosa promoter-binding-like protein 13A isoform X1 [Ipomoea triloba]	GO:0003677;GO:0005634;GO:0046872	DNA binding;nucleus;metal ion binding	-	-	-	-	-	-	-	sp|B9DI20|SP13A_ARATH	Squamosa promoter-binding-like protein 13A OS=Arabidopsis thaliana OX=3702 GN=SPL13A PE=1 SV=1
g13581	1556	1.3	0.51	1.41	3.34	2.91	3.54	1.16587	0.000888316	0.00472552	novel.26596.3	SBP	SBP	-	show details	SPL13A	XP_031097987.1;XP_031097982.1	squamosa promoter-binding-like protein 13A isoform X2 [Ipomoea triloba];squamosa promoter-binding-like protein 13A isoform X1 [Ipomoea triloba]	GO:0003677;GO:0005634;GO:0046872	DNA binding;nucleus;metal ion binding	-	-	-	-	-	-	-	sp|B9DI20|SP13A_ARATH	Squamosa promoter-binding-like protein 13A OS=Arabidopsis thaliana OX=3702 GN=SPL13A PE=1 SV=1
g4006	1337	13.79	19.07	13.91	6.72	8.96	7.43	-1.44713	3.85853e-09	5.80434e-08	g4006.t1	MYB	Myb_DNA-binding	ARID,Response_reg,SNF2_N	show details	MYB330	QMP81304.1	R2R3-MYB transcriptional repressor [Ipomoea batatas]	GO:0005634	nucleus	K09422	MYBP	http://www.genome.jp/dbget-bin/www_bget?ko:K09422	-	-	-	-	sp|P81395|MYB30_ANTMA	Myb-related protein 330 OS=Antirrhinum majus OX=4151 GN=MYB330 PE=2 SV=1
g4006	1337	13.79	19.07	13.91	6.72	8.96	7.43	-1.44713	3.85853e-09	5.80434e-08	g4006.t1	MYB-related	Myb_DNA-binding	ARID,G2-like,Response_reg,SNF2_N,trihelix	show details	MYB330	QMP81304.1	R2R3-MYB transcriptional repressor [Ipomoea batatas]	GO:0005634	nucleus	K09422	MYBP	http://www.genome.jp/dbget-bin/www_bget?ko:K09422	-	-	-	-	sp|P81395|MYB30_ANTMA	Myb-related protein 330 OS=Antirrhinum majus OX=4151 GN=MYB330 PE=2 SV=1
g4006	1337	13.79	19.07	13.91	6.72	8.96	7.43	-1.44713	3.85853e-09	5.80434e-08	novel.2675.2	MYB	Myb_DNA-binding	ARID,Response_reg,SNF2_N	show details	MYB330	QMP81304.1	R2R3-MYB transcriptional repressor [Ipomoea batatas]	GO:0005634	nucleus	K09422	MYBP	http://www.genome.jp/dbget-bin/www_bget?ko:K09422	-	-	-	-	sp|P81395|MYB30_ANTMA	Myb-related protein 330 OS=Antirrhinum majus OX=4151 GN=MYB330 PE=2 SV=1
g4006	1337	13.79	19.07	13.91	6.72	8.96	7.43	-1.44713	3.85853e-09	5.80434e-08	novel.2675.2	MYB-related	Myb_DNA-binding	ARID,G2-like,Response_reg,SNF2_N,trihelix	show details	MYB330	QMP81304.1	R2R3-MYB transcriptional repressor [Ipomoea batatas]	GO:0005634	nucleus	K09422	MYBP	http://www.genome.jp/dbget-bin/www_bget?ko:K09422	-	-	-	-	sp|P81395|MYB30_ANTMA	Myb-related protein 330 OS=Antirrhinum majus OX=4151 GN=MYB330 PE=2 SV=1
g43097	1685	9.41	16.34	10.69	1.56	1.52	2.52	-3.13853	4.93733e-21	2.79679e-19	novel.6252.1	bHLH	HLH	-	show details	BHLH63	XP_031117692.1	transcription factor bHLH63 [Ipomoea triloba]	GO:0046983;GO:0005634;GO:0006355	protein dimerization activity;nucleus;regulation of transcription, DNA-templated	-	-	-	-	-	-	-	sp|Q8GY61|BH063_ARATH	Transcription factor bHLH63 OS=Arabidopsis thaliana OX=3702 GN=BHLH63 PE=1 SV=1
g43097	1685	9.41	16.34	10.69	1.56	1.52	2.52	-3.13853	4.93733e-21	2.79679e-19	g43097.t1	bHLH	HLH	-	show details	BHLH63	XP_031117692.1	transcription factor bHLH63 [Ipomoea triloba]	GO:0046983;GO:0005634;GO:0006355	protein dimerization activity;nucleus;regulation of transcription, DNA-templated	-	-	-	-	-	-	-	sp|Q8GY61|BH063_ARATH	Transcription factor bHLH63 OS=Arabidopsis thaliana OX=3702 GN=BHLH63 PE=1 SV=1
g5357	2080	1.2	0.84	0.71	4.08	4.77	3.28	1.73387	5.91638e-09	8.67496e-08	g5357.t1	C2H2	zf-C2H2	PHD	show details	IDD12	XP_031111156.1	protein indeterminate-domain 12-like [Ipomoea triloba]	GO:0003700;GO:0005634	DNA-binding transcription factor activity;nucleus	-	-	-	-	-	-	-	sp|O22759|IDD12_ARATH	Protein indeterminate-domain 12 OS=Arabidopsis thaliana OX=3702 GN=IDD12 PE=2 SV=2
g39254	1174	42.25	8.09	13.83	11.7	6.26	5.17	-1.83524	0.00783791	0.0313834	g39254.t1	MYB	Myb_DNA-binding	ARID,Response_reg,SNF2_N	show details	MYB3	XP_031125653.1	myb-related protein 308-like [Ipomoea triloba]	GO:0005634	nucleus	K09422	MYBP	http://www.genome.jp/dbget-bin/www_bget?ko:K09422	-	-	-	-	sp|Q9S9K9|MYB3_ARATH	Transcription factor MYB3 OS=Arabidopsis thaliana OX=3702 GN=MYB3 PE=1 SV=1
g39254	1174	42.25	8.09	13.83	11.7	6.26	5.17	-1.83524	0.00783791	0.0313834	g39254.t1	MYB-related	Myb_DNA-binding	ARID,G2-like,Response_reg,SNF2_N,trihelix	show details	MYB3	XP_031125653.1	myb-related protein 308-like [Ipomoea triloba]	GO:0005634	nucleus	K09422	MYBP	http://www.genome.jp/dbget-bin/www_bget?ko:K09422	-	-	-	-	sp|Q9S9K9|MYB3_ARATH	Transcription factor MYB3 OS=Arabidopsis thaliana OX=3702 GN=MYB3 PE=1 SV=1
g42799	1729	8.53	11.7	4.2	4.9	4.34	4.72	-1.31665	2.42063e-05	0.000186748	novel.5997.1	G2-like	G2-like	Response_reg	show details	PHL8	XP_031112692.1	myb family transcription factor PHL8-like [Ipomoea triloba]	GO:0003677;GO:0005634	DNA binding;nucleus	-	-	-	-	-	-	-	sp|F4I274|PHL8_ARATH	Myb family transcription factor PHL8 OS=Arabidopsis thaliana OX=3702 GN=PHL8 PE=2 SV=1
g42799	1729	8.53	11.7	4.2	4.9	4.34	4.72	-1.31665	2.42063e-05	0.000186748	novel.5997.1	MYB	Myb_DNA-binding	ARID,Response_reg,SNF2_N	show details	PHL8	XP_031112692.1	myb family transcription factor PHL8-like [Ipomoea triloba]	GO:0003677;GO:0005634	DNA binding;nucleus	-	-	-	-	-	-	-	sp|F4I274|PHL8_ARATH	Myb family transcription factor PHL8 OS=Arabidopsis thaliana OX=3702 GN=PHL8 PE=2 SV=1
g42799	1729	8.53	11.7	4.2	4.9	4.34	4.72	-1.31665	2.42063e-05	0.000186748	g42799.t1	G2-like	G2-like	Response_reg	show details	PHL8	XP_031112692.1	myb family transcription factor PHL8-like [Ipomoea triloba]	GO:0003677;GO:0005634	DNA binding;nucleus	-	-	-	-	-	-	-	sp|F4I274|PHL8_ARATH	Myb family transcription factor PHL8 OS=Arabidopsis thaliana OX=3702 GN=PHL8 PE=2 SV=1
g42799	1729	8.53	11.7	4.2	4.9	4.34	4.72	-1.31665	2.42063e-05	0.000186748	g42799.t1	MYB	Myb_DNA-binding	ARID,Response_reg,SNF2_N	show details	PHL8	XP_031112692.1	myb family transcription factor PHL8-like [Ipomoea triloba]	GO:0003677;GO:0005634	DNA binding;nucleus	-	-	-	-	-	-	-	sp|F4I274|PHL8_ARATH	Myb family transcription factor PHL8 OS=Arabidopsis thaliana OX=3702 GN=PHL8 PE=2 SV=1
g54228	996	40.89	38.4	24.87	16.84	15.29	17.16	-1.48848	1.01822e-12	2.41794e-11	g54228.t1	SBP	SBP	-	show details	SBP2	XP_031104562.1	squamosa promoter-binding-like protein 3 [Ipomoea triloba]	GO:0046872;GO:0009908;GO:0003700;GO:0005634;GO:0003677	metal ion binding;flower development;DNA-binding transcription factor activity;nucleus;DNA binding	-	-	-	-	-	-	-	sp|Q38740|SBP2_ANTMA	Squamosa promoter-binding protein 2 OS=Antirrhinum majus OX=4151 GN=SBP2 PE=2 SV=1
g836	2044	9.82	7.01	6.68	27.53	28.2	23.22	1.33084	8.65343e-16	2.92509e-14	g836.t1	HSF	HSF_DNA-bind	-	show details	HSFA1B	XP_031116461.1;XP_031116462.1	heat stress transcription factor A-1b isoform X1 [Ipomoea triloba];heat stress transcription factor A-1b isoform X2 [Ipomoea triloba]	GO:0003700;GO:0005634;GO:0034605;GO:0043565;GO:0000978;GO:0006357	DNA-binding transcription factor activity;nucleus;cellular response to heat;sequence-specific DNA binding;RNA polymerase II cis-regulatory region sequence-specific DNA binding;regulation of transcription by RNA polymerase II	K09419	HSFF	http://www.genome.jp/dbget-bin/www_bget?ko:K09419	-	-	-	-	sp|O81821|HFA1B_ARATH	Heat stress transcription factor A-1b OS=Arabidopsis thaliana OX=3702 GN=HSFA1B PE=1 SV=2
g836	2044	9.82	7.01	6.68	27.53	28.2	23.22	1.33084	8.65343e-16	2.92509e-14	novel.668.2	HSF	HSF_DNA-bind	-	show details	HSFA1B	XP_031116461.1;XP_031116462.1	heat stress transcription factor A-1b isoform X1 [Ipomoea triloba];heat stress transcription factor A-1b isoform X2 [Ipomoea triloba]	GO:0003700;GO:0005634;GO:0034605;GO:0043565;GO:0000978;GO:0006357	DNA-binding transcription factor activity;nucleus;cellular response to heat;sequence-specific DNA binding;RNA polymerase II cis-regulatory region sequence-specific DNA binding;regulation of transcription by RNA polymerase II	K09419	HSFF	http://www.genome.jp/dbget-bin/www_bget?ko:K09419	-	-	-	-	sp|O81821|HFA1B_ARATH	Heat stress transcription factor A-1b OS=Arabidopsis thaliana OX=3702 GN=HSFA1B PE=1 SV=2
g25213	1146	2.58	5.69	1.54	0.56	0.61	0.53	-2.97079	2.39401e-07	2.69956e-06	g25213.t1	C2H2	zf-C2H2	PHD	show details	ZAT5	XP_031104075.1	zinc finger protein ZAT5-like [Ipomoea triloba]	-	-	-	-	-	-	-	-	-	sp|Q681X4|ZAT5_ARATH	Zinc finger protein ZAT5 OS=Arabidopsis thaliana OX=3702 GN=ZAT5 PE=2 SV=1
g10520	1884	0.46	0.15	0.28	0	0	0	-6.0408	6.0288e-05	0.000427648	g10520.t1	MYB	Myb_DNA-binding	ARID,Response_reg,SNF2_N	show details	MYB61	XP_031102469.1	transcription factor MYB61-like [Ipomoea triloba]	GO:0005634;GO:0010119	nucleus;regulation of stomatal movement	K09422	MYBP	http://www.genome.jp/dbget-bin/www_bget?ko:K09422	-	-	-	-	sp|Q8VZQ2|MYB61_ARATH	Transcription factor MYB61 OS=Arabidopsis thaliana OX=3702 GN=MYB61 PE=2 SV=1
g10520	1884	0.46	0.15	0.28	0	0	0	-6.0408	6.0288e-05	0.000427648	g10520.t1	MYB-related	Myb_DNA-binding	ARID,G2-like,Response_reg,SNF2_N,trihelix	show details	MYB61	XP_031102469.1	transcription factor MYB61-like [Ipomoea triloba]	GO:0005634;GO:0010119	nucleus;regulation of stomatal movement	K09422	MYBP	http://www.genome.jp/dbget-bin/www_bget?ko:K09422	-	-	-	-	sp|Q8VZQ2|MYB61_ARATH	Transcription factor MYB61 OS=Arabidopsis thaliana OX=3702 GN=MYB61 PE=2 SV=1
g29676	701	75.88	67.84	79.59	55.59	42.95	40.19	-1.10947	9.26223e-10	1.5292e-08	g29676.t1	AP2-EREBP	AP2	-	show details	ERF1B	XP_031109800.1	ethylene-response factor C3-like [Ipomoea triloba]	GO:0006952;GO:0003700;GO:0005634;GO:0003677	defense response;DNA-binding transcription factor activity;nucleus;DNA binding	K14516	ERF1	http://www.genome.jp/dbget-bin/www_bget?ko:K14516	MAPK signaling pathway - plant;Plant hormone signal transduction	ko04016,ko04075	-	-	sp|Q8LDC8|ERF92_ARATH	Ethylene-responsive transcription factor 1B OS=Arabidopsis thaliana OX=3702 GN=ERF1B PE=1 SV=2
g20452	1447	0.4	0.77	0.04	0	0	0	-6.06756	0.000351919	0.00208923	g20452.t1	WRKY	WRKY	-	show details	WRKY70	XP_031094131.1	WRKY DNA-binding transcription factor 70-like [Ipomoea triloba]	-	-	-	-	-	-	-	-	-	sp|K4BIZ9|WRK70_SOLLC	WRKY DNA-binding transcription factor 70 OS=Solanum lycopersicum OX=4081 GN=WRKY70 PE=2 SV=1
g9143	1862	95.16	104.92	76.15	61.8	55.11	56.57	-1.09883	1.70162e-11	3.50176e-10	g9143.t1	bHLH	HLH	-	show details	UNE10	XP_031112580.1	transcription factor UNE10 [Ipomoea triloba]	GO:0016021;GO:0046983;GO:0005634	integral component of membrane;protein dimerization activity;nucleus	-	-	-	-	-	-	-	sp|Q8GZ38|UNE10_ARATH	Transcription factor UNE10 OS=Arabidopsis thaliana OX=3702 GN=UNE10 PE=2 SV=1
g61530	2121	0	0	0	0.27	0.17	0.2	5.10695	0.00155206	0.00772109	g61530.t1	ARR-B	G2-like,Myb_DNA-binding,Response_reg	CCT	show details	ARR14	XP_019176858.1	PREDICTED: two-component response regulator ARR14-like [Ipomoea nil]	GO:0003700;GO:0005634;GO:0000160;GO:0003677	DNA-binding transcription factor activity;nucleus;phosphorelay signal transduction system;DNA binding	-	-	-	-	-	-	-	sp|Q8L9Y3|ARR14_ARATH	Two-component response regulator ARR14 OS=Arabidopsis thaliana OX=3702 GN=ARR14 PE=1 SV=2
g46272	898	3.5	2.07	1.64	12.75	11.04	14.83	2.0392	7.62227e-11	1.44299e-09	g46272.t1	AP2-EREBP	AP2	-	show details	ERF4	XP_031111192.1	ethylene-responsive transcription factor 4-like [Ipomoea triloba]	GO:0006952;GO:0003677;GO:0003700;GO:0005634	defense response;DNA binding;DNA-binding transcription factor activity;nucleus	K09286	EREBP	http://www.genome.jp/dbget-bin/www_bget?ko:K09286	-	-	-	-	sp|O80340|ERF78_ARATH	Ethylene-responsive transcription factor 4 OS=Arabidopsis thaliana OX=3702 GN=ERF4 PE=1 SV=1
g8155	990	0.58	0.89	1.12	1.54	3.3	4.02	1.57657	0.0032857	0.0148835	g8155.t1	FAR1	FAR1	-	show details	-	XP_031090998.1;XP_031095102.1	protein FAR1-RELATED SEQUENCE 5-like [Ipomoea triloba];protein FAR1-RELATED SEQUENCE 5-like [Ipomoea triloba]	-	-	-	-	-	-	-	-	-	-	-
g8155	990	0.58	0.89	1.12	1.54	3.3	4.02	1.57657	0.0032857	0.0148835	novel.22682.3	FAR1	FAR1	-	show details	-	XP_031090998.1;XP_031095102.1	protein FAR1-RELATED SEQUENCE 5-like [Ipomoea triloba];protein FAR1-RELATED SEQUENCE 5-like [Ipomoea triloba]	-	-	-	-	-	-	-	-	-	-	-
g8155	990	0.58	0.89	1.12	1.54	3.3	4.02	1.57657	0.0032857	0.0148835	novel.22682.1	FAR1	FAR1	-	show details	-	XP_031090998.1;XP_031095102.1	protein FAR1-RELATED SEQUENCE 5-like [Ipomoea triloba];protein FAR1-RELATED SEQUENCE 5-like [Ipomoea triloba]	-	-	-	-	-	-	-	-	-	-	-
g38705	1620	12.99	11.74	10.5	8.18	8.32	6.59	-1.03238	5.3636e-09	7.91245e-08	g38705.t1	WRKY	WRKY	-	show details	WRKY7	XP_031125592.1	probable WRKY transcription factor 7 [Ipomoea triloba]	GO:0005516;GO:0000976;GO:0003700;GO:0005634;GO:0043565	calmodulin binding;transcription cis-regulatory region binding;DNA-binding transcription factor activity;nucleus;sequence-specific DNA binding	-	-	-	-	-	-	-	sp|Q9STX0|WRKY7_ARATH	Probable WRKY transcription factor 7 OS=Arabidopsis thaliana OX=3702 GN=WRKY7 PE=1 SV=1
g38705	1620	12.99	11.74	10.5	8.18	8.32	6.59	-1.03238	5.3636e-09	7.91245e-08	novel.3267.2	WRKY	WRKY	-	show details	WRKY7	XP_031125592.1	probable WRKY transcription factor 7 [Ipomoea triloba]	GO:0005516;GO:0000976;GO:0003700;GO:0005634;GO:0043565	calmodulin binding;transcription cis-regulatory region binding;DNA-binding transcription factor activity;nucleus;sequence-specific DNA binding	-	-	-	-	-	-	-	sp|Q9STX0|WRKY7_ARATH	Probable WRKY transcription factor 7 OS=Arabidopsis thaliana OX=3702 GN=WRKY7 PE=1 SV=1
g54136	1305	1.58	0.27	0.65	9.52	11.08	14.5	3.46172	2.10835e-15	6.85514e-14	g54136.t1	NAC	NAM	-	show details	JA2L	XP_031105753.1	NAC domain-containing protein JA2L-like [Ipomoea triloba]	GO:0006355;GO:0003677	regulation of transcription, DNA-templated;DNA binding	-	-	-	-	-	-	-	sp|A0A3Q7HH64|JA2L_SOLLC	NAC domain-containing protein JA2L OS=Solanum lycopersicum OX=4081 GN=JA2L PE=2 SV=1
g54136	1305	1.58	0.27	0.65	9.52	11.08	14.5	3.46172	2.10835e-15	6.85514e-14	novel.12966.2	NAC	NAM	-	show details	JA2L	XP_031105753.1	NAC domain-containing protein JA2L-like [Ipomoea triloba]	GO:0006355;GO:0003677	regulation of transcription, DNA-templated;DNA binding	-	-	-	-	-	-	-	sp|A0A3Q7HH64|JA2L_SOLLC	NAC domain-containing protein JA2L OS=Solanum lycopersicum OX=4081 GN=JA2L PE=2 SV=1
g305	1910	0.9	1.58	3.41	16.13	17.54	15.21	2.57881	1.89345e-10	3.42506e-09	g305.t1	C3H	zf-CCCH	PHD,SNF2_N,zf-C2H2	show details	At3g48440	XP_031115671.1	zinc finger CCCH domain-containing protein 67-like isoform X5 [Ipomoea triloba]	GO:0046872;GO:0003729;GO:0003677	metal ion binding;mRNA binding;DNA binding	-	-	-	-	-	-	-	sp|Q9STM4|C3H43_ARATH	Zinc finger CCCH domain-containing protein 43 OS=Arabidopsis thaliana OX=3702 GN=At3g48440 PE=2 SV=1
g305	1910	0.9	1.58	3.41	16.13	17.54	15.21	2.57881	1.89345e-10	3.42506e-09	novel.234.1	C3H	zf-CCCH	PHD,SNF2_N,zf-C2H2	show details	At3g48440	XP_031115671.1	zinc finger CCCH domain-containing protein 67-like isoform X5 [Ipomoea triloba]	GO:0046872;GO:0003729;GO:0003677	metal ion binding;mRNA binding;DNA binding	-	-	-	-	-	-	-	sp|Q9STM4|C3H43_ARATH	Zinc finger CCCH domain-containing protein 43 OS=Arabidopsis thaliana OX=3702 GN=At3g48440 PE=2 SV=1
g62825	1005	0.39	0.57	0.77	2.3	2.72	3.79	1.95152	0.000249826	0.00153791	g62825.t1	C2C2-GATA	GATA	-	show details	GATA12	XP_031118246.1	GATA transcription factor 9-like [Ipomoea triloba]	GO:0043565;GO:0045893;GO:0008270;GO:0006355;GO:0005634	sequence-specific DNA binding;positive regulation of transcription, DNA-templated;zinc ion binding;regulation of transcription, DNA-templated;nucleus	-	-	-	-	-	-	-	sp|P69781|GAT12_ARATH	GATA transcription factor 12 OS=Arabidopsis thaliana OX=3702 GN=GATA12 PE=2 SV=1
g62825	1005	0.39	0.57	0.77	2.3	2.72	3.79	1.95152	0.000249826	0.00153791	novel.19407.2	C2C2-GATA	GATA	-	show details	GATA12	XP_031118246.1	GATA transcription factor 9-like [Ipomoea triloba]	GO:0043565;GO:0045893;GO:0008270;GO:0006355;GO:0005634	sequence-specific DNA binding;positive regulation of transcription, DNA-templated;zinc ion binding;regulation of transcription, DNA-templated;nucleus	-	-	-	-	-	-	-	sp|P69781|GAT12_ARATH	GATA transcription factor 12 OS=Arabidopsis thaliana OX=3702 GN=GATA12 PE=2 SV=1
g61592	1300	6.72	4.25	5.67	3.9	2.25	3.37	-1.22014	3.54228e-05	0.00026374	g61592.t1	NAC	NAM	-	show details	NAC035	XP_031118534.1	NAC domain-containing protein 35-like [Ipomoea triloba]	GO:0003677;GO:0006355	DNA binding;regulation of transcription, DNA-templated	-	-	-	-	-	-	-	sp|Q9ZVP8|NAC35_ARATH	NAC domain-containing protein 35 OS=Arabidopsis thaliana OX=3702 GN=NAC035 PE=1 SV=2
g61592	1300	6.72	4.25	5.67	3.9	2.25	3.37	-1.22014	3.54228e-05	0.00026374	novel.18638.2	NAC	NAM	-	show details	NAC035	XP_031118534.1	NAC domain-containing protein 35-like [Ipomoea triloba]	GO:0003677;GO:0006355	DNA binding;regulation of transcription, DNA-templated	-	-	-	-	-	-	-	sp|Q9ZVP8|NAC35_ARATH	NAC domain-containing protein 35 OS=Arabidopsis thaliana OX=3702 GN=NAC035 PE=1 SV=2
g49482	2294	4.13	2.71	2.7	9.81	9.72	8.24	1.13535	1.12451e-08	1.56948e-07	g49482.t1	G2-like	G2-like	Response_reg	show details	PHL1	XP_031122828.1;XP_019188403.1	protein PHR1-LIKE 1-like [Ipomoea triloba];PREDICTED: protein PHR1-LIKE 1-like [Ipomoea nil]	GO:0005634;GO:0003677	nucleus;DNA binding	-	-	-	-	-	-	-	sp|Q8GUN5|PHL1_ARATH	Protein PHR1-LIKE 1 OS=Arabidopsis thaliana OX=3702 GN=PHL1 PE=1 SV=1
g49482	2294	4.13	2.71	2.7	9.81	9.72	8.24	1.13535	1.12451e-08	1.56948e-07	g49482.t1	MYB	Myb_DNA-binding	ARID,Response_reg,SNF2_N	show details	PHL1	XP_031122828.1;XP_019188403.1	protein PHR1-LIKE 1-like [Ipomoea triloba];PREDICTED: protein PHR1-LIKE 1-like [Ipomoea nil]	GO:0005634;GO:0003677	nucleus;DNA binding	-	-	-	-	-	-	-	sp|Q8GUN5|PHL1_ARATH	Protein PHR1-LIKE 1 OS=Arabidopsis thaliana OX=3702 GN=PHL1 PE=1 SV=1
g49482	2294	4.13	2.71	2.7	9.81	9.72	8.24	1.13535	1.12451e-08	1.56948e-07	novel.10154.2	G2-like	G2-like	Response_reg	show details	PHL1	XP_031122828.1;XP_019188403.1	protein PHR1-LIKE 1-like [Ipomoea triloba];PREDICTED: protein PHR1-LIKE 1-like [Ipomoea nil]	GO:0005634;GO:0003677	nucleus;DNA binding	-	-	-	-	-	-	-	sp|Q8GUN5|PHL1_ARATH	Protein PHR1-LIKE 1 OS=Arabidopsis thaliana OX=3702 GN=PHL1 PE=1 SV=1
g49482	2294	4.13	2.71	2.7	9.81	9.72	8.24	1.13535	1.12451e-08	1.56948e-07	novel.10154.2	MYB	Myb_DNA-binding	ARID,Response_reg,SNF2_N	show details	PHL1	XP_031122828.1;XP_019188403.1	protein PHR1-LIKE 1-like [Ipomoea triloba];PREDICTED: protein PHR1-LIKE 1-like [Ipomoea nil]	GO:0005634;GO:0003677	nucleus;DNA binding	-	-	-	-	-	-	-	sp|Q8GUN5|PHL1_ARATH	Protein PHR1-LIKE 1 OS=Arabidopsis thaliana OX=3702 GN=PHL1 PE=1 SV=1
g49482	2294	4.13	2.71	2.7	9.81	9.72	8.24	1.13535	1.12451e-08	1.56948e-07	novel.10154.1	G2-like	G2-like	Response_reg	show details	PHL1	XP_031122828.1;XP_019188403.1	protein PHR1-LIKE 1-like [Ipomoea triloba];PREDICTED: protein PHR1-LIKE 1-like [Ipomoea nil]	GO:0005634;GO:0003677	nucleus;DNA binding	-	-	-	-	-	-	-	sp|Q8GUN5|PHL1_ARATH	Protein PHR1-LIKE 1 OS=Arabidopsis thaliana OX=3702 GN=PHL1 PE=1 SV=1
g49482	2294	4.13	2.71	2.7	9.81	9.72	8.24	1.13535	1.12451e-08	1.56948e-07	novel.10154.1	MYB	Myb_DNA-binding	ARID,Response_reg,SNF2_N	show details	PHL1	XP_031122828.1;XP_019188403.1	protein PHR1-LIKE 1-like [Ipomoea triloba];PREDICTED: protein PHR1-LIKE 1-like [Ipomoea nil]	GO:0005634;GO:0003677	nucleus;DNA binding	-	-	-	-	-	-	-	sp|Q8GUN5|PHL1_ARATH	Protein PHR1-LIKE 1 OS=Arabidopsis thaliana OX=3702 GN=PHL1 PE=1 SV=1
g55280	1388	4.29	3.74	6.53	2.38	1.68	2.15	-1.66856	9.00298e-07	9.20051e-06	g55280.t1	C2C2-GATA	GATA	-	show details	GATA12	XP_031104737.1	GATA transcription factor 9-like [Ipomoea triloba]	GO:0030154;GO:0008270;GO:0005634;GO:0043565;GO:0045893	cell differentiation;zinc ion binding;nucleus;sequence-specific DNA binding;positive regulation of transcription, DNA-templated	-	-	-	-	-	-	-	sp|P69781|GAT12_ARATH	GATA transcription factor 12 OS=Arabidopsis thaliana OX=3702 GN=GATA12 PE=2 SV=1
g59939	2283	0.95	1.1	0.63	2.46	2.68	2.67	1.11039	0.000382597	0.00224683	g59939.t1	MYB	Myb_DNA-binding	ARID,Response_reg,SNF2_N	show details	MYB35	XP_031120619.1	transcription factor MYB35-like [Ipomoea triloba]	GO:0045505;GO:2000582;GO:0030286;GO:0051959;GO:0007017;GO:0005634	dynein intermediate chain binding;obsolete positive regulation of microtubule motor activity, plus-end-directed;dynein complex;dynein light intermediate chain binding;microtubule-based process;nucleus	K09422	MYBP	http://www.genome.jp/dbget-bin/www_bget?ko:K09422	-	-	-	-	sp|Q9LSI7|MYB35_ARATH	Transcription factor MYB35 OS=Arabidopsis thaliana OX=3702 GN=MYB35 PE=1 SV=1
g59939	2283	0.95	1.1	0.63	2.46	2.68	2.67	1.11039	0.000382597	0.00224683	g59939.t1	MYB-related	Myb_DNA-binding	ARID,G2-like,Response_reg,SNF2_N,trihelix	show details	MYB35	XP_031120619.1	transcription factor MYB35-like [Ipomoea triloba]	GO:0045505;GO:2000582;GO:0030286;GO:0051959;GO:0007017;GO:0005634	dynein intermediate chain binding;obsolete positive regulation of microtubule motor activity, plus-end-directed;dynein complex;dynein light intermediate chain binding;microtubule-based process;nucleus	K09422	MYBP	http://www.genome.jp/dbget-bin/www_bget?ko:K09422	-	-	-	-	sp|Q9LSI7|MYB35_ARATH	Transcription factor MYB35 OS=Arabidopsis thaliana OX=3702 GN=MYB35 PE=1 SV=1
g59939	2283	0.95	1.1	0.63	2.46	2.68	2.67	1.11039	0.000382597	0.00224683	novel.17237.2	MYB	Myb_DNA-binding	ARID,Response_reg,SNF2_N	show details	MYB35	XP_031120619.1	transcription factor MYB35-like [Ipomoea triloba]	GO:0045505;GO:2000582;GO:0030286;GO:0051959;GO:0007017;GO:0005634	dynein intermediate chain binding;obsolete positive regulation of microtubule motor activity, plus-end-directed;dynein complex;dynein light intermediate chain binding;microtubule-based process;nucleus	K09422	MYBP	http://www.genome.jp/dbget-bin/www_bget?ko:K09422	-	-	-	-	sp|Q9LSI7|MYB35_ARATH	Transcription factor MYB35 OS=Arabidopsis thaliana OX=3702 GN=MYB35 PE=1 SV=1
g59939	2283	0.95	1.1	0.63	2.46	2.68	2.67	1.11039	0.000382597	0.00224683	novel.17237.2	MYB-related	Myb_DNA-binding	ARID,G2-like,Response_reg,SNF2_N,trihelix	show details	MYB35	XP_031120619.1	transcription factor MYB35-like [Ipomoea triloba]	GO:0045505;GO:2000582;GO:0030286;GO:0051959;GO:0007017;GO:0005634	dynein intermediate chain binding;obsolete positive regulation of microtubule motor activity, plus-end-directed;dynein complex;dynein light intermediate chain binding;microtubule-based process;nucleus	K09422	MYBP	http://www.genome.jp/dbget-bin/www_bget?ko:K09422	-	-	-	-	sp|Q9LSI7|MYB35_ARATH	Transcription factor MYB35 OS=Arabidopsis thaliana OX=3702 GN=MYB35 PE=1 SV=1
g25439	955	8.27	6.14	4.89	1.38	1.39	0.83	-2.82341	9.19361e-15	2.79106e-13	g25439.t1	WRKY	WRKY	-	show details	WRKY70	XP_031107874.1	WRKY DNA-binding transcription factor 70-like [Ipomoea triloba]	GO:0043565;GO:0005634;GO:0003700	sequence-specific DNA binding;nucleus;DNA-binding transcription factor activity	-	-	-	-	-	-	-	sp|K4BIZ9|WRK70_SOLLC	WRKY DNA-binding transcription factor 70 OS=Solanum lycopersicum OX=4081 GN=WRKY70 PE=2 SV=1
g25439	955	8.27	6.14	4.89	1.38	1.39	0.83	-2.82341	9.19361e-15	2.79106e-13	novel.34717.2	WRKY	WRKY	-	show details	WRKY70	XP_031107874.1	WRKY DNA-binding transcription factor 70-like [Ipomoea triloba]	GO:0043565;GO:0005634;GO:0003700	sequence-specific DNA binding;nucleus;DNA-binding transcription factor activity	-	-	-	-	-	-	-	sp|K4BIZ9|WRK70_SOLLC	WRKY DNA-binding transcription factor 70 OS=Solanum lycopersicum OX=4081 GN=WRKY70 PE=2 SV=1
g41923	1141	5.09	2.73	1.7	0.45	0.24	0.72	-3.11466	2.38156e-08	3.15684e-07	g41923.t1	MYB	Myb_DNA-binding	ARID,Response_reg,SNF2_N	show details	MYB73	XP_031119322.1	transcription factor MYB73-like [Ipomoea triloba]	GO:0000981;GO:0000978;GO:0005634;GO:0006355	DNA-binding transcription factor activity, RNA polymerase II-specific;RNA polymerase II cis-regulatory region sequence-specific DNA binding;nucleus;regulation of transcription, DNA-templated	K09422	MYBP	http://www.genome.jp/dbget-bin/www_bget?ko:K09422	-	-	-	-	sp|O23160|MYB73_ARATH	Transcription factor MYB73 OS=Arabidopsis thaliana OX=3702 GN=MYB73 PE=1 SV=1
g41923	1141	5.09	2.73	1.7	0.45	0.24	0.72	-3.11466	2.38156e-08	3.15684e-07	g41923.t1	MYB-related	Myb_DNA-binding	ARID,G2-like,Response_reg,SNF2_N,trihelix	show details	MYB73	XP_031119322.1	transcription factor MYB73-like [Ipomoea triloba]	GO:0000981;GO:0000978;GO:0005634;GO:0006355	DNA-binding transcription factor activity, RNA polymerase II-specific;RNA polymerase II cis-regulatory region sequence-specific DNA binding;nucleus;regulation of transcription, DNA-templated	K09422	MYBP	http://www.genome.jp/dbget-bin/www_bget?ko:K09422	-	-	-	-	sp|O23160|MYB73_ARATH	Transcription factor MYB73 OS=Arabidopsis thaliana OX=3702 GN=MYB73 PE=1 SV=1
g247	1362	20.52	9.56	10.7	33.49	36.3	42.77	1.08172	2.24235e-05	0.000174479	g247.t1	bHLH	HLH	-	show details	ILR3	XP_031115675.1	transcription factor ILR3-like [Ipomoea triloba]	GO:0046983;GO:0005634	protein dimerization activity;nucleus	-	-	-	-	-	-	-	sp|Q9FH37|ILR3_ARATH	Transcription factor ILR3 OS=Arabidopsis thaliana OX=3702 GN=ILR3 PE=1 SV=1
g5064	1517	2.96	1.09	1.71	0.87	0.3	0.63	-2.06339	5.97326e-05	0.000423916	g5064.t1	WRKY	WRKY	-	show details	WRKY24	XP_031112972.1	WRKY transcription factor WRKY24-like [Ipomoea triloba]	GO:0005634;GO:0003700;GO:0043565	nucleus;DNA-binding transcription factor activity;sequence-specific DNA binding	K13424	WRKY33	http://www.genome.jp/dbget-bin/www_bget?ko:K13424	MAPK signaling pathway - plant;Plant-pathogen interaction	ko04016,ko04626	-	-	sp|Q6IEQ7|WRK24_ORYSJ	WRKY transcription factor WRKY24 OS=Oryza sativa subsp. japonica OX=39947 GN=WRKY24 PE=2 SV=1
g42376	1125	1.96	1.07	1.24	1.07	0.72	0.5	-1.32086	0.0118995	0.0446207	g42376.t1	C2C2-Dof	zf-Dof	-	show details	DOF3.5	XP_031091729.1	dof zinc finger protein DOF1.2 [Ipomoea triloba]	GO:0005634;GO:0006355;GO:0003677	nucleus;regulation of transcription, DNA-templated;DNA binding	-	-	-	-	-	-	-	sp|Q9SVC5|DOF35_ARATH	Dof zinc finger protein DOF3.5 OS=Arabidopsis thaliana OX=3702 GN=DOF3.5 PE=3 SV=1
g24399	1776	1.05	1.04	1.15	0.13	0.04	0.17	-3.66981	1.46554e-08	2.00809e-07	g24399.t1	MYB	Myb_DNA-binding	ARID,Response_reg,SNF2_N	show details	DIVARICATA	XP_031102594.1	transcription factor DIVARICATA-like [Ipomoea triloba]	GO:0003677;GO:0005634	DNA binding;nucleus	-	-	-	-	-	-	-	sp|Q8S9H7|DIV_ANTMA	Transcription factor DIVARICATA OS=Antirrhinum majus OX=4151 GN=DIVARICATA PE=2 SV=1
g24399	1776	1.05	1.04	1.15	0.13	0.04	0.17	-3.66981	1.46554e-08	2.00809e-07	g24399.t1	MYB-related	Myb_DNA-binding	ARID,G2-like,Response_reg,SNF2_N,trihelix	show details	DIVARICATA	XP_031102594.1	transcription factor DIVARICATA-like [Ipomoea triloba]	GO:0003677;GO:0005634	DNA binding;nucleus	-	-	-	-	-	-	-	sp|Q8S9H7|DIV_ANTMA	Transcription factor DIVARICATA OS=Antirrhinum majus OX=4151 GN=DIVARICATA PE=2 SV=1
g16698	1900	0.1	0.18	0.2	0.03	0	0	-4.23798	0.00917218	0.035845	g16698.t1	NAC	NAM	-	show details	NAC032	XP_019197856.1	PREDICTED: NAC domain-containing protein 18-like [Ipomoea nil]	GO:0006355;GO:0003677	regulation of transcription, DNA-templated;DNA binding	-	-	-	-	-	-	-	sp|Q9CAR0|NAC32_ARATH	NAC transcription factor 32 OS=Arabidopsis thaliana OX=3702 GN=NAC032 PE=2 SV=1
g54937	2026	69.7	72.29	86.66	30.9	32.13	28.46	-1.76596	2.09388e-22	1.33959e-20	g54937.t1	G2-like	G2-like	Response_reg	show details	PHR1	XP_031100417.1	protein PHOSPHATE STARVATION RESPONSE 1-like [Ipomoea triloba]	GO:0005634;GO:0003677	nucleus;DNA binding	-	-	-	-	-	-	-	sp|Q94CL7|PHR1_ARATH	Protein PHOSPHATE STARVATION RESPONSE 1 OS=Arabidopsis thaliana OX=3702 GN=PHR1 PE=1 SV=1
g54937	2026	69.7	72.29	86.66	30.9	32.13	28.46	-1.76596	2.09388e-22	1.33959e-20	g54937.t1	MYB	Myb_DNA-binding	ARID,Response_reg,SNF2_N	show details	PHR1	XP_031100417.1	protein PHOSPHATE STARVATION RESPONSE 1-like [Ipomoea triloba]	GO:0005634;GO:0003677	nucleus;DNA binding	-	-	-	-	-	-	-	sp|Q94CL7|PHR1_ARATH	Protein PHOSPHATE STARVATION RESPONSE 1 OS=Arabidopsis thaliana OX=3702 GN=PHR1 PE=1 SV=1
g54937	2026	69.7	72.29	86.66	30.9	32.13	28.46	-1.76596	2.09388e-22	1.33959e-20	novel.13627.3	G2-like	G2-like	Response_reg	show details	PHR1	XP_031100417.1	protein PHOSPHATE STARVATION RESPONSE 1-like [Ipomoea triloba]	GO:0005634;GO:0003677	nucleus;DNA binding	-	-	-	-	-	-	-	sp|Q94CL7|PHR1_ARATH	Protein PHOSPHATE STARVATION RESPONSE 1 OS=Arabidopsis thaliana OX=3702 GN=PHR1 PE=1 SV=1
g54937	2026	69.7	72.29	86.66	30.9	32.13	28.46	-1.76596	2.09388e-22	1.33959e-20	novel.13627.3	MYB	Myb_DNA-binding	ARID,Response_reg,SNF2_N	show details	PHR1	XP_031100417.1	protein PHOSPHATE STARVATION RESPONSE 1-like [Ipomoea triloba]	GO:0005634;GO:0003677	nucleus;DNA binding	-	-	-	-	-	-	-	sp|Q94CL7|PHR1_ARATH	Protein PHOSPHATE STARVATION RESPONSE 1 OS=Arabidopsis thaliana OX=3702 GN=PHR1 PE=1 SV=1
g54937	2026	69.7	72.29	86.66	30.9	32.13	28.46	-1.76596	2.09388e-22	1.33959e-20	novel.13627.2	G2-like	G2-like	Response_reg	show details	PHR1	XP_031100417.1	protein PHOSPHATE STARVATION RESPONSE 1-like [Ipomoea triloba]	GO:0005634;GO:0003677	nucleus;DNA binding	-	-	-	-	-	-	-	sp|Q94CL7|PHR1_ARATH	Protein PHOSPHATE STARVATION RESPONSE 1 OS=Arabidopsis thaliana OX=3702 GN=PHR1 PE=1 SV=1
g54937	2026	69.7	72.29	86.66	30.9	32.13	28.46	-1.76596	2.09388e-22	1.33959e-20	novel.13627.2	MYB	Myb_DNA-binding	ARID,Response_reg,SNF2_N	show details	PHR1	XP_031100417.1	protein PHOSPHATE STARVATION RESPONSE 1-like [Ipomoea triloba]	GO:0005634;GO:0003677	nucleus;DNA binding	-	-	-	-	-	-	-	sp|Q94CL7|PHR1_ARATH	Protein PHOSPHATE STARVATION RESPONSE 1 OS=Arabidopsis thaliana OX=3702 GN=PHR1 PE=1 SV=1
g14702	1356	1.07	1.55	1.33	6.06	4.19	5.33	1.53468	3.04745e-06	2.84133e-05	g14702.t1	bHLH	HLH	-	show details	BHLH71	XP_031097495.1	transcription factor bHLH71-like [Ipomoea triloba]	GO:0006357;GO:0000978;GO:0046983;GO:0000981;GO:0005634	regulation of transcription by RNA polymerase II;RNA polymerase II cis-regulatory region sequence-specific DNA binding;protein dimerization activity;DNA-binding transcription factor activity, RNA polymerase II-specific;nucleus	-	-	-	-	-	-	-	sp|Q56XR0|BH071_ARATH	Transcription factor bHLH71 OS=Arabidopsis thaliana OX=3702 GN=BHLH71 PE=1 SV=1
g38014	2896	27.45	20.81	18.54	14.87	12.82	11.69	-1.17932	6.25484e-14	1.72659e-12	g38014.t1	RWP-RK	RWP-RK	-	show details	NLP4	XP_031130741.1	protein NLP5-like [Ipomoea triloba]	-	-	-	-	-	-	-	-	-	sp|Q9LE38|NLP4_ARATH	Protein NLP4 OS=Arabidopsis thaliana OX=3702 GN=NLP4 PE=2 SV=1
g21035	1209	0.14	0.25	0.14	1.78	1.41	0.72	2.34377	0.00182219	0.00889103	novel.31656.3	ABI3VP1	B3	AP2,Auxin_resp	show details	VRN1	XP_031103913.1	B3 domain-containing transcription factor VRN1-like [Ipomoea triloba]	GO:0005634;GO:0003677	nucleus;DNA binding	-	-	-	-	-	-	-	sp|Q8L3W1|VRN1_ARATH	B3 domain-containing transcription factor VRN1 OS=Arabidopsis thaliana OX=3702 GN=VRN1 PE=1 SV=1
g21035	1209	0.14	0.25	0.14	1.78	1.41	0.72	2.34377	0.00182219	0.00889103	g21035.t1	ABI3VP1	B3	AP2,Auxin_resp	show details	VRN1	XP_031103913.1	B3 domain-containing transcription factor VRN1-like [Ipomoea triloba]	GO:0005634;GO:0003677	nucleus;DNA binding	-	-	-	-	-	-	-	sp|Q8L3W1|VRN1_ARATH	B3 domain-containing transcription factor VRN1 OS=Arabidopsis thaliana OX=3702 GN=VRN1 PE=1 SV=1
g21035	1209	0.14	0.25	0.14	1.78	1.41	0.72	2.34377	0.00182219	0.00889103	novel.31656.1	ABI3VP1	B3	AP2,Auxin_resp	show details	VRN1	XP_031103913.1	B3 domain-containing transcription factor VRN1-like [Ipomoea triloba]	GO:0005634;GO:0003677	nucleus;DNA binding	-	-	-	-	-	-	-	sp|Q8L3W1|VRN1_ARATH	B3 domain-containing transcription factor VRN1 OS=Arabidopsis thaliana OX=3702 GN=VRN1 PE=1 SV=1
g282	1352	12.85	13.05	9.34	46.43	42.81	44.29	1.49831	2.2707e-18	9.97577e-17	g282.t1	ABI3VP1	B3	AP2,Auxin_resp	show details	VAL2	XP_031115878.1;XP_031115879.1;XP_031115877.1	B3 domain-containing transcription factor VAL3-like isoform X2 [Ipomoea triloba];B3 domain-containing transcription factor VAL3-like isoform X3 [Ipomoea triloba];B3 domain-containing transcription factor VAL3-like isoform X1 [Ipomoea triloba]	GO:0005634;GO:0003677	nucleus;DNA binding	-	-	-	-	-	-	-	sp|Q5CCK4|VAL2_ARATH;sp|O65420|VAL3_ARATH	B3 domain-containing transcription repressor VAL2 OS=Arabidopsis thaliana OX=3702 GN=VAL2 PE=1 SV=1;B3 domain-containing transcription factor VAL3 OS=Arabidopsis thaliana OX=3702 GN=VAL3 PE=4 SV=3
g282	1352	12.85	13.05	9.34	46.43	42.81	44.29	1.49831	2.2707e-18	9.97577e-17	novel.216.2	ABI3VP1	B3	AP2,Auxin_resp	show details	VAL2	XP_031115878.1;XP_031115879.1;XP_031115877.1	B3 domain-containing transcription factor VAL3-like isoform X2 [Ipomoea triloba];B3 domain-containing transcription factor VAL3-like isoform X3 [Ipomoea triloba];B3 domain-containing transcription factor VAL3-like isoform X1 [Ipomoea triloba]	GO:0005634;GO:0003677	nucleus;DNA binding	-	-	-	-	-	-	-	sp|Q5CCK4|VAL2_ARATH;sp|O65420|VAL3_ARATH	B3 domain-containing transcription repressor VAL2 OS=Arabidopsis thaliana OX=3702 GN=VAL2 PE=1 SV=1;B3 domain-containing transcription factor VAL3 OS=Arabidopsis thaliana OX=3702 GN=VAL3 PE=4 SV=3
g282	1352	12.85	13.05	9.34	46.43	42.81	44.29	1.49831	2.2707e-18	9.97577e-17	novel.216.3	ABI3VP1	B3	AP2,Auxin_resp	show details	VAL2	XP_031115878.1;XP_031115879.1;XP_031115877.1	B3 domain-containing transcription factor VAL3-like isoform X2 [Ipomoea triloba];B3 domain-containing transcription factor VAL3-like isoform X3 [Ipomoea triloba];B3 domain-containing transcription factor VAL3-like isoform X1 [Ipomoea triloba]	GO:0005634;GO:0003677	nucleus;DNA binding	-	-	-	-	-	-	-	sp|Q5CCK4|VAL2_ARATH;sp|O65420|VAL3_ARATH	B3 domain-containing transcription repressor VAL2 OS=Arabidopsis thaliana OX=3702 GN=VAL2 PE=1 SV=1;B3 domain-containing transcription factor VAL3 OS=Arabidopsis thaliana OX=3702 GN=VAL3 PE=4 SV=3
g42441	4000	11.82	13.18	12.44	8.06	8.1	7.53	-1.09759	1.00102e-11	2.12121e-10	g42441.t1	ARF	Auxin_resp	-	show details	ARF19	XP_031096980.1	auxin response factor 19-like isoform X2 [Ipomoea triloba]	GO:0003677;GO:0006355;GO:0005634;GO:0009734	DNA binding;regulation of transcription, DNA-templated;nucleus;auxin-activated signaling pathway	-	-	-	-	-	-	-	sp|Q0D9R7|ARFS_ORYSJ	Auxin response factor 19 OS=Oryza sativa subsp. japonica OX=39947 GN=ARF19 PE=2 SV=2
g3692	2793	38.89	29.76	23.89	17.95	17.25	17.76	-1.21345	2.19293e-13	5.62838e-12	novel.2440.1	MYB	Myb_DNA-binding	ARID,Response_reg,SNF2_N	show details	TRP4	XP_031115689.1	telomere repeat-binding protein 2-like [Ipomoea triloba]	GO:0005634	nucleus	-	-	-	-	-	-	-	sp|Q9FFY9|TRP4_ARATH	Telomere repeat-binding protein 4 OS=Arabidopsis thaliana OX=3702 GN=TRP4 PE=1 SV=1
g3692	2793	38.89	29.76	23.89	17.95	17.25	17.76	-1.21345	2.19293e-13	5.62838e-12	novel.2440.1	MYB-related	Myb_DNA-binding	ARID,G2-like,Response_reg,SNF2_N,trihelix	show details	TRP4	XP_031115689.1	telomere repeat-binding protein 2-like [Ipomoea triloba]	GO:0005634	nucleus	-	-	-	-	-	-	-	sp|Q9FFY9|TRP4_ARATH	Telomere repeat-binding protein 4 OS=Arabidopsis thaliana OX=3702 GN=TRP4 PE=1 SV=1
g36260	2048	0.93	0.66	0.7	2.69	2.43	1.68	1.16683	0.000528266	0.00300414	g36260.t1	NAC	NAM	-	show details	SECA2	XP_019168424.1;XP_031093929.1;XP_021910821.1	PREDICTED: NAC domain-containing protein 8-like isoform X2 [Ipomoea nil];protein disulfide-isomerase-like [Ipomoea triloba];putative callose synthase 8, partial [Carica papaya]	GO:0046527;GO:0016020;GO:0006605;GO:0040020;GO:0015450;GO:0016464;GO:0006355;GO:0003843;GO:0000148;GO:0005524;GO:0010332;GO:0008360;GO:0000077;GO:0016021;GO:0006075;GO:0003677;GO:0017038;GO:0071555;GO:0005886;GO:0000976	glucosyltransferase activity;membrane;protein targeting;regulation of meiotic nuclear division;protein-transporting ATPase activity;chloroplast protein-transporting ATPase activity;regulation of transcription, DNA-templated;1,3-beta-D-glucan synthase activity;1,3-beta-D-glucan synthase complex;ATP binding;response to gamma radiation;regulation of cell shape;DNA damage checkpoint signaling;integra…	K11000;K09580	CALS;PDIA1,P4HB	http://www.genome.jp/dbget-bin/www_bget?ko:K11000;http://www.genome.jp/dbget-bin/www_bget?ko:K09580	Protein processing in endoplasmic reticulum	ko04141	-	-	sp|D8WUA4|SECA2_ARATH;sp|Q9LUD7|CALS8_ARATH;sp|Q6NQK2|NAC8_ARATH	Protein translocase subunit SECA2, chloroplastic OS=Arabidopsis thaliana OX=3702 GN=SECA2 PE=1 SV=1;Putative callose synthase 8 OS=Arabidopsis thaliana OX=3702 GN=CALS8 PE=3 SV=2;SUPPRESSOR OF GAMMA RESPONSE 1 OS=Arabidopsis thaliana OX=3702 GN=SOG1 PE=1 SV=1
g47091	2554	2.84	1.32	2	7.71	5.37	4.87	1.12463	8.52125e-05	0.000583885	g47091.t1	ARR-B	G2-like,Myb_DNA-binding,Response_reg	CCT	show details	RR22	XP_031121250.1;XP_031121253.1	two-component response regulator ORR22-like isoform X1 [Ipomoea triloba];two-component response regulator ORR22-like isoform X2 [Ipomoea triloba]	GO:0005634;GO:0003700;GO:0003677;GO:0000160;GO:0009736	nucleus;DNA-binding transcription factor activity;DNA binding;phosphorelay signal transduction system;cytokinin-activated signaling pathway	K14491	ARR-B	http://www.genome.jp/dbget-bin/www_bget?ko:K14491	Plant hormone signal transduction	ko04075	-	-	sp|Q5SML5|ORR22_ORYSJ;sp|B8B3I4|ORR22_ORYSI	Two-component response regulator ORR22 OS=Oryza sativa subsp. japonica OX=39947 GN=RR22 PE=2 SV=1;Two-component response regulator ORR22 OS=Oryza sativa subsp. indica OX=39946 GN=RR22 PE=3 SV=1
g47091	2554	2.84	1.32	2	7.71	5.37	4.87	1.12463	8.52125e-05	0.000583885	novel.8782.2	ARR-B	G2-like,Myb_DNA-binding,Response_reg	CCT	show details	RR22	XP_031121250.1;XP_031121253.1	two-component response regulator ORR22-like isoform X1 [Ipomoea triloba];two-component response regulator ORR22-like isoform X2 [Ipomoea triloba]	GO:0005634;GO:0003700;GO:0003677;GO:0000160;GO:0009736	nucleus;DNA-binding transcription factor activity;DNA binding;phosphorelay signal transduction system;cytokinin-activated signaling pathway	K14491	ARR-B	http://www.genome.jp/dbget-bin/www_bget?ko:K14491	Plant hormone signal transduction	ko04075	-	-	sp|Q5SML5|ORR22_ORYSJ;sp|B8B3I4|ORR22_ORYSI	Two-component response regulator ORR22 OS=Oryza sativa subsp. japonica OX=39947 GN=RR22 PE=2 SV=1;Two-component response regulator ORR22 OS=Oryza sativa subsp. indica OX=39946 GN=RR22 PE=3 SV=1
g61504	1002	8.96	12.57	9.57	3.99	4.14	6.85	-1.48136	4.21661e-06	3.82006e-05	g61504.t1	bHLH	HLH	-	show details	BEE3	XP_031119565.1	transcription factor BEE 1-like [Ipomoea triloba]	GO:0046983;GO:0003700;GO:0005634;GO:0006355	protein dimerization activity;DNA-binding transcription factor activity;nucleus;regulation of transcription, DNA-templated	-	-	-	-	-	-	-	sp|Q8GWK7|BEE3_ARATH	Transcription factor BEE 3 OS=Arabidopsis thaliana OX=3702 GN=BEE3 PE=2 SV=1
g19749	2634	0.06	0.14	0.27	0.63	0.63	0.83	1.77206	0.00525478	0.022305	g19749.t1	CPP	TCR	-	show details	TCX5	XP_031093965.1	protein tesmin/TSO1-like CXC 5 [Ipomoea triloba]	-	-	-	-	-	-	-	-	-	sp|Q9SZD1|TCX5_ARATH	Protein tesmin/TSO1-like CXC 5 OS=Arabidopsis thaliana OX=3702 GN=TCX5 PE=1 SV=1
g14886	1209	1.51	1.13	0.58	4.65	4.72	4.32	1.68928	5.08172e-06	4.52744e-05	g14886.t1	AP2-EREBP	AP2	-	show details	ERF5	AMS25576.1	ERF6 [Ipomoea batatas]	GO:0003677;GO:0006952;GO:0005634;GO:0003700	DNA binding;defense response;nucleus;DNA-binding transcription factor activity	K09286	EREBP	http://www.genome.jp/dbget-bin/www_bget?ko:K09286	-	-	-	-	sp|O80341|EF102_ARATH	Ethylene-responsive transcription factor 5 OS=Arabidopsis thaliana OX=3702 GN=ERF5 PE=2 SV=1
g1282	2053	16.15	20.26	34.11	11.97	11.28	12.65	-1.42875	1.82585e-06	1.76264e-05	novel.1057.1	WRKY	WRKY	-	show details	WRKY4	XP_031115561.1	probable WRKY transcription factor 4 [Ipomoea triloba]	GO:0005634;GO:0003700;GO:0043565	nucleus;DNA-binding transcription factor activity;sequence-specific DNA binding	-	-	-	-	-	-	-	sp|Q9XI90|WRKY4_ARATH	Probable WRKY transcription factor 4 OS=Arabidopsis thaliana OX=3702 GN=WRKY4 PE=1 SV=2
g1282	2053	16.15	20.26	34.11	11.97	11.28	12.65	-1.42875	1.82585e-06	1.76264e-05	g1282.t1	WRKY	WRKY	-	show details	WRKY4	XP_031115561.1	probable WRKY transcription factor 4 [Ipomoea triloba]	GO:0005634;GO:0003700;GO:0043565	nucleus;DNA-binding transcription factor activity;sequence-specific DNA binding	-	-	-	-	-	-	-	sp|Q9XI90|WRKY4_ARATH	Probable WRKY transcription factor 4 OS=Arabidopsis thaliana OX=3702 GN=WRKY4 PE=1 SV=2
g1109	1924	10.84	7.91	8.21	30.54	36.39	33.37	1.48351	1.66926e-19	8.30887e-18	novel.907.1	HSF	HSF_DNA-bind	-	show details	HSF24	XP_031116915.1	heat shock factor protein HSF24 [Ipomoea triloba]	GO:0043565;GO:0005634;GO:0003700;GO:0009408;GO:0000978;GO:0006357;GO:0045892	sequence-specific DNA binding;nucleus;DNA-binding transcription factor activity;response to heat;RNA polymerase II cis-regulatory region sequence-specific DNA binding;regulation of transcription by RNA polymerase II;negative regulation of transcription, DNA-templated	K09419	HSFF	http://www.genome.jp/dbget-bin/www_bget?ko:K09419	-	-	-	-	sp|P22335|HSF24_SOLPE	Heat shock factor protein HSF24 OS=Solanum peruvianum OX=4082 GN=HSF24 PE=2 SV=1
g1109	1924	10.84	7.91	8.21	30.54	36.39	33.37	1.48351	1.66926e-19	8.30887e-18	g1109.t1	HSF	HSF_DNA-bind	-	show details	HSF24	XP_031116915.1	heat shock factor protein HSF24 [Ipomoea triloba]	GO:0043565;GO:0005634;GO:0003700;GO:0009408;GO:0000978;GO:0006357;GO:0045892	sequence-specific DNA binding;nucleus;DNA-binding transcription factor activity;response to heat;RNA polymerase II cis-regulatory region sequence-specific DNA binding;regulation of transcription by RNA polymerase II;negative regulation of transcription, DNA-templated	K09419	HSFF	http://www.genome.jp/dbget-bin/www_bget?ko:K09419	-	-	-	-	sp|P22335|HSF24_SOLPE	Heat shock factor protein HSF24 OS=Solanum peruvianum OX=4082 GN=HSF24 PE=2 SV=1
g31550	1460	29.32	3.48	7.63	0.68	0.88	3.2	-3.50589	0.000534185	0.00303265	novel.39096.1	WRKY	WRKY	-	show details	WRKY40	XP_031092113.1	probable WRKY transcription factor 40 [Ipomoea triloba]	GO:0043565;GO:0003700;GO:0005634	sequence-specific DNA binding;DNA-binding transcription factor activity;nucleus	-	-	-	-	-	-	-	sp|Q9SAH7|WRK40_ARATH	Probable WRKY transcription factor 40 OS=Arabidopsis thaliana OX=3702 GN=WRKY40 PE=1 SV=1
g31550	1460	29.32	3.48	7.63	0.68	0.88	3.2	-3.50589	0.000534185	0.00303265	g31550.t1	WRKY	WRKY	-	show details	WRKY40	XP_031092113.1	probable WRKY transcription factor 40 [Ipomoea triloba]	GO:0043565;GO:0003700;GO:0005634	sequence-specific DNA binding;DNA-binding transcription factor activity;nucleus	-	-	-	-	-	-	-	sp|Q9SAH7|WRK40_ARATH	Probable WRKY transcription factor 40 OS=Arabidopsis thaliana OX=3702 GN=WRKY40 PE=1 SV=1
g54462	1429	0	0.14	0.2	0.89	1.16	2.7	3.32792	6.08918e-05	0.000431439	g54462.t1	C3H	zf-CCCH	PHD,SNF2_N,zf-C2H2	show details	TZF5	XP_031106450.1	zinc finger CCCH domain-containing protein 61-like [Ipomoea triloba]	GO:0046872;GO:0003677	metal ion binding;DNA binding	K23047	UNKL	http://www.genome.jp/dbget-bin/www_bget?ko:K23047	-	-	-	-	sp|Q9FKW2|C3H61_ARATH	Zinc finger CCCH domain-containing protein 61 OS=Arabidopsis thaliana OX=3702 GN=TZF5 PE=1 SV=1
g59241	1467	2.25	0.48	1.17	4.52	5.83	4.45	1.5568	0.000379852	0.00223222	g59241.t1	MYB	Myb_DNA-binding	ARID,Response_reg,SNF2_N	show details	MYB102	XP_031126337.1	transcription factor MYB41-like [Ipomoea triloba]	GO:0005634	nucleus	K09422	MYBP	http://www.genome.jp/dbget-bin/www_bget?ko:K09422	-	-	-	-	sp|Q9LDR8|MY102_ARATH	Transcription factor MYB102 OS=Arabidopsis thaliana OX=3702 GN=MYB102 PE=2 SV=1
g59241	1467	2.25	0.48	1.17	4.52	5.83	4.45	1.5568	0.000379852	0.00223222	g59241.t1	MYB-related	Myb_DNA-binding	ARID,G2-like,Response_reg,SNF2_N,trihelix	show details	MYB102	XP_031126337.1	transcription factor MYB41-like [Ipomoea triloba]	GO:0005634	nucleus	K09422	MYBP	http://www.genome.jp/dbget-bin/www_bget?ko:K09422	-	-	-	-	sp|Q9LDR8|MY102_ARATH	Transcription factor MYB102 OS=Arabidopsis thaliana OX=3702 GN=MYB102 PE=2 SV=1
g49983	907	0.82	1.59	0.63	0.23	0.08	0.08	-3.38886	0.000534797	0.00303561	g49983.t1	LOB	DUF260	-	show details	LBD40	XP_031123146.1	LOB domain-containing protein 40-like [Ipomoea triloba]	GO:0010468	regulation of gene expression	-	-	-	-	-	-	-	sp|Q9ZW96|LBD40_ARATH	LOB domain-containing protein 40 OS=Arabidopsis thaliana OX=3702 GN=LBD40 PE=2 SV=1
g48798	1897	3.76	4.01	3.51	2.25	2.3	1.49	-1.18768	2.47544e-05	0.000190807	novel.9775.1	MYB	Myb_DNA-binding	ARID,Response_reg,SNF2_N	show details	DIVARICATA	XP_031120747.1	transcription factor DIVARICATA-like [Ipomoea triloba]	GO:0000976;GO:0005634;GO:0003677	transcription cis-regulatory region binding;nucleus;DNA binding	-	-	-	-	-	-	-	sp|Q8S9H7|DIV_ANTMA	Transcription factor DIVARICATA OS=Antirrhinum majus OX=4151 GN=DIVARICATA PE=2 SV=1
g48798	1897	3.76	4.01	3.51	2.25	2.3	1.49	-1.18768	2.47544e-05	0.000190807	novel.9775.1	MYB-related	Myb_DNA-binding	ARID,G2-like,Response_reg,SNF2_N,trihelix	show details	DIVARICATA	XP_031120747.1	transcription factor DIVARICATA-like [Ipomoea triloba]	GO:0000976;GO:0005634;GO:0003677	transcription cis-regulatory region binding;nucleus;DNA binding	-	-	-	-	-	-	-	sp|Q8S9H7|DIV_ANTMA	Transcription factor DIVARICATA OS=Antirrhinum majus OX=4151 GN=DIVARICATA PE=2 SV=1
g48798	1897	3.76	4.01	3.51	2.25	2.3	1.49	-1.18768	2.47544e-05	0.000190807	g48798.t1	MYB	Myb_DNA-binding	ARID,Response_reg,SNF2_N	show details	DIVARICATA	XP_031120747.1	transcription factor DIVARICATA-like [Ipomoea triloba]	GO:0000976;GO:0005634;GO:0003677	transcription cis-regulatory region binding;nucleus;DNA binding	-	-	-	-	-	-	-	sp|Q8S9H7|DIV_ANTMA	Transcription factor DIVARICATA OS=Antirrhinum majus OX=4151 GN=DIVARICATA PE=2 SV=1
g48798	1897	3.76	4.01	3.51	2.25	2.3	1.49	-1.18768	2.47544e-05	0.000190807	g48798.t1	MYB-related	Myb_DNA-binding	ARID,G2-like,Response_reg,SNF2_N,trihelix	show details	DIVARICATA	XP_031120747.1	transcription factor DIVARICATA-like [Ipomoea triloba]	GO:0000976;GO:0005634;GO:0003677	transcription cis-regulatory region binding;nucleus;DNA binding	-	-	-	-	-	-	-	sp|Q8S9H7|DIV_ANTMA	Transcription factor DIVARICATA OS=Antirrhinum majus OX=4151 GN=DIVARICATA PE=2 SV=1
g34072	715	2.74	2.77	2.33	0	0	0	-7.41545	1.17056e-08	1.62905e-07	g34072.t1	MYB	Myb_DNA-binding	ARID,Response_reg,SNF2_N	show details	RL1	XP_031131494.1	protein RADIALIS-like 1 [Ipomoea triloba]	GO:0003700;GO:0005634	DNA-binding transcription factor activity;nucleus	-	-	-	-	-	-	-	sp|F4JVB8|RADL1_ARATH	Protein RADIALIS-like 1 OS=Arabidopsis thaliana OX=3702 GN=RL1 PE=2 SV=1
g34072	715	2.74	2.77	2.33	0	0	0	-7.41545	1.17056e-08	1.62905e-07	g34072.t1	MYB-related	Myb_DNA-binding	ARID,G2-like,Response_reg,SNF2_N,trihelix	show details	RL1	XP_031131494.1	protein RADIALIS-like 1 [Ipomoea triloba]	GO:0003700;GO:0005634	DNA-binding transcription factor activity;nucleus	-	-	-	-	-	-	-	sp|F4JVB8|RADL1_ARATH	Protein RADIALIS-like 1 OS=Arabidopsis thaliana OX=3702 GN=RL1 PE=2 SV=1
g34072	715	2.74	2.77	2.33	0	0	0	-7.41545	1.17056e-08	1.62905e-07	novel.40661.1	MYB	Myb_DNA-binding	ARID,Response_reg,SNF2_N	show details	RL1	XP_031131494.1	protein RADIALIS-like 1 [Ipomoea triloba]	GO:0003700;GO:0005634	DNA-binding transcription factor activity;nucleus	-	-	-	-	-	-	-	sp|F4JVB8|RADL1_ARATH	Protein RADIALIS-like 1 OS=Arabidopsis thaliana OX=3702 GN=RL1 PE=2 SV=1
g34072	715	2.74	2.77	2.33	0	0	0	-7.41545	1.17056e-08	1.62905e-07	novel.40661.1	MYB-related	Myb_DNA-binding	ARID,G2-like,Response_reg,SNF2_N,trihelix	show details	RL1	XP_031131494.1	protein RADIALIS-like 1 [Ipomoea triloba]	GO:0003700;GO:0005634	DNA-binding transcription factor activity;nucleus	-	-	-	-	-	-	-	sp|F4JVB8|RADL1_ARATH	Protein RADIALIS-like 1 OS=Arabidopsis thaliana OX=3702 GN=RL1 PE=2 SV=1
g60020	1101	0.44	0.34	0.11	0	0	0	-5.10183	0.00369351	0.0164634	g60020.t1	MADS	SRF-TF	-	show details	EJ2	XP_031118418.1	MADS-box protein EJ2-like [Ipomoea triloba]	GO:0006357;GO:0000978;GO:0046983;GO:0045944;GO:0000981;GO:0005634;GO:0003700;GO:0000977	regulation of transcription by RNA polymerase II;RNA polymerase II cis-regulatory region sequence-specific DNA binding;protein dimerization activity;positive regulation of transcription by RNA polymerase II;DNA-binding transcription factor activity, RNA polymerase II-specific;nucleus;DNA-binding transcription factor activity;RNA polymerase II transcription regulatory region sequence-specific DNA …	K09264	K09264	http://www.genome.jp/dbget-bin/www_bget?ko:K09264	-	-	-	-	sp|Q7Y040|EJ2_SOLLC	MADS-box protein EJ2 OS=Solanum lycopersicum OX=4081 GN=EJ2 PE=1 SV=1
g17803	2218	19.28	15.01	11.48	54.51	55.88	45.59	1.35693	2.03162e-14	5.89617e-13	g17803.t1	EIL	EIN3	-	show details	EIL1	APA19302.1	EIL1 [Ipomoea batatas]	GO:0003700;GO:0005634;GO:0003677;GO:0009873	DNA-binding transcription factor activity;nucleus;DNA binding;ethylene-activated signaling pathway	K14514	EIN3	http://www.genome.jp/dbget-bin/www_bget?ko:K14514	MAPK signaling pathway - plant;Plant hormone signal transduction	ko04016,ko04075	-	-	sp|Q9SLH0|EIL1_ARATH	ETHYLENE INSENSITIVE 3-like 1 protein OS=Arabidopsis thaliana OX=3702 GN=EIL1 PE=1 SV=1
g59579	842	1.19	0.71	1.48	0	0	0	-6.52497	4.16441e-06	3.7767e-05	g59579.t1	MADS	SRF-TF	-	show details	AGL62	XP_031128818.1	agamous-like MADS-box protein AGL61 [Ipomoea triloba]	GO:0003677;GO:0046983;GO:0000981;GO:0006357;GO:0000978;GO:0005634	DNA binding;protein dimerization activity;DNA-binding transcription factor activity, RNA polymerase II-specific;regulation of transcription by RNA polymerase II;RNA polymerase II cis-regulatory region sequence-specific DNA binding;nucleus	K12412	MCM1	http://www.genome.jp/dbget-bin/www_bget?ko:K12412	-	-	-	-	sp|Q9FKK2|AGL62_ARATH	Agamous-like MADS-box protein AGL62 OS=Arabidopsis thaliana OX=3702 GN=AGL62 PE=1 SV=1
g7791	1968	40.15	29.35	23.73	7.61	6.06	8.13	-2.50171	8.21178e-35	1.16747e-32	novel.22426.3	bHLH	HLH	-	show details	BHLH62	XP_031110626.1	transcription factor bHLH78-like [Ipomoea triloba]	GO:0005634;GO:0006355;GO:0046983	nucleus;regulation of transcription, DNA-templated;protein dimerization activity	-	-	-	-	-	-	-	sp|Q9SRT2|BH062_ARATH	Transcription factor bHLH62 OS=Arabidopsis thaliana OX=3702 GN=BHLH62 PE=2 SV=1
g7791	1968	40.15	29.35	23.73	7.61	6.06	8.13	-2.50171	8.21178e-35	1.16747e-32	novel.22426.2	bHLH	HLH	-	show details	BHLH62	XP_031110626.1	transcription factor bHLH78-like [Ipomoea triloba]	GO:0005634;GO:0006355;GO:0046983	nucleus;regulation of transcription, DNA-templated;protein dimerization activity	-	-	-	-	-	-	-	sp|Q9SRT2|BH062_ARATH	Transcription factor bHLH62 OS=Arabidopsis thaliana OX=3702 GN=BHLH62 PE=2 SV=1
g7791	1968	40.15	29.35	23.73	7.61	6.06	8.13	-2.50171	8.21178e-35	1.16747e-32	g7791.t1	bHLH	HLH	-	show details	BHLH62	XP_031110626.1	transcription factor bHLH78-like [Ipomoea triloba]	GO:0005634;GO:0006355;GO:0046983	nucleus;regulation of transcription, DNA-templated;protein dimerization activity	-	-	-	-	-	-	-	sp|Q9SRT2|BH062_ARATH	Transcription factor bHLH62 OS=Arabidopsis thaliana OX=3702 GN=BHLH62 PE=2 SV=1
g42492	2433	4.37	3.52	5.6	2.89	3.21	3.26	-1.01441	5.80231e-06	5.10773e-05	g42492.t1	C3H	zf-CCCH	PHD,SNF2_N,zf-C2H2	show details	At2g47850	XP_031128363.1	zinc finger CCCH domain-containing protein 34-like [Ipomoea triloba]	GO:0003729;GO:0003677;GO:0046872	mRNA binding;DNA binding;metal ion binding	-	-	-	-	-	-	-	sp|Q84W91|C3H32_ARATH	Zinc finger CCCH domain-containing protein 32 OS=Arabidopsis thaliana OX=3702 GN=At2g47850 PE=2 SV=2
g42492	2433	4.37	3.52	5.6	2.89	3.21	3.26	-1.01441	5.80231e-06	5.10773e-05	novel.5722.1	C3H	zf-CCCH	PHD,SNF2_N,zf-C2H2	show details	At2g47850	XP_031128363.1	zinc finger CCCH domain-containing protein 34-like [Ipomoea triloba]	GO:0003729;GO:0003677;GO:0046872	mRNA binding;DNA binding;metal ion binding	-	-	-	-	-	-	-	sp|Q84W91|C3H32_ARATH	Zinc finger CCCH domain-containing protein 32 OS=Arabidopsis thaliana OX=3702 GN=At2g47850 PE=2 SV=2
g25081	893	6.21	8.92	8.9	2.41	1.44	2.4	-2.38216	5.89359e-11	1.12949e-09	g25081.t1	OFP	Ovate	-	show details	OFP6	XP_031103914.1	transcription repressor OFP6-like [Ipomoea triloba]	GO:0005634;GO:0045892	nucleus;negative regulation of transcription, DNA-templated	-	-	-	-	-	-	-	sp|Q3EAL1|OFP6_ARATH	Transcription repressor OFP6 OS=Arabidopsis thaliana OX=3702 GN=OFP6 PE=1 SV=1
g9157	1119	1.67	2	1.46	7.78	5.82	6.5	1.54848	4.97946e-07	5.33169e-06	g9157.t1	PLATZ	PLATZ	-	show details	RITF1	XP_031114088.1	uncharacterized protein LOC116017614 [Ipomoea triloba]	-	-	-	-	-	-	-	-	-	sp|Q1G3Q4|RITF1_ARATH	Protein RGF1 INDUCIBLE TRANSCRIPTION FACTOR 1 OS=Arabidopsis thaliana OX=3702 GN=RITF1 PE=1 SV=1
g9157	1119	1.67	2	1.46	7.78	5.82	6.5	1.54848	4.97946e-07	5.33169e-06	novel.23432.1	PLATZ	PLATZ	-	show details	RITF1	XP_031114088.1	uncharacterized protein LOC116017614 [Ipomoea triloba]	-	-	-	-	-	-	-	-	-	sp|Q1G3Q4|RITF1_ARATH	Protein RGF1 INDUCIBLE TRANSCRIPTION FACTOR 1 OS=Arabidopsis thaliana OX=3702 GN=RITF1 PE=1 SV=1
g55838	1444	6.47	5.52	6.61	3.94	4.02	3.03	-1.18641	5.09335e-07	5.44902e-06	g55838.t1	C2C2-Dof	zf-Dof	-	show details	DOF2.4	XP_031126453.1	dof zinc finger protein DOF5.1-like [Ipomoea triloba]	GO:0003677;GO:0006355;GO:0005634	DNA binding;regulation of transcription, DNA-templated;nucleus	-	-	-	-	-	-	-	sp|O80928|DOF24_ARATH	Dof zinc finger protein DOF2.4 OS=Arabidopsis thaliana OX=3702 GN=DOF2.4 PE=2 SV=1
g33840	1023	3.12	4.22	2.53	1.87	2.11	0.76	-1.57668	0.000373281	0.00220074	novel.40482.1	LIM	LIM	-	show details	WLIM1	XP_031090780.1;XP_031090779.1	LIM domain-containing protein WLIM1-like isoform X2 [Ipomoea triloba];LIM domain-containing protein WLIM1-like isoform X1 [Ipomoea triloba]	GO:0046872	metal ion binding	K09377	CSRP	http://www.genome.jp/dbget-bin/www_bget?ko:K09377	-	-	-	-	sp|Q94JX5|WLIM1_ARATH	LIM domain-containing protein WLIM1 OS=Arabidopsis thaliana OX=3702 GN=WLIM1 PE=1 SV=1
g33840	1023	3.12	4.22	2.53	1.87	2.11	0.76	-1.57668	0.000373281	0.00220074	g33840.t1	LIM	LIM	-	show details	WLIM1	XP_031090780.1;XP_031090779.1	LIM domain-containing protein WLIM1-like isoform X2 [Ipomoea triloba];LIM domain-containing protein WLIM1-like isoform X1 [Ipomoea triloba]	GO:0046872	metal ion binding	K09377	CSRP	http://www.genome.jp/dbget-bin/www_bget?ko:K09377	-	-	-	-	sp|Q94JX5|WLIM1_ARATH	LIM domain-containing protein WLIM1 OS=Arabidopsis thaliana OX=3702 GN=WLIM1 PE=1 SV=1
g33840	1023	3.12	4.22	2.53	1.87	2.11	0.76	-1.57668	0.000373281	0.00220074	novel.40482.3	LIM	LIM	-	show details	WLIM1	XP_031090780.1;XP_031090779.1	LIM domain-containing protein WLIM1-like isoform X2 [Ipomoea triloba];LIM domain-containing protein WLIM1-like isoform X1 [Ipomoea triloba]	GO:0046872	metal ion binding	K09377	CSRP	http://www.genome.jp/dbget-bin/www_bget?ko:K09377	-	-	-	-	sp|Q94JX5|WLIM1_ARATH	LIM domain-containing protein WLIM1 OS=Arabidopsis thaliana OX=3702 GN=WLIM1 PE=1 SV=1
g54719	2235	0.89	0.55	0.79	0.07	0.3	0.16	-2.50376	7.58503e-05	0.000524776	g54719.t1	WRKY	WRKY	-	show details	WRKY6	XP_031100289.1	probable WRKY transcription factor 31 [Ipomoea triloba]	GO:0005634;GO:0003700;GO:0043565	nucleus;DNA-binding transcription factor activity;sequence-specific DNA binding	-	-	-	-	-	-	-	sp|Q9C519|WRKY6_ARATH	WRKY transcription factor 6 OS=Arabidopsis thaliana OX=3702 GN=WRKY6 PE=1 SV=1
g54719	2235	0.89	0.55	0.79	0.07	0.3	0.16	-2.50376	7.58503e-05	0.000524776	novel.13441.2	WRKY	WRKY	-	show details	WRKY6	XP_031100289.1	probable WRKY transcription factor 31 [Ipomoea triloba]	GO:0005634;GO:0003700;GO:0043565	nucleus;DNA-binding transcription factor activity;sequence-specific DNA binding	-	-	-	-	-	-	-	sp|Q9C519|WRKY6_ARATH	WRKY transcription factor 6 OS=Arabidopsis thaliana OX=3702 GN=WRKY6 PE=1 SV=1
g38210	2708	12.33	9.65	14.28	48.47	40.05	44.17	1.33349	9.4963e-12	2.01919e-10	novel.2863.43	PLATZ	PLATZ	-	show details	Os01g0868300	XP_031094397.1;XP_031123876.1	uncharacterized protein LOC115998875 [Ipomoea triloba];uncharacterized protein LOC116026663 isoform X1 [Ipomoea triloba]	GO:0005737;GO:0000166;GO:0003677;GO:0003887;GO:0005634;GO:0006260;GO:0005524;GO:0046872;GO:0004674;GO:0051539;GO:0003676;GO:0004672;GO:0008270;GO:0007165	cytoplasm;nucleotide binding;DNA binding;DNA-directed DNA polymerase activity;nucleus;DNA replication;ATP binding;metal ion binding;protein serine/threonine kinase activity;4 iron, 4 sulfur cluster binding;nucleic acid binding;protein kinase activity;zinc ion binding;signal transduction	K02320	POLA1	http://www.genome.jp/dbget-bin/www_bget?ko:K02320	DNA replication	ko03030	-	-	sp|O48653|DPOLA_ORYSJ	DNA polymerase alpha catalytic subunit OS=Oryza sativa subsp. japonica OX=39947 GN=Os01g0868300 PE=2 SV=2
g30074	2581	2.62	3.03	2.12	1.05	1.12	1.64	-1.45043	2.05135e-06	1.95971e-05	g30074.t1	C2C2-Dof	zf-Dof	-	show details	CDF2	XP_031109700.1	cyclic dof factor 2-like [Ipomoea triloba]	GO:0003677;GO:0006355;GO:0003700;GO:0005634	DNA binding;regulation of transcription, DNA-templated;DNA-binding transcription factor activity;nucleus	-	-	-	-	-	-	-	sp|Q93ZL5|CDF2_ARATH	Cyclic dof factor 2 OS=Arabidopsis thaliana OX=3702 GN=CDF2 PE=1 SV=2
g41970	1708	11.87	7.31	12.05	5.18	5.39	5.25	-1.39987	3.3189e-09	5.05021e-08	g41970.t1	bHLH	HLH	-	show details	BHLH74	XP_031119026.1	transcription factor bHLH74-like [Ipomoea triloba]	GO:0005634;GO:0006355;GO:0046983	nucleus;regulation of transcription, DNA-templated;protein dimerization activity	-	-	-	-	-	-	-	sp|Q6NKN9|BH074_ARATH	Transcription factor bHLH74 OS=Arabidopsis thaliana OX=3702 GN=BHLH74 PE=1 SV=1
g55166	1612	199.38	2.23	11.98	6.91	5.64	6.4	-3.78385	0.00851365	0.0336371	g55166.t1	Tify	tify	GATA	show details	TIFY10A	XP_031100870.1	protein TIFY 10A-like [Ipomoea triloba]	-	-	K13464	JAZ	http://www.genome.jp/dbget-bin/www_bget?ko:K13464	Plant hormone signal transduction	ko04075	-	-	sp|Q9LMA8|TI10A_ARATH	Protein TIFY 10A OS=Arabidopsis thaliana OX=3702 GN=TIFY10A PE=1 SV=1
g55166	1612	199.38	2.23	11.98	6.91	5.64	6.4	-3.78385	0.00851365	0.0336371	novel.13839.2	Tify	tify	GATA	show details	TIFY10A	XP_031100870.1	protein TIFY 10A-like [Ipomoea triloba]	-	-	K13464	JAZ	http://www.genome.jp/dbget-bin/www_bget?ko:K13464	Plant hormone signal transduction	ko04075	-	-	sp|Q9LMA8|TI10A_ARATH	Protein TIFY 10A OS=Arabidopsis thaliana OX=3702 GN=TIFY10A PE=1 SV=1
g38365	1399	0.47	0.25	1.08	3.66	3.42	3.33	2.08818	2.60259e-05	0.000199617	g38365.t1	bHLH	HLH	-	show details	BHLH94	XP_031124423.1	transcription factor bHLH94-like [Ipomoea triloba]	GO:0005634;GO:0046983;GO:0000981;GO:0000978;GO:0006357	nucleus;protein dimerization activity;DNA-binding transcription factor activity, RNA polymerase II-specific;RNA polymerase II cis-regulatory region sequence-specific DNA binding;regulation of transcription by RNA polymerase II	-	-	-	-	-	-	-	sp|Q9SK91|BH094_ARATH	Transcription factor bHLH94 OS=Arabidopsis thaliana OX=3702 GN=BHLH94 PE=1 SV=2
g34515	1283	10.68	10.51	8.42	1.43	1.44	1.34	-3.32224	2.54649e-37	4.08792e-35	g34515.t1	C2C2-Dof	zf-Dof	-	show details	DOF1.1	XP_031131987.1	dof zinc finger protein MNB1A-like [Ipomoea triloba]	GO:0003677;GO:0006355;GO:0005634	DNA binding;regulation of transcription, DNA-templated;nucleus	-	-	-	-	-	-	-	sp|Q8L9V6|DOF11_ARATH;sp|Q9FZA4|DOF14_ARATH	Dof zinc finger protein DOF1.1 OS=Arabidopsis thaliana OX=3702 GN=DOF1.1 PE=1 SV=2;Dof zinc finger protein DOF1.4 OS=Arabidopsis thaliana OX=3702 GN=DOF1.4 PE=2 SV=1
g34515	1283	10.68	10.51	8.42	1.43	1.44	1.34	-3.32224	2.54649e-37	4.08792e-35	novel.41047.2	C2C2-Dof	zf-Dof	-	show details	DOF1.1	XP_031131987.1	dof zinc finger protein MNB1A-like [Ipomoea triloba]	GO:0003677;GO:0006355;GO:0005634	DNA binding;regulation of transcription, DNA-templated;nucleus	-	-	-	-	-	-	-	sp|Q8L9V6|DOF11_ARATH;sp|Q9FZA4|DOF14_ARATH	Dof zinc finger protein DOF1.1 OS=Arabidopsis thaliana OX=3702 GN=DOF1.1 PE=1 SV=2;Dof zinc finger protein DOF1.4 OS=Arabidopsis thaliana OX=3702 GN=DOF1.4 PE=2 SV=1
g20826	1699	62.55	4.08	5.66	3.04	1.96	2.9	-3.49689	0.00145233	0.00729247	novel.31519.1	NAC	NAM	-	show details	NAC002	AXC43973.1	NAC1-like protein [Ipomoea batatas]	GO:0003677;GO:0006355	DNA binding;regulation of transcription, DNA-templated	-	-	-	-	-	-	-	sp|Q39013|NAC2_ARATH;sp|Q9C598|NAC81_ARATH	NAC domain-containing protein 2 OS=Arabidopsis thaliana OX=3702 GN=NAC002 PE=1 SV=2;Protein ATAF2 OS=Arabidopsis thaliana OX=3702 GN=NAC081 PE=1 SV=1
g20826	1699	62.55	4.08	5.66	3.04	1.96	2.9	-3.49689	0.00145233	0.00729247	g20826.t1	NAC	NAM	-	show details	NAC002	AXC43973.1	NAC1-like protein [Ipomoea batatas]	GO:0003677;GO:0006355	DNA binding;regulation of transcription, DNA-templated	-	-	-	-	-	-	-	sp|Q39013|NAC2_ARATH;sp|Q9C598|NAC81_ARATH	NAC domain-containing protein 2 OS=Arabidopsis thaliana OX=3702 GN=NAC002 PE=1 SV=2;Protein ATAF2 OS=Arabidopsis thaliana OX=3702 GN=NAC081 PE=1 SV=1
g41768	842	4.66	7.86	1.83	0.17	0.41	0.09	-4.94466	3.73726e-10	6.49823e-09	novel.5100.2	MYB	Myb_DNA-binding	ARID,Response_reg,SNF2_N	show details	RL6	XP_019174840.1	PREDICTED: protein RADIALIS-like 6 [Ipomoea nil]	GO:0003700;GO:0005634	DNA-binding transcription factor activity;nucleus	-	-	-	-	-	-	-	sp|Q1A173|RADL6_ARATH	Protein RADIALIS-like 6 OS=Arabidopsis thaliana OX=3702 GN=RL6 PE=2 SV=1
g41768	842	4.66	7.86	1.83	0.17	0.41	0.09	-4.94466	3.73726e-10	6.49823e-09	novel.5100.2	MYB-related	Myb_DNA-binding	ARID,G2-like,Response_reg,SNF2_N,trihelix	show details	RL6	XP_019174840.1	PREDICTED: protein RADIALIS-like 6 [Ipomoea nil]	GO:0003700;GO:0005634	DNA-binding transcription factor activity;nucleus	-	-	-	-	-	-	-	sp|Q1A173|RADL6_ARATH	Protein RADIALIS-like 6 OS=Arabidopsis thaliana OX=3702 GN=RL6 PE=2 SV=1
g41768	842	4.66	7.86	1.83	0.17	0.41	0.09	-4.94466	3.73726e-10	6.49823e-09	g41768.t1	MYB	Myb_DNA-binding	ARID,Response_reg,SNF2_N	show details	RL6	XP_019174840.1	PREDICTED: protein RADIALIS-like 6 [Ipomoea nil]	GO:0003700;GO:0005634	DNA-binding transcription factor activity;nucleus	-	-	-	-	-	-	-	sp|Q1A173|RADL6_ARATH	Protein RADIALIS-like 6 OS=Arabidopsis thaliana OX=3702 GN=RL6 PE=2 SV=1
g41768	842	4.66	7.86	1.83	0.17	0.41	0.09	-4.94466	3.73726e-10	6.49823e-09	g41768.t1	MYB-related	Myb_DNA-binding	ARID,G2-like,Response_reg,SNF2_N,trihelix	show details	RL6	XP_019174840.1	PREDICTED: protein RADIALIS-like 6 [Ipomoea nil]	GO:0003700;GO:0005634	DNA-binding transcription factor activity;nucleus	-	-	-	-	-	-	-	sp|Q1A173|RADL6_ARATH	Protein RADIALIS-like 6 OS=Arabidopsis thaliana OX=3702 GN=RL6 PE=2 SV=1
g47248	503	4.75	13.41	8.86	1.3	0.43	0.63	-4.00448	7.2746e-09	1.04897e-07	g47248.t1	bHLH	HLH	-	show details	PRE6	XP_031122993.1	transcription factor PRE6 [Ipomoea triloba]	GO:0009640;GO:0006355;GO:0048510;GO:0005634;GO:0040008;GO:0046983	photomorphogenesis;regulation of transcription, DNA-templated;regulation of timing of transition from vegetative to reproductive phase;nucleus;regulation of growth;protein dimerization activity	-	-	-	-	-	-	-	sp|Q8GW32|PRE6_ARATH	Transcription factor PRE6 OS=Arabidopsis thaliana OX=3702 GN=PRE6 PE=1 SV=1
g8292	1147	1.35	0.05	0.14	0	0	0	-5.90352	0.00119945	0.00616797	novel.22779.2	MYB	Myb_DNA-binding	ARID,Response_reg,SNF2_N	show details	MYB30	XP_031111277.1	transcription factor MYB30-like [Ipomoea triloba]	GO:0005634	nucleus	K09422	MYBP	http://www.genome.jp/dbget-bin/www_bget?ko:K09422	-	-	-	-	sp|Q6K1S6|MYB30_ORYSJ	Transcription factor MYB30 OS=Oryza sativa subsp. japonica OX=39947 GN=MYB30 PE=1 SV=1
g8292	1147	1.35	0.05	0.14	0	0	0	-5.90352	0.00119945	0.00616797	novel.22779.2	MYB-related	Myb_DNA-binding	ARID,G2-like,Response_reg,SNF2_N,trihelix	show details	MYB30	XP_031111277.1	transcription factor MYB30-like [Ipomoea triloba]	GO:0005634	nucleus	K09422	MYBP	http://www.genome.jp/dbget-bin/www_bget?ko:K09422	-	-	-	-	sp|Q6K1S6|MYB30_ORYSJ	Transcription factor MYB30 OS=Oryza sativa subsp. japonica OX=39947 GN=MYB30 PE=1 SV=1
g8292	1147	1.35	0.05	0.14	0	0	0	-5.90352	0.00119945	0.00616797	g8292.t1	MYB	Myb_DNA-binding	ARID,Response_reg,SNF2_N	show details	MYB30	XP_031111277.1	transcription factor MYB30-like [Ipomoea triloba]	GO:0005634	nucleus	K09422	MYBP	http://www.genome.jp/dbget-bin/www_bget?ko:K09422	-	-	-	-	sp|Q6K1S6|MYB30_ORYSJ	Transcription factor MYB30 OS=Oryza sativa subsp. japonica OX=39947 GN=MYB30 PE=1 SV=1
g8292	1147	1.35	0.05	0.14	0	0	0	-5.90352	0.00119945	0.00616797	g8292.t1	MYB-related	Myb_DNA-binding	ARID,G2-like,Response_reg,SNF2_N,trihelix	show details	MYB30	XP_031111277.1	transcription factor MYB30-like [Ipomoea triloba]	GO:0005634	nucleus	K09422	MYBP	http://www.genome.jp/dbget-bin/www_bget?ko:K09422	-	-	-	-	sp|Q6K1S6|MYB30_ORYSJ	Transcription factor MYB30 OS=Oryza sativa subsp. japonica OX=39947 GN=MYB30 PE=1 SV=1
g27532	5839	0.19	0.07	0.19	0.04	0.03	0.05	-2.47015	0.00201506	0.00971016	g27532.t1	RWP-RK	RWP-RK	-	show details	AtMg00750	XP_031124828.1	uncharacterized protein LOC116027382 [Ipomoea triloba]	-	-	-	-	-	-	-	-	-	sp|P92516|M750_ARATH	Uncharacterized mitochondrial protein AtMg00750 OS=Arabidopsis thaliana OX=3702 GN=AtMg00750 PE=4 SV=1
g16787	1815	0	0.05	0.03	0.74	0.59	0.2	3.66732	0.00169505	0.00834555	g16787.t1	zf-HD	ZF-HD_dimer	-	show details	ZHD1	XP_031095999.1	zinc-finger homeodomain protein 1-like [Ipomoea triloba]	GO:0000976;GO:0006355;GO:0003700;GO:0005634	transcription cis-regulatory region binding;regulation of transcription, DNA-templated;DNA-binding transcription factor activity;nucleus	-	-	-	-	-	-	-	sp|Q6YXH5|ZHD1_ORYSJ	Zinc-finger homeodomain protein 1 OS=Oryza sativa subsp. japonica OX=39947 GN=ZHD1 PE=2 SV=1
g21673	958	16.68	18.85	24.06	11.03	4.32	10.35	-1.65153	2.30235e-06	2.18264e-05	g21673.t1	AP2-EREBP	AP2	-	show details	WIN1	XP_031103560.1	ethylene-responsive transcription factor SHINE 2-like [Ipomoea triloba]	GO:0006952;GO:0005634;GO:0003700;GO:0009873;GO:0003677	defense response;nucleus;DNA-binding transcription factor activity;ethylene-activated signaling pathway;DNA binding	-	-	-	-	-	-	-	sp|Q9XI33|WIN1_ARATH	Ethylene-responsive transcription factor WIN1 OS=Arabidopsis thaliana OX=3702 GN=WIN1 PE=2 SV=1
g61376	1471	1.05	0.51	0.49	0.12	0.45	0.17	-1.85909	0.0105712	0.0403661	g61376.t1	MYB	Myb_DNA-binding	ARID,Response_reg,SNF2_N	show details	MYB63	XP_031119220.1	transcription factor MYB58-like [Ipomoea triloba]	GO:0005634	nucleus	K09422	MYBP	http://www.genome.jp/dbget-bin/www_bget?ko:K09422	-	-	-	-	sp|Q6R0A6|MYB63_ARATH	Transcription factor MYB63 OS=Arabidopsis thaliana OX=3702 GN=MYB63 PE=1 SV=1
g61376	1471	1.05	0.51	0.49	0.12	0.45	0.17	-1.85909	0.0105712	0.0403661	g61376.t1	MYB-related	Myb_DNA-binding	ARID,G2-like,Response_reg,SNF2_N,trihelix	show details	MYB63	XP_031119220.1	transcription factor MYB58-like [Ipomoea triloba]	GO:0005634	nucleus	K09422	MYBP	http://www.genome.jp/dbget-bin/www_bget?ko:K09422	-	-	-	-	sp|Q6R0A6|MYB63_ARATH	Transcription factor MYB63 OS=Arabidopsis thaliana OX=3702 GN=MYB63 PE=1 SV=1
g30809	1180	1.73	1.89	0.55	8.4	17.13	20.79	3.07974	8.52009e-12	1.82386e-10	g30809.t1	C3H	zf-CCCH	PHD,SNF2_N,zf-C2H2	show details	TZF4	XP_031092507.1	zinc finger CCCH domain-containing protein 2-like [Ipomoea triloba]	GO:0003677;GO:0046872	DNA binding;metal ion binding	K23047	UNKL	http://www.genome.jp/dbget-bin/www_bget?ko:K23047	-	-	-	-	sp|Q9ZWA1|C3H2_ARATH	Zinc finger CCCH domain-containing protein 2 OS=Arabidopsis thaliana OX=3702 GN=TZF4 PE=1 SV=1
g31101	2030	1.69	0.97	2.64	5.9	7.26	6.21	1.44126	4.36484e-05	0.000319032	g31101.t1	AP2-EREBP	AP2	-	show details	RAP2-7	XP_031091934.1;XP_031091933.1	AP2-like ethylene-responsive transcription factor TOE3 isoform X2 [Ipomoea triloba];AP2-like ethylene-responsive transcription factor TOE3 isoform X1 [Ipomoea triloba]	GO:0003677;GO:0003700;GO:0005634;GO:0006952	DNA binding;DNA-binding transcription factor activity;nucleus;defense response	K09284	AP2	http://www.genome.jp/dbget-bin/www_bget?ko:K09284	-	-	-	-	sp|Q9SK03|RAP27_ARATH;sp|B8AXC3|AP21_ORYSI	Ethylene-responsive transcription factor RAP2-7 OS=Arabidopsis thaliana OX=3702 GN=RAP2-7 PE=2 SV=2;APETALA2-like protein 1 OS=Oryza sativa subsp. indica OX=39946 GN=AP2-1 PE=2 SV=2
g31101	2030	1.69	0.97	2.64	5.9	7.26	6.21	1.44126	4.36484e-05	0.000319032	novel.38734.2	AP2-EREBP	AP2	-	show details	RAP2-7	XP_031091934.1;XP_031091933.1	AP2-like ethylene-responsive transcription factor TOE3 isoform X2 [Ipomoea triloba];AP2-like ethylene-responsive transcription factor TOE3 isoform X1 [Ipomoea triloba]	GO:0003677;GO:0003700;GO:0005634;GO:0006952	DNA binding;DNA-binding transcription factor activity;nucleus;defense response	K09284	AP2	http://www.genome.jp/dbget-bin/www_bget?ko:K09284	-	-	-	-	sp|Q9SK03|RAP27_ARATH;sp|B8AXC3|AP21_ORYSI	Ethylene-responsive transcription factor RAP2-7 OS=Arabidopsis thaliana OX=3702 GN=RAP2-7 PE=2 SV=2;APETALA2-like protein 1 OS=Oryza sativa subsp. indica OX=39946 GN=AP2-1 PE=2 SV=2
g14671	4907	0.53	0.27	0.48	0.19	0.17	0.34	-1.33848	0.00171325	0.00841708	g14671.t1	MYB	Myb_DNA-binding	ARID,Response_reg,SNF2_N	show details	MYB53	XP_019157468.1;XP_031098756.1	PREDICTED: uncharacterized protein LOC109154044 [Ipomoea nil];myb-related protein 308 [Ipomoea triloba]	GO:0003676;GO:0005634;GO:0015074	nucleic acid binding;nucleus;DNA integration	K09422	MYBP	http://www.genome.jp/dbget-bin/www_bget?ko:K09422	-	-	-	-	sp|Q9FJP2|MYB53_ARATH;sp|P10978|POLX_TOBAC	Transcription factor MYB53 OS=Arabidopsis thaliana OX=3702 GN=MYB53 PE=1 SV=1;Retrovirus-related Pol polyprotein from transposon TNT 1-94 OS=Nicotiana tabacum OX=4097 PE=2 SV=1
g14671	4907	0.53	0.27	0.48	0.19	0.17	0.34	-1.33848	0.00171325	0.00841708	g14671.t1	MYB-related	Myb_DNA-binding	ARID,G2-like,Response_reg,SNF2_N,trihelix	show details	MYB53	XP_019157468.1;XP_031098756.1	PREDICTED: uncharacterized protein LOC109154044 [Ipomoea nil];myb-related protein 308 [Ipomoea triloba]	GO:0003676;GO:0005634;GO:0015074	nucleic acid binding;nucleus;DNA integration	K09422	MYBP	http://www.genome.jp/dbget-bin/www_bget?ko:K09422	-	-	-	-	sp|Q9FJP2|MYB53_ARATH;sp|P10978|POLX_TOBAC	Transcription factor MYB53 OS=Arabidopsis thaliana OX=3702 GN=MYB53 PE=1 SV=1;Retrovirus-related Pol polyprotein from transposon TNT 1-94 OS=Nicotiana tabacum OX=4097 PE=2 SV=1
g14671	4907	0.53	0.27	0.48	0.19	0.17	0.34	-1.33848	0.00171325	0.00841708	novel.27379.2	MYB	Myb_DNA-binding	ARID,Response_reg,SNF2_N	show details	MYB53	XP_019157468.1;XP_031098756.1	PREDICTED: uncharacterized protein LOC109154044 [Ipomoea nil];myb-related protein 308 [Ipomoea triloba]	GO:0003676;GO:0005634;GO:0015074	nucleic acid binding;nucleus;DNA integration	K09422	MYBP	http://www.genome.jp/dbget-bin/www_bget?ko:K09422	-	-	-	-	sp|Q9FJP2|MYB53_ARATH;sp|P10978|POLX_TOBAC	Transcription factor MYB53 OS=Arabidopsis thaliana OX=3702 GN=MYB53 PE=1 SV=1;Retrovirus-related Pol polyprotein from transposon TNT 1-94 OS=Nicotiana tabacum OX=4097 PE=2 SV=1
g14671	4907	0.53	0.27	0.48	0.19	0.17	0.34	-1.33848	0.00171325	0.00841708	novel.27379.2	MYB-related	Myb_DNA-binding	ARID,G2-like,Response_reg,SNF2_N,trihelix	show details	MYB53	XP_019157468.1;XP_031098756.1	PREDICTED: uncharacterized protein LOC109154044 [Ipomoea nil];myb-related protein 308 [Ipomoea triloba]	GO:0003676;GO:0005634;GO:0015074	nucleic acid binding;nucleus;DNA integration	K09422	MYBP	http://www.genome.jp/dbget-bin/www_bget?ko:K09422	-	-	-	-	sp|Q9FJP2|MYB53_ARATH;sp|P10978|POLX_TOBAC	Transcription factor MYB53 OS=Arabidopsis thaliana OX=3702 GN=MYB53 PE=1 SV=1;Retrovirus-related Pol polyprotein from transposon TNT 1-94 OS=Nicotiana tabacum OX=4097 PE=2 SV=1
g13567	1805	0.28	0.11	0.21	1.22	0.81	1.33	2.12223	0.000272654	0.00166338	g13567.t1	SBP	SBP	-	show details	SPL3	XP_031098381.1	squamosa promoter-binding-like protein 2 [Ipomoea triloba]	GO:0003677;GO:0005634;GO:0046872	DNA binding;nucleus;metal ion binding	-	-	-	-	-	-	-	sp|A2X0Q6|SPL3_ORYSI	Squamosa promoter-binding-like protein 3 OS=Oryza sativa subsp. indica OX=39946 GN=SPL3 PE=2 SV=1
g13567	1805	0.28	0.11	0.21	1.22	0.81	1.33	2.12223	0.000272654	0.00166338	novel.26583.2	SBP	SBP	-	show details	SPL3	XP_031098381.1	squamosa promoter-binding-like protein 2 [Ipomoea triloba]	GO:0003677;GO:0005634;GO:0046872	DNA binding;nucleus;metal ion binding	-	-	-	-	-	-	-	sp|A2X0Q6|SPL3_ORYSI	Squamosa promoter-binding-like protein 3 OS=Oryza sativa subsp. indica OX=39946 GN=SPL3 PE=2 SV=1
g23949	3990	16.78	13.97	12.68	6.77	6.49	5.12	-1.66443	9.46377e-27	8.41947e-25	g23949.t1	RWP-RK	RWP-RK	-	show details	NLP5	XP_031102981.1	protein NLP5-like isoform X1 [Ipomoea triloba]	-	-	-	-	-	-	-	-	-	sp|Q9SFW8|NLP5_ARATH	Protein NLP5 OS=Arabidopsis thaliana OX=3702 GN=NLP5 PE=2 SV=1
g12510	1866	1.41	0.71	1.17	0.52	0.48	0.49	-1.53242	0.000735643	0.00399993	g12510.t1	C3H	zf-CCCH	PHD,SNF2_N,zf-C2H2	show details	At1g68200	XP_031100210.1	zinc finger CCCH domain-containing protein 15-like [Ipomoea triloba]	GO:0046872;GO:0003677	metal ion binding;DNA binding	K18753	ZFP36L	http://www.genome.jp/dbget-bin/www_bget?ko:K18753	-	-	KOG1677	CCCH-type Zn-finger protein	sp|Q9C9F5|C3H15_ARATH	Zinc finger CCCH domain-containing protein 15 OS=Arabidopsis thaliana OX=3702 GN=At1g68200 PE=2 SV=1
g12510	1866	1.41	0.71	1.17	0.52	0.48	0.49	-1.53242	0.000735643	0.00399993	novel.25745.6	C3H	zf-CCCH	PHD,SNF2_N,zf-C2H2	show details	At1g68200	XP_031100210.1	zinc finger CCCH domain-containing protein 15-like [Ipomoea triloba]	GO:0046872;GO:0003677	metal ion binding;DNA binding	K18753	ZFP36L	http://www.genome.jp/dbget-bin/www_bget?ko:K18753	-	-	KOG1677	CCCH-type Zn-finger protein	sp|Q9C9F5|C3H15_ARATH	Zinc finger CCCH domain-containing protein 15 OS=Arabidopsis thaliana OX=3702 GN=At1g68200 PE=2 SV=1
g40603	571	3	4.28	5.11	0.15	0	0	-6.92412	4.57096e-07	4.92337e-06	novel.4413.2	RWP-RK	RWP-RK	-	show details	RKD2	XP_031116491.1	protein RKD1-like [Ipomoea triloba]	-	-	-	-	-	-	-	-	-	sp|Q9CA66|RKD2_ARATH	Protein RKD2 OS=Arabidopsis thaliana OX=3702 GN=RKD2 PE=2 SV=1
g41863	995	11.29	5.16	2.85	0.2	0.15	0.5	-4.86766	2.6397e-14	7.57503e-13	g41863.t1	MYB	Myb_DNA-binding	ARID,Response_reg,SNF2_N	show details	MYB73	XP_031095935.1	transcription factor MYB77-like [Ipomoea triloba]	GO:0006355;GO:0005634;GO:0000978;GO:0000981	regulation of transcription, DNA-templated;nucleus;RNA polymerase II cis-regulatory region sequence-specific DNA binding;DNA-binding transcription factor activity, RNA polymerase II-specific	-	-	-	-	-	KOG0048	Transcription factor, Myb superfamily	sp|O23160|MYB73_ARATH	Transcription factor MYB73 OS=Arabidopsis thaliana OX=3702 GN=MYB73 PE=1 SV=1
g41863	995	11.29	5.16	2.85	0.2	0.15	0.5	-4.86766	2.6397e-14	7.57503e-13	g41863.t1	MYB-related	Myb_DNA-binding	ARID,G2-like,Response_reg,SNF2_N,trihelix	show details	MYB73	XP_031095935.1	transcription factor MYB77-like [Ipomoea triloba]	GO:0006355;GO:0005634;GO:0000978;GO:0000981	regulation of transcription, DNA-templated;nucleus;RNA polymerase II cis-regulatory region sequence-specific DNA binding;DNA-binding transcription factor activity, RNA polymerase II-specific	-	-	-	-	-	KOG0048	Transcription factor, Myb superfamily	sp|O23160|MYB73_ARATH	Transcription factor MYB73 OS=Arabidopsis thaliana OX=3702 GN=MYB73 PE=1 SV=1
g62945	1372	0.69	0.36	1.04	2.78	3.32	2.33	1.62176	0.000511648	0.00291535	g62945.t1	C2C2-GATA	GATA	-	show details	GATA12	XP_031118246.1	GATA transcription factor 9-like [Ipomoea triloba]	GO:0043565;GO:0045893;GO:0005634;GO:0008270	sequence-specific DNA binding;positive regulation of transcription, DNA-templated;nucleus;zinc ion binding	-	-	-	-	-	-	-	sp|P69781|GAT12_ARATH	GATA transcription factor 12 OS=Arabidopsis thaliana OX=3702 GN=GATA12 PE=2 SV=1
g29739	814	23	22.25	21.05	8.7	15.25	13.23	-1.24996	1.00155e-06	1.017e-05	g29739.t1	AP2-EREBP	AP2	-	show details	ERF1B	XP_031109800.1	ethylene-response factor C3-like [Ipomoea triloba]	GO:0006952;GO:0003700;GO:0005634;GO:0003677	defense response;DNA-binding transcription factor activity;nucleus;DNA binding	K14516	ERF1	http://www.genome.jp/dbget-bin/www_bget?ko:K14516	MAPK signaling pathway - plant;Plant hormone signal transduction	ko04016,ko04075	-	-	sp|Q8LDC8|ERF92_ARATH	Ethylene-responsive transcription factor 1B OS=Arabidopsis thaliana OX=3702 GN=ERF1B PE=1 SV=2
g20476	947	16.66	28.81	11.58	4.54	5.41	6.47	-2.22506	4.23032e-10	7.28854e-09	g20476.t1	AP2-EREBP	AP2	-	show details	ERF107	XP_031093404.1	ethylene-responsive transcription factor ERF107-like [Ipomoea triloba]	GO:0006952;GO:0003700;GO:0005634;GO:0003677	defense response;DNA-binding transcription factor activity;nucleus;DNA binding	-	-	-	-	-	-	-	sp|Q9FKG2|EF107_ARATH	Ethylene-responsive transcription factor ERF107 OS=Arabidopsis thaliana OX=3702 GN=ERF107 PE=2 SV=1
g20476	947	16.66	28.81	11.58	4.54	5.41	6.47	-2.22506	4.23032e-10	7.28854e-09	novel.31232.1	AP2-EREBP	AP2	-	show details	ERF107	XP_031093404.1	ethylene-responsive transcription factor ERF107-like [Ipomoea triloba]	GO:0006952;GO:0003700;GO:0005634;GO:0003677	defense response;DNA-binding transcription factor activity;nucleus;DNA binding	-	-	-	-	-	-	-	sp|Q9FKG2|EF107_ARATH	Ethylene-responsive transcription factor ERF107 OS=Arabidopsis thaliana OX=3702 GN=ERF107 PE=2 SV=1
g61009	1642	2.66	1.29	1.28	5.13	3.79	5.07	1.09011	0.000545276	0.00308675	novel.18163.2	bHLH	HLH	-	show details	BHLH87	XP_031118266.1	transcription factor bHLH87 [Ipomoea triloba]	GO:0046983;GO:0016021;GO:0000976;GO:0005634	protein dimerization activity;integral component of membrane;transcription cis-regulatory region binding;nucleus	-	-	-	-	-	-	-	sp|Q8S3D2|BH087_ARATH	Transcription factor bHLH87 OS=Arabidopsis thaliana OX=3702 GN=BHLH87 PE=1 SV=1
g61009	1642	2.66	1.29	1.28	5.13	3.79	5.07	1.09011	0.000545276	0.00308675	novel.18163.3	bHLH	HLH	-	show details	BHLH87	XP_031118266.1	transcription factor bHLH87 [Ipomoea triloba]	GO:0046983;GO:0016021;GO:0000976;GO:0005634	protein dimerization activity;integral component of membrane;transcription cis-regulatory region binding;nucleus	-	-	-	-	-	-	-	sp|Q8S3D2|BH087_ARATH	Transcription factor bHLH87 OS=Arabidopsis thaliana OX=3702 GN=BHLH87 PE=1 SV=1
g61009	1642	2.66	1.29	1.28	5.13	3.79	5.07	1.09011	0.000545276	0.00308675	g61009.t1	bHLH	HLH	-	show details	BHLH87	XP_031118266.1	transcription factor bHLH87 [Ipomoea triloba]	GO:0046983;GO:0016021;GO:0000976;GO:0005634	protein dimerization activity;integral component of membrane;transcription cis-regulatory region binding;nucleus	-	-	-	-	-	-	-	sp|Q8S3D2|BH087_ARATH	Transcription factor bHLH87 OS=Arabidopsis thaliana OX=3702 GN=BHLH87 PE=1 SV=1
g30993	2156	0.37	0.17	0.15	0.66	0.97	1.17	1.65741	0.00296626	0.0136256	g30993.t1	GRAS	GRAS	-	show details	RAD1	XP_019158789.1	PREDICTED: DELLA protein GAI1-like [Ipomoea nil]	GO:0043565;GO:0005634;GO:0003700;GO:0006355	sequence-specific DNA binding;nucleus;DNA-binding transcription factor activity;regulation of transcription, DNA-templated	-	-	-	-	-	-	-	sp|G7JMM0|RAD1_MEDTR	GRAS family protein RAD1 OS=Medicago truncatula OX=3880 GN=RAD1 PE=1 SV=1
g528	1131	0.92	0.9	0.84	0	0	0	-6.75731	7.03149e-07	7.32524e-06	g528.t1	AP2-EREBP	AP2	-	show details	ERF.C.3	XP_031115957.1	ethylene-response factor C3-like [Ipomoea triloba]	GO:0009873;GO:0003677;GO:0005634;GO:0003700;GO:0006952	ethylene-activated signaling pathway;DNA binding;nucleus;DNA-binding transcription factor activity;defense response	K14516	ERF1	http://www.genome.jp/dbget-bin/www_bget?ko:K14516	MAPK signaling pathway - plant;Plant hormone signal transduction	ko04016,ko04075	-	-	sp|A0A3Q7I5Y9|ERFC3_SOLLC	Ethylene-response factor C3 OS=Solanum lycopersicum OX=4081 GN=ERF.C.3 PE=2 SV=1
g42865	1284	0.47	0.32	0.27	1.45	1.27	1.08	1.43898	0.0101741	0.0391038	novel.6041.2	MYB	Myb_DNA-binding	ARID,Response_reg,SNF2_N	show details	CSA	XP_031090587.1	transcription factor MYB54-like [Ipomoea triloba]	GO:0005634;GO:0006355;GO:0000981;GO:0000978	nucleus;regulation of transcription, DNA-templated;DNA-binding transcription factor activity, RNA polymerase II-specific;RNA polymerase II cis-regulatory region sequence-specific DNA binding	K09422	MYBP	http://www.genome.jp/dbget-bin/www_bget?ko:K09422	-	-	-	-	sp|Q5NBM8|CSA_ORYSJ	Transcription factor CSA OS=Oryza sativa subsp. japonica OX=39947 GN=CSA PE=2 SV=2
g42865	1284	0.47	0.32	0.27	1.45	1.27	1.08	1.43898	0.0101741	0.0391038	novel.6041.2	MYB-related	Myb_DNA-binding	ARID,G2-like,Response_reg,SNF2_N,trihelix	show details	CSA	XP_031090587.1	transcription factor MYB54-like [Ipomoea triloba]	GO:0005634;GO:0006355;GO:0000981;GO:0000978	nucleus;regulation of transcription, DNA-templated;DNA-binding transcription factor activity, RNA polymerase II-specific;RNA polymerase II cis-regulatory region sequence-specific DNA binding	K09422	MYBP	http://www.genome.jp/dbget-bin/www_bget?ko:K09422	-	-	-	-	sp|Q5NBM8|CSA_ORYSJ	Transcription factor CSA OS=Oryza sativa subsp. japonica OX=39947 GN=CSA PE=2 SV=2
g42865	1284	0.47	0.32	0.27	1.45	1.27	1.08	1.43898	0.0101741	0.0391038	g42865.t1	MYB	Myb_DNA-binding	ARID,Response_reg,SNF2_N	show details	CSA	XP_031090587.1	transcription factor MYB54-like [Ipomoea triloba]	GO:0005634;GO:0006355;GO:0000981;GO:0000978	nucleus;regulation of transcription, DNA-templated;DNA-binding transcription factor activity, RNA polymerase II-specific;RNA polymerase II cis-regulatory region sequence-specific DNA binding	K09422	MYBP	http://www.genome.jp/dbget-bin/www_bget?ko:K09422	-	-	-	-	sp|Q5NBM8|CSA_ORYSJ	Transcription factor CSA OS=Oryza sativa subsp. japonica OX=39947 GN=CSA PE=2 SV=2
g42865	1284	0.47	0.32	0.27	1.45	1.27	1.08	1.43898	0.0101741	0.0391038	g42865.t1	MYB-related	Myb_DNA-binding	ARID,G2-like,Response_reg,SNF2_N,trihelix	show details	CSA	XP_031090587.1	transcription factor MYB54-like [Ipomoea triloba]	GO:0005634;GO:0006355;GO:0000981;GO:0000978	nucleus;regulation of transcription, DNA-templated;DNA-binding transcription factor activity, RNA polymerase II-specific;RNA polymerase II cis-regulatory region sequence-specific DNA binding	K09422	MYBP	http://www.genome.jp/dbget-bin/www_bget?ko:K09422	-	-	-	-	sp|Q5NBM8|CSA_ORYSJ	Transcription factor CSA OS=Oryza sativa subsp. japonica OX=39947 GN=CSA PE=2 SV=2
g6122	1110	65.6	40.76	42.38	234.68	273.91	205.48	1.86204	3.19297e-24	2.33065e-22	novel.21529.3	AP2-EREBP	AP2	-	show details	RAP2-3	XP_031113596.1;XP_031113595.1;XP_031113597.1	ethylene-responsive transcription factor RAP2-3 isoform X2 [Ipomoea triloba];ethylene-responsive transcription factor RAP2-3 isoform X1 [Ipomoea triloba];ethylene-responsive transcription factor RAP2-3 isoform X3 [Ipomoea triloba]	GO:0003677;GO:0009873;GO:0006952;GO:0003700;GO:0005634	DNA binding;ethylene-activated signaling pathway;defense response;DNA-binding transcription factor activity;nucleus	K09286	EREBP	http://www.genome.jp/dbget-bin/www_bget?ko:K09286	-	-	-	-	sp|P42736|RAP23_ARATH	Ethylene-responsive transcription factor RAP2-3 OS=Arabidopsis thaliana OX=3702 GN=RAP2-3 PE=1 SV=2
g6122	1110	65.6	40.76	42.38	234.68	273.91	205.48	1.86204	3.19297e-24	2.33065e-22	g6122.t1	AP2-EREBP	AP2	-	show details	RAP2-3	XP_031113596.1;XP_031113595.1;XP_031113597.1	ethylene-responsive transcription factor RAP2-3 isoform X2 [Ipomoea triloba];ethylene-responsive transcription factor RAP2-3 isoform X1 [Ipomoea triloba];ethylene-responsive transcription factor RAP2-3 isoform X3 [Ipomoea triloba]	GO:0003677;GO:0009873;GO:0006952;GO:0003700;GO:0005634	DNA binding;ethylene-activated signaling pathway;defense response;DNA-binding transcription factor activity;nucleus	K09286	EREBP	http://www.genome.jp/dbget-bin/www_bget?ko:K09286	-	-	-	-	sp|P42736|RAP23_ARATH	Ethylene-responsive transcription factor RAP2-3 OS=Arabidopsis thaliana OX=3702 GN=RAP2-3 PE=1 SV=2
g6122	1110	65.6	40.76	42.38	234.68	273.91	205.48	1.86204	3.19297e-24	2.33065e-22	novel.21529.2	AP2-EREBP	AP2	-	show details	RAP2-3	XP_031113596.1;XP_031113595.1;XP_031113597.1	ethylene-responsive transcription factor RAP2-3 isoform X2 [Ipomoea triloba];ethylene-responsive transcription factor RAP2-3 isoform X1 [Ipomoea triloba];ethylene-responsive transcription factor RAP2-3 isoform X3 [Ipomoea triloba]	GO:0003677;GO:0009873;GO:0006952;GO:0003700;GO:0005634	DNA binding;ethylene-activated signaling pathway;defense response;DNA-binding transcription factor activity;nucleus	K09286	EREBP	http://www.genome.jp/dbget-bin/www_bget?ko:K09286	-	-	-	-	sp|P42736|RAP23_ARATH	Ethylene-responsive transcription factor RAP2-3 OS=Arabidopsis thaliana OX=3702 GN=RAP2-3 PE=1 SV=2
g37934	1354	5.06	2.8	1.46	0.91	1.04	0.67	-2.21161	2.4843e-06	2.34542e-05	g37934.t1	MYB	Myb_DNA-binding	ARID,Response_reg,SNF2_N	show details	MYB4	XP_031131257.1	transcription factor MYB4-like [Ipomoea triloba]	GO:0005634	nucleus	K09422	MYBP	http://www.genome.jp/dbget-bin/www_bget?ko:K09422	-	-	-	-	sp|Q7XBH4|MYB4_ORYSJ	Transcription factor MYB4 OS=Oryza sativa subsp. japonica OX=39947 GN=MYB4 PE=2 SV=2
g37934	1354	5.06	2.8	1.46	0.91	1.04	0.67	-2.21161	2.4843e-06	2.34542e-05	g37934.t1	MYB-related	Myb_DNA-binding	ARID,G2-like,Response_reg,SNF2_N,trihelix	show details	MYB4	XP_031131257.1	transcription factor MYB4-like [Ipomoea triloba]	GO:0005634	nucleus	K09422	MYBP	http://www.genome.jp/dbget-bin/www_bget?ko:K09422	-	-	-	-	sp|Q7XBH4|MYB4_ORYSJ	Transcription factor MYB4 OS=Oryza sativa subsp. japonica OX=39947 GN=MYB4 PE=2 SV=2
g15212	2217	50.32	42.21	47.83	19.6	16.78	19.21	-1.76316	8.94714e-35	1.26787e-32	novel.27590.1	ARR-B	G2-like,Myb_DNA-binding,Response_reg	CCT	show details	APRR2	XP_031098401.1	two-component response regulator-like APRR2 isoform X2 [Ipomoea triloba]	GO:0005634;GO:0000160;GO:0003677	nucleus;phosphorelay signal transduction system;DNA binding	-	-	-	-	-	-	-	sp|Q6LA43|APRR2_ARATH	Two-component response regulator-like APRR2 OS=Arabidopsis thaliana OX=3702 GN=APRR2 PE=2 SV=2
g15212	2217	50.32	42.21	47.83	19.6	16.78	19.21	-1.76316	8.94714e-35	1.26787e-32	novel.27590.2	G2-like	G2-like	Response_reg	show details	APRR2	XP_031098401.1	two-component response regulator-like APRR2 isoform X2 [Ipomoea triloba]	GO:0005634;GO:0000160;GO:0003677	nucleus;phosphorelay signal transduction system;DNA binding	-	-	-	-	-	-	-	sp|Q6LA43|APRR2_ARATH	Two-component response regulator-like APRR2 OS=Arabidopsis thaliana OX=3702 GN=APRR2 PE=2 SV=2
g15212	2217	50.32	42.21	47.83	19.6	16.78	19.21	-1.76316	8.94714e-35	1.26787e-32	novel.27590.2	MYB	Myb_DNA-binding	ARID,Response_reg,SNF2_N	show details	APRR2	XP_031098401.1	two-component response regulator-like APRR2 isoform X2 [Ipomoea triloba]	GO:0005634;GO:0000160;GO:0003677	nucleus;phosphorelay signal transduction system;DNA binding	-	-	-	-	-	-	-	sp|Q6LA43|APRR2_ARATH	Two-component response regulator-like APRR2 OS=Arabidopsis thaliana OX=3702 GN=APRR2 PE=2 SV=2
g15212	2217	50.32	42.21	47.83	19.6	16.78	19.21	-1.76316	8.94714e-35	1.26787e-32	novel.27590.4	G2-like	G2-like	Response_reg	show details	APRR2	XP_031098401.1	two-component response regulator-like APRR2 isoform X2 [Ipomoea triloba]	GO:0005634;GO:0000160;GO:0003677	nucleus;phosphorelay signal transduction system;DNA binding	-	-	-	-	-	-	-	sp|Q6LA43|APRR2_ARATH	Two-component response regulator-like APRR2 OS=Arabidopsis thaliana OX=3702 GN=APRR2 PE=2 SV=2
g15212	2217	50.32	42.21	47.83	19.6	16.78	19.21	-1.76316	8.94714e-35	1.26787e-32	novel.27590.4	MYB	Myb_DNA-binding	ARID,Response_reg,SNF2_N	show details	APRR2	XP_031098401.1	two-component response regulator-like APRR2 isoform X2 [Ipomoea triloba]	GO:0005634;GO:0000160;GO:0003677	nucleus;phosphorelay signal transduction system;DNA binding	-	-	-	-	-	-	-	sp|Q6LA43|APRR2_ARATH	Two-component response regulator-like APRR2 OS=Arabidopsis thaliana OX=3702 GN=APRR2 PE=2 SV=2
g15212	2217	50.32	42.21	47.83	19.6	16.78	19.21	-1.76316	8.94714e-35	1.26787e-32	novel.27590.3	ARR-B	G2-like,Myb_DNA-binding,Response_reg	CCT	show details	APRR2	XP_031098401.1	two-component response regulator-like APRR2 isoform X2 [Ipomoea triloba]	GO:0005634;GO:0000160;GO:0003677	nucleus;phosphorelay signal transduction system;DNA binding	-	-	-	-	-	-	-	sp|Q6LA43|APRR2_ARATH	Two-component response regulator-like APRR2 OS=Arabidopsis thaliana OX=3702 GN=APRR2 PE=2 SV=2
g15212	2217	50.32	42.21	47.83	19.6	16.78	19.21	-1.76316	8.94714e-35	1.26787e-32	g15212.t1	ARR-B	G2-like,Myb_DNA-binding,Response_reg	CCT	show details	APRR2	XP_031098401.1	two-component response regulator-like APRR2 isoform X2 [Ipomoea triloba]	GO:0005634;GO:0000160;GO:0003677	nucleus;phosphorelay signal transduction system;DNA binding	-	-	-	-	-	-	-	sp|Q6LA43|APRR2_ARATH	Two-component response regulator-like APRR2 OS=Arabidopsis thaliana OX=3702 GN=APRR2 PE=2 SV=2
g55614	2593	0.2	0.11	0.1	1.05	0.79	1.04	2.57704	1.25698e-06	1.25652e-05	novel.14168.2	bHLH	HLH	-	show details	GL3	XP_031127277.1	transcription factor GLABRA 3-like [Ipomoea triloba]	GO:0046983;GO:0005634	protein dimerization activity;nucleus	-	-	-	-	-	-	-	sp|Q9FN69|GL3_ARATH	Transcription factor GLABRA 3 OS=Arabidopsis thaliana OX=3702 GN=GL3 PE=1 SV=1
g55614	2593	0.2	0.11	0.1	1.05	0.79	1.04	2.57704	1.25698e-06	1.25652e-05	g55614.t1	bHLH	HLH	-	show details	GL3	XP_031127277.1	transcription factor GLABRA 3-like [Ipomoea triloba]	GO:0046983;GO:0005634	protein dimerization activity;nucleus	-	-	-	-	-	-	-	sp|Q9FN69|GL3_ARATH	Transcription factor GLABRA 3 OS=Arabidopsis thaliana OX=3702 GN=GL3 PE=1 SV=1
g43017	2385	0.98	1.05	0.95	2.7	3.98	2.34	1.16365	0.000224415	0.0013959	g43017.t1	mTERF	mTERF	-	show details	MTERF18	XP_031114676.1	transcription termination factor MTEF18, mitochondrial-like [Ipomoea triloba]	GO:0009507;GO:0006353;GO:0003690;GO:0006355;GO:0009658;GO:0032502	chloroplast;DNA-templated transcription, termination;double-stranded DNA binding;regulation of transcription, DNA-templated;chloroplast organization;developmental process	-	-	-	-	-	-	-	sp|Q9M219|MTEFH_ARATH	Transcription termination factor MTEF18, mitochondrial OS=Arabidopsis thaliana OX=3702 GN=MTERF18 PE=1 SV=1
g30780	1639	25.97	20.84	15.74	13.33	13.19	14.16	-1.02915	3.09107e-08	4.01775e-07	g30780.t1	TCP	TCP	-	show details	TCP3	XP_031092790.1	transcription factor PCF5-like [Ipomoea triloba]	GO:0003700;GO:0005634;GO:0043565;GO:2000032	DNA-binding transcription factor activity;nucleus;sequence-specific DNA binding;regulation of secondary shoot formation	-	-	-	-	-	-	-	sp|Q9MAH8|TCP3_ARATH	Transcription factor TCP3 OS=Arabidopsis thaliana OX=3702 GN=TCP3 PE=1 SV=1
g59844	3390	4.83	5.85	9.57	4.87	3.55	2.79	-1.22609	7.55201e-05	0.000522658	g59844.t1	RWP-RK	RWP-RK	-	show details	NLP2	XP_031126071.1	protein NLP2-like [Ipomoea triloba]	-	-	-	-	-	-	-	-	-	sp|Q7X9B9|NLP2_ARATH	Protein NLP2 OS=Arabidopsis thaliana OX=3702 GN=NLP2 PE=2 SV=3
g59844	3390	4.83	5.85	9.57	4.87	3.55	2.79	-1.22609	7.55201e-05	0.000522658	novel.17174.6	RWP-RK	RWP-RK	-	show details	NLP2	XP_031126071.1	protein NLP2-like [Ipomoea triloba]	-	-	-	-	-	-	-	-	-	sp|Q7X9B9|NLP2_ARATH	Protein NLP2 OS=Arabidopsis thaliana OX=3702 GN=NLP2 PE=2 SV=3
g59844	3390	4.83	5.85	9.57	4.87	3.55	2.79	-1.22609	7.55201e-05	0.000522658	novel.17174.5	RWP-RK	RWP-RK	-	show details	NLP2	XP_031126071.1	protein NLP2-like [Ipomoea triloba]	-	-	-	-	-	-	-	-	-	sp|Q7X9B9|NLP2_ARATH	Protein NLP2 OS=Arabidopsis thaliana OX=3702 GN=NLP2 PE=2 SV=3
g59844	3390	4.83	5.85	9.57	4.87	3.55	2.79	-1.22609	7.55201e-05	0.000522658	novel.17174.7	RWP-RK	RWP-RK	-	show details	NLP2	XP_031126071.1	protein NLP2-like [Ipomoea triloba]	-	-	-	-	-	-	-	-	-	sp|Q7X9B9|NLP2_ARATH	Protein NLP2 OS=Arabidopsis thaliana OX=3702 GN=NLP2 PE=2 SV=3
g59844	3390	4.83	5.85	9.57	4.87	3.55	2.79	-1.22609	7.55201e-05	0.000522658	novel.17174.3	RWP-RK	RWP-RK	-	show details	NLP2	XP_031126071.1	protein NLP2-like [Ipomoea triloba]	-	-	-	-	-	-	-	-	-	sp|Q7X9B9|NLP2_ARATH	Protein NLP2 OS=Arabidopsis thaliana OX=3702 GN=NLP2 PE=2 SV=3
g59844	3390	4.83	5.85	9.57	4.87	3.55	2.79	-1.22609	7.55201e-05	0.000522658	novel.17174.2	RWP-RK	RWP-RK	-	show details	NLP2	XP_031126071.1	protein NLP2-like [Ipomoea triloba]	-	-	-	-	-	-	-	-	-	sp|Q7X9B9|NLP2_ARATH	Protein NLP2 OS=Arabidopsis thaliana OX=3702 GN=NLP2 PE=2 SV=3
g59844	3390	4.83	5.85	9.57	4.87	3.55	2.79	-1.22609	7.55201e-05	0.000522658	novel.17174.8	RWP-RK	RWP-RK	-	show details	NLP2	XP_031126071.1	protein NLP2-like [Ipomoea triloba]	-	-	-	-	-	-	-	-	-	sp|Q7X9B9|NLP2_ARATH	Protein NLP2 OS=Arabidopsis thaliana OX=3702 GN=NLP2 PE=2 SV=3
g59844	3390	4.83	5.85	9.57	4.87	3.55	2.79	-1.22609	7.55201e-05	0.000522658	novel.17174.4	RWP-RK	RWP-RK	-	show details	NLP2	XP_031126071.1	protein NLP2-like [Ipomoea triloba]	-	-	-	-	-	-	-	-	-	sp|Q7X9B9|NLP2_ARATH	Protein NLP2 OS=Arabidopsis thaliana OX=3702 GN=NLP2 PE=2 SV=3
g19564	1299	0.61	0.12	0.13	2.53	3.54	2.74	3.02015	1.8557e-07	2.13071e-06	g19564.t1	AP2-EREBP	AP2	-	show details	ERF061	XP_031095705.1	ethylene-responsive transcription factor ERF061 [Ipomoea triloba]	GO:0006952;GO:0003700;GO:0005634;GO:0003677;GO:0009873	defense response;DNA-binding transcription factor activity;nucleus;DNA binding;ethylene-activated signaling pathway	-	-	-	-	-	-	-	sp|Q9C7W2|ERF61_ARATH	Ethylene-responsive transcription factor ERF061 OS=Arabidopsis thaliana OX=3702 GN=ERF061 PE=2 SV=1
g41466	1914	0.88	1.81	1.55	1.07	0.62	0.46	-1.48254	0.00236518	0.0111854	g41466.t1	E2F-DP	E2F_TDP	-	show details	E2FA	XP_031111798.1	transcription factor E2FA-like [Ipomoea triloba]	GO:0000981;GO:0090575;GO:0046983;GO:0006357;GO:0000978;GO:0005667;GO:0005634;GO:0007049	DNA-binding transcription factor activity, RNA polymerase II-specific;RNA polymerase II transcription regulator complex;protein dimerization activity;regulation of transcription by RNA polymerase II;RNA polymerase II cis-regulatory region sequence-specific DNA binding;transcription regulator complex;nucleus;cell cycle	K06620	E2F3	http://www.genome.jp/dbget-bin/www_bget?ko:K06620	-	-	-	-	sp|Q9FNY0|E2FA_ARATH	Transcription factor E2FA OS=Arabidopsis thaliana OX=3702 GN=E2FA PE=1 SV=1
g51968	846	1.21	0.81	1.08	7.42	5.07	4.09	1.94791	4.76399e-06	4.27502e-05	g51968.t1	AP2-EREBP	AP2	-	show details	At1g16060	XP_031104680.1	AP2-like ethylene-responsive transcription factor At1g16060 [Ipomoea triloba]	GO:0006952;GO:0009873;GO:0003677;GO:0005634;GO:0003700	defense response;ethylene-activated signaling pathway;DNA binding;nucleus;DNA-binding transcription factor activity	K09285	OVM,ANT	http://www.genome.jp/dbget-bin/www_bget?ko:K09285	-	-	-	-	sp|Q94AN4|AP2L1_ARATH	AP2-like ethylene-responsive transcription factor At1g16060 OS=Arabidopsis thaliana OX=3702 GN=At1g16060 PE=2 SV=1
g51968	846	1.21	0.81	1.08	7.42	5.07	4.09	1.94791	4.76399e-06	4.27502e-05	novel.11797.2	AP2-EREBP	AP2	-	show details	At1g16060	XP_031104680.1	AP2-like ethylene-responsive transcription factor At1g16060 [Ipomoea triloba]	GO:0006952;GO:0009873;GO:0003677;GO:0005634;GO:0003700	defense response;ethylene-activated signaling pathway;DNA binding;nucleus;DNA-binding transcription factor activity	K09285	OVM,ANT	http://www.genome.jp/dbget-bin/www_bget?ko:K09285	-	-	-	-	sp|Q94AN4|AP2L1_ARATH	AP2-like ethylene-responsive transcription factor At1g16060 OS=Arabidopsis thaliana OX=3702 GN=At1g16060 PE=2 SV=1
g29878	1491	13.36	13.46	8.31	3.42	3.33	3.51	-2.15342	3.19069e-19	1.53209e-17	novel.37730.4	RWP-RK	RWP-RK	-	show details	RKD2	XP_031116491.1;XP_031112103.1	protein RKD1-like [Ipomoea triloba];protein RKD1-like [Ipomoea triloba]	-	-	-	-	-	-	-	-	-	sp|Q9CA66|RKD2_ARATH	Protein RKD2 OS=Arabidopsis thaliana OX=3702 GN=RKD2 PE=2 SV=1
g3436	1380	9.03	5.83	3.55	16.35	21.19	23.37	1.34227	5.29793e-06	4.70658e-05	g3436.t1	MYB	Myb_DNA-binding	ARID,Response_reg,SNF2_N	show details	SRM1	XP_031117072.1	transcription factor SRM1 [Ipomoea triloba]	GO:0003677;GO:0005634	DNA binding;nucleus	-	-	-	-	-	-	-	sp|Q9FNN6|SRM1_ARATH	Transcription factor SRM1 OS=Arabidopsis thaliana OX=3702 GN=SRM1 PE=1 SV=1
g3436	1380	9.03	5.83	3.55	16.35	21.19	23.37	1.34227	5.29793e-06	4.70658e-05	g3436.t1	MYB-related	Myb_DNA-binding	ARID,G2-like,Response_reg,SNF2_N,trihelix	show details	SRM1	XP_031117072.1	transcription factor SRM1 [Ipomoea triloba]	GO:0003677;GO:0005634	DNA binding;nucleus	-	-	-	-	-	-	-	sp|Q9FNN6|SRM1_ARATH	Transcription factor SRM1 OS=Arabidopsis thaliana OX=3702 GN=SRM1 PE=1 SV=1
g12182	1192	16.5	17.59	14.25	11.64	10.72	7.16	-1.14225	4.21448e-07	4.56427e-06	g12182.t1	TCP	TCP	-	show details	TCP15	XP_031099501.1	transcription factor TCP15-like [Ipomoea triloba]	GO:0003700	DNA-binding transcription factor activity	-	-	-	-	-	-	-	sp|Q9C9L2|TCP15_ARATH	Transcription factor TCP15 OS=Arabidopsis thaliana OX=3702 GN=TCP15 PE=1 SV=1
g38960	1429	5.51	7.5	7.71	4.76	3.89	5.23	-1.02102	0.0002198	0.00137092	g38960.t1	bHLH	HLH	-	show details	BHLH93	XP_031124115.1	transcription factor bHLH93-like [Ipomoea triloba]	GO:0046983;GO:0005634;GO:0003700;GO:0043565;GO:0006355	protein dimerization activity;nucleus;DNA-binding transcription factor activity;sequence-specific DNA binding;regulation of transcription, DNA-templated	-	-	-	-	-	-	-	sp|Q9LSL1|BH093_ARATH	Transcription factor bHLH93 OS=Arabidopsis thaliana OX=3702 GN=BHLH93 PE=1 SV=1
g38960	1429	5.51	7.5	7.71	4.76	3.89	5.23	-1.02102	0.0002198	0.00137092	novel.3459.2	bHLH	HLH	-	show details	BHLH93	XP_031124115.1	transcription factor bHLH93-like [Ipomoea triloba]	GO:0046983;GO:0005634;GO:0003700;GO:0043565;GO:0006355	protein dimerization activity;nucleus;DNA-binding transcription factor activity;sequence-specific DNA binding;regulation of transcription, DNA-templated	-	-	-	-	-	-	-	sp|Q9LSL1|BH093_ARATH	Transcription factor bHLH93 OS=Arabidopsis thaliana OX=3702 GN=BHLH93 PE=1 SV=1
g43233	1054	0.94	0.06	0.52	0	0.08	0	-4.77689	0.00427949	0.018728	novel.6365.3	AP2-EREBP	AP2	-	show details	ERF109	XP_031092378.1	ethylene-responsive transcription factor ERF109-like [Ipomoea triloba]	GO:0003677;GO:0009873;GO:0003700;GO:0005634;GO:0006952	DNA binding;ethylene-activated signaling pathway;DNA-binding transcription factor activity;nucleus;defense response	-	-	-	-	-	-	-	sp|Q9SZ06|EF109_ARATH	Ethylene-responsive transcription factor ERF109 OS=Arabidopsis thaliana OX=3702 GN=ERF109 PE=1 SV=1
g43233	1054	0.94	0.06	0.52	0	0.08	0	-4.77689	0.00427949	0.018728	novel.6365.5	AP2-EREBP	AP2	-	show details	ERF109	XP_031092378.1	ethylene-responsive transcription factor ERF109-like [Ipomoea triloba]	GO:0003677;GO:0009873;GO:0003700;GO:0005634;GO:0006952	DNA binding;ethylene-activated signaling pathway;DNA-binding transcription factor activity;nucleus;defense response	-	-	-	-	-	-	-	sp|Q9SZ06|EF109_ARATH	Ethylene-responsive transcription factor ERF109 OS=Arabidopsis thaliana OX=3702 GN=ERF109 PE=1 SV=1
g43233	1054	0.94	0.06	0.52	0	0.08	0	-4.77689	0.00427949	0.018728	g43233.t1	AP2-EREBP	AP2	-	show details	ERF109	XP_031092378.1	ethylene-responsive transcription factor ERF109-like [Ipomoea triloba]	GO:0003677;GO:0009873;GO:0003700;GO:0005634;GO:0006952	DNA binding;ethylene-activated signaling pathway;DNA-binding transcription factor activity;nucleus;defense response	-	-	-	-	-	-	-	sp|Q9SZ06|EF109_ARATH	Ethylene-responsive transcription factor ERF109 OS=Arabidopsis thaliana OX=3702 GN=ERF109 PE=1 SV=1
g43233	1054	0.94	0.06	0.52	0	0.08	0	-4.77689	0.00427949	0.018728	novel.6365.1	AP2-EREBP	AP2	-	show details	ERF109	XP_031092378.1	ethylene-responsive transcription factor ERF109-like [Ipomoea triloba]	GO:0003677;GO:0009873;GO:0003700;GO:0005634;GO:0006952	DNA binding;ethylene-activated signaling pathway;DNA-binding transcription factor activity;nucleus;defense response	-	-	-	-	-	-	-	sp|Q9SZ06|EF109_ARATH	Ethylene-responsive transcription factor ERF109 OS=Arabidopsis thaliana OX=3702 GN=ERF109 PE=1 SV=1
g5891	1793	15.03	17.94	11.15	7.13	9.55	8.15	-1.25597	1.10362e-07	1.32009e-06	g5891.t1	TCP	TCP	-	show details	TCP23	XP_031110786.1	transcription factor TCP23-like [Ipomoea triloba]	GO:0005634;GO:0003700;GO:0043565	nucleus;DNA-binding transcription factor activity;sequence-specific DNA binding	-	-	-	-	-	-	-	sp|Q9LQF0|TCP23_ARATH	Transcription factor TCP23 OS=Arabidopsis thaliana OX=3702 GN=TCP23 PE=1 SV=1
g25396	1035	54.89	14.43	12.52	8.42	7.86	7.58	-2.12301	8.19633e-07	8.42963e-06	g25396.t1	AP2-EREBP	AP2	-	show details	ERF5	XP_031107206.1	ethylene-responsive transcription factor 5-like [Ipomoea triloba]	GO:0009873;GO:0003677;GO:0006952;GO:0005634;GO:0003700	ethylene-activated signaling pathway;DNA binding;defense response;nucleus;DNA-binding transcription factor activity	K09286	EREBP	http://www.genome.jp/dbget-bin/www_bget?ko:K09286	-	-	-	-	sp|Q40478|ERF5_TOBAC	Ethylene-responsive transcription factor 5 OS=Nicotiana tabacum OX=4097 GN=ERF5 PE=2 SV=1
g13276	2966	1.52	1.35	2	0.52	0.56	0.74	-1.85047	8.10359e-08	9.87226e-07	g13276.t1	CPP	TCR	-	show details	TCX2	XP_031098169.1	protein tesmin/TSO1-like CXC 2 [Ipomoea triloba]	GO:0003700;GO:0005634;GO:0007275	DNA-binding transcription factor activity;nucleus;multicellular organism development	-	-	-	-	-	-	-	sp|F4JIF5|TCX2_ARATH	Protein tesmin/TSO1-like CXC 2 OS=Arabidopsis thaliana OX=3702 GN=TCX2 PE=1 SV=1
g13276	2966	1.52	1.35	2	0.52	0.56	0.74	-1.85047	8.10359e-08	9.87226e-07	novel.26344.2	CPP	TCR	-	show details	TCX2	XP_031098169.1	protein tesmin/TSO1-like CXC 2 [Ipomoea triloba]	GO:0003700;GO:0005634;GO:0007275	DNA-binding transcription factor activity;nucleus;multicellular organism development	-	-	-	-	-	-	-	sp|F4JIF5|TCX2_ARATH	Protein tesmin/TSO1-like CXC 2 OS=Arabidopsis thaliana OX=3702 GN=TCX2 PE=1 SV=1
g720	1994	33.4	38.18	28.24	16.71	16.88	18.89	-1.35461	1.01923e-13	2.73539e-12	g720.t1	Trihelix	trihelix	-	show details	GT-2	XP_031115839.1	trihelix transcription factor GTL1-like [Ipomoea triloba]	GO:0005634	nucleus	-	-	-	-	-	-	-	sp|Q39117|TGT2_ARATH	Trihelix transcription factor GT-2 OS=Arabidopsis thaliana OX=3702 GN=GT-2 PE=1 SV=1
g9883	1692	5.28	2.89	3.39	1.6	1.51	2.28	-1.49462	2.27867e-06	2.16255e-05	g9883.t1	AP2-EREBP	AP2	-	show details	PTI6	XP_031099454.1	pathogenesis-related genes transcriptional activator PTI6-like [Ipomoea triloba]	GO:0006952;GO:0005634;GO:0003700;GO:0009873;GO:0003677	defense response;nucleus;DNA-binding transcription factor activity;ethylene-activated signaling pathway;DNA binding	K13434	PTI6	http://www.genome.jp/dbget-bin/www_bget?ko:K13434	Plant-pathogen interaction	ko04626	-	-	sp|O04682|PTI6_SOLLC	Pathogenesis-related genes transcriptional activator PTI6 OS=Solanum lycopersicum OX=4081 GN=PTI6 PE=2 SV=1
g27123	648	0.27	0.26	0.23	1.65	2.75	1.23	2.55259	0.00549058	0.0231545	g27123.t1	HSF	HSF_DNA-bind	-	show details	HSFA2E	XP_019192500.1	PREDICTED: heat stress transcription factor A-2-like isoform X2 [Ipomoea nil]	GO:0003700;GO:0005634;GO:0006357;GO:0000978;GO:0043565;GO:0034605	DNA-binding transcription factor activity;nucleus;regulation of transcription by RNA polymerase II;RNA polymerase II cis-regulatory region sequence-specific DNA binding;sequence-specific DNA binding;cellular response to heat	K09419	HSFF	http://www.genome.jp/dbget-bin/www_bget?ko:K09419	-	-	-	-	sp|Q6F388|HFA2E_ORYSJ	Heat stress transcription factor A-2e OS=Oryza sativa subsp. japonica OX=39947 GN=HSFA2E PE=2 SV=1
g17703	1683	55.66	32.84	26.65	9.47	8.41	12.13	-2.32923	3.75812e-20	1.95099e-18	g17703.t1	C2C2-CO-like	CCT,zf-B_box	GATA,PLATZ	show details	COL2	XP_031093677.1	zinc finger protein CONSTANS-LIKE 2-like [Ipomoea triloba]	GO:0005634;GO:0009909;GO:0008270	nucleus;regulation of flower development;zinc ion binding	-	-	-	-	-	-	-	sp|Q96502|COL2_ARATH	Zinc finger protein CONSTANS-LIKE 2 OS=Arabidopsis thaliana OX=3702 GN=COL2 PE=1 SV=1
g42573	1783	23.95	23.96	25.09	5.35	5.75	5.75	-2.54572	1.00016e-48	2.6531e-46	novel.5787.1	TAZ	zf-TAZ	PHD	show details	BT3	XP_031110926.1	BTB/POZ and TAZ domain-containing protein 3 [Ipomoea triloba]	GO:0009409;GO:0009651;GO:0046872;GO:0005516;GO:0009751;GO:0042542;GO:0009723	response to cold;response to salt stress;metal ion binding;calmodulin binding;response to salicylic acid;response to hydrogen peroxide;response to ethylene	-	-	-	-	-	-	-	sp|Q9SYL0|BT3_ARATH	BTB/POZ and TAZ domain-containing protein 3 OS=Arabidopsis thaliana OX=3702 GN=BT3 PE=1 SV=2
g42573	1783	23.95	23.96	25.09	5.35	5.75	5.75	-2.54572	1.00016e-48	2.6531e-46	novel.5787.4	TAZ	zf-TAZ	PHD	show details	BT3	XP_031110926.1	BTB/POZ and TAZ domain-containing protein 3 [Ipomoea triloba]	GO:0009409;GO:0009651;GO:0046872;GO:0005516;GO:0009751;GO:0042542;GO:0009723	response to cold;response to salt stress;metal ion binding;calmodulin binding;response to salicylic acid;response to hydrogen peroxide;response to ethylene	-	-	-	-	-	-	-	sp|Q9SYL0|BT3_ARATH	BTB/POZ and TAZ domain-containing protein 3 OS=Arabidopsis thaliana OX=3702 GN=BT3 PE=1 SV=2
g42573	1783	23.95	23.96	25.09	5.35	5.75	5.75	-2.54572	1.00016e-48	2.6531e-46	novel.5787.2	TAZ	zf-TAZ	PHD	show details	BT3	XP_031110926.1	BTB/POZ and TAZ domain-containing protein 3 [Ipomoea triloba]	GO:0009409;GO:0009651;GO:0046872;GO:0005516;GO:0009751;GO:0042542;GO:0009723	response to cold;response to salt stress;metal ion binding;calmodulin binding;response to salicylic acid;response to hydrogen peroxide;response to ethylene	-	-	-	-	-	-	-	sp|Q9SYL0|BT3_ARATH	BTB/POZ and TAZ domain-containing protein 3 OS=Arabidopsis thaliana OX=3702 GN=BT3 PE=1 SV=2
g54254	1766	6.61	5.66	3.77	0.1	0	0.04	-7.27327	1.03294e-20	5.63825e-19	g54254.t1	bZIP	bZIP_1,bZIP_2,bZIP_Maf	HLH	show details	BZIP34	XP_031103818.1	basic leucine zipper 34-like [Ipomoea triloba]	GO:0003677;GO:0045893;GO:0005634;GO:0003700	DNA binding;positive regulation of transcription, DNA-templated;nucleus;DNA-binding transcription factor activity	-	-	-	-	-	-	-	sp|F4IN23|BZP34_ARATH	Basic leucine zipper 34 OS=Arabidopsis thaliana OX=3702 GN=BZIP34 PE=1 SV=1
g1002	1330	0.3	0.08	0.17	1.85	3.69	3.74	3.73196	1.84702e-09	2.93366e-08	g1002.t1	bHLH	HLH	-	show details	BHLH25	XP_031117076.1	transcription factor bHLH25-like [Ipomoea triloba]	GO:0046983;GO:0005634	protein dimerization activity;nucleus	-	-	-	-	-	-	-	sp|Q9T072|BH025_ARATH	Transcription factor bHLH25 OS=Arabidopsis thaliana OX=3702 GN=BHLH25 PE=2 SV=2
g1002	1330	0.3	0.08	0.17	1.85	3.69	3.74	3.73196	1.84702e-09	2.93366e-08	novel.812.2	bHLH	HLH	-	show details	BHLH25	XP_031117076.1	transcription factor bHLH25-like [Ipomoea triloba]	GO:0046983;GO:0005634	protein dimerization activity;nucleus	-	-	-	-	-	-	-	sp|Q9T072|BH025_ARATH	Transcription factor bHLH25 OS=Arabidopsis thaliana OX=3702 GN=BHLH25 PE=2 SV=2
g11797	2030	2.23	2.21	2.53	9.41	10.27	8.23	1.58461	3.01589e-14	8.62044e-13	g11797.t1	MYB	Myb_DNA-binding	ARID,Response_reg,SNF2_N	show details	SRM1	XP_031099409.1	transcription factor SRM1-like [Ipomoea triloba]	GO:0009751;GO:0005634;GO:0009739;GO:0003677	response to salicylic acid;nucleus;response to gibberellin;DNA binding	-	-	-	-	-	-	-	sp|Q9FNN6|SRM1_ARATH	Transcription factor SRM1 OS=Arabidopsis thaliana OX=3702 GN=SRM1 PE=1 SV=1
g11797	2030	2.23	2.21	2.53	9.41	10.27	8.23	1.58461	3.01589e-14	8.62044e-13	g11797.t1	MYB-related	Myb_DNA-binding	ARID,G2-like,Response_reg,SNF2_N,trihelix	show details	SRM1	XP_031099409.1	transcription factor SRM1-like [Ipomoea triloba]	GO:0009751;GO:0005634;GO:0009739;GO:0003677	response to salicylic acid;nucleus;response to gibberellin;DNA binding	-	-	-	-	-	-	-	sp|Q9FNN6|SRM1_ARATH	Transcription factor SRM1 OS=Arabidopsis thaliana OX=3702 GN=SRM1 PE=1 SV=1
g11797	2030	2.23	2.21	2.53	9.41	10.27	8.23	1.58461	3.01589e-14	8.62044e-13	novel.25191.2	MYB	Myb_DNA-binding	ARID,Response_reg,SNF2_N	show details	SRM1	XP_031099409.1	transcription factor SRM1-like [Ipomoea triloba]	GO:0009751;GO:0005634;GO:0009739;GO:0003677	response to salicylic acid;nucleus;response to gibberellin;DNA binding	-	-	-	-	-	-	-	sp|Q9FNN6|SRM1_ARATH	Transcription factor SRM1 OS=Arabidopsis thaliana OX=3702 GN=SRM1 PE=1 SV=1
g11797	2030	2.23	2.21	2.53	9.41	10.27	8.23	1.58461	3.01589e-14	8.62044e-13	novel.25191.2	MYB-related	Myb_DNA-binding	ARID,G2-like,Response_reg,SNF2_N,trihelix	show details	SRM1	XP_031099409.1	transcription factor SRM1-like [Ipomoea triloba]	GO:0009751;GO:0005634;GO:0009739;GO:0003677	response to salicylic acid;nucleus;response to gibberellin;DNA binding	-	-	-	-	-	-	-	sp|Q9FNN6|SRM1_ARATH	Transcription factor SRM1 OS=Arabidopsis thaliana OX=3702 GN=SRM1 PE=1 SV=1
g11797	2030	2.23	2.21	2.53	9.41	10.27	8.23	1.58461	3.01589e-14	8.62044e-13	novel.25191.5	MYB	Myb_DNA-binding	ARID,Response_reg,SNF2_N	show details	SRM1	XP_031099409.1	transcription factor SRM1-like [Ipomoea triloba]	GO:0009751;GO:0005634;GO:0009739;GO:0003677	response to salicylic acid;nucleus;response to gibberellin;DNA binding	-	-	-	-	-	-	-	sp|Q9FNN6|SRM1_ARATH	Transcription factor SRM1 OS=Arabidopsis thaliana OX=3702 GN=SRM1 PE=1 SV=1
g11797	2030	2.23	2.21	2.53	9.41	10.27	8.23	1.58461	3.01589e-14	8.62044e-13	novel.25191.5	MYB-related	Myb_DNA-binding	ARID,G2-like,Response_reg,SNF2_N,trihelix	show details	SRM1	XP_031099409.1	transcription factor SRM1-like [Ipomoea triloba]	GO:0009751;GO:0005634;GO:0009739;GO:0003677	response to salicylic acid;nucleus;response to gibberellin;DNA binding	-	-	-	-	-	-	-	sp|Q9FNN6|SRM1_ARATH	Transcription factor SRM1 OS=Arabidopsis thaliana OX=3702 GN=SRM1 PE=1 SV=1
g11797	2030	2.23	2.21	2.53	9.41	10.27	8.23	1.58461	3.01589e-14	8.62044e-13	novel.25191.11	MYB	Myb_DNA-binding	ARID,Response_reg,SNF2_N	show details	SRM1	XP_031099409.1	transcription factor SRM1-like [Ipomoea triloba]	GO:0009751;GO:0005634;GO:0009739;GO:0003677	response to salicylic acid;nucleus;response to gibberellin;DNA binding	-	-	-	-	-	-	-	sp|Q9FNN6|SRM1_ARATH	Transcription factor SRM1 OS=Arabidopsis thaliana OX=3702 GN=SRM1 PE=1 SV=1
g11797	2030	2.23	2.21	2.53	9.41	10.27	8.23	1.58461	3.01589e-14	8.62044e-13	novel.25191.11	MYB-related	Myb_DNA-binding	ARID,G2-like,Response_reg,SNF2_N,trihelix	show details	SRM1	XP_031099409.1	transcription factor SRM1-like [Ipomoea triloba]	GO:0009751;GO:0005634;GO:0009739;GO:0003677	response to salicylic acid;nucleus;response to gibberellin;DNA binding	-	-	-	-	-	-	-	sp|Q9FNN6|SRM1_ARATH	Transcription factor SRM1 OS=Arabidopsis thaliana OX=3702 GN=SRM1 PE=1 SV=1
g11797	2030	2.23	2.21	2.53	9.41	10.27	8.23	1.58461	3.01589e-14	8.62044e-13	novel.25191.10	MYB	Myb_DNA-binding	ARID,Response_reg,SNF2_N	show details	SRM1	XP_031099409.1	transcription factor SRM1-like [Ipomoea triloba]	GO:0009751;GO:0005634;GO:0009739;GO:0003677	response to salicylic acid;nucleus;response to gibberellin;DNA binding	-	-	-	-	-	-	-	sp|Q9FNN6|SRM1_ARATH	Transcription factor SRM1 OS=Arabidopsis thaliana OX=3702 GN=SRM1 PE=1 SV=1
g11797	2030	2.23	2.21	2.53	9.41	10.27	8.23	1.58461	3.01589e-14	8.62044e-13	novel.25191.10	MYB-related	Myb_DNA-binding	ARID,G2-like,Response_reg,SNF2_N,trihelix	show details	SRM1	XP_031099409.1	transcription factor SRM1-like [Ipomoea triloba]	GO:0009751;GO:0005634;GO:0009739;GO:0003677	response to salicylic acid;nucleus;response to gibberellin;DNA binding	-	-	-	-	-	-	-	sp|Q9FNN6|SRM1_ARATH	Transcription factor SRM1 OS=Arabidopsis thaliana OX=3702 GN=SRM1 PE=1 SV=1
g11797	2030	2.23	2.21	2.53	9.41	10.27	8.23	1.58461	3.01589e-14	8.62044e-13	novel.25191.6	MYB	Myb_DNA-binding	ARID,Response_reg,SNF2_N	show details	SRM1	XP_031099409.1	transcription factor SRM1-like [Ipomoea triloba]	GO:0009751;GO:0005634;GO:0009739;GO:0003677	response to salicylic acid;nucleus;response to gibberellin;DNA binding	-	-	-	-	-	-	-	sp|Q9FNN6|SRM1_ARATH	Transcription factor SRM1 OS=Arabidopsis thaliana OX=3702 GN=SRM1 PE=1 SV=1
g11797	2030	2.23	2.21	2.53	9.41	10.27	8.23	1.58461	3.01589e-14	8.62044e-13	novel.25191.6	MYB-related	Myb_DNA-binding	ARID,G2-like,Response_reg,SNF2_N,trihelix	show details	SRM1	XP_031099409.1	transcription factor SRM1-like [Ipomoea triloba]	GO:0009751;GO:0005634;GO:0009739;GO:0003677	response to salicylic acid;nucleus;response to gibberellin;DNA binding	-	-	-	-	-	-	-	sp|Q9FNN6|SRM1_ARATH	Transcription factor SRM1 OS=Arabidopsis thaliana OX=3702 GN=SRM1 PE=1 SV=1
g11797	2030	2.23	2.21	2.53	9.41	10.27	8.23	1.58461	3.01589e-14	8.62044e-13	novel.25191.9	MYB	Myb_DNA-binding	ARID,Response_reg,SNF2_N	show details	SRM1	XP_031099409.1	transcription factor SRM1-like [Ipomoea triloba]	GO:0009751;GO:0005634;GO:0009739;GO:0003677	response to salicylic acid;nucleus;response to gibberellin;DNA binding	-	-	-	-	-	-	-	sp|Q9FNN6|SRM1_ARATH	Transcription factor SRM1 OS=Arabidopsis thaliana OX=3702 GN=SRM1 PE=1 SV=1
g11797	2030	2.23	2.21	2.53	9.41	10.27	8.23	1.58461	3.01589e-14	8.62044e-13	novel.25191.9	MYB-related	Myb_DNA-binding	ARID,G2-like,Response_reg,SNF2_N,trihelix	show details	SRM1	XP_031099409.1	transcription factor SRM1-like [Ipomoea triloba]	GO:0009751;GO:0005634;GO:0009739;GO:0003677	response to salicylic acid;nucleus;response to gibberellin;DNA binding	-	-	-	-	-	-	-	sp|Q9FNN6|SRM1_ARATH	Transcription factor SRM1 OS=Arabidopsis thaliana OX=3702 GN=SRM1 PE=1 SV=1
g11797	2030	2.23	2.21	2.53	9.41	10.27	8.23	1.58461	3.01589e-14	8.62044e-13	novel.25191.4	MYB	Myb_DNA-binding	ARID,Response_reg,SNF2_N	show details	SRM1	XP_031099409.1	transcription factor SRM1-like [Ipomoea triloba]	GO:0009751;GO:0005634;GO:0009739;GO:0003677	response to salicylic acid;nucleus;response to gibberellin;DNA binding	-	-	-	-	-	-	-	sp|Q9FNN6|SRM1_ARATH	Transcription factor SRM1 OS=Arabidopsis thaliana OX=3702 GN=SRM1 PE=1 SV=1
g11797	2030	2.23	2.21	2.53	9.41	10.27	8.23	1.58461	3.01589e-14	8.62044e-13	novel.25191.4	MYB-related	Myb_DNA-binding	ARID,G2-like,Response_reg,SNF2_N,trihelix	show details	SRM1	XP_031099409.1	transcription factor SRM1-like [Ipomoea triloba]	GO:0009751;GO:0005634;GO:0009739;GO:0003677	response to salicylic acid;nucleus;response to gibberellin;DNA binding	-	-	-	-	-	-	-	sp|Q9FNN6|SRM1_ARATH	Transcription factor SRM1 OS=Arabidopsis thaliana OX=3702 GN=SRM1 PE=1 SV=1
g11797	2030	2.23	2.21	2.53	9.41	10.27	8.23	1.58461	3.01589e-14	8.62044e-13	novel.25191.3	MYB	Myb_DNA-binding	ARID,Response_reg,SNF2_N	show details	SRM1	XP_031099409.1	transcription factor SRM1-like [Ipomoea triloba]	GO:0009751;GO:0005634;GO:0009739;GO:0003677	response to salicylic acid;nucleus;response to gibberellin;DNA binding	-	-	-	-	-	-	-	sp|Q9FNN6|SRM1_ARATH	Transcription factor SRM1 OS=Arabidopsis thaliana OX=3702 GN=SRM1 PE=1 SV=1
g11797	2030	2.23	2.21	2.53	9.41	10.27	8.23	1.58461	3.01589e-14	8.62044e-13	novel.25191.3	MYB-related	Myb_DNA-binding	ARID,G2-like,Response_reg,SNF2_N,trihelix	show details	SRM1	XP_031099409.1	transcription factor SRM1-like [Ipomoea triloba]	GO:0009751;GO:0005634;GO:0009739;GO:0003677	response to salicylic acid;nucleus;response to gibberellin;DNA binding	-	-	-	-	-	-	-	sp|Q9FNN6|SRM1_ARATH	Transcription factor SRM1 OS=Arabidopsis thaliana OX=3702 GN=SRM1 PE=1 SV=1
g13605	1099	237.78	344.85	330.35	213.19	175.35	177.2	-1.13605	1.7144e-07	1.9803e-06	g13605.t1	NAC	NAM	-	show details	NAC083	XP_031098723.1	NAC domain-containing protein 83-like [Ipomoea triloba]	GO:0006355;GO:0003677	regulation of transcription, DNA-templated;DNA binding	-	-	-	-	-	-	-	sp|Q9FY93|NAC83_ARATH	NAC domain-containing protein 83 OS=Arabidopsis thaliana OX=3702 GN=NAC083 PE=1 SV=1
g9355	1313	0.45	0.71	0.52	0	0.15	0.25	-2.49813	0.00790027	0.0315895	g9355.t1	WRKY	WRKY	-	show details	WRKY22	XP_031113904.1	WRKY transcription factor 22 [Ipomoea triloba]	GO:0043565;GO:0000976;GO:0005634;GO:0003700	sequence-specific DNA binding;transcription cis-regulatory region binding;nucleus;DNA-binding transcription factor activity	K13425	WRKY22	http://www.genome.jp/dbget-bin/www_bget?ko:K13425	MAPK signaling pathway - plant;Plant-pathogen interaction	ko04016,ko04626	-	-	sp|O04609|WRK22_ARATH	WRKY transcription factor 22 OS=Arabidopsis thaliana OX=3702 GN=WRKY22 PE=2 SV=1
g29332	1531	52.68	87.2	36.76	8.05	5.84	7.92	-3.4527	7.89027e-29	8.15341e-27	novel.37294.3	bHLH	HLH	-	show details	BEE2	XP_031107494.1;XP_031107493.1	transcription factor BEE 2 isoform X2 [Ipomoea triloba];transcription factor BEE 2 isoform X1 [Ipomoea triloba]	-	-	-	-	-	-	-	-	-	sp|Q93VJ4|BEE2_ARATH	Transcription factor BEE 2 OS=Arabidopsis thaliana OX=3702 GN=BEE2 PE=1 SV=1
g29332	1531	52.68	87.2	36.76	8.05	5.84	7.92	-3.4527	7.89027e-29	8.15341e-27	g29332.t1	bHLH	HLH	-	show details	BEE2	XP_031107494.1;XP_031107493.1	transcription factor BEE 2 isoform X2 [Ipomoea triloba];transcription factor BEE 2 isoform X1 [Ipomoea triloba]	-	-	-	-	-	-	-	-	-	sp|Q93VJ4|BEE2_ARATH	Transcription factor BEE 2 OS=Arabidopsis thaliana OX=3702 GN=BEE2 PE=1 SV=1
g29332	1531	52.68	87.2	36.76	8.05	5.84	7.92	-3.4527	7.89027e-29	8.15341e-27	novel.37294.2	bHLH	HLH	-	show details	BEE2	XP_031107494.1;XP_031107493.1	transcription factor BEE 2 isoform X2 [Ipomoea triloba];transcription factor BEE 2 isoform X1 [Ipomoea triloba]	-	-	-	-	-	-	-	-	-	sp|Q93VJ4|BEE2_ARATH	Transcription factor BEE 2 OS=Arabidopsis thaliana OX=3702 GN=BEE2 PE=1 SV=1
g31090	1967	19.4	16.36	16.83	8.22	9.15	7.58	-1.49874	2.60821e-22	1.65888e-20	g31090.t1	G2-like	G2-like	Response_reg	show details	PHL1	XP_031093081.1	protein PHOSPHATE STARVATION RESPONSE 1-like isoform X2 [Ipomoea triloba]	GO:0005634;GO:0003677	nucleus;DNA binding	-	-	-	-	-	-	-	sp|Q8GUN5|PHL1_ARATH;sp|Q94CL7|PHR1_ARATH	Protein PHR1-LIKE 1 OS=Arabidopsis thaliana OX=3702 GN=PHL1 PE=1 SV=1;Protein PHOSPHATE STARVATION RESPONSE 1 OS=Arabidopsis thaliana OX=3702 GN=PHR1 PE=1 SV=1
g31090	1967	19.4	16.36	16.83	8.22	9.15	7.58	-1.49874	2.60821e-22	1.65888e-20	g31090.t1	MYB	Myb_DNA-binding	ARID,Response_reg,SNF2_N	show details	PHL1	XP_031093081.1	protein PHOSPHATE STARVATION RESPONSE 1-like isoform X2 [Ipomoea triloba]	GO:0005634;GO:0003677	nucleus;DNA binding	-	-	-	-	-	-	-	sp|Q8GUN5|PHL1_ARATH;sp|Q94CL7|PHR1_ARATH	Protein PHR1-LIKE 1 OS=Arabidopsis thaliana OX=3702 GN=PHL1 PE=1 SV=1;Protein PHOSPHATE STARVATION RESPONSE 1 OS=Arabidopsis thaliana OX=3702 GN=PHR1 PE=1 SV=1
g31090	1967	19.4	16.36	16.83	8.22	9.15	7.58	-1.49874	2.60821e-22	1.65888e-20	novel.38724.1	G2-like	G2-like	Response_reg	show details	PHL1	XP_031093081.1	protein PHOSPHATE STARVATION RESPONSE 1-like isoform X2 [Ipomoea triloba]	GO:0005634;GO:0003677	nucleus;DNA binding	-	-	-	-	-	-	-	sp|Q8GUN5|PHL1_ARATH;sp|Q94CL7|PHR1_ARATH	Protein PHR1-LIKE 1 OS=Arabidopsis thaliana OX=3702 GN=PHL1 PE=1 SV=1;Protein PHOSPHATE STARVATION RESPONSE 1 OS=Arabidopsis thaliana OX=3702 GN=PHR1 PE=1 SV=1
g31090	1967	19.4	16.36	16.83	8.22	9.15	7.58	-1.49874	2.60821e-22	1.65888e-20	novel.38724.1	MYB	Myb_DNA-binding	ARID,Response_reg,SNF2_N	show details	PHL1	XP_031093081.1	protein PHOSPHATE STARVATION RESPONSE 1-like isoform X2 [Ipomoea triloba]	GO:0005634;GO:0003677	nucleus;DNA binding	-	-	-	-	-	-	-	sp|Q8GUN5|PHL1_ARATH;sp|Q94CL7|PHR1_ARATH	Protein PHR1-LIKE 1 OS=Arabidopsis thaliana OX=3702 GN=PHL1 PE=1 SV=1;Protein PHOSPHATE STARVATION RESPONSE 1 OS=Arabidopsis thaliana OX=3702 GN=PHR1 PE=1 SV=1
g41509	748	0	0.25	0	1.01	1.65	2.24	3.73185	0.00161462	0.00800209	g41509.t1	OFP	Ovate	-	show details	OFP6	XP_031092948.1	transcription repressor OFP6-like [Ipomoea triloba]	GO:0005634;GO:0045892	nucleus;negative regulation of transcription, DNA-templated	-	-	-	-	-	-	-	sp|Q3EAL1|OFP6_ARATH	Transcription repressor OFP6 OS=Arabidopsis thaliana OX=3702 GN=OFP6 PE=1 SV=1
g16292	1102	59.82	72.46	56.76	37.66	39.52	30.43	-1.24482	4.25775e-11	8.32491e-10	g16292.t1	C2C2-YABBY	YABBY	-	show details	YAB5	XP_031097423.1	axial regulator YABBY 5-like [Ipomoea triloba]	GO:0005634;GO:0010158;GO:0007275;GO:0045165	nucleus;abaxial cell fate specification;multicellular organism development;cell fate commitment	-	-	-	-	-	-	-	sp|Q8GW46|YAB5_ARATH	Axial regulator YABBY 5 OS=Arabidopsis thaliana OX=3702 GN=YAB5 PE=1 SV=1
g16292	1102	59.82	72.46	56.76	37.66	39.52	30.43	-1.24482	4.25775e-11	8.32491e-10	novel.28301.2	C2C2-YABBY	YABBY	-	show details	YAB5	XP_031097423.1	axial regulator YABBY 5-like [Ipomoea triloba]	GO:0005634;GO:0010158;GO:0007275;GO:0045165	nucleus;abaxial cell fate specification;multicellular organism development;cell fate commitment	-	-	-	-	-	-	-	sp|Q8GW46|YAB5_ARATH	Axial regulator YABBY 5 OS=Arabidopsis thaliana OX=3702 GN=YAB5 PE=1 SV=1
novel.36571	690	2	0.67	0.28	0	0	0	-5.76242	0.000570328	0.00320977	novel.36571.1	WRKY	WRKY	-	show details	WRKY51	XP_031108040.1	probable WRKY transcription factor 50 [Ipomoea triloba]	GO:0003700;GO:0005634;GO:0043565	DNA-binding transcription factor activity;nucleus;sequence-specific DNA binding	-	-	-	-	-	-	-	sp|Q93WU9|WRK51_ARATH	Probable WRKY transcription factor 51 OS=Arabidopsis thaliana OX=3702 GN=WRKY51 PE=1 SV=1
g20399	767	1.26	1.95	1.52	0.39	0.42	0.62	-2.16428	0.0017431	0.00854443	g20399.t1	LOB	DUF260	-	show details	LBD21	XP_031094111.1	LOB domain-containing protein 21 [Ipomoea triloba]	-	-	-	-	-	-	-	-	-	sp|Q9SRL8|LBD21_ARATH	LOB domain-containing protein 21 OS=Arabidopsis thaliana OX=3702 GN=LBD21 PE=2 SV=1
g9834	824	0.28	0	0	1.05	2	1.57	3.8061	0.000913342	0.00484384	g9834.t1	bHLH	HLH	-	show details	LAX1	XP_031096075.1	uncharacterized protein LOC116000185 [Ipomoea triloba]	GO:0016787;GO:0046983;GO:0005634	hydrolase activity;protein dimerization activity;nucleus	-	-	-	-	-	-	-	sp|Q7XAQ6|LAX1_ORYSJ	Transcription factor LAX PANICLE 1 OS=Oryza sativa subsp. japonica OX=39947 GN=LAX1 PE=1 SV=1
g43196	1715	0.15	0.31	0	1.5	1.12	1.23	2.61359	0.000338785	0.00201842	g43196.t1	ABI3VP1	B3	AP2,Auxin_resp	show details	Os01g0234100	XP_031091211.1	B3 domain-containing protein Os01g0234100-like [Ipomoea triloba]	GO:0005634;GO:0003677	nucleus;DNA binding	-	-	-	-	-	-	-	sp|Q0JP99|Y1341_ORYSJ	B3 domain-containing protein Os01g0234100 OS=Oryza sativa subsp. japonica OX=39947 GN=Os01g0234100 PE=2 SV=1
g9401	1436	10	2.57	2.49	1.81	1.52	1.48	-1.99659	3.7883e-05	0.000280808	g9401.t1	WRKY	WRKY	-	show details	WRKY53	XP_031112929.1	probable WRKY transcription factor 53 [Ipomoea triloba]	GO:0003700;GO:0005634;GO:0000976;GO:0043565	DNA-binding transcription factor activity;nucleus;transcription cis-regulatory region binding;sequence-specific DNA binding	-	-	-	-	-	-	-	sp|Q9SUP6|WRK53_ARATH	Probable WRKY transcription factor 53 OS=Arabidopsis thaliana OX=3702 GN=WRKY53 PE=1 SV=1
g29088	2004	0.7	0.62	0.69	2.22	1.57	2.15	1.14288	0.00142658	0.00718643	novel.37101.1	GRF	QLQ,WRC	-	show details	GRF2	XP_031107536.1	LOW QUALITY PROTEIN: growth-regulating factor 2-like [Ipomoea triloba]	GO:0032502;GO:0006351;GO:0005634;GO:0005524;GO:0006355	developmental process;transcription, DNA-templated;nucleus;ATP binding;regulation of transcription, DNA-templated	-	-	-	-	-	-	-	sp|Q8L8A8|GRF2_ARATH	Growth-regulating factor 2 OS=Arabidopsis thaliana OX=3702 GN=GRF2 PE=1 SV=1
g29088	2004	0.7	0.62	0.69	2.22	1.57	2.15	1.14288	0.00142658	0.00718643	novel.37101.2	GRF	QLQ,WRC	-	show details	GRF2	XP_031107536.1	LOW QUALITY PROTEIN: growth-regulating factor 2-like [Ipomoea triloba]	GO:0032502;GO:0006351;GO:0005634;GO:0005524;GO:0006355	developmental process;transcription, DNA-templated;nucleus;ATP binding;regulation of transcription, DNA-templated	-	-	-	-	-	-	-	sp|Q8L8A8|GRF2_ARATH	Growth-regulating factor 2 OS=Arabidopsis thaliana OX=3702 GN=GRF2 PE=1 SV=1
g29088	2004	0.7	0.62	0.69	2.22	1.57	2.15	1.14288	0.00142658	0.00718643	g29088.t1	GRF	QLQ,WRC	-	show details	GRF2	XP_031107536.1	LOW QUALITY PROTEIN: growth-regulating factor 2-like [Ipomoea triloba]	GO:0032502;GO:0006351;GO:0005634;GO:0005524;GO:0006355	developmental process;transcription, DNA-templated;nucleus;ATP binding;regulation of transcription, DNA-templated	-	-	-	-	-	-	-	sp|Q8L8A8|GRF2_ARATH	Growth-regulating factor 2 OS=Arabidopsis thaliana OX=3702 GN=GRF2 PE=1 SV=1
g34127	798	0.89	0.08	0.51	0	0	0	-5.15111	0.00510686	0.0217813	g34127.t1	AP2-EREBP	AP2	-	show details	ERF109	XP_031129697.1	ethylene-responsive transcription factor ERF109-like [Ipomoea triloba]	GO:0006952;GO:0005634;GO:0003700;GO:0003677	defense response;nucleus;DNA-binding transcription factor activity;DNA binding	-	-	-	-	-	-	-	sp|Q9SZ06|EF109_ARATH	Ethylene-responsive transcription factor ERF109 OS=Arabidopsis thaliana OX=3702 GN=ERF109 PE=1 SV=1
g20400	1530	2.81	1.56	2.95	1.29	1.24	0.87	-1.52766	7.10314e-05	0.000494741	g20400.t1	G2-like	G2-like	Response_reg	show details	MOF1	XP_031094129.1	transcription factor HHO1-like isoform X2 [Ipomoea triloba]	GO:0003677;GO:0005634	DNA binding;nucleus	-	-	-	-	-	-	-	sp|A3AWH5|MOF1_ORYSJ	Myb family transcription factor MOF1 OS=Oryza sativa subsp. japonica OX=39947 GN=MOF1 PE=1 SV=1
g20400	1530	2.81	1.56	2.95	1.29	1.24	0.87	-1.52766	7.10314e-05	0.000494741	g20400.t1	MYB	Myb_DNA-binding	ARID,Response_reg,SNF2_N	show details	MOF1	XP_031094129.1	transcription factor HHO1-like isoform X2 [Ipomoea triloba]	GO:0003677;GO:0005634	DNA binding;nucleus	-	-	-	-	-	-	-	sp|A3AWH5|MOF1_ORYSJ	Myb family transcription factor MOF1 OS=Oryza sativa subsp. japonica OX=39947 GN=MOF1 PE=1 SV=1
g26392	1712	30.62	26.86	35.98	15.53	11.52	13.31	-1.64602	2.76522e-17	1.09163e-15	novel.35514.2	DBP	DNC,PP2C	-	show details	Os02g0799000	XP_031110097.1	probable protein phosphatase 2C 27 [Ipomoea triloba]	GO:0046872;GO:0004722;GO:0106307;GO:0106306;GO:0006470	metal ion binding;protein serine/threonine phosphatase activity;protein threonine phosphatase activity;protein serine phosphatase activity;protein dephosphorylation	K14803	PTC2_3	http://www.genome.jp/dbget-bin/www_bget?ko:K14803	-	-	-	-	sp|Q69QZ0|P2C27_ORYSJ	Probable protein phosphatase 2C 27 OS=Oryza sativa subsp. japonica OX=39947 GN=Os02g0799000 PE=2 SV=1
g26392	1712	30.62	26.86	35.98	15.53	11.52	13.31	-1.64602	2.76522e-17	1.09163e-15	g26392.t1	DBP	DNC,PP2C	-	show details	Os02g0799000	XP_031110097.1	probable protein phosphatase 2C 27 [Ipomoea triloba]	GO:0046872;GO:0004722;GO:0106307;GO:0106306;GO:0006470	metal ion binding;protein serine/threonine phosphatase activity;protein threonine phosphatase activity;protein serine phosphatase activity;protein dephosphorylation	K14803	PTC2_3	http://www.genome.jp/dbget-bin/www_bget?ko:K14803	-	-	-	-	sp|Q69QZ0|P2C27_ORYSJ	Probable protein phosphatase 2C 27 OS=Oryza sativa subsp. japonica OX=39947 GN=Os02g0799000 PE=2 SV=1
g46710	1609	5.17	2.84	2.21	13.32	12.86	12.24	1.52358	6.96851e-09	1.00885e-07	novel.8547.3	C2C2-GATA	GATA	-	show details	GATA20	XP_031121444.1;XP_031121452.1	GATA transcription factor 24-like isoform X1 [Ipomoea triloba];GATA transcription factor 28-like isoform X2 [Ipomoea triloba]	GO:0008270;GO:0005634;GO:0043565;GO:0006355	zinc ion binding;nucleus;sequence-specific DNA binding;regulation of transcription, DNA-templated	-	-	-	-	-	-	-	sp|Q5Z4U5|GAT20_ORYSJ;sp|Q8GXL7|GAT24_ARATH	GATA transcription factor 20 OS=Oryza sativa subsp. japonica OX=39947 GN=GATA20 PE=2 SV=1;GATA transcription factor 24 OS=Arabidopsis thaliana OX=3702 GN=GATA24 PE=1 SV=2
g46710	1609	5.17	2.84	2.21	13.32	12.86	12.24	1.52358	6.96851e-09	1.00885e-07	g46710.t1	C2C2-GATA	GATA	-	show details	GATA20	XP_031121444.1;XP_031121452.1	GATA transcription factor 24-like isoform X1 [Ipomoea triloba];GATA transcription factor 28-like isoform X2 [Ipomoea triloba]	GO:0008270;GO:0005634;GO:0043565;GO:0006355	zinc ion binding;nucleus;sequence-specific DNA binding;regulation of transcription, DNA-templated	-	-	-	-	-	-	-	sp|Q5Z4U5|GAT20_ORYSJ;sp|Q8GXL7|GAT24_ARATH	GATA transcription factor 20 OS=Oryza sativa subsp. japonica OX=39947 GN=GATA20 PE=2 SV=1;GATA transcription factor 24 OS=Arabidopsis thaliana OX=3702 GN=GATA24 PE=1 SV=2
g46710	1609	5.17	2.84	2.21	13.32	12.86	12.24	1.52358	6.96851e-09	1.00885e-07	novel.8547.4	C2C2-GATA	GATA	-	show details	GATA20	XP_031121444.1;XP_031121452.1	GATA transcription factor 24-like isoform X1 [Ipomoea triloba];GATA transcription factor 28-like isoform X2 [Ipomoea triloba]	GO:0008270;GO:0005634;GO:0043565;GO:0006355	zinc ion binding;nucleus;sequence-specific DNA binding;regulation of transcription, DNA-templated	-	-	-	-	-	-	-	sp|Q5Z4U5|GAT20_ORYSJ;sp|Q8GXL7|GAT24_ARATH	GATA transcription factor 20 OS=Oryza sativa subsp. japonica OX=39947 GN=GATA20 PE=2 SV=1;GATA transcription factor 24 OS=Arabidopsis thaliana OX=3702 GN=GATA24 PE=1 SV=2
g30429	1969	101.86	25.49	15.32	3.9	3.2	4.67	-3.93454	1.12698e-07	1.34687e-06	g30429.t1	AP2-EREBP	AP2	-	show details	ERF039	XP_031092783.1	ethylene-responsive transcription factor ERF039-like [Ipomoea triloba]	GO:0003677;GO:0003700;GO:0005634;GO:0006952	DNA binding;DNA-binding transcription factor activity;nucleus;defense response	-	-	-	-	-	-	-	sp|Q9SUK8|ERF39_ARATH	Ethylene-responsive transcription factor ERF039 OS=Arabidopsis thaliana OX=3702 GN=ERF039 PE=2 SV=1
g60484	708	18.95	16.34	8.83	0	0	0.12	-8.8713	4.98578e-13	1.22405e-11	novel.17718.1	MYB	Myb_DNA-binding	ARID,Response_reg,SNF2_N	show details	RL1	XP_019152525.1	PREDICTED: protein RADIALIS-like 1 [Ipomoea nil]	GO:0005634;GO:0003700	nucleus;DNA-binding transcription factor activity	-	-	-	-	-	-	-	sp|F4JVB8|RADL1_ARATH	Protein RADIALIS-like 1 OS=Arabidopsis thaliana OX=3702 GN=RL1 PE=2 SV=1
g60484	708	18.95	16.34	8.83	0	0	0.12	-8.8713	4.98578e-13	1.22405e-11	novel.17718.1	MYB-related	Myb_DNA-binding	ARID,G2-like,Response_reg,SNF2_N,trihelix	show details	RL1	XP_019152525.1	PREDICTED: protein RADIALIS-like 1 [Ipomoea nil]	GO:0005634;GO:0003700	nucleus;DNA-binding transcription factor activity	-	-	-	-	-	-	-	sp|F4JVB8|RADL1_ARATH	Protein RADIALIS-like 1 OS=Arabidopsis thaliana OX=3702 GN=RL1 PE=2 SV=1
g60484	708	18.95	16.34	8.83	0	0	0.12	-8.8713	4.98578e-13	1.22405e-11	g60484.t1	MYB	Myb_DNA-binding	ARID,Response_reg,SNF2_N	show details	RL1	XP_019152525.1	PREDICTED: protein RADIALIS-like 1 [Ipomoea nil]	GO:0005634;GO:0003700	nucleus;DNA-binding transcription factor activity	-	-	-	-	-	-	-	sp|F4JVB8|RADL1_ARATH	Protein RADIALIS-like 1 OS=Arabidopsis thaliana OX=3702 GN=RL1 PE=2 SV=1
g60484	708	18.95	16.34	8.83	0	0	0.12	-8.8713	4.98578e-13	1.22405e-11	g60484.t1	MYB-related	Myb_DNA-binding	ARID,G2-like,Response_reg,SNF2_N,trihelix	show details	RL1	XP_019152525.1	PREDICTED: protein RADIALIS-like 1 [Ipomoea nil]	GO:0005634;GO:0003700	nucleus;DNA-binding transcription factor activity	-	-	-	-	-	-	-	sp|F4JVB8|RADL1_ARATH	Protein RADIALIS-like 1 OS=Arabidopsis thaliana OX=3702 GN=RL1 PE=2 SV=1
g56897	1563	1.67	1.49	2	0.69	0.42	0.85	-1.83181	2.49081e-05	0.000191856	g56897.t1	WRKY	WRKY	-	show details	WRKY22	XP_031128796.1	WRKY transcription factor 22-like [Ipomoea triloba]	GO:0043565;GO:0000976;GO:0003700;GO:0005634	sequence-specific DNA binding;transcription cis-regulatory region binding;DNA-binding transcription factor activity;nucleus	K13425	WRKY22	http://www.genome.jp/dbget-bin/www_bget?ko:K13425	MAPK signaling pathway - plant;Plant-pathogen interaction	ko04016,ko04626	-	-	sp|O04609|WRK22_ARATH	WRKY transcription factor 22 OS=Arabidopsis thaliana OX=3702 GN=WRKY22 PE=2 SV=1
g56500	1236	7.26	8.66	8.04	4.78	4.75	5.33	-1.12446	2.35953e-06	2.23393e-05	g56500.t1	MYB	Myb_DNA-binding	ARID,Response_reg,SNF2_N	show details	DUO1	XP_031129076.1	transcription factor DUO1-like isoform X1 [Ipomoea triloba]	GO:0048555;GO:0044839;GO:0055047;GO:0005634;GO:0003700;GO:0048235;GO:0043565;GO:0045893	generative cell nucleus;cell cycle G2/M phase transition;generative cell mitosis;nucleus;DNA-binding transcription factor activity;pollen sperm cell differentiation;sequence-specific DNA binding;positive regulation of transcription, DNA-templated	K09422	MYBP	http://www.genome.jp/dbget-bin/www_bget?ko:K09422	-	-	-	-	sp|A0A178VEK7|DUO1_ARATH	Transcription factor DUO1 OS=Arabidopsis thaliana OX=3702 GN=DUO1 PE=1 SV=1
g56500	1236	7.26	8.66	8.04	4.78	4.75	5.33	-1.12446	2.35953e-06	2.23393e-05	g56500.t1	MYB-related	Myb_DNA-binding	ARID,G2-like,Response_reg,SNF2_N,trihelix	show details	DUO1	XP_031129076.1	transcription factor DUO1-like isoform X1 [Ipomoea triloba]	GO:0048555;GO:0044839;GO:0055047;GO:0005634;GO:0003700;GO:0048235;GO:0043565;GO:0045893	generative cell nucleus;cell cycle G2/M phase transition;generative cell mitosis;nucleus;DNA-binding transcription factor activity;pollen sperm cell differentiation;sequence-specific DNA binding;positive regulation of transcription, DNA-templated	K09422	MYBP	http://www.genome.jp/dbget-bin/www_bget?ko:K09422	-	-	-	-	sp|A0A178VEK7|DUO1_ARATH	Transcription factor DUO1 OS=Arabidopsis thaliana OX=3702 GN=DUO1 PE=1 SV=1
g56500	1236	7.26	8.66	8.04	4.78	4.75	5.33	-1.12446	2.35953e-06	2.23393e-05	novel.14872.1	MYB	Myb_DNA-binding	ARID,Response_reg,SNF2_N	show details	DUO1	XP_031129076.1	transcription factor DUO1-like isoform X1 [Ipomoea triloba]	GO:0048555;GO:0044839;GO:0055047;GO:0005634;GO:0003700;GO:0048235;GO:0043565;GO:0045893	generative cell nucleus;cell cycle G2/M phase transition;generative cell mitosis;nucleus;DNA-binding transcription factor activity;pollen sperm cell differentiation;sequence-specific DNA binding;positive regulation of transcription, DNA-templated	K09422	MYBP	http://www.genome.jp/dbget-bin/www_bget?ko:K09422	-	-	-	-	sp|A0A178VEK7|DUO1_ARATH	Transcription factor DUO1 OS=Arabidopsis thaliana OX=3702 GN=DUO1 PE=1 SV=1
g56500	1236	7.26	8.66	8.04	4.78	4.75	5.33	-1.12446	2.35953e-06	2.23393e-05	novel.14872.1	MYB-related	Myb_DNA-binding	ARID,G2-like,Response_reg,SNF2_N,trihelix	show details	DUO1	XP_031129076.1	transcription factor DUO1-like isoform X1 [Ipomoea triloba]	GO:0048555;GO:0044839;GO:0055047;GO:0005634;GO:0003700;GO:0048235;GO:0043565;GO:0045893	generative cell nucleus;cell cycle G2/M phase transition;generative cell mitosis;nucleus;DNA-binding transcription factor activity;pollen sperm cell differentiation;sequence-specific DNA binding;positive regulation of transcription, DNA-templated	K09422	MYBP	http://www.genome.jp/dbget-bin/www_bget?ko:K09422	-	-	-	-	sp|A0A178VEK7|DUO1_ARATH	Transcription factor DUO1 OS=Arabidopsis thaliana OX=3702 GN=DUO1 PE=1 SV=1
g47080	1475	28.08	18.04	14.69	69.57	66.68	61.28	1.32417	1.57085e-09	2.52078e-08	g47080.t1	HB	Homeobox,KNOX1,KNOX2	-	show details	LET12	XP_031122904.1	homeobox protein knotted-1-like LET12 [Ipomoea triloba]	GO:0000978;GO:0006357;GO:0000981;GO:0003677;GO:0006355;GO:0005634	RNA polymerase II cis-regulatory region sequence-specific DNA binding;regulation of transcription by RNA polymerase II;DNA-binding transcription factor activity, RNA polymerase II-specific;DNA binding;regulation of transcription, DNA-templated;nucleus	-	-	-	-	-	-	-	sp|O22300|LET12_SOLLC	Homeobox protein knotted-1-like LET12 OS=Solanum lycopersicum OX=4081 GN=LET12 PE=2 SV=1
g47080	1475	28.08	18.04	14.69	69.57	66.68	61.28	1.32417	1.57085e-09	2.52078e-08	novel.8771.2	HB	Homeobox,KNOX1,KNOX2	-	show details	LET12	XP_031122904.1	homeobox protein knotted-1-like LET12 [Ipomoea triloba]	GO:0000978;GO:0006357;GO:0000981;GO:0003677;GO:0006355;GO:0005634	RNA polymerase II cis-regulatory region sequence-specific DNA binding;regulation of transcription by RNA polymerase II;DNA-binding transcription factor activity, RNA polymerase II-specific;DNA binding;regulation of transcription, DNA-templated;nucleus	-	-	-	-	-	-	-	sp|O22300|LET12_SOLLC	Homeobox protein knotted-1-like LET12 OS=Solanum lycopersicum OX=4081 GN=LET12 PE=2 SV=1
g47080	1475	28.08	18.04	14.69	69.57	66.68	61.28	1.32417	1.57085e-09	2.52078e-08	novel.8771.1	HB	Homeobox,KNOX1,KNOX2	-	show details	LET12	XP_031122904.1	homeobox protein knotted-1-like LET12 [Ipomoea triloba]	GO:0000978;GO:0006357;GO:0000981;GO:0003677;GO:0006355;GO:0005634	RNA polymerase II cis-regulatory region sequence-specific DNA binding;regulation of transcription by RNA polymerase II;DNA-binding transcription factor activity, RNA polymerase II-specific;DNA binding;regulation of transcription, DNA-templated;nucleus	-	-	-	-	-	-	-	sp|O22300|LET12_SOLLC	Homeobox protein knotted-1-like LET12 OS=Solanum lycopersicum OX=4081 GN=LET12 PE=2 SV=1
g50311	1490	20.51	8.1	10.67	5.45	6.03	8.23	-1.37287	1.43155e-05	0.000115716	g50311.t1	C2H2	zf-C2H2	PHD	show details	IDD14	XP_031123607.1	zinc finger protein SHOOT GRAVITROPISM 5 [Ipomoea triloba]	GO:0005634;GO:0046872;GO:0009630	nucleus;metal ion binding;gravitropism	-	-	-	-	-	-	-	sp|Q9C9X7|IDD14_ARATH	Protein indeterminate-domain 14 OS=Arabidopsis thaliana OX=3702 GN=IDD14 PE=1 SV=1
g31615	1487	43.89	42.13	43.89	9.1	9.78	15.11	-2.36816	3.38504e-24	2.46671e-22	novel.39148.5	Tify	tify	GATA	show details	TIFY6B	XP_031092467.1;XP_031092466.1;XP_031092465.1	protein TIFY 6B-like isoform X3 [Ipomoea triloba];protein TIFY 6B-like isoform X2 [Ipomoea triloba];protein TIFY 6B-like isoform X1 [Ipomoea triloba]	-	-	K13464	JAZ	http://www.genome.jp/dbget-bin/www_bget?ko:K13464	Plant hormone signal transduction	ko04075	-	-	sp|Q9LVI4|TIF6B_ARATH	Protein TIFY 6B OS=Arabidopsis thaliana OX=3702 GN=TIFY6B PE=1 SV=1
g31615	1487	43.89	42.13	43.89	9.1	9.78	15.11	-2.36816	3.38504e-24	2.46671e-22	g31615.t1	Tify	tify	GATA	show details	TIFY6B	XP_031092467.1;XP_031092466.1;XP_031092465.1	protein TIFY 6B-like isoform X3 [Ipomoea triloba];protein TIFY 6B-like isoform X2 [Ipomoea triloba];protein TIFY 6B-like isoform X1 [Ipomoea triloba]	-	-	K13464	JAZ	http://www.genome.jp/dbget-bin/www_bget?ko:K13464	Plant hormone signal transduction	ko04075	-	-	sp|Q9LVI4|TIF6B_ARATH	Protein TIFY 6B OS=Arabidopsis thaliana OX=3702 GN=TIFY6B PE=1 SV=1
g31615	1487	43.89	42.13	43.89	9.1	9.78	15.11	-2.36816	3.38504e-24	2.46671e-22	novel.39148.8	Tify	tify	GATA	show details	TIFY6B	XP_031092467.1;XP_031092466.1;XP_031092465.1	protein TIFY 6B-like isoform X3 [Ipomoea triloba];protein TIFY 6B-like isoform X2 [Ipomoea triloba];protein TIFY 6B-like isoform X1 [Ipomoea triloba]	-	-	K13464	JAZ	http://www.genome.jp/dbget-bin/www_bget?ko:K13464	Plant hormone signal transduction	ko04075	-	-	sp|Q9LVI4|TIF6B_ARATH	Protein TIFY 6B OS=Arabidopsis thaliana OX=3702 GN=TIFY6B PE=1 SV=1
g31615	1487	43.89	42.13	43.89	9.1	9.78	15.11	-2.36816	3.38504e-24	2.46671e-22	novel.39148.6	Tify	tify	GATA	show details	TIFY6B	XP_031092467.1;XP_031092466.1;XP_031092465.1	protein TIFY 6B-like isoform X3 [Ipomoea triloba];protein TIFY 6B-like isoform X2 [Ipomoea triloba];protein TIFY 6B-like isoform X1 [Ipomoea triloba]	-	-	K13464	JAZ	http://www.genome.jp/dbget-bin/www_bget?ko:K13464	Plant hormone signal transduction	ko04075	-	-	sp|Q9LVI4|TIF6B_ARATH	Protein TIFY 6B OS=Arabidopsis thaliana OX=3702 GN=TIFY6B PE=1 SV=1
g31615	1487	43.89	42.13	43.89	9.1	9.78	15.11	-2.36816	3.38504e-24	2.46671e-22	novel.39148.3	Tify	tify	GATA	show details	TIFY6B	XP_031092467.1;XP_031092466.1;XP_031092465.1	protein TIFY 6B-like isoform X3 [Ipomoea triloba];protein TIFY 6B-like isoform X2 [Ipomoea triloba];protein TIFY 6B-like isoform X1 [Ipomoea triloba]	-	-	K13464	JAZ	http://www.genome.jp/dbget-bin/www_bget?ko:K13464	Plant hormone signal transduction	ko04075	-	-	sp|Q9LVI4|TIF6B_ARATH	Protein TIFY 6B OS=Arabidopsis thaliana OX=3702 GN=TIFY6B PE=1 SV=1
g31615	1487	43.89	42.13	43.89	9.1	9.78	15.11	-2.36816	3.38504e-24	2.46671e-22	novel.39148.2	Tify	tify	GATA	show details	TIFY6B	XP_031092467.1;XP_031092466.1;XP_031092465.1	protein TIFY 6B-like isoform X3 [Ipomoea triloba];protein TIFY 6B-like isoform X2 [Ipomoea triloba];protein TIFY 6B-like isoform X1 [Ipomoea triloba]	-	-	K13464	JAZ	http://www.genome.jp/dbget-bin/www_bget?ko:K13464	Plant hormone signal transduction	ko04075	-	-	sp|Q9LVI4|TIF6B_ARATH	Protein TIFY 6B OS=Arabidopsis thaliana OX=3702 GN=TIFY6B PE=1 SV=1
g31615	1487	43.89	42.13	43.89	9.1	9.78	15.11	-2.36816	3.38504e-24	2.46671e-22	novel.39148.4	Tify	tify	GATA	show details	TIFY6B	XP_031092467.1;XP_031092466.1;XP_031092465.1	protein TIFY 6B-like isoform X3 [Ipomoea triloba];protein TIFY 6B-like isoform X2 [Ipomoea triloba];protein TIFY 6B-like isoform X1 [Ipomoea triloba]	-	-	K13464	JAZ	http://www.genome.jp/dbget-bin/www_bget?ko:K13464	Plant hormone signal transduction	ko04075	-	-	sp|Q9LVI4|TIF6B_ARATH	Protein TIFY 6B OS=Arabidopsis thaliana OX=3702 GN=TIFY6B PE=1 SV=1
g31615	1487	43.89	42.13	43.89	9.1	9.78	15.11	-2.36816	3.38504e-24	2.46671e-22	novel.39148.7	Tify	tify	GATA	show details	TIFY6B	XP_031092467.1;XP_031092466.1;XP_031092465.1	protein TIFY 6B-like isoform X3 [Ipomoea triloba];protein TIFY 6B-like isoform X2 [Ipomoea triloba];protein TIFY 6B-like isoform X1 [Ipomoea triloba]	-	-	K13464	JAZ	http://www.genome.jp/dbget-bin/www_bget?ko:K13464	Plant hormone signal transduction	ko04075	-	-	sp|Q9LVI4|TIF6B_ARATH	Protein TIFY 6B OS=Arabidopsis thaliana OX=3702 GN=TIFY6B PE=1 SV=1
g31615	1487	43.89	42.13	43.89	9.1	9.78	15.11	-2.36816	3.38504e-24	2.46671e-22	novel.39148.1	Tify	tify	GATA	show details	TIFY6B	XP_031092467.1;XP_031092466.1;XP_031092465.1	protein TIFY 6B-like isoform X3 [Ipomoea triloba];protein TIFY 6B-like isoform X2 [Ipomoea triloba];protein TIFY 6B-like isoform X1 [Ipomoea triloba]	-	-	K13464	JAZ	http://www.genome.jp/dbget-bin/www_bget?ko:K13464	Plant hormone signal transduction	ko04075	-	-	sp|Q9LVI4|TIF6B_ARATH	Protein TIFY 6B OS=Arabidopsis thaliana OX=3702 GN=TIFY6B PE=1 SV=1
g4766	946	0.23	0.24	0	1.22	1.02	0.92	2.33473	0.011493	0.0433425	g4766.t1	LOB	DUF260	-	show details	LBD1	XP_031113271.1	LOB domain-containing protein 1-like [Ipomoea triloba]	-	-	-	-	-	-	-	-	-	sp|Q9LQR0|LBD1_ARATH	LOB domain-containing protein 1 OS=Arabidopsis thaliana OX=3702 GN=LBD1 PE=2 SV=1
g48795	1523	5.1	7.32	5.86	5.58	3.39	3.27	-1.02654	0.000628212	0.00349217	g48795.t1	MYB	Myb_DNA-binding	ARID,Response_reg,SNF2_N	show details	DIVARICATA	XP_031120747.1	transcription factor DIVARICATA-like [Ipomoea triloba]	GO:0003677;GO:0000976;GO:0005634	DNA binding;transcription cis-regulatory region binding;nucleus	-	-	-	-	-	-	-	sp|Q8S9H7|DIV_ANTMA	Transcription factor DIVARICATA OS=Antirrhinum majus OX=4151 GN=DIVARICATA PE=2 SV=1
g48795	1523	5.1	7.32	5.86	5.58	3.39	3.27	-1.02654	0.000628212	0.00349217	g48795.t1	MYB-related	Myb_DNA-binding	ARID,G2-like,Response_reg,SNF2_N,trihelix	show details	DIVARICATA	XP_031120747.1	transcription factor DIVARICATA-like [Ipomoea triloba]	GO:0003677;GO:0000976;GO:0005634	DNA binding;transcription cis-regulatory region binding;nucleus	-	-	-	-	-	-	-	sp|Q8S9H7|DIV_ANTMA	Transcription factor DIVARICATA OS=Antirrhinum majus OX=4151 GN=DIVARICATA PE=2 SV=1
g50409	1932	0.35	0.45	0.3	2.26	2.43	1.3	2.04134	5.8331e-06	5.13275e-05	novel.10863.1	bHLH	HLH	-	show details	BHLH90	XP_031123136.1	transcription factor ABORTED MICROSPORES-like [Ipomoea triloba]	GO:0046983;GO:0043565;GO:0006355;GO:0003700;GO:0005634	protein dimerization activity;sequence-specific DNA binding;regulation of transcription, DNA-templated;DNA-binding transcription factor activity;nucleus	-	-	-	-	-	-	-	sp|Q0WNR2|BH090_ARATH	Transcription factor bHLH90 OS=Arabidopsis thaliana OX=3702 GN=BHLH90 PE=1 SV=1
g50409	1932	0.35	0.45	0.3	2.26	2.43	1.3	2.04134	5.8331e-06	5.13275e-05	g50409.t1	bHLH	HLH	-	show details	BHLH90	XP_031123136.1	transcription factor ABORTED MICROSPORES-like [Ipomoea triloba]	GO:0046983;GO:0043565;GO:0006355;GO:0003700;GO:0005634	protein dimerization activity;sequence-specific DNA binding;regulation of transcription, DNA-templated;DNA-binding transcription factor activity;nucleus	-	-	-	-	-	-	-	sp|Q0WNR2|BH090_ARATH	Transcription factor bHLH90 OS=Arabidopsis thaliana OX=3702 GN=BHLH90 PE=1 SV=1
g24598	1061	22.11	13.5	4.78	0.37	1.21	0.92	-4.38545	6.14828e-17	2.35039e-15	g24598.t1	WRKY	WRKY	-	show details	WRKY70	XP_031102161.1	WRKY DNA-binding transcription factor 70 [Ipomoea triloba]	GO:0043565;GO:0003700;GO:0005634	sequence-specific DNA binding;DNA-binding transcription factor activity;nucleus	-	-	-	-	-	-	-	sp|K4BIZ9|WRK70_SOLLC	WRKY DNA-binding transcription factor 70 OS=Solanum lycopersicum OX=4081 GN=WRKY70 PE=2 SV=1
g46840	1111	135.8	159.26	130.39	39.51	36.62	53.42	-2.12406	7.13618e-24	5.06448e-22	novel.8649.3	bHLH	HLH	-	show details	BHLH162	XP_031132029.1;XP_031132033.1	transcription factor bHLH162-like isoform X1 [Ipomoea triloba];transcription factor bHLH162-like isoform X2 [Ipomoea triloba]	-	-	-	-	-	-	-	-	-	sp|F4JIJ7|BH162_ARATH	Transcription factor bHLH162 OS=Arabidopsis thaliana OX=3702 GN=BHLH162 PE=1 SV=1
g46840	1111	135.8	159.26	130.39	39.51	36.62	53.42	-2.12406	7.13618e-24	5.06448e-22	g46840.t1	bHLH	HLH	-	show details	BHLH162	XP_031132029.1;XP_031132033.1	transcription factor bHLH162-like isoform X1 [Ipomoea triloba];transcription factor bHLH162-like isoform X2 [Ipomoea triloba]	-	-	-	-	-	-	-	-	-	sp|F4JIJ7|BH162_ARATH	Transcription factor bHLH162 OS=Arabidopsis thaliana OX=3702 GN=BHLH162 PE=1 SV=1
g25507	2158	81.09	34.15	42.72	29.73	27.75	27.63	-1.28176	2.52063e-07	2.83206e-06	g25507.t1	C3H	zf-CCCH	PHD,SNF2_N,zf-C2H2	show details	At2g40140	XP_031108880.1	zinc finger CCCH domain-containing protein 29-like [Ipomoea triloba]	GO:0046872	metal ion binding	-	-	-	-	-	-	-	sp|Q9XEE6|C3H29_ARATH	Zinc finger CCCH domain-containing protein 29 OS=Arabidopsis thaliana OX=3702 GN=At2g40140 PE=1 SV=1
g1041	1609	3.87	5.7	7.6	3.94	2.37	2.23	-1.47001	4.10744e-05	0.000302046	g1041.t1	GRAS	GRAS	-	show details	SHR	XP_031117428.1	protein SHORT-ROOT-like [Ipomoea triloba]	GO:0055072;GO:0008356;GO:0045930;GO:0005634;GO:0003700;GO:0048366;GO:0009956;GO:0043565;GO:0006355	iron ion homeostasis;asymmetric cell division;negative regulation of mitotic cell cycle;nucleus;DNA-binding transcription factor activity;leaf development;radial pattern formation;sequence-specific DNA binding;regulation of transcription, DNA-templated	-	-	-	-	-	-	-	sp|Q9SZF7|SHR_ARATH	Protein SHORT-ROOT OS=Arabidopsis thaliana OX=3702 GN=SHR PE=1 SV=1
g26525	1543	0.08	0.06	0.07	0.77	0.46	0.29	2.37503	0.0122779	0.045825	novel.35629.1	bHLH	HLH	-	show details	RHL1	XP_019198027.1;XP_031107481.1	PREDICTED: transcription factor bHLH66-like isoform X2 [Ipomoea nil];transcription factor bHLH66-like [Ipomoea triloba]	GO:0005634;GO:0000978;GO:0006357;GO:0046983;GO:0000981	nucleus;RNA polymerase II cis-regulatory region sequence-specific DNA binding;regulation of transcription by RNA polymerase II;protein dimerization activity;DNA-binding transcription factor activity, RNA polymerase II-specific	-	-	-	-	-	-	-	sp|D0PX88|RHL1_LOTJA	bHLH transcription factor RHL1 OS=Lotus japonicus OX=34305 GN=RHL1 PE=2 SV=1
g26525	1543	0.08	0.06	0.07	0.77	0.46	0.29	2.37503	0.0122779	0.045825	g26525.t1	bHLH	HLH	-	show details	RHL1	XP_019198027.1;XP_031107481.1	PREDICTED: transcription factor bHLH66-like isoform X2 [Ipomoea nil];transcription factor bHLH66-like [Ipomoea triloba]	GO:0005634;GO:0000978;GO:0006357;GO:0046983;GO:0000981	nucleus;RNA polymerase II cis-regulatory region sequence-specific DNA binding;regulation of transcription by RNA polymerase II;protein dimerization activity;DNA-binding transcription factor activity, RNA polymerase II-specific	-	-	-	-	-	-	-	sp|D0PX88|RHL1_LOTJA	bHLH transcription factor RHL1 OS=Lotus japonicus OX=34305 GN=RHL1 PE=2 SV=1
g50506	2207	13.35	10.67	9.42	34.94	36.84	36.66	1.27017	8.68392e-18	3.5877e-16	novel.10925.2	ARR-B	G2-like,Myb_DNA-binding,Response_reg	CCT	show details	RR26	XP_031122829.1;XP_031122830.1	two-component response regulator ARR11 isoform X1 [Ipomoea triloba];two-component response regulator ORR26 isoform X2 [Ipomoea triloba]	GO:0000160;GO:0005634;GO:0003677	phosphorelay signal transduction system;nucleus;DNA binding	K14491	ARR-B	http://www.genome.jp/dbget-bin/www_bget?ko:K14491	Plant hormone signal transduction	ko04075	-	-	sp|Q5N6V8|ORR26_ORYSJ	Two-component response regulator ORR26 OS=Oryza sativa subsp. japonica OX=39947 GN=RR26 PE=3 SV=2
g50506	2207	13.35	10.67	9.42	34.94	36.84	36.66	1.27017	8.68392e-18	3.5877e-16	novel.10925.3	G2-like	G2-like	Response_reg	show details	RR26	XP_031122829.1;XP_031122830.1	two-component response regulator ARR11 isoform X1 [Ipomoea triloba];two-component response regulator ORR26 isoform X2 [Ipomoea triloba]	GO:0000160;GO:0005634;GO:0003677	phosphorelay signal transduction system;nucleus;DNA binding	K14491	ARR-B	http://www.genome.jp/dbget-bin/www_bget?ko:K14491	Plant hormone signal transduction	ko04075	-	-	sp|Q5N6V8|ORR26_ORYSJ	Two-component response regulator ORR26 OS=Oryza sativa subsp. japonica OX=39947 GN=RR26 PE=3 SV=2
g50506	2207	13.35	10.67	9.42	34.94	36.84	36.66	1.27017	8.68392e-18	3.5877e-16	novel.10925.3	MYB	Myb_DNA-binding	ARID,Response_reg,SNF2_N	show details	RR26	XP_031122829.1;XP_031122830.1	two-component response regulator ARR11 isoform X1 [Ipomoea triloba];two-component response regulator ORR26 isoform X2 [Ipomoea triloba]	GO:0000160;GO:0005634;GO:0003677	phosphorelay signal transduction system;nucleus;DNA binding	K14491	ARR-B	http://www.genome.jp/dbget-bin/www_bget?ko:K14491	Plant hormone signal transduction	ko04075	-	-	sp|Q5N6V8|ORR26_ORYSJ	Two-component response regulator ORR26 OS=Oryza sativa subsp. japonica OX=39947 GN=RR26 PE=3 SV=2
g50506	2207	13.35	10.67	9.42	34.94	36.84	36.66	1.27017	8.68392e-18	3.5877e-16	g50506.t1	ARR-B	G2-like,Myb_DNA-binding,Response_reg	CCT	show details	RR26	XP_031122829.1;XP_031122830.1	two-component response regulator ARR11 isoform X1 [Ipomoea triloba];two-component response regulator ORR26 isoform X2 [Ipomoea triloba]	GO:0000160;GO:0005634;GO:0003677	phosphorelay signal transduction system;nucleus;DNA binding	K14491	ARR-B	http://www.genome.jp/dbget-bin/www_bget?ko:K14491	Plant hormone signal transduction	ko04075	-	-	sp|Q5N6V8|ORR26_ORYSJ	Two-component response regulator ORR26 OS=Oryza sativa subsp. japonica OX=39947 GN=RR26 PE=3 SV=2
g44525	1180	0.35	0.22	0.2	1.51	1.64	0.74	1.93276	0.00398033	0.0175797	g44525.t1	ABI3VP1	B3	AP2,Auxin_resp	show details	Os03g0212300	XP_031093418.1;XP_031093427.1	B3 domain-containing protein REM8-like isoform X1 [Ipomoea triloba];putative B3 domain-containing protein At5g66980 isoform X2 [Ipomoea triloba]	GO:0003677;GO:0005634	DNA binding;nucleus	-	-	-	-	-	-	-	sp|Q10Q26|Y3123_ORYSJ;sp|Q9FGD2|Y5698_ARATH	B3 domain-containing protein Os03g0212300 OS=Oryza sativa subsp. japonica OX=39947 GN=Os03g0212300 PE=2 SV=1;Putative B3 domain-containing protein At5g66980 OS=Arabidopsis thaliana OX=3702 GN=At5g66980 PE=1 SV=1
g44525	1180	0.35	0.22	0.2	1.51	1.64	0.74	1.93276	0.00398033	0.0175797	novel.7246.1	ABI3VP1	B3	AP2,Auxin_resp	show details	Os03g0212300	XP_031093418.1;XP_031093427.1	B3 domain-containing protein REM8-like isoform X1 [Ipomoea triloba];putative B3 domain-containing protein At5g66980 isoform X2 [Ipomoea triloba]	GO:0003677;GO:0005634	DNA binding;nucleus	-	-	-	-	-	-	-	sp|Q10Q26|Y3123_ORYSJ;sp|Q9FGD2|Y5698_ARATH	B3 domain-containing protein Os03g0212300 OS=Oryza sativa subsp. japonica OX=39947 GN=Os03g0212300 PE=2 SV=1;Putative B3 domain-containing protein At5g66980 OS=Arabidopsis thaliana OX=3702 GN=At5g66980 PE=1 SV=1
g47436	2510	0.69	0.74	0.51	1.82	2.05	1.95	1.16204	0.000272928	0.00166458	g47436.t1	bHLH	HLH	-	show details	BHLH49	XP_031123698.1	transcription factor bHLH49-like [Ipomoea triloba]	GO:0003700;GO:0005634;GO:0006355;GO:0046983	DNA-binding transcription factor activity;nucleus;regulation of transcription, DNA-templated;protein dimerization activity	-	-	-	-	-	-	-	sp|Q9CAA9|BH049_ARATH	Transcription factor bHLH49 OS=Arabidopsis thaliana OX=3702 GN=BHLH49 PE=1 SV=1
g34696	2048	0.34	0.35	0.21	1.26	1.06	0.86	1.38869	0.00365162	0.0163	novel.41212.2	HSF	HSF_DNA-bind	-	show details	HSFA4A	XP_031129492.1	heat stress transcription factor A-4c-like [Ipomoea triloba]	GO:0000978;GO:0006357;GO:0043565;GO:0034605;GO:0005634;GO:0003700	RNA polymerase II cis-regulatory region sequence-specific DNA binding;regulation of transcription by RNA polymerase II;sequence-specific DNA binding;cellular response to heat;nucleus;DNA-binding transcription factor activity	K09419	HSFF	http://www.genome.jp/dbget-bin/www_bget?ko:K09419	-	-	-	-	sp|O49403|HFA4A_ARATH	Heat stress transcription factor A-4a OS=Arabidopsis thaliana OX=3702 GN=HSFA4A PE=1 SV=1
g34696	2048	0.34	0.35	0.21	1.26	1.06	0.86	1.38869	0.00365162	0.0163	novel.41212.3	HSF	HSF_DNA-bind	-	show details	HSFA4A	XP_031129492.1	heat stress transcription factor A-4c-like [Ipomoea triloba]	GO:0000978;GO:0006357;GO:0043565;GO:0034605;GO:0005634;GO:0003700	RNA polymerase II cis-regulatory region sequence-specific DNA binding;regulation of transcription by RNA polymerase II;sequence-specific DNA binding;cellular response to heat;nucleus;DNA-binding transcription factor activity	K09419	HSFF	http://www.genome.jp/dbget-bin/www_bget?ko:K09419	-	-	-	-	sp|O49403|HFA4A_ARATH	Heat stress transcription factor A-4a OS=Arabidopsis thaliana OX=3702 GN=HSFA4A PE=1 SV=1
g34696	2048	0.34	0.35	0.21	1.26	1.06	0.86	1.38869	0.00365162	0.0163	novel.41212.4	HSF	HSF_DNA-bind	-	show details	HSFA4A	XP_031129492.1	heat stress transcription factor A-4c-like [Ipomoea triloba]	GO:0000978;GO:0006357;GO:0043565;GO:0034605;GO:0005634;GO:0003700	RNA polymerase II cis-regulatory region sequence-specific DNA binding;regulation of transcription by RNA polymerase II;sequence-specific DNA binding;cellular response to heat;nucleus;DNA-binding transcription factor activity	K09419	HSFF	http://www.genome.jp/dbget-bin/www_bget?ko:K09419	-	-	-	-	sp|O49403|HFA4A_ARATH	Heat stress transcription factor A-4a OS=Arabidopsis thaliana OX=3702 GN=HSFA4A PE=1 SV=1
g34696	2048	0.34	0.35	0.21	1.26	1.06	0.86	1.38869	0.00365162	0.0163	g34696.t1	HSF	HSF_DNA-bind	-	show details	HSFA4A	XP_031129492.1	heat stress transcription factor A-4c-like [Ipomoea triloba]	GO:0000978;GO:0006357;GO:0043565;GO:0034605;GO:0005634;GO:0003700	RNA polymerase II cis-regulatory region sequence-specific DNA binding;regulation of transcription by RNA polymerase II;sequence-specific DNA binding;cellular response to heat;nucleus;DNA-binding transcription factor activity	K09419	HSFF	http://www.genome.jp/dbget-bin/www_bget?ko:K09419	-	-	-	-	sp|O49403|HFA4A_ARATH	Heat stress transcription factor A-4a OS=Arabidopsis thaliana OX=3702 GN=HSFA4A PE=1 SV=1
g41968	4337	1.56	1.19	1.42	0.93	0.61	0.46	-1.6356	9.84706e-07	1.00044e-05	novel.5279.5	AP2-EREBP	AP2	-	show details	ANT	XP_031118580.1	AP2-like ethylene-responsive transcription factor ANT [Ipomoea triloba]	GO:0003700;GO:0005634;GO:0003677	DNA-binding transcription factor activity;nucleus;DNA binding	K09285	OVM,ANT	http://www.genome.jp/dbget-bin/www_bget?ko:K09285	-	-	-	-	sp|Q38914|ANT_ARATH	AP2-like ethylene-responsive transcription factor ANT OS=Arabidopsis thaliana OX=3702 GN=ANT PE=1 SV=2
g41968	4337	1.56	1.19	1.42	0.93	0.61	0.46	-1.6356	9.84706e-07	1.00044e-05	g41968.t1	AP2-EREBP	AP2	-	show details	ANT	XP_031118580.1	AP2-like ethylene-responsive transcription factor ANT [Ipomoea triloba]	GO:0003700;GO:0005634;GO:0003677	DNA-binding transcription factor activity;nucleus;DNA binding	K09285	OVM,ANT	http://www.genome.jp/dbget-bin/www_bget?ko:K09285	-	-	-	-	sp|Q38914|ANT_ARATH	AP2-like ethylene-responsive transcription factor ANT OS=Arabidopsis thaliana OX=3702 GN=ANT PE=1 SV=2
g25833	1845	0.54	0.5	0.35	0.09	0.03	0.2	-2.48081	0.00187968	0.00913364	g25833.t1	bHLH	HLH	-	show details	BHLH41	XP_031107945.1	putative transcription factor bHLH041 isoform X2 [Ipomoea triloba]	GO:0005634;GO:0046983	nucleus;protein dimerization activity	-	-	-	-	-	-	-	sp|Q9LTS4|BH041_ARATH	Putative transcription factor bHLH041 OS=Arabidopsis thaliana OX=3702 GN=BHLH41 PE=3 SV=1
g34420	2022	0.91	1.01	1.01	0.31	0.4	0.24	-2.06456	1.28248e-05	0.000104893	g34420.t1	WRKY	WRKY	-	show details	WRKY6	XP_031131065.1	probable WRKY transcription factor 31 [Ipomoea triloba]	GO:0005634;GO:0003700;GO:0043565	nucleus;DNA-binding transcription factor activity;sequence-specific DNA binding	-	-	-	-	-	-	-	sp|Q9C519|WRKY6_ARATH	WRKY transcription factor 6 OS=Arabidopsis thaliana OX=3702 GN=WRKY6 PE=1 SV=1
g9624	1879	9.4	2.28	5.37	2.14	3.28	4.61	-1.13714	0.0101298	0.0389575	g9624.t1	bHLH	HLH	-	show details	MTB3	XP_031100128.1	transcription factor MTB3-like [Ipomoea triloba]	GO:0000976;GO:0046983;GO:0003700;GO:0005634;GO:0006355	transcription cis-regulatory region binding;protein dimerization activity;DNA-binding transcription factor activity;nucleus;regulation of transcription, DNA-templated	-	-	-	-	-	-	-	sp|A0A3Q7H216|MTB3_SOLLC	Transcription factor MTB3 OS=Solanum lycopersicum OX=4081 GN=MTB3 PE=2 SV=1
g30921	2269	2.78	2.14	0.71	0.72	0.89	0.74	-1.65564	0.000348868	0.00207253	g30921.t1	GRAS	GRAS	-	show details	SCL32	XP_031091545.1	scarecrow-like protein 32 [Ipomoea triloba]	GO:0006355;GO:0005634;GO:0003700;GO:0043565	regulation of transcription, DNA-templated;nucleus;DNA-binding transcription factor activity;sequence-specific DNA binding	-	-	-	-	-	-	-	sp|Q9SN22|SCL32_ARATH	Scarecrow-like protein 32 OS=Arabidopsis thaliana OX=3702 GN=SCL32 PE=1 SV=1
g24541	2188	3.48	1.82	2.33	0.67	0.87	0.38	-2.39295	1.79984e-10	3.26388e-09	novel.33980.1	WRKY	WRKY	-	show details	WRKY33	XP_031102733.1	probable WRKY transcription factor 26 isoform X2 [Ipomoea triloba]	GO:0003700;GO:0005634;GO:0043565	DNA-binding transcription factor activity;nucleus;sequence-specific DNA binding	K13424	WRKY33	http://www.genome.jp/dbget-bin/www_bget?ko:K13424	MAPK signaling pathway - plant;Plant-pathogen interaction	ko04016,ko04626	-	-	sp|Q8S8P5|WRK33_ARATH;sp|Q6IEQ7|WRK24_ORYSJ	Probable WRKY transcription factor 33 OS=Arabidopsis thaliana OX=3702 GN=WRKY33 PE=1 SV=2;WRKY transcription factor WRKY24 OS=Oryza sativa subsp. japonica OX=39947 GN=WRKY24 PE=2 SV=1
g24541	2188	3.48	1.82	2.33	0.67	0.87	0.38	-2.39295	1.79984e-10	3.26388e-09	g24541.t1	WRKY	WRKY	-	show details	WRKY33	XP_031102733.1	probable WRKY transcription factor 26 isoform X2 [Ipomoea triloba]	GO:0003700;GO:0005634;GO:0043565	DNA-binding transcription factor activity;nucleus;sequence-specific DNA binding	K13424	WRKY33	http://www.genome.jp/dbget-bin/www_bget?ko:K13424	MAPK signaling pathway - plant;Plant-pathogen interaction	ko04016,ko04626	-	-	sp|Q8S8P5|WRK33_ARATH;sp|Q6IEQ7|WRK24_ORYSJ	Probable WRKY transcription factor 33 OS=Arabidopsis thaliana OX=3702 GN=WRKY33 PE=1 SV=2;WRKY transcription factor WRKY24 OS=Oryza sativa subsp. japonica OX=39947 GN=WRKY24 PE=2 SV=1
g56359	2178	0.78	0.47	0.43	2.23	1.33	1.35	1.14021	0.00444158	0.019313	novel.14762.1	MYB	Myb_DNA-binding	ARID,Response_reg,SNF2_N	show details	At5g28300	XP_031128867.1	trihelix transcription factor GTL2-like [Ipomoea triloba]	GO:0045893;GO:0000987;GO:0005516;GO:0005634	positive regulation of transcription, DNA-templated;cis-regulatory region sequence-specific DNA binding;calmodulin binding;nucleus	-	-	-	-	-	-	-	sp|Q8H181|GTL2_ARATH	Trihelix transcription factor GTL2 OS=Arabidopsis thaliana OX=3702 GN=At5g28300 PE=2 SV=1
g56359	2178	0.78	0.47	0.43	2.23	1.33	1.35	1.14021	0.00444158	0.019313	novel.14762.1	Trihelix	trihelix	-	show details	At5g28300	XP_031128867.1	trihelix transcription factor GTL2-like [Ipomoea triloba]	GO:0045893;GO:0000987;GO:0005516;GO:0005634	positive regulation of transcription, DNA-templated;cis-regulatory region sequence-specific DNA binding;calmodulin binding;nucleus	-	-	-	-	-	-	-	sp|Q8H181|GTL2_ARATH	Trihelix transcription factor GTL2 OS=Arabidopsis thaliana OX=3702 GN=At5g28300 PE=2 SV=1
g56359	2178	0.78	0.47	0.43	2.23	1.33	1.35	1.14021	0.00444158	0.019313	novel.14762.2	MYB	Myb_DNA-binding	ARID,Response_reg,SNF2_N	show details	At5g28300	XP_031128867.1	trihelix transcription factor GTL2-like [Ipomoea triloba]	GO:0045893;GO:0000987;GO:0005516;GO:0005634	positive regulation of transcription, DNA-templated;cis-regulatory region sequence-specific DNA binding;calmodulin binding;nucleus	-	-	-	-	-	-	-	sp|Q8H181|GTL2_ARATH	Trihelix transcription factor GTL2 OS=Arabidopsis thaliana OX=3702 GN=At5g28300 PE=2 SV=1
g56359	2178	0.78	0.47	0.43	2.23	1.33	1.35	1.14021	0.00444158	0.019313	novel.14762.2	Trihelix	trihelix	-	show details	At5g28300	XP_031128867.1	trihelix transcription factor GTL2-like [Ipomoea triloba]	GO:0045893;GO:0000987;GO:0005516;GO:0005634	positive regulation of transcription, DNA-templated;cis-regulatory region sequence-specific DNA binding;calmodulin binding;nucleus	-	-	-	-	-	-	-	sp|Q8H181|GTL2_ARATH	Trihelix transcription factor GTL2 OS=Arabidopsis thaliana OX=3702 GN=At5g28300 PE=2 SV=1
g56359	2178	0.78	0.47	0.43	2.23	1.33	1.35	1.14021	0.00444158	0.019313	g56359.t1	MYB	Myb_DNA-binding	ARID,Response_reg,SNF2_N	show details	At5g28300	XP_031128867.1	trihelix transcription factor GTL2-like [Ipomoea triloba]	GO:0045893;GO:0000987;GO:0005516;GO:0005634	positive regulation of transcription, DNA-templated;cis-regulatory region sequence-specific DNA binding;calmodulin binding;nucleus	-	-	-	-	-	-	-	sp|Q8H181|GTL2_ARATH	Trihelix transcription factor GTL2 OS=Arabidopsis thaliana OX=3702 GN=At5g28300 PE=2 SV=1
g56359	2178	0.78	0.47	0.43	2.23	1.33	1.35	1.14021	0.00444158	0.019313	g56359.t1	Trihelix	trihelix	-	show details	At5g28300	XP_031128867.1	trihelix transcription factor GTL2-like [Ipomoea triloba]	GO:0045893;GO:0000987;GO:0005516;GO:0005634	positive regulation of transcription, DNA-templated;cis-regulatory region sequence-specific DNA binding;calmodulin binding;nucleus	-	-	-	-	-	-	-	sp|Q8H181|GTL2_ARATH	Trihelix transcription factor GTL2 OS=Arabidopsis thaliana OX=3702 GN=At5g28300 PE=2 SV=1
g38360	1139	60.76	41.95	26.3	143	164.61	169.23	1.49176	6.39461e-10	1.07534e-08	g38360.t1	PLATZ	PLATZ	-	show details	RITF1	XP_015083190.1;XP_031124967.1	uncharacterized protein LOC107026660 [Solanum pennellii];uncharacterized protein LOC116027464 [Ipomoea triloba]	-	-	-	-	-	-	-	-	-	sp|Q1G3Q4|RITF1_ARATH	Protein RGF1 INDUCIBLE TRANSCRIPTION FACTOR 1 OS=Arabidopsis thaliana OX=3702 GN=RITF1 PE=1 SV=1
g29038	2205	11.03	1.93	6.14	2	1.87	2.04	-2.0591	6.07327e-06	5.32792e-05	g29038.t1	GRAS	GRAS	-	show details	SCL32	XP_031107895.1	scarecrow-like protein 32 [Ipomoea triloba]	GO:0005634;GO:0003700;GO:0006355;GO:0043565	nucleus;DNA-binding transcription factor activity;regulation of transcription, DNA-templated;sequence-specific DNA binding	-	-	-	-	-	-	-	sp|Q9SN22|SCL32_ARATH	Scarecrow-like protein 32 OS=Arabidopsis thaliana OX=3702 GN=SCL32 PE=1 SV=1
g29038	2205	11.03	1.93	6.14	2	1.87	2.04	-2.0591	6.07327e-06	5.32792e-05	novel.37054.1	GRAS	GRAS	-	show details	SCL32	XP_031107895.1	scarecrow-like protein 32 [Ipomoea triloba]	GO:0005634;GO:0003700;GO:0006355;GO:0043565	nucleus;DNA-binding transcription factor activity;regulation of transcription, DNA-templated;sequence-specific DNA binding	-	-	-	-	-	-	-	sp|Q9SN22|SCL32_ARATH	Scarecrow-like protein 32 OS=Arabidopsis thaliana OX=3702 GN=SCL32 PE=1 SV=1
g46399	1471	33.26	49.77	50.62	24.97	22.87	18.71	-1.45796	1.95285e-09	3.08709e-08	g46399.t1	bHLH	HLH	-	show details	ILR3	XP_031123707.1	transcription factor ILR3-like [Ipomoea triloba]	GO:0046983;GO:0005634	protein dimerization activity;nucleus	-	-	-	-	-	-	-	sp|Q9FH37|ILR3_ARATH	Transcription factor ILR3 OS=Arabidopsis thaliana OX=3702 GN=ILR3 PE=1 SV=1
g34605	1776	0.16	0.24	0.15	1.08	0.79	0.58	1.79366	0.00512173	0.0218233	novel.41126.2	bHLH	HLH	-	show details	BHLH30	XP_031130144.1	transcription factor bHLH30-like [Ipomoea triloba]	GO:0005634;GO:0046983	nucleus;protein dimerization activity	-	-	-	-	-	-	-	sp|Q9S7Y1|BH030_ARATH;sp|Q9LS08|BH032_ARATH	Transcription factor bHLH30 OS=Arabidopsis thaliana OX=3702 GN=BHLH30 PE=1 SV=1;Transcription factor AIG1 OS=Arabidopsis thaliana OX=3702 GN=BHLH32 PE=1 SV=1
g20376	2569	92.22	18.85	39.05	17.92	14.98	13.59	-2.06213	1.07377e-07	1.28687e-06	g20376.t1	C3H	zf-CCCH	PHD,SNF2_N,zf-C2H2	show details	At2g40140	XP_031094271.1	zinc finger CCCH domain-containing protein 47-like [Ipomoea triloba]	GO:0046872	metal ion binding	-	-	-	-	-	-	-	sp|Q9XEE6|C3H29_ARATH	Zinc finger CCCH domain-containing protein 29 OS=Arabidopsis thaliana OX=3702 GN=At2g40140 PE=1 SV=1
g42688	2257	12.31	13.62	13.3	8.43	6.63	9.96	-1.08167	5.40976e-07	5.73456e-06	g42688.t1	bHLH	HLH	-	show details	BHLH62	XP_031106477.1	transcription factor bHLH62-like [Ipomoea triloba]	GO:0005634;GO:0003700;GO:0006355;GO:0046983	nucleus;DNA-binding transcription factor activity;regulation of transcription, DNA-templated;protein dimerization activity	-	-	-	-	-	-	-	sp|Q9SRT2|BH062_ARATH	Transcription factor bHLH62 OS=Arabidopsis thaliana OX=3702 GN=BHLH62 PE=2 SV=1
g42688	2257	12.31	13.62	13.3	8.43	6.63	9.96	-1.08167	5.40976e-07	5.73456e-06	novel.5899.1	bHLH	HLH	-	show details	BHLH62	XP_031106477.1	transcription factor bHLH62-like [Ipomoea triloba]	GO:0005634;GO:0003700;GO:0006355;GO:0046983	nucleus;DNA-binding transcription factor activity;regulation of transcription, DNA-templated;protein dimerization activity	-	-	-	-	-	-	-	sp|Q9SRT2|BH062_ARATH	Transcription factor bHLH62 OS=Arabidopsis thaliana OX=3702 GN=BHLH62 PE=2 SV=1
g30985	2213	4.35	2.26	1.77	20.54	20.41	17.81	2.40643	9.66567e-21	5.28925e-19	novel.38638.3	GRAS	GRAS	-	show details	PAT1	XP_031092608.1	scarecrow-like protein 21 [Ipomoea triloba]	GO:0043565;GO:0006355;GO:0005634;GO:0003700	sequence-specific DNA binding;regulation of transcription, DNA-templated;nucleus;DNA-binding transcription factor activity	-	-	-	-	-	-	-	sp|Q9LDL7|PAT1_ARATH	Scarecrow-like transcription factor PAT1 OS=Arabidopsis thaliana OX=3702 GN=PAT1 PE=1 SV=1
g30985	2213	4.35	2.26	1.77	20.54	20.41	17.81	2.40643	9.66567e-21	5.28925e-19	novel.38638.1	GRAS	GRAS	-	show details	PAT1	XP_031092608.1	scarecrow-like protein 21 [Ipomoea triloba]	GO:0043565;GO:0006355;GO:0005634;GO:0003700	sequence-specific DNA binding;regulation of transcription, DNA-templated;nucleus;DNA-binding transcription factor activity	-	-	-	-	-	-	-	sp|Q9LDL7|PAT1_ARATH	Scarecrow-like transcription factor PAT1 OS=Arabidopsis thaliana OX=3702 GN=PAT1 PE=1 SV=1
g30985	2213	4.35	2.26	1.77	20.54	20.41	17.81	2.40643	9.66567e-21	5.28925e-19	novel.38638.2	GRAS	GRAS	-	show details	PAT1	XP_031092608.1	scarecrow-like protein 21 [Ipomoea triloba]	GO:0043565;GO:0006355;GO:0005634;GO:0003700	sequence-specific DNA binding;regulation of transcription, DNA-templated;nucleus;DNA-binding transcription factor activity	-	-	-	-	-	-	-	sp|Q9LDL7|PAT1_ARATH	Scarecrow-like transcription factor PAT1 OS=Arabidopsis thaliana OX=3702 GN=PAT1 PE=1 SV=1
g30985	2213	4.35	2.26	1.77	20.54	20.41	17.81	2.40643	9.66567e-21	5.28925e-19	novel.38638.4	GRAS	GRAS	-	show details	PAT1	XP_031092608.1	scarecrow-like protein 21 [Ipomoea triloba]	GO:0043565;GO:0006355;GO:0005634;GO:0003700	sequence-specific DNA binding;regulation of transcription, DNA-templated;nucleus;DNA-binding transcription factor activity	-	-	-	-	-	-	-	sp|Q9LDL7|PAT1_ARATH	Scarecrow-like transcription factor PAT1 OS=Arabidopsis thaliana OX=3702 GN=PAT1 PE=1 SV=1
g30985	2213	4.35	2.26	1.77	20.54	20.41	17.81	2.40643	9.66567e-21	5.28925e-19	novel.38638.5	GRAS	GRAS	-	show details	PAT1	XP_031092608.1	scarecrow-like protein 21 [Ipomoea triloba]	GO:0043565;GO:0006355;GO:0005634;GO:0003700	sequence-specific DNA binding;regulation of transcription, DNA-templated;nucleus;DNA-binding transcription factor activity	-	-	-	-	-	-	-	sp|Q9LDL7|PAT1_ARATH	Scarecrow-like transcription factor PAT1 OS=Arabidopsis thaliana OX=3702 GN=PAT1 PE=1 SV=1
g30985	2213	4.35	2.26	1.77	20.54	20.41	17.81	2.40643	9.66567e-21	5.28925e-19	g30985.t1	GRAS	GRAS	-	show details	PAT1	XP_031092608.1	scarecrow-like protein 21 [Ipomoea triloba]	GO:0043565;GO:0006355;GO:0005634;GO:0003700	sequence-specific DNA binding;regulation of transcription, DNA-templated;nucleus;DNA-binding transcription factor activity	-	-	-	-	-	-	-	sp|Q9LDL7|PAT1_ARATH	Scarecrow-like transcription factor PAT1 OS=Arabidopsis thaliana OX=3702 GN=PAT1 PE=1 SV=1
g15856	925	21.14	0.31	6.31	0	0	0.63	-5.81446	0.0118331	0.0444163	novel.27996.6	AP2-EREBP	AP2	-	show details	DREB1F	XP_031098635.1;ANW81832.1	dehydration-responsive element-binding protein 1E-like [Ipomoea triloba];DRE-binding transcription factor DREB1B [Ipomoea batatas]	GO:0003677;GO:0006952;GO:0005634;GO:0003700	DNA binding;defense response;nucleus;DNA-binding transcription factor activity	-	-	-	-	-	-	-	sp|Q9LN86|DRE1F_ARATH	Dehydration-responsive element-binding protein 1F OS=Arabidopsis thaliana OX=3702 GN=DREB1F PE=2 SV=1
g15856	925	21.14	0.31	6.31	0	0	0.63	-5.81446	0.0118331	0.0444163	g15856.t1	AP2-EREBP	AP2	-	show details	DREB1F	XP_031098635.1;ANW81832.1	dehydration-responsive element-binding protein 1E-like [Ipomoea triloba];DRE-binding transcription factor DREB1B [Ipomoea batatas]	GO:0003677;GO:0006952;GO:0005634;GO:0003700	DNA binding;defense response;nucleus;DNA-binding transcription factor activity	-	-	-	-	-	-	-	sp|Q9LN86|DRE1F_ARATH	Dehydration-responsive element-binding protein 1F OS=Arabidopsis thaliana OX=3702 GN=DREB1F PE=2 SV=1
g15856	925	21.14	0.31	6.31	0	0	0.63	-5.81446	0.0118331	0.0444163	novel.27996.5	AP2-EREBP	AP2	-	show details	DREB1F	XP_031098635.1;ANW81832.1	dehydration-responsive element-binding protein 1E-like [Ipomoea triloba];DRE-binding transcription factor DREB1B [Ipomoea batatas]	GO:0003677;GO:0006952;GO:0005634;GO:0003700	DNA binding;defense response;nucleus;DNA-binding transcription factor activity	-	-	-	-	-	-	-	sp|Q9LN86|DRE1F_ARATH	Dehydration-responsive element-binding protein 1F OS=Arabidopsis thaliana OX=3702 GN=DREB1F PE=2 SV=1
g15856	925	21.14	0.31	6.31	0	0	0.63	-5.81446	0.0118331	0.0444163	novel.27996.3	AP2-EREBP	AP2	-	show details	DREB1F	XP_031098635.1;ANW81832.1	dehydration-responsive element-binding protein 1E-like [Ipomoea triloba];DRE-binding transcription factor DREB1B [Ipomoea batatas]	GO:0003677;GO:0006952;GO:0005634;GO:0003700	DNA binding;defense response;nucleus;DNA-binding transcription factor activity	-	-	-	-	-	-	-	sp|Q9LN86|DRE1F_ARATH	Dehydration-responsive element-binding protein 1F OS=Arabidopsis thaliana OX=3702 GN=DREB1F PE=2 SV=1
g15856	925	21.14	0.31	6.31	0	0	0.63	-5.81446	0.0118331	0.0444163	novel.27996.2	AP2-EREBP	AP2	-	show details	DREB1F	XP_031098635.1;ANW81832.1	dehydration-responsive element-binding protein 1E-like [Ipomoea triloba];DRE-binding transcription factor DREB1B [Ipomoea batatas]	GO:0003677;GO:0006952;GO:0005634;GO:0003700	DNA binding;defense response;nucleus;DNA-binding transcription factor activity	-	-	-	-	-	-	-	sp|Q9LN86|DRE1F_ARATH	Dehydration-responsive element-binding protein 1F OS=Arabidopsis thaliana OX=3702 GN=DREB1F PE=2 SV=1
g15856	925	21.14	0.31	6.31	0	0	0.63	-5.81446	0.0118331	0.0444163	novel.27996.4	AP2-EREBP	AP2	-	show details	DREB1F	XP_031098635.1;ANW81832.1	dehydration-responsive element-binding protein 1E-like [Ipomoea triloba];DRE-binding transcription factor DREB1B [Ipomoea batatas]	GO:0003677;GO:0006952;GO:0005634;GO:0003700	DNA binding;defense response;nucleus;DNA-binding transcription factor activity	-	-	-	-	-	-	-	sp|Q9LN86|DRE1F_ARATH	Dehydration-responsive element-binding protein 1F OS=Arabidopsis thaliana OX=3702 GN=DREB1F PE=2 SV=1
g54026	1274	7.97	1.31	4.59	2.83	2.02	2.53	-1.30326	0.0101319	0.0389622	g54026.t1	AP2-EREBP	AP2	-	show details	ERF3	XP_031106784.1	ethylene-responsive transcription factor 3-like [Ipomoea triloba]	GO:0003677;GO:0009873;GO:0006952;GO:0003700;GO:0005634	DNA binding;ethylene-activated signaling pathway;defense response;DNA-binding transcription factor activity;nucleus	K09286	EREBP	http://www.genome.jp/dbget-bin/www_bget?ko:K09286	-	-	-	-	sp|Q9SXS8|ERF3_TOBAC	Ethylene-responsive transcription factor 3 OS=Nicotiana tabacum OX=4097 GN=ERF3 PE=2 SV=1
g59227	3065	8.82	6.21	5.19	20.93	22.23	20.71	1.25762	2.91418e-12	6.59617e-11	novel.16629.7	ABI3VP1	B3	AP2,Auxin_resp	show details	Os07g0563300	XP_031125912.1;XP_031125911.1	B3 domain-containing protein Os07g0563300 isoform X3 [Ipomoea triloba];B3 domain-containing protein Os07g0563300 isoform X2 [Ipomoea triloba]	-	-	-	-	-	-	-	-	-	sp|Q0D5G4|Y7633_ORYSJ	B3 domain-containing protein Os07g0563300 OS=Oryza sativa subsp. japonica OX=39947 GN=Os07g0563300 PE=3 SV=2
g59227	3065	8.82	6.21	5.19	20.93	22.23	20.71	1.25762	2.91418e-12	6.59617e-11	novel.16629.2	ABI3VP1	B3	AP2,Auxin_resp	show details	Os07g0563300	XP_031125912.1;XP_031125911.1	B3 domain-containing protein Os07g0563300 isoform X3 [Ipomoea triloba];B3 domain-containing protein Os07g0563300 isoform X2 [Ipomoea triloba]	-	-	-	-	-	-	-	-	-	sp|Q0D5G4|Y7633_ORYSJ	B3 domain-containing protein Os07g0563300 OS=Oryza sativa subsp. japonica OX=39947 GN=Os07g0563300 PE=3 SV=2
g59227	3065	8.82	6.21	5.19	20.93	22.23	20.71	1.25762	2.91418e-12	6.59617e-11	novel.16629.1	ABI3VP1	B3	AP2,Auxin_resp	show details	Os07g0563300	XP_031125912.1;XP_031125911.1	B3 domain-containing protein Os07g0563300 isoform X3 [Ipomoea triloba];B3 domain-containing protein Os07g0563300 isoform X2 [Ipomoea triloba]	-	-	-	-	-	-	-	-	-	sp|Q0D5G4|Y7633_ORYSJ	B3 domain-containing protein Os07g0563300 OS=Oryza sativa subsp. japonica OX=39947 GN=Os07g0563300 PE=3 SV=2
g59227	3065	8.82	6.21	5.19	20.93	22.23	20.71	1.25762	2.91418e-12	6.59617e-11	novel.16629.5	ABI3VP1	B3	AP2,Auxin_resp	show details	Os07g0563300	XP_031125912.1;XP_031125911.1	B3 domain-containing protein Os07g0563300 isoform X3 [Ipomoea triloba];B3 domain-containing protein Os07g0563300 isoform X2 [Ipomoea triloba]	-	-	-	-	-	-	-	-	-	sp|Q0D5G4|Y7633_ORYSJ	B3 domain-containing protein Os07g0563300 OS=Oryza sativa subsp. japonica OX=39947 GN=Os07g0563300 PE=3 SV=2
g59227	3065	8.82	6.21	5.19	20.93	22.23	20.71	1.25762	2.91418e-12	6.59617e-11	novel.16629.4	ABI3VP1	B3	AP2,Auxin_resp	show details	Os07g0563300	XP_031125912.1;XP_031125911.1	B3 domain-containing protein Os07g0563300 isoform X3 [Ipomoea triloba];B3 domain-containing protein Os07g0563300 isoform X2 [Ipomoea triloba]	-	-	-	-	-	-	-	-	-	sp|Q0D5G4|Y7633_ORYSJ	B3 domain-containing protein Os07g0563300 OS=Oryza sativa subsp. japonica OX=39947 GN=Os07g0563300 PE=3 SV=2
g59227	3065	8.82	6.21	5.19	20.93	22.23	20.71	1.25762	2.91418e-12	6.59617e-11	g59227.t1	ABI3VP1	B3	AP2,Auxin_resp	show details	Os07g0563300	XP_031125912.1;XP_031125911.1	B3 domain-containing protein Os07g0563300 isoform X3 [Ipomoea triloba];B3 domain-containing protein Os07g0563300 isoform X2 [Ipomoea triloba]	-	-	-	-	-	-	-	-	-	sp|Q0D5G4|Y7633_ORYSJ	B3 domain-containing protein Os07g0563300 OS=Oryza sativa subsp. japonica OX=39947 GN=Os07g0563300 PE=3 SV=2
g59227	3065	8.82	6.21	5.19	20.93	22.23	20.71	1.25762	2.91418e-12	6.59617e-11	novel.16629.3	ABI3VP1	B3	AP2,Auxin_resp	show details	Os07g0563300	XP_031125912.1;XP_031125911.1	B3 domain-containing protein Os07g0563300 isoform X3 [Ipomoea triloba];B3 domain-containing protein Os07g0563300 isoform X2 [Ipomoea triloba]	-	-	-	-	-	-	-	-	-	sp|Q0D5G4|Y7633_ORYSJ	B3 domain-containing protein Os07g0563300 OS=Oryza sativa subsp. japonica OX=39947 GN=Os07g0563300 PE=3 SV=2
g29476	1330	60.62	66.85	42.37	27.49	28.19	23.91	-1.51637	1.51574e-14	4.47055e-13	g29476.t1	NAC	NAM	-	show details	NAC6	AXC43976.1	NAC5 protein [Ipomoea batatas]	GO:0003677;GO:0006355;GO:0005634	DNA binding;regulation of transcription, DNA-templated;nucleus	-	-	-	-	-	-	-	sp|I1LPE9|NAC6_SOYBN	NAC domain-containing protein 6 OS=Glycine max OX=3847 GN=NAC6 PE=2 SV=1
g10099	1611	11.86	7.65	7.45	21.08	25.21	28.62	1.07551	5.69888e-07	6.02489e-06	g10099.t1	AP2-EREBP	AP2	-	show details	AP2-3	XP_031100462.1	APETALA2-like protein 3 isoform X1 [Ipomoea triloba]	GO:0006952;GO:0005634;GO:0003700;GO:0009873;GO:0003677	defense response;nucleus;DNA-binding transcription factor activity;ethylene-activated signaling pathway;DNA binding	K09284	AP2	http://www.genome.jp/dbget-bin/www_bget?ko:K09284	-	-	-	-	sp|Q8H443|AP23_ORYSJ	APETALA2-like protein 3 OS=Oryza sativa subsp. japonica OX=39947 GN=AP2-3 PE=1 SV=1
g5338	1321	1.15	0.78	1.21	3.13	3.11	2.23	1.01226	0.00726111	0.0293903	g5338.t1	AP2-EREBP	AP2	-	show details	PRA1E	XP_031112453.1	PRA1 family protein F3-like [Ipomoea triloba]	GO:0005794;GO:0016020;GO:0016192;GO:0016021;GO:0005783	Golgi apparatus;membrane;vesicle-mediated transport;integral component of membrane;endoplasmic reticulum	K20359	RABAC1,PRAF1	http://www.genome.jp/dbget-bin/www_bget?ko:K20359	-	-	-	-	sp|Q9FRR1|PRA1E_ARATH	PRA1 family protein E OS=Arabidopsis thaliana OX=3702 GN=PRA1E PE=1 SV=1
g56507	1286	1.38	2.07	1.82	0.72	0.52	0.37	-2.13194	2.3803e-05	0.000184159	novel.14876.1	SBP	SBP	-	show details	SBP1	XP_031128663.1	squamosa promoter-binding-like protein 7 [Ipomoea triloba]	GO:0005634;GO:0046872;GO:0003677	nucleus;metal ion binding;DNA binding	-	-	-	-	-	-	-	sp|Q38741|SBP1_ANTMA	Squamosa promoter-binding protein 1 OS=Antirrhinum majus OX=4151 GN=SBP1 PE=2 SV=1
g25827	1417	1.01	0.63	0.87	6.64	6.96	4.5	2.44201	8.33436e-13	2.00663e-11	g25827.t1	HSF	HSF_DNA-bind	-	show details	HSF30	XP_031110397.1	heat shock factor protein HSF30-like isoform X1 [Ipomoea triloba]	GO:0006357;GO:0000978;GO:0043565;GO:0034605;GO:0005634;GO:0003700	regulation of transcription by RNA polymerase II;RNA polymerase II cis-regulatory region sequence-specific DNA binding;sequence-specific DNA binding;cellular response to heat;nucleus;DNA-binding transcription factor activity	K09419	HSFF	http://www.genome.jp/dbget-bin/www_bget?ko:K09419	-	-	-	-	sp|P41152|HSF30_SOLPE	Heat shock factor protein HSF30 OS=Solanum peruvianum OX=4082 GN=HSF30 PE=2 SV=1
g55186	2091	0.14	0.18	0.24	4.78	3.12	2.08	3.80322	1.35666e-14	4.02803e-13	novel.13856.2	AP2-EREBP	AP2	-	show details	AIL1	XP_031104306.1	AP2-like ethylene-responsive transcription factor ANT [Ipomoea triloba]	GO:0003700;GO:0005634;GO:0006952;GO:0003677	DNA-binding transcription factor activity;nucleus;defense response;DNA binding	K09285	OVM,ANT	http://www.genome.jp/dbget-bin/www_bget?ko:K09285	-	-	-	-	sp|Q1PFE1|AIL1_ARATH	AP2-like ethylene-responsive transcription factor AIL1 OS=Arabidopsis thaliana OX=3702 GN=AIL1 PE=2 SV=1
g55186	2091	0.14	0.18	0.24	4.78	3.12	2.08	3.80322	1.35666e-14	4.02803e-13	g55186.t1	AP2-EREBP	AP2	-	show details	AIL1	XP_031104306.1	AP2-like ethylene-responsive transcription factor ANT [Ipomoea triloba]	GO:0003700;GO:0005634;GO:0006952;GO:0003677	DNA-binding transcription factor activity;nucleus;defense response;DNA binding	K09285	OVM,ANT	http://www.genome.jp/dbget-bin/www_bget?ko:K09285	-	-	-	-	sp|Q1PFE1|AIL1_ARATH	AP2-like ethylene-responsive transcription factor AIL1 OS=Arabidopsis thaliana OX=3702 GN=AIL1 PE=2 SV=1
g53702	1032	24.17	23.68	26.08	14.59	14.93	15.83	-1.13061	6.62425e-10	1.1131e-08	g53702.t1	LIM	LIM	-	show details	WLIM1	XP_031101758.1	LIM domain-containing protein WLIM1-like [Ipomoea triloba]	GO:0015629;GO:0005886;GO:0051015;GO:0046872;GO:0051017	actin cytoskeleton;plasma membrane;actin filament binding;metal ion binding;actin filament bundle assembly	K09377	CSRP	http://www.genome.jp/dbget-bin/www_bget?ko:K09377	-	-	KOG1700	Regulatory protein MLP and related LIM proteins	sp|Q94JX5|WLIM1_ARATH	LIM domain-containing protein WLIM1 OS=Arabidopsis thaliana OX=3702 GN=WLIM1 PE=1 SV=1
g53702	1032	24.17	23.68	26.08	14.59	14.93	15.83	-1.13061	6.62425e-10	1.1131e-08	novel.12642.1	LIM	LIM	-	show details	WLIM1	XP_031101758.1	LIM domain-containing protein WLIM1-like [Ipomoea triloba]	GO:0015629;GO:0005886;GO:0051015;GO:0046872;GO:0051017	actin cytoskeleton;plasma membrane;actin filament binding;metal ion binding;actin filament bundle assembly	K09377	CSRP	http://www.genome.jp/dbget-bin/www_bget?ko:K09377	-	-	KOG1700	Regulatory protein MLP and related LIM proteins	sp|Q94JX5|WLIM1_ARATH	LIM domain-containing protein WLIM1 OS=Arabidopsis thaliana OX=3702 GN=WLIM1 PE=1 SV=1
g59748	1379	27.39	37.04	28.15	12.77	7.88	9.41	-2.06361	1.08834e-17	4.43327e-16	g59748.t1	bHLH	HLH	-	show details	BHLH63	XP_031126414.1	transcription factor bHLH63-like isoform X2 [Ipomoea triloba]	-	-	-	-	-	-	-	-	-	sp|Q8GY61|BH063_ARATH	Transcription factor bHLH63 OS=Arabidopsis thaliana OX=3702 GN=BHLH63 PE=1 SV=1
g19438	1733	1.67	1.1	1.47	0.83	0.8	0.76	-1.26811	0.000910265	0.00482929	g19438.t1	C2C2-Dof	zf-Dof	-	show details	DOF4.6	XP_031093461.1	dof zinc finger protein DOF4.6-like [Ipomoea triloba]	GO:0003677;GO:0006355;GO:0005634	DNA binding;regulation of transcription, DNA-templated;nucleus	-	-	-	-	-	-	-	sp|Q8LAP8|DOF46_ARATH	Dof zinc finger protein DOF4.6 OS=Arabidopsis thaliana OX=3702 GN=DOF4.6 PE=2 SV=2
g16686	1785	0.17	0.22	0.21	1.17	0.75	1.11	1.88905	0.000956168	0.00504514	g16686.t1	mTERF	mTERF	-	show details	-	XP_031094142.1	transcription termination factor MTERF4, chloroplastic-like [Ipomoea triloba]	GO:0006353;GO:0006355;GO:0003690	DNA-templated transcription, termination;regulation of transcription, DNA-templated;double-stranded DNA binding	K15032	MTERFD	http://www.genome.jp/dbget-bin/www_bget?ko:K15032	-	-	-	-	-	-
g29330	632	129	112.01	53.8	26.43	15.23	30.39	-2.41859	1.42653e-13	3.7487e-12	novel.37291.1	MYB	Myb_DNA-binding	ARID,Response_reg,SNF2_N	show details	RL5	XP_011099630.1	protein RADIALIS-like 3 [Sesamum indicum]	GO:0005634;GO:0003700	nucleus;DNA-binding transcription factor activity	-	-	-	-	-	-	-	sp|Q8GW75|RADL5_ARATH	Protein RADIALIS-like 5 OS=Arabidopsis thaliana OX=3702 GN=RL5 PE=3 SV=1
g29330	632	129	112.01	53.8	26.43	15.23	30.39	-2.41859	1.42653e-13	3.7487e-12	novel.37291.1	MYB-related	Myb_DNA-binding	ARID,G2-like,Response_reg,SNF2_N,trihelix	show details	RL5	XP_011099630.1	protein RADIALIS-like 3 [Sesamum indicum]	GO:0005634;GO:0003700	nucleus;DNA-binding transcription factor activity	-	-	-	-	-	-	-	sp|Q8GW75|RADL5_ARATH	Protein RADIALIS-like 5 OS=Arabidopsis thaliana OX=3702 GN=RL5 PE=3 SV=1
g29330	632	129	112.01	53.8	26.43	15.23	30.39	-2.41859	1.42653e-13	3.7487e-12	novel.37291.2	MYB	Myb_DNA-binding	ARID,Response_reg,SNF2_N	show details	RL5	XP_011099630.1	protein RADIALIS-like 3 [Sesamum indicum]	GO:0005634;GO:0003700	nucleus;DNA-binding transcription factor activity	-	-	-	-	-	-	-	sp|Q8GW75|RADL5_ARATH	Protein RADIALIS-like 5 OS=Arabidopsis thaliana OX=3702 GN=RL5 PE=3 SV=1
g29330	632	129	112.01	53.8	26.43	15.23	30.39	-2.41859	1.42653e-13	3.7487e-12	novel.37291.2	MYB-related	Myb_DNA-binding	ARID,G2-like,Response_reg,SNF2_N,trihelix	show details	RL5	XP_011099630.1	protein RADIALIS-like 3 [Sesamum indicum]	GO:0005634;GO:0003700	nucleus;DNA-binding transcription factor activity	-	-	-	-	-	-	-	sp|Q8GW75|RADL5_ARATH	Protein RADIALIS-like 5 OS=Arabidopsis thaliana OX=3702 GN=RL5 PE=3 SV=1
g29330	632	129	112.01	53.8	26.43	15.23	30.39	-2.41859	1.42653e-13	3.7487e-12	g29330.t1	MYB	Myb_DNA-binding	ARID,Response_reg,SNF2_N	show details	RL5	XP_011099630.1	protein RADIALIS-like 3 [Sesamum indicum]	GO:0005634;GO:0003700	nucleus;DNA-binding transcription factor activity	-	-	-	-	-	-	-	sp|Q8GW75|RADL5_ARATH	Protein RADIALIS-like 5 OS=Arabidopsis thaliana OX=3702 GN=RL5 PE=3 SV=1
g29330	632	129	112.01	53.8	26.43	15.23	30.39	-2.41859	1.42653e-13	3.7487e-12	g29330.t1	MYB-related	Myb_DNA-binding	ARID,G2-like,Response_reg,SNF2_N,trihelix	show details	RL5	XP_011099630.1	protein RADIALIS-like 3 [Sesamum indicum]	GO:0005634;GO:0003700	nucleus;DNA-binding transcription factor activity	-	-	-	-	-	-	-	sp|Q8GW75|RADL5_ARATH	Protein RADIALIS-like 5 OS=Arabidopsis thaliana OX=3702 GN=RL5 PE=3 SV=1
g11800	1808	2.2	1.95	2	8.63	9.88	8.16	1.70111	3.84575e-15	1.22389e-13	novel.25191.8	MYB	Myb_DNA-binding	ARID,Response_reg,SNF2_N	show details	SRM1	XP_031099409.1	transcription factor SRM1-like [Ipomoea triloba]	GO:0009751;GO:0005634;GO:0003677;GO:0009739	response to salicylic acid;nucleus;DNA binding;response to gibberellin	-	-	-	-	-	-	-	sp|Q9FNN6|SRM1_ARATH	Transcription factor SRM1 OS=Arabidopsis thaliana OX=3702 GN=SRM1 PE=1 SV=1
g11800	1808	2.2	1.95	2	8.63	9.88	8.16	1.70111	3.84575e-15	1.22389e-13	novel.25191.8	MYB-related	Myb_DNA-binding	ARID,G2-like,Response_reg,SNF2_N,trihelix	show details	SRM1	XP_031099409.1	transcription factor SRM1-like [Ipomoea triloba]	GO:0009751;GO:0005634;GO:0003677;GO:0009739	response to salicylic acid;nucleus;DNA binding;response to gibberellin	-	-	-	-	-	-	-	sp|Q9FNN6|SRM1_ARATH	Transcription factor SRM1 OS=Arabidopsis thaliana OX=3702 GN=SRM1 PE=1 SV=1
g11800	1808	2.2	1.95	2	8.63	9.88	8.16	1.70111	3.84575e-15	1.22389e-13	g11800.t1	MYB	Myb_DNA-binding	ARID,Response_reg,SNF2_N	show details	SRM1	XP_031099409.1	transcription factor SRM1-like [Ipomoea triloba]	GO:0009751;GO:0005634;GO:0003677;GO:0009739	response to salicylic acid;nucleus;DNA binding;response to gibberellin	-	-	-	-	-	-	-	sp|Q9FNN6|SRM1_ARATH	Transcription factor SRM1 OS=Arabidopsis thaliana OX=3702 GN=SRM1 PE=1 SV=1
g11800	1808	2.2	1.95	2	8.63	9.88	8.16	1.70111	3.84575e-15	1.22389e-13	g11800.t1	MYB-related	Myb_DNA-binding	ARID,G2-like,Response_reg,SNF2_N,trihelix	show details	SRM1	XP_031099409.1	transcription factor SRM1-like [Ipomoea triloba]	GO:0009751;GO:0005634;GO:0003677;GO:0009739	response to salicylic acid;nucleus;DNA binding;response to gibberellin	-	-	-	-	-	-	-	sp|Q9FNN6|SRM1_ARATH	Transcription factor SRM1 OS=Arabidopsis thaliana OX=3702 GN=SRM1 PE=1 SV=1
g11800	1808	2.2	1.95	2	8.63	9.88	8.16	1.70111	3.84575e-15	1.22389e-13	novel.25191.7	MYB	Myb_DNA-binding	ARID,Response_reg,SNF2_N	show details	SRM1	XP_031099409.1	transcription factor SRM1-like [Ipomoea triloba]	GO:0009751;GO:0005634;GO:0003677;GO:0009739	response to salicylic acid;nucleus;DNA binding;response to gibberellin	-	-	-	-	-	-	-	sp|Q9FNN6|SRM1_ARATH	Transcription factor SRM1 OS=Arabidopsis thaliana OX=3702 GN=SRM1 PE=1 SV=1
g11800	1808	2.2	1.95	2	8.63	9.88	8.16	1.70111	3.84575e-15	1.22389e-13	novel.25191.7	MYB-related	Myb_DNA-binding	ARID,G2-like,Response_reg,SNF2_N,trihelix	show details	SRM1	XP_031099409.1	transcription factor SRM1-like [Ipomoea triloba]	GO:0009751;GO:0005634;GO:0003677;GO:0009739	response to salicylic acid;nucleus;DNA binding;response to gibberellin	-	-	-	-	-	-	-	sp|Q9FNN6|SRM1_ARATH	Transcription factor SRM1 OS=Arabidopsis thaliana OX=3702 GN=SRM1 PE=1 SV=1
g12834	1691	16.56	34.17	75.62	16.96	16.74	12.76	-1.92705	0.00282024	0.0130384	novel.25997.3	G2-like	G2-like	Response_reg	show details	HHO3	XP_031097799.1	transcription factor HHO3-like [Ipomoea triloba]	GO:0005634;GO:0003677	nucleus;DNA binding	-	-	-	-	-	-	-	sp|Q9FPE8|HHO3_ARATH	Transcription factor HHO3 OS=Arabidopsis thaliana OX=3702 GN=HHO3 PE=1 SV=1
g12834	1691	16.56	34.17	75.62	16.96	16.74	12.76	-1.92705	0.00282024	0.0130384	novel.25997.3	MYB	Myb_DNA-binding	ARID,Response_reg,SNF2_N	show details	HHO3	XP_031097799.1	transcription factor HHO3-like [Ipomoea triloba]	GO:0005634;GO:0003677	nucleus;DNA binding	-	-	-	-	-	-	-	sp|Q9FPE8|HHO3_ARATH	Transcription factor HHO3 OS=Arabidopsis thaliana OX=3702 GN=HHO3 PE=1 SV=1
g12834	1691	16.56	34.17	75.62	16.96	16.74	12.76	-1.92705	0.00282024	0.0130384	novel.25997.2	G2-like	G2-like	Response_reg	show details	HHO3	XP_031097799.1	transcription factor HHO3-like [Ipomoea triloba]	GO:0005634;GO:0003677	nucleus;DNA binding	-	-	-	-	-	-	-	sp|Q9FPE8|HHO3_ARATH	Transcription factor HHO3 OS=Arabidopsis thaliana OX=3702 GN=HHO3 PE=1 SV=1
g12834	1691	16.56	34.17	75.62	16.96	16.74	12.76	-1.92705	0.00282024	0.0130384	novel.25997.2	MYB	Myb_DNA-binding	ARID,Response_reg,SNF2_N	show details	HHO3	XP_031097799.1	transcription factor HHO3-like [Ipomoea triloba]	GO:0005634;GO:0003677	nucleus;DNA binding	-	-	-	-	-	-	-	sp|Q9FPE8|HHO3_ARATH	Transcription factor HHO3 OS=Arabidopsis thaliana OX=3702 GN=HHO3 PE=1 SV=1
g12834	1691	16.56	34.17	75.62	16.96	16.74	12.76	-1.92705	0.00282024	0.0130384	g12834.t1	G2-like	G2-like	Response_reg	show details	HHO3	XP_031097799.1	transcription factor HHO3-like [Ipomoea triloba]	GO:0005634;GO:0003677	nucleus;DNA binding	-	-	-	-	-	-	-	sp|Q9FPE8|HHO3_ARATH	Transcription factor HHO3 OS=Arabidopsis thaliana OX=3702 GN=HHO3 PE=1 SV=1
g12834	1691	16.56	34.17	75.62	16.96	16.74	12.76	-1.92705	0.00282024	0.0130384	g12834.t1	MYB	Myb_DNA-binding	ARID,Response_reg,SNF2_N	show details	HHO3	XP_031097799.1	transcription factor HHO3-like [Ipomoea triloba]	GO:0005634;GO:0003677	nucleus;DNA binding	-	-	-	-	-	-	-	sp|Q9FPE8|HHO3_ARATH	Transcription factor HHO3 OS=Arabidopsis thaliana OX=3702 GN=HHO3 PE=1 SV=1
g5177	1188	13.4	12.7	8.38	4.25	4.12	4.81	-1.80499	3.14733e-13	7.94669e-12	novel.20876.5	AP2-EREBP	AP2	-	show details	At4g13040	XP_031110822.1;XP_031110823.1	ethylene-responsive transcription factor-like protein At4g13040 isoform X2 [Ipomoea triloba];ethylene-responsive transcription factor-like protein At4g13040 isoform X3 [Ipomoea triloba]	GO:0006952;GO:0003700;GO:0005634;GO:0016021;GO:0003677;GO:0009873	defense response;DNA-binding transcription factor activity;nucleus;integral component of membrane;DNA binding;ethylene-activated signaling pathway	-	-	-	-	-	-	-	sp|Q56XP9|ERFL1_ARATH	Ethylene-responsive transcription factor-like protein At4g13040 OS=Arabidopsis thaliana OX=3702 GN=At4g13040 PE=2 SV=2
g5177	1188	13.4	12.7	8.38	4.25	4.12	4.81	-1.80499	3.14733e-13	7.94669e-12	g5177.t1	AP2-EREBP	AP2	-	show details	At4g13040	XP_031110822.1;XP_031110823.1	ethylene-responsive transcription factor-like protein At4g13040 isoform X2 [Ipomoea triloba];ethylene-responsive transcription factor-like protein At4g13040 isoform X3 [Ipomoea triloba]	GO:0006952;GO:0003700;GO:0005634;GO:0016021;GO:0003677;GO:0009873	defense response;DNA-binding transcription factor activity;nucleus;integral component of membrane;DNA binding;ethylene-activated signaling pathway	-	-	-	-	-	-	-	sp|Q56XP9|ERFL1_ARATH	Ethylene-responsive transcription factor-like protein At4g13040 OS=Arabidopsis thaliana OX=3702 GN=At4g13040 PE=2 SV=2
g5177	1188	13.4	12.7	8.38	4.25	4.12	4.81	-1.80499	3.14733e-13	7.94669e-12	novel.20876.2	AP2-EREBP	AP2	-	show details	At4g13040	XP_031110822.1;XP_031110823.1	ethylene-responsive transcription factor-like protein At4g13040 isoform X2 [Ipomoea triloba];ethylene-responsive transcription factor-like protein At4g13040 isoform X3 [Ipomoea triloba]	GO:0006952;GO:0003700;GO:0005634;GO:0016021;GO:0003677;GO:0009873	defense response;DNA-binding transcription factor activity;nucleus;integral component of membrane;DNA binding;ethylene-activated signaling pathway	-	-	-	-	-	-	-	sp|Q56XP9|ERFL1_ARATH	Ethylene-responsive transcription factor-like protein At4g13040 OS=Arabidopsis thaliana OX=3702 GN=At4g13040 PE=2 SV=2
g5177	1188	13.4	12.7	8.38	4.25	4.12	4.81	-1.80499	3.14733e-13	7.94669e-12	novel.20876.1	AP2-EREBP	AP2	-	show details	At4g13040	XP_031110822.1;XP_031110823.1	ethylene-responsive transcription factor-like protein At4g13040 isoform X2 [Ipomoea triloba];ethylene-responsive transcription factor-like protein At4g13040 isoform X3 [Ipomoea triloba]	GO:0006952;GO:0003700;GO:0005634;GO:0016021;GO:0003677;GO:0009873	defense response;DNA-binding transcription factor activity;nucleus;integral component of membrane;DNA binding;ethylene-activated signaling pathway	-	-	-	-	-	-	-	sp|Q56XP9|ERFL1_ARATH	Ethylene-responsive transcription factor-like protein At4g13040 OS=Arabidopsis thaliana OX=3702 GN=At4g13040 PE=2 SV=2
g5177	1188	13.4	12.7	8.38	4.25	4.12	4.81	-1.80499	3.14733e-13	7.94669e-12	novel.20876.3	AP2-EREBP	AP2	-	show details	At4g13040	XP_031110822.1;XP_031110823.1	ethylene-responsive transcription factor-like protein At4g13040 isoform X2 [Ipomoea triloba];ethylene-responsive transcription factor-like protein At4g13040 isoform X3 [Ipomoea triloba]	GO:0006952;GO:0003700;GO:0005634;GO:0016021;GO:0003677;GO:0009873	defense response;DNA-binding transcription factor activity;nucleus;integral component of membrane;DNA binding;ethylene-activated signaling pathway	-	-	-	-	-	-	-	sp|Q56XP9|ERFL1_ARATH	Ethylene-responsive transcription factor-like protein At4g13040 OS=Arabidopsis thaliana OX=3702 GN=At4g13040 PE=2 SV=2
g5177	1188	13.4	12.7	8.38	4.25	4.12	4.81	-1.80499	3.14733e-13	7.94669e-12	novel.20876.4	AP2-EREBP	AP2	-	show details	At4g13040	XP_031110822.1;XP_031110823.1	ethylene-responsive transcription factor-like protein At4g13040 isoform X2 [Ipomoea triloba];ethylene-responsive transcription factor-like protein At4g13040 isoform X3 [Ipomoea triloba]	GO:0006952;GO:0003700;GO:0005634;GO:0016021;GO:0003677;GO:0009873	defense response;DNA-binding transcription factor activity;nucleus;integral component of membrane;DNA binding;ethylene-activated signaling pathway	-	-	-	-	-	-	-	sp|Q56XP9|ERFL1_ARATH	Ethylene-responsive transcription factor-like protein At4g13040 OS=Arabidopsis thaliana OX=3702 GN=At4g13040 PE=2 SV=2
g55740	1725	1.43	1.26	1.22	4.18	3.65	4.14	1.20888	8.9134e-06	7.51926e-05	novel.14280.2	NAC	NAM	-	show details	NAC071	XP_031126243.1	NAC domain-containing protein 71-like [Ipomoea triloba]	GO:0006355;GO:0003677	regulation of transcription, DNA-templated;DNA binding	-	-	-	-	-	-	-	sp|O49697|NAC71_ARATH	NAC domain-containing protein 71 OS=Arabidopsis thaliana OX=3702 GN=NAC071 PE=2 SV=1
g55740	1725	1.43	1.26	1.22	4.18	3.65	4.14	1.20888	8.9134e-06	7.51926e-05	g55740.t1	NAC	NAM	-	show details	NAC071	XP_031126243.1	NAC domain-containing protein 71-like [Ipomoea triloba]	GO:0006355;GO:0003677	regulation of transcription, DNA-templated;DNA binding	-	-	-	-	-	-	-	sp|O49697|NAC71_ARATH	NAC domain-containing protein 71 OS=Arabidopsis thaliana OX=3702 GN=NAC071 PE=2 SV=1
g59676	1597	0.94	0.39	0.73	4.25	4.62	6.7	2.56883	3.67738e-11	7.25208e-10	g59676.t1	bZIP	bZIP_1,bZIP_2,bZIP_Maf	HLH	show details	ABF4	QCX41797.1	ABRE-binding factor 4 [Ipomoea batatas]	GO:0045893;GO:0003700;GO:0005634	positive regulation of transcription, DNA-templated;DNA-binding transcription factor activity;nucleus	K14432	ABF	http://www.genome.jp/dbget-bin/www_bget?ko:K14432	Plant hormone signal transduction	ko04075	-	-	sp|Q9M7Q2|AI5L7_ARATH;sp|Q9M7Q5|AI5L4_ARATH	ABSCISIC ACID-INSENSITIVE 5-like protein 7 OS=Arabidopsis thaliana OX=3702 GN=ABF4 PE=1 SV=1;ABSCISIC ACID-INSENSITIVE 5-like protein 4 OS=Arabidopsis thaliana OX=3702 GN=ABF1 PE=1 SV=1
g35028	1987	0.96	0.48	0.27	2.36	1.73	1.99	1.45999	0.000854216	0.00456421	g35028.t1	GRF	QLQ,WRC	-	show details	GRF8	XP_031129735.1	LOW QUALITY PROTEIN: growth-regulating factor 8 [Ipomoea triloba]	GO:0032502;GO:0006351;GO:0005634;GO:0005524;GO:0006355	developmental process;transcription, DNA-templated;nucleus;ATP binding;regulation of transcription, DNA-templated	-	-	-	-	-	-	-	sp|Q9SU44|GRF8_ARATH	Growth-regulating factor 8 OS=Arabidopsis thaliana OX=3702 GN=GRF8 PE=2 SV=1
g60157	827	0.91	0.18	0.14	0	0	0	-4.82639	0.00983979	0.0380132	g60157.t1	WRKY	WRKY	-	show details	WRKY24	XP_031118609.1	probable WRKY transcription factor 45 [Ipomoea triloba]	GO:0043565;GO:0005634;GO:0003700	sequence-specific DNA binding;nucleus;DNA-binding transcription factor activity	-	-	-	-	-	-	-	sp|Q9FFS3|WRK24_ARATH;sp|Q93WU9|WRK51_ARATH	Probable WRKY transcription factor 24 OS=Arabidopsis thaliana OX=3702 GN=WRKY24 PE=1 SV=1;Probable WRKY transcription factor 51 OS=Arabidopsis thaliana OX=3702 GN=WRKY51 PE=1 SV=1
g60157	827	0.91	0.18	0.14	0	0	0	-4.82639	0.00983979	0.0380132	novel.17371.1	WRKY	WRKY	-	show details	WRKY24	XP_031118609.1	probable WRKY transcription factor 45 [Ipomoea triloba]	GO:0043565;GO:0005634;GO:0003700	sequence-specific DNA binding;nucleus;DNA-binding transcription factor activity	-	-	-	-	-	-	-	sp|Q9FFS3|WRK24_ARATH;sp|Q93WU9|WRK51_ARATH	Probable WRKY transcription factor 24 OS=Arabidopsis thaliana OX=3702 GN=WRKY24 PE=1 SV=1;Probable WRKY transcription factor 51 OS=Arabidopsis thaliana OX=3702 GN=WRKY51 PE=1 SV=1
g50774	542	17.17	9.21	11.33	9.08	7.99	5.33	-1.28844	0.000128926	0.000848016	g50774.t1	FAR1	FAR1	-	show details	N	XP_019155381.1;XP_031122754.1	PREDICTED: uncharacterized protein LOC109152249 [Ipomoea nil];uncharacterized protein LOC116025603 isoform X3 [Ipomoea triloba]	-	-	-	-	-	-	-	-	-	sp|Q40392|TMVRN_NICGU;sp|Q5NBT9|TPR1_ORYSJ	TMV resistance protein N OS=Nicotiana glutinosa OX=35889 GN=N PE=1 SV=1;Protein TPR1 OS=Oryza sativa subsp. japonica OX=39947 GN=TPR1 PE=1 SV=1
g59046	2043	16.09	8.08	9.21	5.44	5.6	6.22	-1.34414	3.14148e-08	4.0784e-07	g59046.t1	GRAS	GRAS	-	show details	PAT1	XP_031128826.1	scarecrow-like protein 21 [Ipomoea triloba]	GO:0006355;GO:0005634;GO:0003700;GO:0043565	regulation of transcription, DNA-templated;nucleus;DNA-binding transcription factor activity;sequence-specific DNA binding	-	-	-	-	-	-	-	sp|Q9LDL7|PAT1_ARATH	Scarecrow-like transcription factor PAT1 OS=Arabidopsis thaliana OX=3702 GN=PAT1 PE=1 SV=1
g34950	1649	277.26	389.87	440.72	183.88	185.96	218.15	-1.35915	9.94524e-09	1.40246e-07	g34950.t1	LOB	DUF260	-	show details	PSAF	XP_031131322.1	LOB domain-containing protein 4-like [Ipomoea triloba]	GO:0010087;GO:0000976	phloem or xylem histogenesis;transcription cis-regulatory region binding	K02694	psaF	http://www.genome.jp/dbget-bin/www_bget?ko:K02694	Photosynthesis	ko00195	-	-	sp|P46486|PSAF_FLATR	Photosystem I reaction center subunit III, chloroplastic OS=Flaveria trinervia OX=4227 GN=PSAF PE=2 SV=1
g11502	1737	1.77	0.92	1.27	5.76	5.72	4.86	1.64256	4.18317e-09	6.25592e-08	g11502.t1	bHLH	HLH	-	show details	BHLH130	XP_031099334.1	transcription factor bHLH130-like [Ipomoea triloba]	GO:0005634;GO:0046983	nucleus;protein dimerization activity	-	-	-	-	-	-	-	sp|Q66GR3|BH130_ARATH	Transcription factor bHLH130 OS=Arabidopsis thaliana OX=3702 GN=BHLH130 PE=1 SV=1
g38483	1210	3.45	2.95	5.36	0.34	0.53	0.5	-3.29746	2.12528e-11	4.32857e-10	g38483.t1	RWP-RK	RWP-RK	-	show details	RKD2	XP_031116491.1	protein RKD1-like [Ipomoea triloba]	-	-	-	-	-	-	-	-	-	sp|Q9CA66|RKD2_ARATH	Protein RKD2 OS=Arabidopsis thaliana OX=3702 GN=RKD2 PE=2 SV=1
g38483	1210	3.45	2.95	5.36	0.34	0.53	0.5	-3.29746	2.12528e-11	4.32857e-10	novel.3082.1	RWP-RK	RWP-RK	-	show details	RKD2	XP_031116491.1	protein RKD1-like [Ipomoea triloba]	-	-	-	-	-	-	-	-	-	sp|Q9CA66|RKD2_ARATH	Protein RKD2 OS=Arabidopsis thaliana OX=3702 GN=RKD2 PE=2 SV=1
g42847	1132	3.5	2.19	2.63	9.43	6.47	7.82	1.12995	6.08627e-05	0.000431303	novel.6036.1	MYB	Myb_DNA-binding	ARID,Response_reg,SNF2_N	show details	MYB308	QMP81303.1	R2R3-MYB transcriptional repressor [Ipomoea batatas]	GO:0005634	nucleus	K09422	MYBP	http://www.genome.jp/dbget-bin/www_bget?ko:K09422	-	-	-	-	sp|P81393|MYB08_ANTMA	Myb-related protein 308 OS=Antirrhinum majus OX=4151 GN=MYB308 PE=2 SV=1
g42847	1132	3.5	2.19	2.63	9.43	6.47	7.82	1.12995	6.08627e-05	0.000431303	novel.6036.1	MYB-related	Myb_DNA-binding	ARID,G2-like,Response_reg,SNF2_N,trihelix	show details	MYB308	QMP81303.1	R2R3-MYB transcriptional repressor [Ipomoea batatas]	GO:0005634	nucleus	K09422	MYBP	http://www.genome.jp/dbget-bin/www_bget?ko:K09422	-	-	-	-	sp|P81393|MYB08_ANTMA	Myb-related protein 308 OS=Antirrhinum majus OX=4151 GN=MYB308 PE=2 SV=1
g42847	1132	3.5	2.19	2.63	9.43	6.47	7.82	1.12995	6.08627e-05	0.000431303	g42847.t1	MYB	Myb_DNA-binding	ARID,Response_reg,SNF2_N	show details	MYB308	QMP81303.1	R2R3-MYB transcriptional repressor [Ipomoea batatas]	GO:0005634	nucleus	K09422	MYBP	http://www.genome.jp/dbget-bin/www_bget?ko:K09422	-	-	-	-	sp|P81393|MYB08_ANTMA	Myb-related protein 308 OS=Antirrhinum majus OX=4151 GN=MYB308 PE=2 SV=1
g42847	1132	3.5	2.19	2.63	9.43	6.47	7.82	1.12995	6.08627e-05	0.000431303	g42847.t1	MYB-related	Myb_DNA-binding	ARID,G2-like,Response_reg,SNF2_N,trihelix	show details	MYB308	QMP81303.1	R2R3-MYB transcriptional repressor [Ipomoea batatas]	GO:0005634	nucleus	K09422	MYBP	http://www.genome.jp/dbget-bin/www_bget?ko:K09422	-	-	-	-	sp|P81393|MYB08_ANTMA	Myb-related protein 308 OS=Antirrhinum majus OX=4151 GN=MYB308 PE=2 SV=1
g48892	1633	4.13	5.42	6.27	2.57	3.01	3.52	-1.24399	3.46609e-05	0.000258652	g48892.t1	MYB	Myb_DNA-binding	ARID,Response_reg,SNF2_N	show details	DIVARICATA	XP_031120747.1	transcription factor DIVARICATA-like [Ipomoea triloba]	GO:0005634;GO:0000976;GO:0003677	nucleus;transcription cis-regulatory region binding;DNA binding	-	-	-	-	-	-	-	sp|Q8S9H7|DIV_ANTMA	Transcription factor DIVARICATA OS=Antirrhinum majus OX=4151 GN=DIVARICATA PE=2 SV=1
g48892	1633	4.13	5.42	6.27	2.57	3.01	3.52	-1.24399	3.46609e-05	0.000258652	g48892.t1	MYB-related	Myb_DNA-binding	ARID,G2-like,Response_reg,SNF2_N,trihelix	show details	DIVARICATA	XP_031120747.1	transcription factor DIVARICATA-like [Ipomoea triloba]	GO:0005634;GO:0000976;GO:0003677	nucleus;transcription cis-regulatory region binding;DNA binding	-	-	-	-	-	-	-	sp|Q8S9H7|DIV_ANTMA	Transcription factor DIVARICATA OS=Antirrhinum majus OX=4151 GN=DIVARICATA PE=2 SV=1
g60407	1591	5.2	3.85	4.81	50.13	53.4	49.81	3.04996	1.20552e-75	8.19452e-73	g60407.t1	bZIP	bZIP_1,bZIP_2,bZIP_Maf	HLH	show details	ABF2	XP_031119127.1	ABSCISIC ACID-INSENSITIVE 5-like protein 5 isoform X1 [Ipomoea triloba]	GO:0045893;GO:0003700;GO:0005634	positive regulation of transcription, DNA-templated;DNA-binding transcription factor activity;nucleus	K14432	ABF	http://www.genome.jp/dbget-bin/www_bget?ko:K14432	Plant hormone signal transduction	ko04075	-	-	sp|Q9M7Q4|AI5L5_ARATH	ABSCISIC ACID-INSENSITIVE 5-like protein 5 OS=Arabidopsis thaliana OX=3702 GN=ABF2 PE=1 SV=1
g54721	2090	1.26	1.03	0.64	0.18	0	0	-4.55311	6.58874e-08	8.12676e-07	g54721.t1	WRKY	WRKY	-	show details	WRKY6	XP_031100289.1	probable WRKY transcription factor 31 [Ipomoea triloba]	GO:0005634;GO:0003700;GO:0043565	nucleus;DNA-binding transcription factor activity;sequence-specific DNA binding	-	-	-	-	-	-	-	sp|Q9C519|WRKY6_ARATH	WRKY transcription factor 6 OS=Arabidopsis thaliana OX=3702 GN=WRKY6 PE=1 SV=1
g54721	2090	1.26	1.03	0.64	0.18	0	0	-4.55311	6.58874e-08	8.12676e-07	novel.13441.4	WRKY	WRKY	-	show details	WRKY6	XP_031100289.1	probable WRKY transcription factor 31 [Ipomoea triloba]	GO:0005634;GO:0003700;GO:0043565	nucleus;DNA-binding transcription factor activity;sequence-specific DNA binding	-	-	-	-	-	-	-	sp|Q9C519|WRKY6_ARATH	WRKY transcription factor 6 OS=Arabidopsis thaliana OX=3702 GN=WRKY6 PE=1 SV=1
g34447	1059	41.71	52.97	45.37	29.36	27.37	28.82	-1.16654	7.9842e-10	1.33235e-08	g34447.t1	bHLH	HLH	-	show details	ILR3	XP_031130166.1;XP_031130168.1	transcription factor bHLH115-like isoform X1 [Ipomoea triloba];transcription factor ILR3-like isoform X3 [Ipomoea triloba]	GO:0005634;GO:0046983	nucleus;protein dimerization activity	-	-	-	-	-	-	-	sp|Q9FH37|ILR3_ARATH	Transcription factor ILR3 OS=Arabidopsis thaliana OX=3702 GN=ILR3 PE=1 SV=1
g34447	1059	41.71	52.97	45.37	29.36	27.37	28.82	-1.16654	7.9842e-10	1.33235e-08	novel.40993.1	bHLH	HLH	-	show details	ILR3	XP_031130166.1;XP_031130168.1	transcription factor bHLH115-like isoform X1 [Ipomoea triloba];transcription factor ILR3-like isoform X3 [Ipomoea triloba]	GO:0005634;GO:0046983	nucleus;protein dimerization activity	-	-	-	-	-	-	-	sp|Q9FH37|ILR3_ARATH	Transcription factor ILR3 OS=Arabidopsis thaliana OX=3702 GN=ILR3 PE=1 SV=1
g45512	1008	11.16	9.1	7.31	2.31	2.81	2.8	-2.2068	7.96483e-16	2.70072e-14	g45512.t1	PLATZ	PLATZ	-	show details	RITF1	XP_019179676.1	PREDICTED: uncharacterized protein At3g50808-like [Ipomoea nil]	-	-	-	-	-	-	-	-	-	sp|Q1G3Q4|RITF1_ARATH	Protein RGF1 INDUCIBLE TRANSCRIPTION FACTOR 1 OS=Arabidopsis thaliana OX=3702 GN=RITF1 PE=1 SV=1
g32296	1294	1.29	0.96	0.81	0.28	0.07	0.65	-2.14479	0.00350771	0.0157206	g32296.t1	MYB	Myb_DNA-binding	ARID,Response_reg,SNF2_N	show details	MYB306	XP_031092566.1	myb-related protein 306-like [Ipomoea triloba]	GO:0009733;GO:0005634	response to auxin;nucleus	K09422	MYBP	http://www.genome.jp/dbget-bin/www_bget?ko:K09422	-	-	-	-	sp|P81392|MYB06_ANTMA	Myb-related protein 306 OS=Antirrhinum majus OX=4151 GN=MYB306 PE=2 SV=1
g32296	1294	1.29	0.96	0.81	0.28	0.07	0.65	-2.14479	0.00350771	0.0157206	g32296.t1	MYB-related	Myb_DNA-binding	ARID,G2-like,Response_reg,SNF2_N,trihelix	show details	MYB306	XP_031092566.1	myb-related protein 306-like [Ipomoea triloba]	GO:0009733;GO:0005634	response to auxin;nucleus	K09422	MYBP	http://www.genome.jp/dbget-bin/www_bget?ko:K09422	-	-	-	-	sp|P81392|MYB06_ANTMA	Myb-related protein 306 OS=Antirrhinum majus OX=4151 GN=MYB306 PE=2 SV=1
g45950	1338	0	0	0	0.32	0.4	0.2	4.84152	0.0044222	0.0192422	g45950.t1	WRKY	WRKY	-	show details	WRKY28	XP_031114878.1	WRKY transcription factor 71-like [Ipomoea triloba]	GO:0005634;GO:0003700;GO:0043565	nucleus;DNA-binding transcription factor activity;sequence-specific DNA binding	-	-	-	-	-	-	-	sp|Q8VWJ2|WRK28_ARATH	WRKY transcription factor 28 OS=Arabidopsis thaliana OX=3702 GN=WRKY28 PE=2 SV=1
g38545	1106	0.94	1.07	3.77	0.7	0.57	0.19	-2.47749	0.000781689	0.00421971	g38545.t1	MADS	SRF-TF	-	show details	AGL92	XP_019155933.1	PREDICTED: agamous-like MADS-box protein AGL86 [Ipomoea nil]	GO:0046983;GO:0003677;GO:0005634	protein dimerization activity;DNA binding;nucleus	-	-	-	-	-	-	-	sp|Q9C6V4|AGL92_ARATH	Agamous-like MADS-box protein AGL92 OS=Arabidopsis thaliana OX=3702 GN=AGL92 PE=1 SV=1
g13053	2598	0.88	0.61	0.74	3.45	2.55	2.15	1.46202	1.48677e-06	1.46324e-05	novel.26149.1	SBP	SBP	-	show details	SPL6	XP_031097253.1	squamosa promoter-binding-like protein 6 [Ipomoea triloba]	GO:0005634;GO:0046872;GO:0003677	nucleus;metal ion binding;DNA binding	-	-	-	-	-	-	-	sp|Q94JW8|SPL6_ARATH	Squamosa promoter-binding-like protein 6 OS=Arabidopsis thaliana OX=3702 GN=SPL6 PE=1 SV=2
g13053	2598	0.88	0.61	0.74	3.45	2.55	2.15	1.46202	1.48677e-06	1.46324e-05	g13053.t1	SBP	SBP	-	show details	SPL6	XP_031097253.1	squamosa promoter-binding-like protein 6 [Ipomoea triloba]	GO:0005634;GO:0046872;GO:0003677	nucleus;metal ion binding;DNA binding	-	-	-	-	-	-	-	sp|Q94JW8|SPL6_ARATH	Squamosa promoter-binding-like protein 6 OS=Arabidopsis thaliana OX=3702 GN=SPL6 PE=1 SV=2
g24716	2196	23.73	21.48	14.83	11.99	9.39	8.96	-1.40516	1.45083e-12	3.39156e-11	g24716.t1	G2-like	G2-like	Response_reg	show details	MYBC1	XP_031103924.1	transcription factor MYBC1-like [Ipomoea triloba]	GO:0005634;GO:0003700;GO:0003677	nucleus;DNA-binding transcription factor activity;DNA binding	-	-	-	-	-	-	-	sp|O22210|MYBC1_ARATH	Transcription factor MYBC1 OS=Arabidopsis thaliana OX=3702 GN=MYBC1 PE=1 SV=1
g35476	1958	2.6	0.78	1.73	0.62	0.51	0.5	-2.04279	1.605e-05	0.000128473	g35476.t1	MYB	Myb_DNA-binding	ARID,Response_reg,SNF2_N	show details	MYB61	XP_031129545.1	transcription factor MYB61-like [Ipomoea triloba]	GO:0010119;GO:0005634	regulation of stomatal movement;nucleus	K09422	MYBP	http://www.genome.jp/dbget-bin/www_bget?ko:K09422	-	-	-	-	sp|Q8VZQ2|MYB61_ARATH	Transcription factor MYB61 OS=Arabidopsis thaliana OX=3702 GN=MYB61 PE=2 SV=1
g35476	1958	2.6	0.78	1.73	0.62	0.51	0.5	-2.04279	1.605e-05	0.000128473	g35476.t1	MYB-related	Myb_DNA-binding	ARID,G2-like,Response_reg,SNF2_N,trihelix	show details	MYB61	XP_031129545.1	transcription factor MYB61-like [Ipomoea triloba]	GO:0010119;GO:0005634	regulation of stomatal movement;nucleus	K09422	MYBP	http://www.genome.jp/dbget-bin/www_bget?ko:K09422	-	-	-	-	sp|Q8VZQ2|MYB61_ARATH	Transcription factor MYB61 OS=Arabidopsis thaliana OX=3702 GN=MYB61 PE=2 SV=1
g16860	897	2.84	4.34	4.99	2.48	2.95	2.46	-1.07292	0.00623838	0.0258053	g16860.t1	C2H2	zf-C2H2	PHD	show details	IDD14	XP_019182738.1	PREDICTED: protein indeterminate-domain 16-like [Ipomoea nil]	GO:0046872;GO:0003700;GO:0005634	metal ion binding;DNA-binding transcription factor activity;nucleus	-	-	-	-	-	-	-	sp|Q9C9X7|IDD14_ARATH	Protein indeterminate-domain 14 OS=Arabidopsis thaliana OX=3702 GN=IDD14 PE=1 SV=1
g38398	1406	1.32	0.92	0.61	9.58	6.8	8.82	2.79774	5.59113e-19	2.61264e-17	g38398.t1	GRF	QLQ,WRC	-	show details	GRF4	XP_031124017.1	growth-regulating factor 4-like [Ipomoea triloba]	GO:0006355;GO:0032502;GO:0005524;GO:0005634;GO:0006351	regulation of transcription, DNA-templated;developmental process;ATP binding;nucleus;transcription, DNA-templated	-	-	-	-	-	-	-	sp|Q6ZIK5|GRF4_ORYSJ	Growth-regulating factor 4 OS=Oryza sativa subsp. japonica OX=39947 GN=GRF4 PE=1 SV=1
g38398	1406	1.32	0.92	0.61	9.58	6.8	8.82	2.79774	5.59113e-19	2.61264e-17	novel.3019.2	GRF	QLQ,WRC	-	show details	GRF4	XP_031124017.1	growth-regulating factor 4-like [Ipomoea triloba]	GO:0006355;GO:0032502;GO:0005524;GO:0005634;GO:0006351	regulation of transcription, DNA-templated;developmental process;ATP binding;nucleus;transcription, DNA-templated	-	-	-	-	-	-	-	sp|Q6ZIK5|GRF4_ORYSJ	Growth-regulating factor 4 OS=Oryza sativa subsp. japonica OX=39947 GN=GRF4 PE=1 SV=1
g10108	1539	0.21	0.49	0.25	1.16	1.46	1.32	1.59295	0.00399445	0.0176332	g10108.t1	C2C2-Dof	zf-Dof	-	show details	DOF5.3	XP_031099630.1	dof zinc finger protein DOF3.2-like [Ipomoea triloba]	GO:0006355;GO:0005634;GO:0003677	regulation of transcription, DNA-templated;nucleus;DNA binding	-	-	-	-	-	-	-	sp|Q84TE9|DOF53_ARATH;sp|Q9M1E6|DOF32_ARATH	Dof zinc finger protein DOF5.3 OS=Arabidopsis thaliana OX=3702 GN=DOF5.3 PE=2 SV=1;Dof zinc finger protein DOF3.2 OS=Arabidopsis thaliana OX=3702 GN=DOF3.2 PE=1 SV=1
g10108	1539	0.21	0.49	0.25	1.16	1.46	1.32	1.59295	0.00399445	0.0176332	novel.24212.1	C2C2-Dof	zf-Dof	-	show details	DOF5.3	XP_031099630.1	dof zinc finger protein DOF3.2-like [Ipomoea triloba]	GO:0006355;GO:0005634;GO:0003677	regulation of transcription, DNA-templated;nucleus;DNA binding	-	-	-	-	-	-	-	sp|Q84TE9|DOF53_ARATH;sp|Q9M1E6|DOF32_ARATH	Dof zinc finger protein DOF5.3 OS=Arabidopsis thaliana OX=3702 GN=DOF5.3 PE=2 SV=1;Dof zinc finger protein DOF3.2 OS=Arabidopsis thaliana OX=3702 GN=DOF3.2 PE=1 SV=1
g31385	669	6.1	3.82	6.51	2.51	3.13	2.53	-1.41582	0.000455928	0.0026271	g31385.t1	AP2-EREBP	AP2	-	show details	DREB3	XP_031092841.1	dehydration-responsive element-binding protein 3-like [Ipomoea triloba]	GO:0006952;GO:0003700;GO:0005634;GO:0003677;GO:0009873	defense response;DNA-binding transcription factor activity;nucleus;DNA binding;ethylene-activated signaling pathway	K09286	EREBP	http://www.genome.jp/dbget-bin/www_bget?ko:K09286	-	-	-	-	sp|Q9LYD3|DREB3_ARATH	Dehydration-responsive element-binding protein 3 OS=Arabidopsis thaliana OX=3702 GN=DREB3 PE=2 SV=1
g20532	1233	2.42	1.84	1.43	13.92	14.83	10.86	2.40312	1.06105e-17	4.33022e-16	g20532.t1	bHLH	HLH	-	show details	BHLH126	XP_031095624.1	transcription factor bHLH120-like [Ipomoea triloba]	GO:0006357;GO:0000981;GO:0046983;GO:0090575;GO:0000977;GO:0003700;GO:0005634	regulation of transcription by RNA polymerase II;DNA-binding transcription factor activity, RNA polymerase II-specific;protein dimerization activity;RNA polymerase II transcription regulator complex;RNA polymerase II transcription regulatory region sequence-specific DNA binding;DNA-binding transcription factor activity;nucleus	-	-	-	-	-	-	-	sp|Q9STJ6|BH126_ARATH	Transcription factor bHLH126 OS=Arabidopsis thaliana OX=3702 GN=BHLH126 PE=2 SV=1
g20532	1233	2.42	1.84	1.43	13.92	14.83	10.86	2.40312	1.06105e-17	4.33022e-16	novel.31281.3	bHLH	HLH	-	show details	BHLH126	XP_031095624.1	transcription factor bHLH120-like [Ipomoea triloba]	GO:0006357;GO:0000981;GO:0046983;GO:0090575;GO:0000977;GO:0003700;GO:0005634	regulation of transcription by RNA polymerase II;DNA-binding transcription factor activity, RNA polymerase II-specific;protein dimerization activity;RNA polymerase II transcription regulator complex;RNA polymerase II transcription regulatory region sequence-specific DNA binding;DNA-binding transcription factor activity;nucleus	-	-	-	-	-	-	-	sp|Q9STJ6|BH126_ARATH	Transcription factor bHLH126 OS=Arabidopsis thaliana OX=3702 GN=BHLH126 PE=2 SV=1
g20532	1233	2.42	1.84	1.43	13.92	14.83	10.86	2.40312	1.06105e-17	4.33022e-16	novel.31281.2	bHLH	HLH	-	show details	BHLH126	XP_031095624.1	transcription factor bHLH120-like [Ipomoea triloba]	GO:0006357;GO:0000981;GO:0046983;GO:0090575;GO:0000977;GO:0003700;GO:0005634	regulation of transcription by RNA polymerase II;DNA-binding transcription factor activity, RNA polymerase II-specific;protein dimerization activity;RNA polymerase II transcription regulator complex;RNA polymerase II transcription regulatory region sequence-specific DNA binding;DNA-binding transcription factor activity;nucleus	-	-	-	-	-	-	-	sp|Q9STJ6|BH126_ARATH	Transcription factor bHLH126 OS=Arabidopsis thaliana OX=3702 GN=BHLH126 PE=2 SV=1
g20532	1233	2.42	1.84	1.43	13.92	14.83	10.86	2.40312	1.06105e-17	4.33022e-16	novel.31281.1	bHLH	HLH	-	show details	BHLH126	XP_031095624.1	transcription factor bHLH120-like [Ipomoea triloba]	GO:0006357;GO:0000981;GO:0046983;GO:0090575;GO:0000977;GO:0003700;GO:0005634	regulation of transcription by RNA polymerase II;DNA-binding transcription factor activity, RNA polymerase II-specific;protein dimerization activity;RNA polymerase II transcription regulator complex;RNA polymerase II transcription regulatory region sequence-specific DNA binding;DNA-binding transcription factor activity;nucleus	-	-	-	-	-	-	-	sp|Q9STJ6|BH126_ARATH	Transcription factor bHLH126 OS=Arabidopsis thaliana OX=3702 GN=BHLH126 PE=2 SV=1
g5094	3141	0.02	0.03	0	0.43	0.23	0.15	3.68895	0.00144418	0.00726249	novel.20799.1	ABI3VP1	B3	AP2,Auxin_resp	show details	VAL1	XP_031114228.1	B3 domain-containing transcription repressor VAL1-like [Ipomoea triloba]	GO:0005634;GO:0008270;GO:0003677	nucleus;zinc ion binding;DNA binding	-	-	-	-	-	-	-	sp|Q8W4L5|VAL1_ARATH	B3 domain-containing transcription repressor VAL1 OS=Arabidopsis thaliana OX=3702 GN=VAL1 PE=1 SV=1
g5094	3141	0.02	0.03	0	0.43	0.23	0.15	3.68895	0.00144418	0.00726249	g5094.t1	ABI3VP1	B3	AP2,Auxin_resp	show details	VAL1	XP_031114228.1	B3 domain-containing transcription repressor VAL1-like [Ipomoea triloba]	GO:0005634;GO:0008270;GO:0003677	nucleus;zinc ion binding;DNA binding	-	-	-	-	-	-	-	sp|Q8W4L5|VAL1_ARATH	B3 domain-containing transcription repressor VAL1 OS=Arabidopsis thaliana OX=3702 GN=VAL1 PE=1 SV=1
g28855	1430	27.27	26.79	21.32	13.59	13.31	12.83	-1.23802	1.32523e-15	4.40099e-14	g28855.t1	AP2-EREBP	AP2	-	show details	RAP2-4	XP_031110413.1	ethylene-responsive transcription factor ERF060-like [Ipomoea triloba]	GO:0006952;GO:0005634;GO:0003700;GO:0043565;GO:0009873;GO:0003677	defense response;nucleus;DNA-binding transcription factor activity;sequence-specific DNA binding;ethylene-activated signaling pathway;DNA binding	K09286	EREBP	http://www.genome.jp/dbget-bin/www_bget?ko:K09286	-	-	-	-	sp|Q8H1E4|RAP24_ARATH	Ethylene-responsive transcription factor RAP2-4 OS=Arabidopsis thaliana OX=3702 GN=RAP2-4 PE=1 SV=1
g9635	907	0.49	0.13	0.21	1.07	1.74	1.94	2.17112	0.0041978	0.0184205	g9635.t1	MYB	Myb_DNA-binding	ARID,Response_reg,SNF2_N	show details	MYB30	XP_031101013.1	transcription factor MYB30-like [Ipomoea triloba]	GO:0005634	nucleus	K09422	MYBP	http://www.genome.jp/dbget-bin/www_bget?ko:K09422	-	-	-	-	sp|Q6K1S6|MYB30_ORYSJ	Transcription factor MYB30 OS=Oryza sativa subsp. japonica OX=39947 GN=MYB30 PE=1 SV=1
g9635	907	0.49	0.13	0.21	1.07	1.74	1.94	2.17112	0.0041978	0.0184205	g9635.t1	MYB-related	Myb_DNA-binding	ARID,G2-like,Response_reg,SNF2_N,trihelix	show details	MYB30	XP_031101013.1	transcription factor MYB30-like [Ipomoea triloba]	GO:0005634	nucleus	K09422	MYBP	http://www.genome.jp/dbget-bin/www_bget?ko:K09422	-	-	-	-	sp|Q6K1S6|MYB30_ORYSJ	Transcription factor MYB30 OS=Oryza sativa subsp. japonica OX=39947 GN=MYB30 PE=1 SV=1
g53151	915	14.85	11.39	14.37	7.15	6.24	8.63	-1.29655	6.60801e-08	8.14284e-07	g53151.t1	C2C2-Dof	zf-Dof	-	show details	DOF5.4	XP_031103496.1	dof zinc finger protein DOF5.4-like [Ipomoea triloba]	GO:0005634;GO:0006355;GO:0003677	nucleus;regulation of transcription, DNA-templated;DNA binding	-	-	-	-	-	-	-	sp|Q8LDR0|DOF54_ARATH	Dof zinc finger protein DOF5.4 OS=Arabidopsis thaliana OX=3702 GN=DOF5.4 PE=2 SV=2
g46984	2579	2.32	1.59	1.84	6.1	5.2	4.95	1.08323	2.84705e-07	3.1653e-06	g46984.t1	MYB	Myb_DNA-binding	ARID,Response_reg,SNF2_N	show details	TRP5	XP_031122769.1	telomere repeat-binding protein 2-like [Ipomoea triloba]	GO:0005634	nucleus	-	-	-	-	-	-	-	sp|Q6R0E3|TRP5_ARATH	Telomere repeat-binding protein 5 OS=Arabidopsis thaliana OX=3702 GN=TRP5 PE=1 SV=2
g46984	2579	2.32	1.59	1.84	6.1	5.2	4.95	1.08323	2.84705e-07	3.1653e-06	g46984.t1	MYB-related	Myb_DNA-binding	ARID,G2-like,Response_reg,SNF2_N,trihelix	show details	TRP5	XP_031122769.1	telomere repeat-binding protein 2-like [Ipomoea triloba]	GO:0005634	nucleus	-	-	-	-	-	-	-	sp|Q6R0E3|TRP5_ARATH	Telomere repeat-binding protein 5 OS=Arabidopsis thaliana OX=3702 GN=TRP5 PE=1 SV=2
g29333	1807	72.78	67.33	60.67	44.69	42.12	43.8	-1.04233	1.99392e-17	7.94353e-16	novel.37295.1	TUB	Tub	-	show details	TULP5	XP_031109319.1	tubby-like F-box protein 5 [Ipomoea triloba]	-	-	K19600	TUB,TULP	http://www.genome.jp/dbget-bin/www_bget?ko:K19600	-	-	-	-	sp|Q6Z2G9|TLP5_ORYSJ	Tubby-like F-box protein 5 OS=Oryza sativa subsp. japonica OX=39947 GN=TULP5 PE=2 SV=1
g29333	1807	72.78	67.33	60.67	44.69	42.12	43.8	-1.04233	1.99392e-17	7.94353e-16	g29333.t1	TUB	Tub	-	show details	TULP5	XP_031109319.1	tubby-like F-box protein 5 [Ipomoea triloba]	-	-	K19600	TUB,TULP	http://www.genome.jp/dbget-bin/www_bget?ko:K19600	-	-	-	-	sp|Q6Z2G9|TLP5_ORYSJ	Tubby-like F-box protein 5 OS=Oryza sativa subsp. japonica OX=39947 GN=TULP5 PE=2 SV=1
g31138	1432	49.26	18.34	17.13	8.26	7.06	10.56	-2.07562	1.59401e-09	2.55699e-08	g31138.t1	C2C2-GATA	GATA	-	show details	GATA8	XP_031091681.1	GATA transcription factor 8-like [Ipomoea triloba]	GO:0005634;GO:0008270;GO:0030154;GO:0045893;GO:0043565	nucleus;zinc ion binding;cell differentiation;positive regulation of transcription, DNA-templated;sequence-specific DNA binding	-	-	-	-	-	-	-	sp|Q9SV30|GATA8_ARATH	GATA transcription factor 8 OS=Arabidopsis thaliana OX=3702 GN=GATA8 PE=1 SV=1
g17166	2337	0.26	0.45	0.53	0.07	0.08	0.05	-2.87252	0.000296676	0.00179059	novel.29010.1	AP2-EREBP	AP2	-	show details	ANT	XP_031094220.1;XP_031094219.1	AP2-like ethylene-responsive transcription factor ANT isoform X3 [Ipomoea triloba];AP2-like ethylene-responsive transcription factor ANT isoform X2 [Ipomoea triloba]	GO:0003677;GO:0000976;GO:0016491;GO:0042127;GO:0010492;GO:0019760;GO:0005634;GO:0003700;GO:0006952	DNA binding;transcription cis-regulatory region binding;oxidoreductase activity;regulation of cell population proliferation;maintenance of shoot apical meristem identity;glucosinolate metabolic process;nucleus;DNA-binding transcription factor activity;defense response	K09285	OVM,ANT	http://www.genome.jp/dbget-bin/www_bget?ko:K09285	-	-	-	-	sp|Q38914|ANT_ARATH	AP2-like ethylene-responsive transcription factor ANT OS=Arabidopsis thaliana OX=3702 GN=ANT PE=1 SV=2
g17166	2337	0.26	0.45	0.53	0.07	0.08	0.05	-2.87252	0.000296676	0.00179059	g17166.t1	AP2-EREBP	AP2	-	show details	ANT	XP_031094220.1;XP_031094219.1	AP2-like ethylene-responsive transcription factor ANT isoform X3 [Ipomoea triloba];AP2-like ethylene-responsive transcription factor ANT isoform X2 [Ipomoea triloba]	GO:0003677;GO:0000976;GO:0016491;GO:0042127;GO:0010492;GO:0019760;GO:0005634;GO:0003700;GO:0006952	DNA binding;transcription cis-regulatory region binding;oxidoreductase activity;regulation of cell population proliferation;maintenance of shoot apical meristem identity;glucosinolate metabolic process;nucleus;DNA-binding transcription factor activity;defense response	K09285	OVM,ANT	http://www.genome.jp/dbget-bin/www_bget?ko:K09285	-	-	-	-	sp|Q38914|ANT_ARATH	AP2-like ethylene-responsive transcription factor ANT OS=Arabidopsis thaliana OX=3702 GN=ANT PE=1 SV=2
g17166	2337	0.26	0.45	0.53	0.07	0.08	0.05	-2.87252	0.000296676	0.00179059	novel.29010.2	AP2-EREBP	AP2	-	show details	ANT	XP_031094220.1;XP_031094219.1	AP2-like ethylene-responsive transcription factor ANT isoform X3 [Ipomoea triloba];AP2-like ethylene-responsive transcription factor ANT isoform X2 [Ipomoea triloba]	GO:0003677;GO:0000976;GO:0016491;GO:0042127;GO:0010492;GO:0019760;GO:0005634;GO:0003700;GO:0006952	DNA binding;transcription cis-regulatory region binding;oxidoreductase activity;regulation of cell population proliferation;maintenance of shoot apical meristem identity;glucosinolate metabolic process;nucleus;DNA-binding transcription factor activity;defense response	K09285	OVM,ANT	http://www.genome.jp/dbget-bin/www_bget?ko:K09285	-	-	-	-	sp|Q38914|ANT_ARATH	AP2-like ethylene-responsive transcription factor ANT OS=Arabidopsis thaliana OX=3702 GN=ANT PE=1 SV=2
g17166	2337	0.26	0.45	0.53	0.07	0.08	0.05	-2.87252	0.000296676	0.00179059	novel.29010.4	AP2-EREBP	AP2	-	show details	ANT	XP_031094220.1;XP_031094219.1	AP2-like ethylene-responsive transcription factor ANT isoform X3 [Ipomoea triloba];AP2-like ethylene-responsive transcription factor ANT isoform X2 [Ipomoea triloba]	GO:0003677;GO:0000976;GO:0016491;GO:0042127;GO:0010492;GO:0019760;GO:0005634;GO:0003700;GO:0006952	DNA binding;transcription cis-regulatory region binding;oxidoreductase activity;regulation of cell population proliferation;maintenance of shoot apical meristem identity;glucosinolate metabolic process;nucleus;DNA-binding transcription factor activity;defense response	K09285	OVM,ANT	http://www.genome.jp/dbget-bin/www_bget?ko:K09285	-	-	-	-	sp|Q38914|ANT_ARATH	AP2-like ethylene-responsive transcription factor ANT OS=Arabidopsis thaliana OX=3702 GN=ANT PE=1 SV=2
g51746	1294	18.5	9.36	9.45	7.32	6.48	9.21	-1.11157	7.07353e-05	0.000493269	g51746.t1	WRKY	WRKY	-	show details	WRKY40	XP_031106434.1	probable WRKY transcription factor 40 [Ipomoea triloba]	GO:0005634;GO:0003700;GO:0043565	nucleus;DNA-binding transcription factor activity;sequence-specific DNA binding	-	-	-	-	-	-	-	sp|Q9SAH7|WRK40_ARATH	Probable WRKY transcription factor 40 OS=Arabidopsis thaliana OX=3702 GN=WRKY40 PE=1 SV=1
g51746	1294	18.5	9.36	9.45	7.32	6.48	9.21	-1.11157	7.07353e-05	0.000493269	novel.11707.1	WRKY	WRKY	-	show details	WRKY40	XP_031106434.1	probable WRKY transcription factor 40 [Ipomoea triloba]	GO:0005634;GO:0003700;GO:0043565	nucleus;DNA-binding transcription factor activity;sequence-specific DNA binding	-	-	-	-	-	-	-	sp|Q9SAH7|WRK40_ARATH	Probable WRKY transcription factor 40 OS=Arabidopsis thaliana OX=3702 GN=WRKY40 PE=1 SV=1
g53874	1558	33.66	24.02	19.25	80.02	84.36	60.13	1.13751	1.17322e-08	1.63223e-07	g53874.t1	TAZ	zf-TAZ	PHD	show details	BT1	XP_031105580.1	BTB/POZ and TAZ domain-containing protein 1-like [Ipomoea triloba]	GO:0005634;GO:0046872	nucleus;metal ion binding	-	-	-	-	-	KOG1987	Speckle-type POZ protein SPOP and related proteins with TRAF, MATH and BTB/POZ domains	sp|Q9FMK7|BT1_ARATH	BTB/POZ and TAZ domain-containing protein 1 OS=Arabidopsis thaliana OX=3702 GN=BT1 PE=1 SV=1
g7739	1715	0.98	1.4	1.8	0.03	0.26	0.15	-3.67651	3.93591e-08	5.03315e-07	g7739.t1	bHLH	HLH	-	show details	BHLH128	XP_031111288.1;XP_031111287.1	transcription factor bHLH128-like isoform X2 [Ipomoea triloba];transcription factor bHLH128-like isoform X1 [Ipomoea triloba]	GO:0010119;GO:0005634;GO:0000981;GO:0046983;GO:0000978;GO:0006357;GO:0005829	regulation of stomatal movement;nucleus;DNA-binding transcription factor activity, RNA polymerase II-specific;protein dimerization activity;RNA polymerase II cis-regulatory region sequence-specific DNA binding;regulation of transcription by RNA polymerase II;cytosol	-	-	-	-	-	-	-	sp|Q8H102|BH128_ARATH	Transcription factor bHLH128 OS=Arabidopsis thaliana OX=3702 GN=BHLH128 PE=1 SV=1
g7739	1715	0.98	1.4	1.8	0.03	0.26	0.15	-3.67651	3.93591e-08	5.03315e-07	novel.22388.1	bHLH	HLH	-	show details	BHLH128	XP_031111288.1;XP_031111287.1	transcription factor bHLH128-like isoform X2 [Ipomoea triloba];transcription factor bHLH128-like isoform X1 [Ipomoea triloba]	GO:0010119;GO:0005634;GO:0000981;GO:0046983;GO:0000978;GO:0006357;GO:0005829	regulation of stomatal movement;nucleus;DNA-binding transcription factor activity, RNA polymerase II-specific;protein dimerization activity;RNA polymerase II cis-regulatory region sequence-specific DNA binding;regulation of transcription by RNA polymerase II;cytosol	-	-	-	-	-	-	-	sp|Q8H102|BH128_ARATH	Transcription factor bHLH128 OS=Arabidopsis thaliana OX=3702 GN=BHLH128 PE=1 SV=1
g17105	1384	0.25	0.19	0.05	1.45	0.75	1.36	2.49365	0.000631936	0.00350839	novel.28961.1	MYB	Myb_DNA-binding	ARID,Response_reg,SNF2_N	show details	MYB1	QMP81302.1	anthocyanin R2R3-MYB transcriptional activator [Ipomoea batatas]	GO:0005634	nucleus	K09422	MYBP	http://www.genome.jp/dbget-bin/www_bget?ko:K09422	-	-	-	-	sp|A0A2R6S148|MYB1_ACTCC	Transcription factor MYB1 OS=Actinidia chinensis var. chinensis OX=1590841 GN=MYB1 PE=2 SV=1
g17105	1384	0.25	0.19	0.05	1.45	0.75	1.36	2.49365	0.000631936	0.00350839	novel.28961.1	MYB-related	Myb_DNA-binding	ARID,G2-like,Response_reg,SNF2_N,trihelix	show details	MYB1	QMP81302.1	anthocyanin R2R3-MYB transcriptional activator [Ipomoea batatas]	GO:0005634	nucleus	K09422	MYBP	http://www.genome.jp/dbget-bin/www_bget?ko:K09422	-	-	-	-	sp|A0A2R6S148|MYB1_ACTCC	Transcription factor MYB1 OS=Actinidia chinensis var. chinensis OX=1590841 GN=MYB1 PE=2 SV=1
g17105	1384	0.25	0.19	0.05	1.45	0.75	1.36	2.49365	0.000631936	0.00350839	g17105.t1	MYB	Myb_DNA-binding	ARID,Response_reg,SNF2_N	show details	MYB1	QMP81302.1	anthocyanin R2R3-MYB transcriptional activator [Ipomoea batatas]	GO:0005634	nucleus	K09422	MYBP	http://www.genome.jp/dbget-bin/www_bget?ko:K09422	-	-	-	-	sp|A0A2R6S148|MYB1_ACTCC	Transcription factor MYB1 OS=Actinidia chinensis var. chinensis OX=1590841 GN=MYB1 PE=2 SV=1
g17105	1384	0.25	0.19	0.05	1.45	0.75	1.36	2.49365	0.000631936	0.00350839	g17105.t1	MYB-related	Myb_DNA-binding	ARID,G2-like,Response_reg,SNF2_N,trihelix	show details	MYB1	QMP81302.1	anthocyanin R2R3-MYB transcriptional activator [Ipomoea batatas]	GO:0005634	nucleus	K09422	MYBP	http://www.genome.jp/dbget-bin/www_bget?ko:K09422	-	-	-	-	sp|A0A2R6S148|MYB1_ACTCC	Transcription factor MYB1 OS=Actinidia chinensis var. chinensis OX=1590841 GN=MYB1 PE=2 SV=1
g17105	1384	0.25	0.19	0.05	1.45	0.75	1.36	2.49365	0.000631936	0.00350839	novel.28961.3	MYB	Myb_DNA-binding	ARID,Response_reg,SNF2_N	show details	MYB1	QMP81302.1	anthocyanin R2R3-MYB transcriptional activator [Ipomoea batatas]	GO:0005634	nucleus	K09422	MYBP	http://www.genome.jp/dbget-bin/www_bget?ko:K09422	-	-	-	-	sp|A0A2R6S148|MYB1_ACTCC	Transcription factor MYB1 OS=Actinidia chinensis var. chinensis OX=1590841 GN=MYB1 PE=2 SV=1
g17105	1384	0.25	0.19	0.05	1.45	0.75	1.36	2.49365	0.000631936	0.00350839	novel.28961.3	MYB-related	Myb_DNA-binding	ARID,G2-like,Response_reg,SNF2_N,trihelix	show details	MYB1	QMP81302.1	anthocyanin R2R3-MYB transcriptional activator [Ipomoea batatas]	GO:0005634	nucleus	K09422	MYBP	http://www.genome.jp/dbget-bin/www_bget?ko:K09422	-	-	-	-	sp|A0A2R6S148|MYB1_ACTCC	Transcription factor MYB1 OS=Actinidia chinensis var. chinensis OX=1590841 GN=MYB1 PE=2 SV=1
g34766	778	23.08	0.48	1.22	0.19	0.41	0.6	-4.61608	0.00206225	0.00991336	g34766.t1	Tify	tify	GATA	show details	TIFY5A	XP_031130107.1	protein TIFY 5A-like [Ipomoea triloba]	-	-	-	-	-	-	-	-	-	sp|Q8LBM2|TIF5A_ARATH	Protein TIFY 5A OS=Arabidopsis thaliana OX=3702 GN=TIFY5A PE=1 SV=1
g12832	1679	109.6	86.82	47.21	4.38	3.82	7.07	-4.38972	2.32141e-46	5.57959e-44	g12832.t1	AP2-EREBP	AP2	-	show details	RAV2	XP_031098625.1	AP2/ERF and B3 domain-containing transcription repressor RAV2-like [Ipomoea triloba]	GO:0005634;GO:0003700;GO:0006952;GO:0003677	nucleus;DNA-binding transcription factor activity;defense response;DNA binding	K09287	RAV	http://www.genome.jp/dbget-bin/www_bget?ko:K09287	-	-	-	-	sp|P82280|RAV2_ARATH	AP2/ERF and B3 domain-containing transcription repressor RAV2 OS=Arabidopsis thaliana OX=3702 GN=RAV2 PE=1 SV=1
g12377	1293	22.25	21.04	8.49	5.04	4.13	7.23	-2.05513	6.5747e-09	9.56928e-08	g12377.t1	AP2-EREBP	AP2	-	show details	RAV2	XP_031101336.1	AP2/ERF and B3 domain-containing transcription repressor RAV2-like [Ipomoea triloba]	GO:0003677;GO:0003700;GO:0005634;GO:0006952	DNA binding;DNA-binding transcription factor activity;nucleus;defense response	K09287	RAV	http://www.genome.jp/dbget-bin/www_bget?ko:K09287	-	-	-	-	sp|P82280|RAV2_ARATH	AP2/ERF and B3 domain-containing transcription repressor RAV2 OS=Arabidopsis thaliana OX=3702 GN=RAV2 PE=1 SV=1
g13823	739	1.45	1.37	0.31	0	0	0	-5.95368	0.0001529	0.000988374	novel.26781.1	AP2-EREBP	AP2	-	show details	ERF012	XP_031098784.1	ethylene-responsive transcription factor ERF014-like [Ipomoea triloba]	GO:0003677;GO:0005634;GO:0003700	DNA binding;nucleus;DNA-binding transcription factor activity	-	-	-	-	-	-	-	sp|Q9SFE4|ERF12_ARATH	Ethylene-responsive transcription factor ERF012 OS=Arabidopsis thaliana OX=3702 GN=ERF012 PE=2 SV=1
g9621	1958	21.81	6.25	15.14	6.85	5.05	5.87	-1.6813	1.60685e-06	1.56771e-05	novel.23808.5	bHLH	HLH	-	show details	MTB3	XP_031100128.1	transcription factor MTB3-like [Ipomoea triloba]	GO:0006355;GO:0003700;GO:0005634;GO:0000976;GO:0046983	regulation of transcription, DNA-templated;DNA-binding transcription factor activity;nucleus;transcription cis-regulatory region binding;protein dimerization activity	-	-	-	-	-	-	-	sp|A0A3Q7H216|MTB3_SOLLC	Transcription factor MTB3 OS=Solanum lycopersicum OX=4081 GN=MTB3 PE=2 SV=1
g9621	1958	21.81	6.25	15.14	6.85	5.05	5.87	-1.6813	1.60685e-06	1.56771e-05	g9621.t1	bHLH	HLH	-	show details	MTB3	XP_031100128.1	transcription factor MTB3-like [Ipomoea triloba]	GO:0006355;GO:0003700;GO:0005634;GO:0000976;GO:0046983	regulation of transcription, DNA-templated;DNA-binding transcription factor activity;nucleus;transcription cis-regulatory region binding;protein dimerization activity	-	-	-	-	-	-	-	sp|A0A3Q7H216|MTB3_SOLLC	Transcription factor MTB3 OS=Solanum lycopersicum OX=4081 GN=MTB3 PE=2 SV=1
g9621	1958	21.81	6.25	15.14	6.85	5.05	5.87	-1.6813	1.60685e-06	1.56771e-05	novel.23808.2	bHLH	HLH	-	show details	MTB3	XP_031100128.1	transcription factor MTB3-like [Ipomoea triloba]	GO:0006355;GO:0003700;GO:0005634;GO:0000976;GO:0046983	regulation of transcription, DNA-templated;DNA-binding transcription factor activity;nucleus;transcription cis-regulatory region binding;protein dimerization activity	-	-	-	-	-	-	-	sp|A0A3Q7H216|MTB3_SOLLC	Transcription factor MTB3 OS=Solanum lycopersicum OX=4081 GN=MTB3 PE=2 SV=1
g1052	1059	0.99	1.42	1	0.24	0.67	0.66	-1.5726	0.0128029	0.047487	novel.851.2	LOB	DUF260	-	show details	LBD37	XP_031117125.1;XP_031117122.1	LOB domain-containing protein 37-like isoform X3 [Ipomoea triloba];LOB domain-containing protein 37-like isoform X1 [Ipomoea triloba]	GO:0010468	regulation of gene expression	-	-	-	-	-	-	-	sp|Q9FN11|LBD37_ARATH	LOB domain-containing protein 37 OS=Arabidopsis thaliana OX=3702 GN=LBD37 PE=2 SV=1
g1052	1059	0.99	1.42	1	0.24	0.67	0.66	-1.5726	0.0128029	0.047487	g1052.t1	LOB	DUF260	-	show details	LBD37	XP_031117125.1;XP_031117122.1	LOB domain-containing protein 37-like isoform X3 [Ipomoea triloba];LOB domain-containing protein 37-like isoform X1 [Ipomoea triloba]	GO:0010468	regulation of gene expression	-	-	-	-	-	-	-	sp|Q9FN11|LBD37_ARATH	LOB domain-containing protein 37 OS=Arabidopsis thaliana OX=3702 GN=LBD37 PE=2 SV=1
g1052	1059	0.99	1.42	1	0.24	0.67	0.66	-1.5726	0.0128029	0.047487	novel.851.1	LOB	DUF260	-	show details	LBD37	XP_031117125.1;XP_031117122.1	LOB domain-containing protein 37-like isoform X3 [Ipomoea triloba];LOB domain-containing protein 37-like isoform X1 [Ipomoea triloba]	GO:0010468	regulation of gene expression	-	-	-	-	-	-	-	sp|Q9FN11|LBD37_ARATH	LOB domain-containing protein 37 OS=Arabidopsis thaliana OX=3702 GN=LBD37 PE=2 SV=1
g12687	1714	12.45	7.08	9.29	5.46	6.48	3.67	-1.28976	8.37472e-07	8.60089e-06	g12687.t1	HSF	HSF_DNA-bind	-	show details	HSFA8	XP_031100909.1;XP_031100910.1	heat stress transcription factor A-8 isoform X1 [Ipomoea triloba];heat stress transcription factor A-1 isoform X2 [Ipomoea triloba]	GO:0006357;GO:0000978;GO:0043565;GO:0034605;GO:0003700;GO:0005634	regulation of transcription by RNA polymerase II;RNA polymerase II cis-regulatory region sequence-specific DNA binding;sequence-specific DNA binding;cellular response to heat;DNA-binding transcription factor activity;nucleus	K09419	HSFF	http://www.genome.jp/dbget-bin/www_bget?ko:K09419	-	-	-	-	sp|Q9S7U5|HSFA8_ARATH	Heat stress transcription factor A-8 OS=Arabidopsis thaliana OX=3702 GN=HSFA8 PE=2 SV=1
g17802	2099	0.38	0.34	0.87	1.57	2.18	1.55	1.34046	0.00368364	0.0164278	novel.29512.1	AP2-EREBP	AP2	-	show details	WRI1	XP_031093304.1	ethylene-responsive transcription factor WRI1-like [Ipomoea triloba]	GO:0009873;GO:0003677;GO:0005634;GO:0003700;GO:0006952	ethylene-activated signaling pathway;DNA binding;nucleus;DNA-binding transcription factor activity;defense response	-	-	-	-	-	-	-	sp|Q6X5Y6|WRI1_ARATH	Ethylene-responsive transcription factor WRI1 OS=Arabidopsis thaliana OX=3702 GN=WRI1 PE=1 SV=1
g17802	2099	0.38	0.34	0.87	1.57	2.18	1.55	1.34046	0.00368364	0.0164278	g17802.t1	AP2-EREBP	AP2	-	show details	WRI1	XP_031093304.1	ethylene-responsive transcription factor WRI1-like [Ipomoea triloba]	GO:0009873;GO:0003677;GO:0005634;GO:0003700;GO:0006952	ethylene-activated signaling pathway;DNA binding;nucleus;DNA-binding transcription factor activity;defense response	-	-	-	-	-	-	-	sp|Q6X5Y6|WRI1_ARATH	Ethylene-responsive transcription factor WRI1 OS=Arabidopsis thaliana OX=3702 GN=WRI1 PE=1 SV=1
g29595	2453	2.53	1.7	1.85	7.73	8.87	7.05	1.55982	4.30007e-14	1.21081e-12	novel.37507.2	FHA	FHA	-	show details	NBS1	XP_031107092.1	nijmegen breakage syndrome 1 protein [Ipomoea triloba]	GO:0003684;GO:0000724;GO:0071479;GO:0006312;GO:0030870;GO:0032508;GO:0007131;GO:0007095;GO:0006302;GO:0042770	damaged DNA binding;double-strand break repair via homologous recombination;cellular response to ionizing radiation;mitotic recombination;Mre11 complex;DNA duplex unwinding;reciprocal meiotic recombination;mitotic G2 DNA damage checkpoint signaling;double-strand break repair;signal transduction in response to DNA damage	K10867	NBN,NBS1	http://www.genome.jp/dbget-bin/www_bget?ko:K10867	Homologous recombination	ko03440	-	-	sp|Q0H8D7|NBS1_ARATH	Nijmegen breakage syndrome 1 protein OS=Arabidopsis thaliana OX=3702 GN=NBS1 PE=1 SV=1
g29595	2453	2.53	1.7	1.85	7.73	8.87	7.05	1.55982	4.30007e-14	1.21081e-12	g29595.t1	FHA	FHA	-	show details	NBS1	XP_031107092.1	nijmegen breakage syndrome 1 protein [Ipomoea triloba]	GO:0003684;GO:0000724;GO:0071479;GO:0006312;GO:0030870;GO:0032508;GO:0007131;GO:0007095;GO:0006302;GO:0042770	damaged DNA binding;double-strand break repair via homologous recombination;cellular response to ionizing radiation;mitotic recombination;Mre11 complex;DNA duplex unwinding;reciprocal meiotic recombination;mitotic G2 DNA damage checkpoint signaling;double-strand break repair;signal transduction in response to DNA damage	K10867	NBN,NBS1	http://www.genome.jp/dbget-bin/www_bget?ko:K10867	Homologous recombination	ko03440	-	-	sp|Q0H8D7|NBS1_ARATH	Nijmegen breakage syndrome 1 protein OS=Arabidopsis thaliana OX=3702 GN=NBS1 PE=1 SV=1
g50209	1249	0.43	0.21	0.42	1.7	1.31	1.86	1.80837	0.00119399	0.00614284	g50209.t1	PLATZ	PLATZ	-	show details	RITF1	XP_019160125.1	PREDICTED: uncharacterized protein LOC109156748 [Ipomoea nil]	-	-	-	-	-	-	-	-	-	sp|Q1G3Q4|RITF1_ARATH	Protein RGF1 INDUCIBLE TRANSCRIPTION FACTOR 1 OS=Arabidopsis thaliana OX=3702 GN=RITF1 PE=1 SV=1
g50209	1249	0.43	0.21	0.42	1.7	1.31	1.86	1.80837	0.00119399	0.00614284	novel.10638.1	PLATZ	PLATZ	-	show details	RITF1	XP_019160125.1	PREDICTED: uncharacterized protein LOC109156748 [Ipomoea nil]	-	-	-	-	-	-	-	-	-	sp|Q1G3Q4|RITF1_ARATH	Protein RGF1 INDUCIBLE TRANSCRIPTION FACTOR 1 OS=Arabidopsis thaliana OX=3702 GN=RITF1 PE=1 SV=1
g12171	1173	2.33	2.08	2.45	29.51	33.24	23.71	3.22878	2.72691e-43	5.99148e-41	g12171.t1	PBF-2-like	Whirly	-	show details	WHY1	XP_031100450.1;XP_031100449.1	single-stranded DNA-binding protein WHY1, chloroplastic-like isoform X2 [Ipomoea triloba];single-stranded DNA-binding protein WHY1, chloroplastic-like isoform X1 [Ipomoea triloba]	GO:0006952;GO:0003697;GO:0006355	defense response;single-stranded DNA binding;regulation of transcription, DNA-templated	-	-	-	-	-	-	-	sp|Q9LL85|WHY1_SOLTU	Single-stranded DNA-binding protein WHY1, chloroplastic OS=Solanum tuberosum OX=4113 GN=WHY1 PE=1 SV=1
g12171	1173	2.33	2.08	2.45	29.51	33.24	23.71	3.22878	2.72691e-43	5.99148e-41	novel.25475.2	PBF-2-like	Whirly	-	show details	WHY1	XP_031100450.1;XP_031100449.1	single-stranded DNA-binding protein WHY1, chloroplastic-like isoform X2 [Ipomoea triloba];single-stranded DNA-binding protein WHY1, chloroplastic-like isoform X1 [Ipomoea triloba]	GO:0006952;GO:0003697;GO:0006355	defense response;single-stranded DNA binding;regulation of transcription, DNA-templated	-	-	-	-	-	-	-	sp|Q9LL85|WHY1_SOLTU	Single-stranded DNA-binding protein WHY1, chloroplastic OS=Solanum tuberosum OX=4113 GN=WHY1 PE=1 SV=1
g61321	1436	0.18	0	0	0.8	1.16	0.45	3.4513	0.00217164	0.0103773	g61321.t1	NAC	NAM	-	show details	NAC021	XP_031119836.1	NAC domain-containing protein 21/22-like [Ipomoea triloba]	GO:0003677;GO:0006355	DNA binding;regulation of transcription, DNA-templated	-	-	-	-	-	-	-	sp|Q84TE6|NAC22_ARATH	NAC domain-containing protein 21/22 OS=Arabidopsis thaliana OX=3702 GN=NAC021 PE=1 SV=2
g61321	1436	0.18	0	0	0.8	1.16	0.45	3.4513	0.00217164	0.0103773	novel.18438.1	NAC	NAM	-	show details	NAC021	XP_031119836.1	NAC domain-containing protein 21/22-like [Ipomoea triloba]	GO:0003677;GO:0006355	DNA binding;regulation of transcription, DNA-templated	-	-	-	-	-	-	-	sp|Q84TE6|NAC22_ARATH	NAC domain-containing protein 21/22 OS=Arabidopsis thaliana OX=3702 GN=NAC021 PE=1 SV=2
g35355	2143	13.37	9.45	9.23	59.71	59.6	52.48	2.00974	1.29696e-41	2.57638e-39	g35355.t1	bHLH	HLH	-	show details	SCRM	XP_031131287.1	transcription factor ICE1 [Ipomoea triloba]	GO:0006355;GO:0003700;GO:0005634;GO:0043565;GO:0046983	regulation of transcription, DNA-templated;DNA-binding transcription factor activity;nucleus;sequence-specific DNA binding;protein dimerization activity	-	-	-	-	-	-	-	sp|Q9LSE2|ICE1_ARATH	Transcription factor ICE1 OS=Arabidopsis thaliana OX=3702 GN=SCRM PE=1 SV=1
g9486	1633	0.78	0.27	0.27	2.03	2.05	2.19	1.89268	5.79706e-05	0.000412623	g9486.t1	C2H2	zf-C2H2	PHD	show details	JKD	XP_031101488.1	zinc finger protein GAI-ASSOCIATED FACTOR 1-like [Ipomoea triloba]	GO:0005634;GO:0003700	nucleus;DNA-binding transcription factor activity	-	-	-	-	-	-	-	sp|Q700D2|IDD10_ARATH	Zinc finger protein JACKDAW OS=Arabidopsis thaliana OX=3702 GN=JKD PE=1 SV=1
g18302	1074	32.5	17.47	4.26	1.94	3.14	2.58	-3.17628	8.36996e-10	1.39299e-08	g18302.t1	WRKY	WRKY	-	show details	WRKY70	XP_031093739.1	WRKY DNA-binding transcription factor 70-like [Ipomoea triloba]	GO:0003700;GO:0005634;GO:0043565	DNA-binding transcription factor activity;nucleus;sequence-specific DNA binding	-	-	-	-	-	-	-	sp|K4BIZ9|WRK70_SOLLC	WRKY DNA-binding transcription factor 70 OS=Solanum lycopersicum OX=4081 GN=WRKY70 PE=2 SV=1
g18302	1074	32.5	17.47	4.26	1.94	3.14	2.58	-3.17628	8.36996e-10	1.39299e-08	novel.29811.1	WRKY	WRKY	-	show details	WRKY70	XP_031093739.1	WRKY DNA-binding transcription factor 70-like [Ipomoea triloba]	GO:0003700;GO:0005634;GO:0043565	DNA-binding transcription factor activity;nucleus;sequence-specific DNA binding	-	-	-	-	-	-	-	sp|K4BIZ9|WRK70_SOLLC	WRKY DNA-binding transcription factor 70 OS=Solanum lycopersicum OX=4081 GN=WRKY70 PE=2 SV=1
g41910	1539	17.89	9.67	10.3	7.77	6.98	5.85	-1.27707	7.15722e-08	8.78082e-07	g41910.t1	WRKY	WRKY	-	show details	WRKY7	XP_031119096.1	probable WRKY transcription factor 7 [Ipomoea triloba]	GO:0043565;GO:0003700;GO:0005634	sequence-specific DNA binding;DNA-binding transcription factor activity;nucleus	-	-	-	-	-	-	-	sp|Q9STX0|WRKY7_ARATH	Probable WRKY transcription factor 7 OS=Arabidopsis thaliana OX=3702 GN=WRKY7 PE=1 SV=1
g20475	846	46.25	33.25	13.95	5.88	4.4	6.33	-2.87216	2.567e-15	8.28449e-14	g20475.t1	AP2-EREBP	AP2	-	show details	ERF5	XP_031093160.1	ethylene-responsive transcription factor 5 [Ipomoea triloba]	GO:0006952;GO:0003700;GO:0005634;GO:0003677	defense response;DNA-binding transcription factor activity;nucleus;DNA binding	K09286	EREBP	http://www.genome.jp/dbget-bin/www_bget?ko:K09286	-	-	-	-	sp|Q40478|ERF5_TOBAC	Ethylene-responsive transcription factor 5 OS=Nicotiana tabacum OX=4097 GN=ERF5 PE=2 SV=1
g64118	2505	0.66	0.48	0.67	1.95	2.13	1.86	1.28737	5.42167e-05	0.000387935	g64118.t1	FAR1	FAR1	-	show details	At1g54570	XP_031119359.1	acyltransferase-like protein At1g54570, chloroplastic [Ipomoea triloba]	GO:0016747	acyltransferase activity, transferring groups other than amino-acyl groups	-	-	-	-	-	-	-	sp|Q9ZVN2|Y1457_ARATH	Acyltransferase-like protein At1g54570, chloroplastic OS=Arabidopsis thaliana OX=3702 GN=At1g54570 PE=1 SV=1
g61693	1818	7.23	4.91	6.97	4.13	4.44	4.18	-1.00647	6.43598e-06	5.60511e-05	g61693.t1	NAC	NAM	-	show details	NAC035	XP_031118534.1	NAC domain-containing protein 35-like [Ipomoea triloba]	GO:0003677;GO:0006355	DNA binding;regulation of transcription, DNA-templated	-	-	-	-	-	-	-	sp|Q9ZVP8|NAC35_ARATH	NAC domain-containing protein 35 OS=Arabidopsis thaliana OX=3702 GN=NAC035 PE=1 SV=2
g30119	1340	2.1	1.85	0.87	0.99	0.32	0.57	-1.80618	0.00125493	0.00642212	g30119.t1	MYB	Myb_DNA-binding	ARID,Response_reg,SNF2_N	show details	MYB35	XP_031108819.1	transcription factor MYB35 [Ipomoea triloba]	GO:0005634	nucleus	K09422	MYBP	http://www.genome.jp/dbget-bin/www_bget?ko:K09422	-	-	-	-	sp|Q9LSI7|MYB35_ARATH	Transcription factor MYB35 OS=Arabidopsis thaliana OX=3702 GN=MYB35 PE=1 SV=1
g30119	1340	2.1	1.85	0.87	0.99	0.32	0.57	-1.80618	0.00125493	0.00642212	g30119.t1	MYB-related	Myb_DNA-binding	ARID,G2-like,Response_reg,SNF2_N,trihelix	show details	MYB35	XP_031108819.1	transcription factor MYB35 [Ipomoea triloba]	GO:0005634	nucleus	K09422	MYBP	http://www.genome.jp/dbget-bin/www_bget?ko:K09422	-	-	-	-	sp|Q9LSI7|MYB35_ARATH	Transcription factor MYB35 OS=Arabidopsis thaliana OX=3702 GN=MYB35 PE=1 SV=1
g540	1136	15.28	23.14	22.3	11.44	11.46	17.68	-1.00217	0.000677348	0.00372533	novel.436.2	Tify	tify	GATA	show details	JAZ7	APA19300.1	JAZ2b [Ipomoea batatas]	-	-	K13464	JAZ	http://www.genome.jp/dbget-bin/www_bget?ko:K13464	Plant hormone signal transduction	ko04075	-	-	sp|Q9M723|JAZ7_SOLLC	Protein JAZ7 OS=Solanum lycopersicum OX=4081 GN=JAZ7 PE=1 SV=1
g540	1136	15.28	23.14	22.3	11.44	11.46	17.68	-1.00217	0.000677348	0.00372533	g540.t1	Tify	tify	GATA	show details	JAZ7	APA19300.1	JAZ2b [Ipomoea batatas]	-	-	K13464	JAZ	http://www.genome.jp/dbget-bin/www_bget?ko:K13464	Plant hormone signal transduction	ko04075	-	-	sp|Q9M723|JAZ7_SOLLC	Protein JAZ7 OS=Solanum lycopersicum OX=4081 GN=JAZ7 PE=1 SV=1
g60359	1002	115.95	13.9	48.67	7.06	4.28	5.65	-3.74789	8.11963e-07	8.36459e-06	g60359.t1	C2H2	zf-C2H2	PHD	show details	ZAT10	XP_031118010.1	zinc finger protein ZAT10-like [Ipomoea triloba]	GO:0003700	DNA-binding transcription factor activity	-	-	-	-	-	-	-	sp|Q96289|ZAT10_ARATH	Zinc finger protein ZAT10 OS=Arabidopsis thaliana OX=3702 GN=ZAT10 PE=2 SV=1
g4531	758	1.81	2.23	2.73	0.39	0.32	0.73	-2.65738	4.96065e-05	0.000357772	g4531.t1	OFP	Ovate	-	show details	OFP6	XP_031113654.1	uncharacterized protein LOC116017247 [Ipomoea triloba]	GO:0005634;GO:0045892	nucleus;negative regulation of transcription, DNA-templated	-	-	-	-	-	-	-	sp|Q3EAL1|OFP6_ARATH	Transcription repressor OFP6 OS=Arabidopsis thaliana OX=3702 GN=OFP6 PE=1 SV=1
g25313	1407	106.7	84.03	78.62	62.52	50.27	42.42	-1.21301	1.10026e-13	2.93655e-12	g25313.t1	ARR-B	G2-like,Myb_DNA-binding,Response_reg	CCT	show details	TRABD	XP_031107687.1	traB domain-containing protein [Ipomoea triloba]	GO:0003677;GO:0000160;GO:0016301;GO:0005634;GO:0003723	DNA binding;phosphorelay signal transduction system;kinase activity;nucleus;RNA binding	-	-	-	-	-	KOG2860	Uncharacterized conserved protein, contains TraB domain	sp|Q9H4I3|TRABD_HUMAN;sp|A2XE31|ORR21_ORYSI;sp|Q58DF3|TRABD_BOVIN;sp|Q58760|Y1365_METJA	TraB domain-containing protein OS=Homo sapiens OX=9606 GN=TRABD PE=1 SV=1;Two-component response regulator ORR21 OS=Oryza sativa subsp. indica OX=39946 GN=RR21 PE=3 SV=1;TraB domain-containing protein OS=Bos taurus OX=9913 GN=TRABD PE=2 SV=1;Uncharacterized protein MJ1365 OS=Methanocaldococcus jannaschii (strain ATCC 43067 / DSM 2661 / JAL-1 / JCM 10045 / NBRC 100440) OX=243232 GN=MJ1365 PE=4 SV=1
g59686	1303	13.89	9.6	8.74	7.99	6.22	7.06	-1.00614	2.79439e-06	2.61885e-05	g59686.t1	ABI3VP1	B3	AP2,Auxin_resp	show details	Os03g0184500	XP_031127036.1	B3 domain-containing protein At5g42700-like isoform X2 [Ipomoea triloba]	GO:0005634;GO:0003677	nucleus;DNA binding	-	-	-	-	-	-	-	sp|Q10QS9|Y3845_ORYSJ	B3 domain-containing protein Os03g0184500 OS=Oryza sativa subsp. japonica OX=39947 GN=Os03g0184500 PE=2 SV=1
g38291	775	0.62	0.64	0.26	0	0	0	-5.18703	0.00227892	0.0108175	g38291.t1	AP2-EREBP	AP2	-	show details	ERF1A	XP_031125670.1	ethylene-responsive transcription factor 1A-like [Ipomoea triloba]	GO:0003700;GO:0005634;GO:0003677;GO:0006952	DNA-binding transcription factor activity;nucleus;DNA binding;defense response	K09286	EREBP	http://www.genome.jp/dbget-bin/www_bget?ko:K09286	-	-	-	-	sp|O80337|EF100_ARATH	Ethylene-responsive transcription factor 1A OS=Arabidopsis thaliana OX=3702 GN=ERF1A PE=1 SV=2
g9493	1868	44.34	30.07	31.58	113.55	102.11	113.93	1.21347	3.54749e-16	1.24862e-14	novel.23712.2	C2C2-CO-like	CCT,zf-B_box	GATA,PLATZ	show details	COL13	XP_031101027.1	zinc finger protein CONSTANS-LIKE 13 [Ipomoea triloba]	GO:0005634;GO:0008270	nucleus;zinc ion binding	-	-	-	-	-	-	-	sp|O82256|COL13_ARATH	Zinc finger protein CONSTANS-LIKE 13 OS=Arabidopsis thaliana OX=3702 GN=COL13 PE=1 SV=1
g9493	1868	44.34	30.07	31.58	113.55	102.11	113.93	1.21347	3.54749e-16	1.24862e-14	novel.23712.3	C2C2-CO-like	CCT,zf-B_box	GATA,PLATZ	show details	COL13	XP_031101027.1	zinc finger protein CONSTANS-LIKE 13 [Ipomoea triloba]	GO:0005634;GO:0008270	nucleus;zinc ion binding	-	-	-	-	-	-	-	sp|O82256|COL13_ARATH	Zinc finger protein CONSTANS-LIKE 13 OS=Arabidopsis thaliana OX=3702 GN=COL13 PE=1 SV=1
g31093	641	1.95	1.62	3.31	0.26	0.28	0.81	-2.77145	0.000452879	0.00261058	g31093.t1	LOB	DUF260	-	show details	LBD11	XP_019198395.1	PREDICTED: LOB domain-containing protein 1-like [Ipomoea nil]	-	-	-	-	-	-	-	-	-	sp|Q9SK08|LBD11_ARATH	LOB domain-containing protein 11 OS=Arabidopsis thaliana OX=3702 GN=LBD11 PE=2 SV=2
g55038	613	0	0	0.13	0.83	1.2	1.17	4.10659	0.00861989	0.0339797	g55038.t1	AP2-EREBP	AP2	-	show details	ERF017	XP_031106478.1	ethylene-responsive transcription factor ERF018-like [Ipomoea triloba]	GO:0003677;GO:0009873;GO:0003700;GO:0005634;GO:0006952	DNA binding;ethylene-activated signaling pathway;DNA-binding transcription factor activity;nucleus;defense response	-	-	-	-	-	-	-	sp|Q84QC2|ERF17_ARATH	Ethylene-responsive transcription factor ERF017 OS=Arabidopsis thaliana OX=3702 GN=ERF017 PE=2 SV=1
g56528	1159	0.65	0.23	0.15	0	0	0	-5.37035	0.00149851	0.00749149	g56528.t1	C2H2	zf-C2H2	PHD	show details	ZAT9	XP_031129138.1	zinc finger protein ZAT9-like [Ipomoea triloba]	GO:0006355	regulation of transcription, DNA-templated	-	-	-	-	-	-	-	sp|Q9M202|ZAT9_ARATH	Zinc finger protein ZAT9 OS=Arabidopsis thaliana OX=3702 GN=ZAT9 PE=2 SV=1
g42012	1631	0.39	0.33	0.23	2.57	2.53	2.54	2.58686	1.34944e-09	2.18645e-08	g42012.t1	C2C2-GATA	GATA	-	show details	GATA25	XP_031090803.1	GATA transcription factor 25-like [Ipomoea triloba]	GO:0008270;GO:0006355;GO:0043565;GO:0005634	zinc ion binding;regulation of transcription, DNA-templated;sequence-specific DNA binding;nucleus	-	-	-	-	-	-	-	sp|Q9LRH6|GAT25_ARATH	GATA transcription factor 25 OS=Arabidopsis thaliana OX=3702 GN=GATA25 PE=1 SV=2
g42012	1631	0.39	0.33	0.23	2.57	2.53	2.54	2.58686	1.34944e-09	2.18645e-08	novel.5325.1	C2C2-GATA	GATA	-	show details	GATA25	XP_031090803.1	GATA transcription factor 25-like [Ipomoea triloba]	GO:0008270;GO:0006355;GO:0043565;GO:0005634	zinc ion binding;regulation of transcription, DNA-templated;sequence-specific DNA binding;nucleus	-	-	-	-	-	-	-	sp|Q9LRH6|GAT25_ARATH	GATA transcription factor 25 OS=Arabidopsis thaliana OX=3702 GN=GATA25 PE=1 SV=2
g42347	2160	49.15	56.7	42.48	14.28	11.62	12.86	-2.36806	1.31318e-40	2.46244e-38	g42347.t1	Trihelix	trihelix	-	show details	DF1	XP_031121403.1	trihelix transcription factor GT-2 [Ipomoea triloba]	GO:0005634	nucleus	-	-	-	-	-	-	-	sp|Q9C6K3|DF1_ARATH	Trihelix transcription factor DF1 OS=Arabidopsis thaliana OX=3702 GN=DF1 PE=4 SV=1
g41166	1568	2.11	2.5	1.85	7.3	6.23	5.81	1.15032	6.4566e-06	5.61776e-05	novel.4700.1	bHLH	HLH	-	show details	BHLH094	XP_031123947.1	transcription factor BHLH089-like [Ipomoea triloba]	GO:0046983;GO:0005634;GO:0003700;GO:0006355	protein dimerization activity;nucleus;DNA-binding transcription factor activity;regulation of transcription, DNA-templated	-	-	-	-	-	-	-	sp|Q69WS3|BH094_ORYSJ;sp|Q9LV17|BH079_ARATH	Transcription factor BHLH094 OS=Oryza sativa subsp. japonica OX=39947 GN=BHLH094 PE=1 SV=2;Transcription factor bHLH79 OS=Arabidopsis thaliana OX=3702 GN=BHLH79 PE=1 SV=1
g41166	1568	2.11	2.5	1.85	7.3	6.23	5.81	1.15032	6.4566e-06	5.61776e-05	g41166.t1	bHLH	HLH	-	show details	BHLH094	XP_031123947.1	transcription factor BHLH089-like [Ipomoea triloba]	GO:0046983;GO:0005634;GO:0003700;GO:0006355	protein dimerization activity;nucleus;DNA-binding transcription factor activity;regulation of transcription, DNA-templated	-	-	-	-	-	-	-	sp|Q69WS3|BH094_ORYSJ;sp|Q9LV17|BH079_ARATH	Transcription factor BHLH094 OS=Oryza sativa subsp. japonica OX=39947 GN=BHLH094 PE=1 SV=2;Transcription factor bHLH79 OS=Arabidopsis thaliana OX=3702 GN=BHLH79 PE=1 SV=1
g58202	1322	1.7	2.53	0.56	0.28	0.31	0.4	-2.70715	4.38141e-05	0.000320028	g58202.t1	NAC	NAM	-	show details	NAC090	XP_031128169.1	NAC domain-containing protein 90-like [Ipomoea triloba]	GO:0003677;GO:0006355	DNA binding;regulation of transcription, DNA-templated	-	-	-	-	-	-	-	sp|Q9FMR3|NAC90_ARATH	NAC domain-containing protein 90 OS=Arabidopsis thaliana OX=3702 GN=NAC090 PE=1 SV=1
g59718	590	0.16	0.25	0.27	1.91	2.41	1.87	2.74569	0.00374975	0.0166775	g59718.t1	ABI3VP1	B3	AP2,Auxin_resp	show details	At5g18090	KAA8545891.1	hypothetical protein F0562_020658 [Nyssa sinensis]	GO:0003677;GO:0005634	DNA binding;nucleus	-	-	-	-	-	-	-	sp|Q9FK61|Y5809_ARATH	B3 domain-containing protein At5g18090 OS=Arabidopsis thaliana OX=3702 GN=At5g18090 PE=2 SV=1
g39330	1463	0.4	0.31	0.38	6.23	4.05	4.38	3.33001	3.56291e-16	1.25304e-14	g39330.t1	AP2-EREBP	AP2	-	show details	CRF2	XP_031124467.1	ethylene-responsive transcription factor CRF2-like [Ipomoea triloba]	GO:0003677;GO:0009873;GO:0003700;GO:0005634;GO:0006952	DNA binding;ethylene-activated signaling pathway;DNA-binding transcription factor activity;nucleus;defense response	-	-	-	-	-	-	-	sp|Q9SUQ2|CRF2_ARATH	Ethylene-responsive transcription factor CRF2 OS=Arabidopsis thaliana OX=3702 GN=CRF2 PE=1 SV=1
g21555	1768	30.96	22.05	18.14	67.98	68.92	53.15	1.00121	6.53977e-08	8.07434e-07	novel.32080.1	Alfin-like	Alfin-like	DDT,Homeobox,JmjC,JmjN	show details	OsI_26819	XP_031103651.1	PHD finger protein ALFIN-LIKE 4-like [Ipomoea triloba]	GO:0046872;GO:0005634;GO:0006355;GO:0003712;GO:0042393;GO:0000976	metal ion binding;nucleus;regulation of transcription, DNA-templated;transcription coregulator activity;histone binding;transcription cis-regulatory region binding	-	-	-	-	-	-	-	sp|B8B8C5|ALFL9_ORYSI;sp|O81488|ALFL4_ARATH	PHD finger protein ALFIN-LIKE 9 OS=Oryza sativa subsp. indica OX=39946 GN=OsI_26819 PE=3 SV=1;PHD finger protein ALFIN-LIKE 4 OS=Arabidopsis thaliana OX=3702 GN=AL4 PE=1 SV=2
g21555	1768	30.96	22.05	18.14	67.98	68.92	53.15	1.00121	6.53977e-08	8.07434e-07	g21555.t1	Alfin-like	Alfin-like	DDT,Homeobox,JmjC,JmjN	show details	OsI_26819	XP_031103651.1	PHD finger protein ALFIN-LIKE 4-like [Ipomoea triloba]	GO:0046872;GO:0005634;GO:0006355;GO:0003712;GO:0042393;GO:0000976	metal ion binding;nucleus;regulation of transcription, DNA-templated;transcription coregulator activity;histone binding;transcription cis-regulatory region binding	-	-	-	-	-	-	-	sp|B8B8C5|ALFL9_ORYSI;sp|O81488|ALFL4_ARATH	PHD finger protein ALFIN-LIKE 9 OS=Oryza sativa subsp. indica OX=39946 GN=OsI_26819 PE=3 SV=1;PHD finger protein ALFIN-LIKE 4 OS=Arabidopsis thaliana OX=3702 GN=AL4 PE=1 SV=2
g9289	2319	1.07	0.87	1.15	5.28	5.19	4.26	1.68628	1.63542e-09	2.61937e-08	novel.23532.1	MYB	Myb_DNA-binding	ARID,Response_reg,SNF2_N	show details	MYB17	XP_031110928.1	transcription factor MYB17-like [Ipomoea triloba]	GO:0005634	nucleus	K09422	MYBP	http://www.genome.jp/dbget-bin/www_bget?ko:K09422	-	-	-	-	sp|Q9M2D9|MYB17_ARATH	Transcription factor MYB17 OS=Arabidopsis thaliana OX=3702 GN=MYB17 PE=1 SV=1
g9289	2319	1.07	0.87	1.15	5.28	5.19	4.26	1.68628	1.63542e-09	2.61937e-08	novel.23532.1	MYB-related	Myb_DNA-binding	ARID,G2-like,Response_reg,SNF2_N,trihelix	show details	MYB17	XP_031110928.1	transcription factor MYB17-like [Ipomoea triloba]	GO:0005634	nucleus	K09422	MYBP	http://www.genome.jp/dbget-bin/www_bget?ko:K09422	-	-	-	-	sp|Q9M2D9|MYB17_ARATH	Transcription factor MYB17 OS=Arabidopsis thaliana OX=3702 GN=MYB17 PE=1 SV=1
g9289	2319	1.07	0.87	1.15	5.28	5.19	4.26	1.68628	1.63542e-09	2.61937e-08	g9289.t1	MYB	Myb_DNA-binding	ARID,Response_reg,SNF2_N	show details	MYB17	XP_031110928.1	transcription factor MYB17-like [Ipomoea triloba]	GO:0005634	nucleus	K09422	MYBP	http://www.genome.jp/dbget-bin/www_bget?ko:K09422	-	-	-	-	sp|Q9M2D9|MYB17_ARATH	Transcription factor MYB17 OS=Arabidopsis thaliana OX=3702 GN=MYB17 PE=1 SV=1
g9289	2319	1.07	0.87	1.15	5.28	5.19	4.26	1.68628	1.63542e-09	2.61937e-08	g9289.t1	MYB-related	Myb_DNA-binding	ARID,G2-like,Response_reg,SNF2_N,trihelix	show details	MYB17	XP_031110928.1	transcription factor MYB17-like [Ipomoea triloba]	GO:0005634	nucleus	K09422	MYBP	http://www.genome.jp/dbget-bin/www_bget?ko:K09422	-	-	-	-	sp|Q9M2D9|MYB17_ARATH	Transcription factor MYB17 OS=Arabidopsis thaliana OX=3702 GN=MYB17 PE=1 SV=1
g9289	2319	1.07	0.87	1.15	5.28	5.19	4.26	1.68628	1.63542e-09	2.61937e-08	novel.23532.2	MYB	Myb_DNA-binding	ARID,Response_reg,SNF2_N	show details	MYB17	XP_031110928.1	transcription factor MYB17-like [Ipomoea triloba]	GO:0005634	nucleus	K09422	MYBP	http://www.genome.jp/dbget-bin/www_bget?ko:K09422	-	-	-	-	sp|Q9M2D9|MYB17_ARATH	Transcription factor MYB17 OS=Arabidopsis thaliana OX=3702 GN=MYB17 PE=1 SV=1
g9289	2319	1.07	0.87	1.15	5.28	5.19	4.26	1.68628	1.63542e-09	2.61937e-08	novel.23532.2	MYB-related	Myb_DNA-binding	ARID,G2-like,Response_reg,SNF2_N,trihelix	show details	MYB17	XP_031110928.1	transcription factor MYB17-like [Ipomoea triloba]	GO:0005634	nucleus	K09422	MYBP	http://www.genome.jp/dbget-bin/www_bget?ko:K09422	-	-	-	-	sp|Q9M2D9|MYB17_ARATH	Transcription factor MYB17 OS=Arabidopsis thaliana OX=3702 GN=MYB17 PE=1 SV=1
g8906	1535	5.75	3.42	5.38	1.17	0.72	0.99	-2.75894	2.45725e-16	8.82742e-15	novel.23214.3	Sigma70-like	Sigma70_r2,Sigma70_r3,Sigma70_r4	-	show details	SIGD	XP_031113175.1	RNA polymerase sigma factor sigD, chloroplastic [Ipomoea triloba]	GO:0006352;GO:0071482;GO:0003677;GO:0016987	DNA-templated transcription, initiation;cellular response to light stimulus;DNA binding;sigma factor activity	-	-	-	-	-	-	-	sp|Q9ZSL6|SIGD_ARATH	RNA polymerase sigma factor sigD, chloroplastic OS=Arabidopsis thaliana OX=3702 GN=SIGD PE=2 SV=1
g8906	1535	5.75	3.42	5.38	1.17	0.72	0.99	-2.75894	2.45725e-16	8.82742e-15	g8906.t1	Sigma70-like	Sigma70_r2,Sigma70_r3,Sigma70_r4	-	show details	SIGD	XP_031113175.1	RNA polymerase sigma factor sigD, chloroplastic [Ipomoea triloba]	GO:0006352;GO:0071482;GO:0003677;GO:0016987	DNA-templated transcription, initiation;cellular response to light stimulus;DNA binding;sigma factor activity	-	-	-	-	-	-	-	sp|Q9ZSL6|SIGD_ARATH	RNA polymerase sigma factor sigD, chloroplastic OS=Arabidopsis thaliana OX=3702 GN=SIGD PE=2 SV=1
g43958	1558	2.33	1.84	0.88	7.53	6.59	5.28	1.53288	3.28994e-06	3.04134e-05	novel.6889.3	Trihelix	trihelix	-	show details	DF1	XP_031115823.1	trihelix transcription factor GTL1 [Ipomoea triloba]	-	-	-	-	-	-	-	-	-	sp|Q9C6K3|DF1_ARATH	Trihelix transcription factor DF1 OS=Arabidopsis thaliana OX=3702 GN=DF1 PE=4 SV=1
g43958	1558	2.33	1.84	0.88	7.53	6.59	5.28	1.53288	3.28994e-06	3.04134e-05	g43958.t1	Trihelix	trihelix	-	show details	DF1	XP_031115823.1	trihelix transcription factor GTL1 [Ipomoea triloba]	-	-	-	-	-	-	-	-	-	sp|Q9C6K3|DF1_ARATH	Trihelix transcription factor DF1 OS=Arabidopsis thaliana OX=3702 GN=DF1 PE=4 SV=1
g43958	1558	2.33	1.84	0.88	7.53	6.59	5.28	1.53288	3.28994e-06	3.04134e-05	novel.6889.2	Trihelix	trihelix	-	show details	DF1	XP_031115823.1	trihelix transcription factor GTL1 [Ipomoea triloba]	-	-	-	-	-	-	-	-	-	sp|Q9C6K3|DF1_ARATH	Trihelix transcription factor DF1 OS=Arabidopsis thaliana OX=3702 GN=DF1 PE=4 SV=1
g4815	1182	17.64	10.37	6.98	41.27	49.94	48.88	1.62767	1.45302e-09	2.34294e-08	novel.20574.2	MYB	Myb_DNA-binding	ARID,Response_reg,SNF2_N	show details	MYB48	XP_031111168.1	transcription factor MYB59-like [Ipomoea triloba]	GO:0006355;GO:0005634;GO:0003700;GO:0043565	regulation of transcription, DNA-templated;nucleus;DNA-binding transcription factor activity;sequence-specific DNA binding	K09422	MYBP	http://www.genome.jp/dbget-bin/www_bget?ko:K09422	-	-	-	-	sp|Q9LX82|MYB48_ARATH	Transcription factor MYB48 OS=Arabidopsis thaliana OX=3702 GN=MYB48 PE=2 SV=1
g4815	1182	17.64	10.37	6.98	41.27	49.94	48.88	1.62767	1.45302e-09	2.34294e-08	novel.20574.2	MYB-related	Myb_DNA-binding	ARID,G2-like,Response_reg,SNF2_N,trihelix	show details	MYB48	XP_031111168.1	transcription factor MYB59-like [Ipomoea triloba]	GO:0006355;GO:0005634;GO:0003700;GO:0043565	regulation of transcription, DNA-templated;nucleus;DNA-binding transcription factor activity;sequence-specific DNA binding	K09422	MYBP	http://www.genome.jp/dbget-bin/www_bget?ko:K09422	-	-	-	-	sp|Q9LX82|MYB48_ARATH	Transcription factor MYB48 OS=Arabidopsis thaliana OX=3702 GN=MYB48 PE=2 SV=1
g4815	1182	17.64	10.37	6.98	41.27	49.94	48.88	1.62767	1.45302e-09	2.34294e-08	g4815.t1	MYB	Myb_DNA-binding	ARID,Response_reg,SNF2_N	show details	MYB48	XP_031111168.1	transcription factor MYB59-like [Ipomoea triloba]	GO:0006355;GO:0005634;GO:0003700;GO:0043565	regulation of transcription, DNA-templated;nucleus;DNA-binding transcription factor activity;sequence-specific DNA binding	K09422	MYBP	http://www.genome.jp/dbget-bin/www_bget?ko:K09422	-	-	-	-	sp|Q9LX82|MYB48_ARATH	Transcription factor MYB48 OS=Arabidopsis thaliana OX=3702 GN=MYB48 PE=2 SV=1
g4815	1182	17.64	10.37	6.98	41.27	49.94	48.88	1.62767	1.45302e-09	2.34294e-08	g4815.t1	MYB-related	Myb_DNA-binding	ARID,G2-like,Response_reg,SNF2_N,trihelix	show details	MYB48	XP_031111168.1	transcription factor MYB59-like [Ipomoea triloba]	GO:0006355;GO:0005634;GO:0003700;GO:0043565	regulation of transcription, DNA-templated;nucleus;DNA-binding transcription factor activity;sequence-specific DNA binding	K09422	MYBP	http://www.genome.jp/dbget-bin/www_bget?ko:K09422	-	-	-	-	sp|Q9LX82|MYB48_ARATH	Transcription factor MYB48 OS=Arabidopsis thaliana OX=3702 GN=MYB48 PE=2 SV=1
g59545	3103	2.36	1.19	1.69	7.17	6.56	5.4	1.45298	1.16854e-09	1.9054e-08	g59545.t1	FAR1	FAR1	-	show details	ALDH6B2	XP_031127363.1;XP_031127372.1	methylmalonate-semialdehyde dehydrogenase [acylating], mitochondrial-like isoform X1 [Ipomoea triloba];methylmalonate-semialdehyde dehydrogenase [acylating], mitochondrial-like isoform X3 [Ipomoea triloba]	GO:0004491	methylmalonate-semialdehyde dehydrogenase (acylating) activity	K00140	mmsA,iolA,ALDH6A1	http://www.genome.jp/dbget-bin/www_bget?ko:K00140	Valine, leucine and isoleucine degradation;Inositol phosphate metabolism;Propanoate metabolism;beta-Alanine metabolism	ko00280,ko00562,ko00640,ko00410	KOG2450;KOG2449	Aldehyde dehydrogenase;Methylmalonate semialdehyde dehydrogenase	sp|Q0WM29|MMSA_ARATH	Methylmalonate-semialdehyde dehydrogenase [acylating], mitochondrial OS=Arabidopsis thaliana OX=3702 GN=ALDH6B2 PE=1 SV=2
g4673	696	1.57	1.34	1.92	0.39	0	0	-4.17526	0.000223804	0.0013927	g4673.t1	RWP-RK	RWP-RK	-	show details	RKD1	XP_031116491.1	protein RKD1-like [Ipomoea triloba]	-	-	-	-	-	-	-	-	-	sp|Q9M9U9|RKD1_ARATH	Protein RKD1 OS=Arabidopsis thaliana OX=3702 GN=RKD1 PE=3 SV=1
g41733	3507	0.07	0.11	0.17	0.45	0.57	0.49	1.63964	0.00357041	0.0159621	g41733.t1	ARF	Auxin_resp	-	show details	ARF5	XP_031114473.1	auxin response factor 5 [Ipomoea triloba]	GO:0000976;GO:0009734;GO:0042802;GO:0048507;GO:0005634;GO:0010305;GO:0003677;GO:0006355;GO:0009942;GO:0009908;GO:0048364	transcription cis-regulatory region binding;auxin-activated signaling pathway;identical protein binding;meristem development;nucleus;leaf vascular tissue pattern formation;DNA binding;regulation of transcription, DNA-templated;longitudinal axis specification;flower development;root development	K14486	K14486,ARF	http://www.genome.jp/dbget-bin/www_bget?ko:K14486	Plant hormone signal transduction	ko04075	-	-	sp|P93024|ARFE_ARATH	Auxin response factor 5 OS=Arabidopsis thaliana OX=3702 GN=ARF5 PE=1 SV=3
g28924	1517	32.84	22.4	11.91	14.7	11.79	14.66	-1.0979	0.000163884	0.00105358	g28924.t1	MYB	Myb_DNA-binding	ARID,Response_reg,SNF2_N	show details	MYB73	XP_031109443.1	transcription factor MYB44-like [Ipomoea triloba]	GO:0000981;GO:0000978;GO:0005634;GO:0006355	DNA-binding transcription factor activity, RNA polymerase II-specific;RNA polymerase II cis-regulatory region sequence-specific DNA binding;nucleus;regulation of transcription, DNA-templated	K09422	MYBP	http://www.genome.jp/dbget-bin/www_bget?ko:K09422	-	-	-	-	sp|O23160|MYB73_ARATH	Transcription factor MYB73 OS=Arabidopsis thaliana OX=3702 GN=MYB73 PE=1 SV=1
g28924	1517	32.84	22.4	11.91	14.7	11.79	14.66	-1.0979	0.000163884	0.00105358	g28924.t1	MYB-related	Myb_DNA-binding	ARID,G2-like,Response_reg,SNF2_N,trihelix	show details	MYB73	XP_031109443.1	transcription factor MYB44-like [Ipomoea triloba]	GO:0000981;GO:0000978;GO:0005634;GO:0006355	DNA-binding transcription factor activity, RNA polymerase II-specific;RNA polymerase II cis-regulatory region sequence-specific DNA binding;nucleus;regulation of transcription, DNA-templated	K09422	MYBP	http://www.genome.jp/dbget-bin/www_bget?ko:K09422	-	-	-	-	sp|O23160|MYB73_ARATH	Transcription factor MYB73 OS=Arabidopsis thaliana OX=3702 GN=MYB73 PE=1 SV=1
g34948	1641	2.04	1.95	1.29	7.31	7.76	7.26	1.66058	2.8643e-11	5.73176e-10	g34948.t1	AP2-EREBP	AP2	-	show details	At2g41710	XP_031129754.1	AP2-like ethylene-responsive transcription factor At2g41710 isoform X1 [Ipomoea triloba]	GO:0003677;GO:0009873;GO:0006952;GO:0003700;GO:0005634	DNA binding;ethylene-activated signaling pathway;defense response;DNA-binding transcription factor activity;nucleus	K09285	OVM,ANT	http://www.genome.jp/dbget-bin/www_bget?ko:K09285	-	-	-	-	sp|Q8GWK2|AP2L4_ARATH	AP2-like ethylene-responsive transcription factor At2g41710 OS=Arabidopsis thaliana OX=3702 GN=At2g41710 PE=1 SV=2
g55009	1552	8.32	5.31	4.46	16.3	16.88	14.65	1.00265	3.51142e-06	3.22552e-05	novel.13695.2	NAC	NAM	-	show details	NAC050	XP_031105210.1	NAC domain containing protein 50-like [Ipomoea triloba]	GO:0006355;GO:0003677	regulation of transcription, DNA-templated;DNA binding	-	-	-	-	-	-	-	sp|Q9SQX9|NAC50_ARATH	NAC domain containing protein 50 OS=Arabidopsis thaliana OX=3702 GN=NAC050 PE=1 SV=1
g55009	1552	8.32	5.31	4.46	16.3	16.88	14.65	1.00265	3.51142e-06	3.22552e-05	g55009.t1	NAC	NAM	-	show details	NAC050	XP_031105210.1	NAC domain containing protein 50-like [Ipomoea triloba]	GO:0006355;GO:0003677	regulation of transcription, DNA-templated;DNA binding	-	-	-	-	-	-	-	sp|Q9SQX9|NAC50_ARATH	NAC domain containing protein 50 OS=Arabidopsis thaliana OX=3702 GN=NAC050 PE=1 SV=1
g42011	1742	19.4	14.25	9.31	49.93	55.77	44.57	1.42522	4.87548e-11	9.4442e-10	novel.5324.2	C2C2-GATA	GATA	-	show details	GATA24	XP_031117648.1;XP_031117657.1	GATA transcription factor 24-like isoform X1 [Ipomoea triloba];GATA transcription factor 24-like isoform X2 [Ipomoea triloba]	GO:0008270;GO:0005634;GO:0006355;GO:0043565	zinc ion binding;nucleus;regulation of transcription, DNA-templated;sequence-specific DNA binding	-	-	-	-	-	-	-	sp|Q8GXL7|GAT24_ARATH	GATA transcription factor 24 OS=Arabidopsis thaliana OX=3702 GN=GATA24 PE=1 SV=2
g42011	1742	19.4	14.25	9.31	49.93	55.77	44.57	1.42522	4.87548e-11	9.4442e-10	g42011.t1	Tify	tify	GATA	show details	GATA24	XP_031117648.1;XP_031117657.1	GATA transcription factor 24-like isoform X1 [Ipomoea triloba];GATA transcription factor 24-like isoform X2 [Ipomoea triloba]	GO:0008270;GO:0005634;GO:0006355;GO:0043565	zinc ion binding;nucleus;regulation of transcription, DNA-templated;sequence-specific DNA binding	-	-	-	-	-	-	-	sp|Q8GXL7|GAT24_ARATH	GATA transcription factor 24 OS=Arabidopsis thaliana OX=3702 GN=GATA24 PE=1 SV=2
g42011	1742	19.4	14.25	9.31	49.93	55.77	44.57	1.42522	4.87548e-11	9.4442e-10	novel.5324.1	C2C2-GATA	GATA	-	show details	GATA24	XP_031117648.1;XP_031117657.1	GATA transcription factor 24-like isoform X1 [Ipomoea triloba];GATA transcription factor 24-like isoform X2 [Ipomoea triloba]	GO:0008270;GO:0005634;GO:0006355;GO:0043565	zinc ion binding;nucleus;regulation of transcription, DNA-templated;sequence-specific DNA binding	-	-	-	-	-	-	-	sp|Q8GXL7|GAT24_ARATH	GATA transcription factor 24 OS=Arabidopsis thaliana OX=3702 GN=GATA24 PE=1 SV=2
g2378	1814	8.63	7.88	8.76	1.28	1.36	1.46	-3.05131	1.07477e-38	1.8336e-36	g2378.t1	MYB	Myb_DNA-binding	ARID,Response_reg,SNF2_N	show details	DF1	XP_031116392.1	trihelix transcription factor GT-2-like [Ipomoea triloba]	GO:0005634	nucleus	-	-	-	-	-	-	-	sp|Q9C6K3|DF1_ARATH	Trihelix transcription factor DF1 OS=Arabidopsis thaliana OX=3702 GN=DF1 PE=4 SV=1
g2378	1814	8.63	7.88	8.76	1.28	1.36	1.46	-3.05131	1.07477e-38	1.8336e-36	g2378.t1	Trihelix	trihelix	-	show details	DF1	XP_031116392.1	trihelix transcription factor GT-2-like [Ipomoea triloba]	GO:0005634	nucleus	-	-	-	-	-	-	-	sp|Q9C6K3|DF1_ARATH	Trihelix transcription factor DF1 OS=Arabidopsis thaliana OX=3702 GN=DF1 PE=4 SV=1
g8520	1782	5.46	6.23	3.03	2.23	2.02	2.82	-1.48138	4.91176e-06	4.38951e-05	g8520.t1	TCP	TCP	-	show details	TCP22	XP_031110786.1	transcription factor TCP23-like [Ipomoea triloba]	GO:0043565;GO:0003700;GO:0005634	sequence-specific DNA binding;DNA-binding transcription factor activity;nucleus	-	-	-	-	-	-	-	sp|Q9C7G4|TCP22_ARATH	Transcription factor TCP22 OS=Arabidopsis thaliana OX=3702 GN=TCP22 PE=2 SV=1
g54135	1597	0.08	0	0	0.48	0.28	0.36	3.57244	0.0100131	0.0385871	g54135.t1	NAC	NAM	-	show details	NAC056	XP_031104614.1	NAC transcription factor 56-like [Ipomoea triloba]	GO:0003677;GO:0006355	DNA binding;regulation of transcription, DNA-templated	-	-	-	-	-	-	-	sp|Q9LD44|NAC56_ARATH	NAC transcription factor 56 OS=Arabidopsis thaliana OX=3702 GN=NAC056 PE=2 SV=1
g34492	2164	2.13	0.8	0.99	5.34	4.5	4	1.4458	1.24628e-05	0.000102183	novel.41032.1	MYB	Myb_DNA-binding	ARID,Response_reg,SNF2_N	show details	-	XP_031130886.1	uncharacterized protein LOC116032458 [Ipomoea triloba]	GO:0005634;GO:0016573;GO:0035267	nucleus;histone acetylation;NuA4 histone acetyltransferase complex	-	-	-	-	-	-	-	-	-
g34492	2164	2.13	0.8	0.99	5.34	4.5	4	1.4458	1.24628e-05	0.000102183	novel.41032.1	MYB-related	Myb_DNA-binding	ARID,G2-like,Response_reg,SNF2_N,trihelix	show details	-	XP_031130886.1	uncharacterized protein LOC116032458 [Ipomoea triloba]	GO:0005634;GO:0016573;GO:0035267	nucleus;histone acetylation;NuA4 histone acetyltransferase complex	-	-	-	-	-	-	-	-	-
g34492	2164	2.13	0.8	0.99	5.34	4.5	4	1.4458	1.24628e-05	0.000102183	g34492.t1	MYB	Myb_DNA-binding	ARID,Response_reg,SNF2_N	show details	-	XP_031130886.1	uncharacterized protein LOC116032458 [Ipomoea triloba]	GO:0005634;GO:0016573;GO:0035267	nucleus;histone acetylation;NuA4 histone acetyltransferase complex	-	-	-	-	-	-	-	-	-
g34492	2164	2.13	0.8	0.99	5.34	4.5	4	1.4458	1.24628e-05	0.000102183	g34492.t1	MYB-related	Myb_DNA-binding	ARID,G2-like,Response_reg,SNF2_N,trihelix	show details	-	XP_031130886.1	uncharacterized protein LOC116032458 [Ipomoea triloba]	GO:0005634;GO:0016573;GO:0035267	nucleus;histone acetylation;NuA4 histone acetyltransferase complex	-	-	-	-	-	-	-	-	-
g60977	1487	2.13	1.75	1.85	5.74	7.06	5.67	1.33749	2.57686e-07	2.88853e-06	novel.18136.3	Alfin-like	Alfin-like	DDT,Homeobox,JmjC,JmjN	show details	OsI_19996	XP_031119499.1	PHD finger protein ALFIN-LIKE 3-like [Ipomoea triloba]	GO:0016021;GO:0000976;GO:0046872;GO:0042393;GO:0003712;GO:0006355;GO:0005634	integral component of membrane;transcription cis-regulatory region binding;metal ion binding;histone binding;transcription coregulator activity;regulation of transcription, DNA-templated;nucleus	-	-	-	-	-	-	-	sp|A2Y4R8|ALFL5_ORYSI	PHD finger protein ALFIN-LIKE 5 OS=Oryza sativa subsp. indica OX=39946 GN=OsI_19996 PE=3 SV=1
g60977	1487	2.13	1.75	1.85	5.74	7.06	5.67	1.33749	2.57686e-07	2.88853e-06	novel.18136.2	Alfin-like	Alfin-like	DDT,Homeobox,JmjC,JmjN	show details	OsI_19996	XP_031119499.1	PHD finger protein ALFIN-LIKE 3-like [Ipomoea triloba]	GO:0016021;GO:0000976;GO:0046872;GO:0042393;GO:0003712;GO:0006355;GO:0005634	integral component of membrane;transcription cis-regulatory region binding;metal ion binding;histone binding;transcription coregulator activity;regulation of transcription, DNA-templated;nucleus	-	-	-	-	-	-	-	sp|A2Y4R8|ALFL5_ORYSI	PHD finger protein ALFIN-LIKE 5 OS=Oryza sativa subsp. indica OX=39946 GN=OsI_19996 PE=3 SV=1
g60977	1487	2.13	1.75	1.85	5.74	7.06	5.67	1.33749	2.57686e-07	2.88853e-06	g60977.t1	Alfin-like	Alfin-like	DDT,Homeobox,JmjC,JmjN	show details	OsI_19996	XP_031119499.1	PHD finger protein ALFIN-LIKE 3-like [Ipomoea triloba]	GO:0016021;GO:0000976;GO:0046872;GO:0042393;GO:0003712;GO:0006355;GO:0005634	integral component of membrane;transcription cis-regulatory region binding;metal ion binding;histone binding;transcription coregulator activity;regulation of transcription, DNA-templated;nucleus	-	-	-	-	-	-	-	sp|A2Y4R8|ALFL5_ORYSI	PHD finger protein ALFIN-LIKE 5 OS=Oryza sativa subsp. indica OX=39946 GN=OsI_19996 PE=3 SV=1
g17250	1258	0.37	0.37	0.89	3.64	3.52	3.74	2.24535	1.41872e-06	1.40336e-05	g17250.t1	G2-like	G2-like	Response_reg	show details	EFM	XP_031095730.1;XP_031095731.1	myb family transcription factor EFM-like isoform X1 [Ipomoea triloba];myb family transcription factor EFM-like isoform X2 [Ipomoea triloba]	GO:0003677;GO:0005634	DNA binding;nucleus	-	-	-	-	-	-	-	sp|Q9ZQ85|EFM_ARATH	Myb family transcription factor EFM OS=Arabidopsis thaliana OX=3702 GN=EFM PE=1 SV=2
g17250	1258	0.37	0.37	0.89	3.64	3.52	3.74	2.24535	1.41872e-06	1.40336e-05	g17250.t1	MYB	Myb_DNA-binding	ARID,Response_reg,SNF2_N	show details	EFM	XP_031095730.1;XP_031095731.1	myb family transcription factor EFM-like isoform X1 [Ipomoea triloba];myb family transcription factor EFM-like isoform X2 [Ipomoea triloba]	GO:0003677;GO:0005634	DNA binding;nucleus	-	-	-	-	-	-	-	sp|Q9ZQ85|EFM_ARATH	Myb family transcription factor EFM OS=Arabidopsis thaliana OX=3702 GN=EFM PE=1 SV=2
g17250	1258	0.37	0.37	0.89	3.64	3.52	3.74	2.24535	1.41872e-06	1.40336e-05	novel.29073.1	G2-like	G2-like	Response_reg	show details	EFM	XP_031095730.1;XP_031095731.1	myb family transcription factor EFM-like isoform X1 [Ipomoea triloba];myb family transcription factor EFM-like isoform X2 [Ipomoea triloba]	GO:0003677;GO:0005634	DNA binding;nucleus	-	-	-	-	-	-	-	sp|Q9ZQ85|EFM_ARATH	Myb family transcription factor EFM OS=Arabidopsis thaliana OX=3702 GN=EFM PE=1 SV=2
g17250	1258	0.37	0.37	0.89	3.64	3.52	3.74	2.24535	1.41872e-06	1.40336e-05	novel.29073.1	MYB	Myb_DNA-binding	ARID,Response_reg,SNF2_N	show details	EFM	XP_031095730.1;XP_031095731.1	myb family transcription factor EFM-like isoform X1 [Ipomoea triloba];myb family transcription factor EFM-like isoform X2 [Ipomoea triloba]	GO:0003677;GO:0005634	DNA binding;nucleus	-	-	-	-	-	-	-	sp|Q9ZQ85|EFM_ARATH	Myb family transcription factor EFM OS=Arabidopsis thaliana OX=3702 GN=EFM PE=1 SV=2
g60949	1511	88.48	54.16	41.99	187.13	201.74	189.33	1.25405	5.6559e-09	8.32107e-08	g60949.t1	AP2-EREBP	AP2	-	show details	RAP2-2	XP_031119001.1	ethylene-responsive transcription factor RAP2-12-like [Ipomoea triloba]	GO:0003677;GO:0009873;GO:0006952;GO:0003700;GO:0005634	DNA binding;ethylene-activated signaling pathway;defense response;DNA-binding transcription factor activity;nucleus	K09286	EREBP	http://www.genome.jp/dbget-bin/www_bget?ko:K09286	-	-	-	-	sp|Q9LUM4|RAP22_ARATH	Ethylene-responsive transcription factor RAP2-2 OS=Arabidopsis thaliana OX=3702 GN=RAP2-2 PE=1 SV=2
g14281	1663	1.96	1.39	1	4.94	3.74	3.18	1.04733	0.0010665	0.00556517	g14281.t1	C2H2	zf-C2H2	PHD	show details	-	XP_031097593.1	uncharacterized protein LOC116001790 [Ipomoea triloba]	GO:0016021	integral component of membrane	-	-	-	-	-	-	-	-	-
g29838	1344	1.47	1.18	1.05	0.69	0.4	0.97	-1.25788	0.0121585	0.0454615	g29838.t1	zf-HD	ZF-HD_dimer	-	show details	ZHD1	XP_031109953.1	zinc-finger homeodomain protein 1-like [Ipomoea triloba]	GO:0003677;GO:0005634	DNA binding;nucleus	-	-	-	-	-	-	-	sp|Q6YXH5|ZHD1_ORYSJ	Zinc-finger homeodomain protein 1 OS=Oryza sativa subsp. japonica OX=39947 GN=ZHD1 PE=2 SV=1
g17420	1441	8.25	6.2	8.75	0.71	0.23	0.54	-4.42877	2.03529e-30	2.36747e-28	g17420.t1	MYB	Myb_DNA-binding	ARID,Response_reg,SNF2_N	show details	MYB306	XP_031094018.1	myb-related protein 306-like [Ipomoea triloba]	GO:0009617;GO:0009733;GO:0042761;GO:0010100;GO:0000976;GO:0005634;GO:0003700;GO:0001666;GO:0009626	response to bacterium;response to auxin;very long-chain fatty acid biosynthetic process;negative regulation of photomorphogenesis;transcription cis-regulatory region binding;nucleus;DNA-binding transcription factor activity;response to hypoxia;plant-type hypersensitive response	K09422	MYBP	http://www.genome.jp/dbget-bin/www_bget?ko:K09422	-	-	-	-	sp|P81392|MYB06_ANTMA	Myb-related protein 306 OS=Antirrhinum majus OX=4151 GN=MYB306 PE=2 SV=1
g17420	1441	8.25	6.2	8.75	0.71	0.23	0.54	-4.42877	2.03529e-30	2.36747e-28	g17420.t1	MYB-related	Myb_DNA-binding	ARID,G2-like,Response_reg,SNF2_N,trihelix	show details	MYB306	XP_031094018.1	myb-related protein 306-like [Ipomoea triloba]	GO:0009617;GO:0009733;GO:0042761;GO:0010100;GO:0000976;GO:0005634;GO:0003700;GO:0001666;GO:0009626	response to bacterium;response to auxin;very long-chain fatty acid biosynthetic process;negative regulation of photomorphogenesis;transcription cis-regulatory region binding;nucleus;DNA-binding transcription factor activity;response to hypoxia;plant-type hypersensitive response	K09422	MYBP	http://www.genome.jp/dbget-bin/www_bget?ko:K09422	-	-	-	-	sp|P81392|MYB06_ANTMA	Myb-related protein 306 OS=Antirrhinum majus OX=4151 GN=MYB306 PE=2 SV=1
g25316	1113	32.86	2.52	2.94	0.52	0.13	0	-6.21348	0.000100308	0.000676453	g25316.t1	AP2-EREBP	AP2	-	show details	DREB1D	XP_031108841.1	dehydration-responsive element-binding protein 1D-like [Ipomoea triloba]	GO:0006952;GO:0005634;GO:0003700;GO:0003677	defense response;nucleus;DNA-binding transcription factor activity;DNA binding	K09286	EREBP	http://www.genome.jp/dbget-bin/www_bget?ko:K09286	-	-	-	-	sp|Q9FJ93|DRE1D_ARATH	Dehydration-responsive element-binding protein 1D OS=Arabidopsis thaliana OX=3702 GN=DREB1D PE=2 SV=1
g30102	1824	0.92	0.65	0.73	0.29	0.28	0.47	-1.55103	0.00321853	0.0146112	g30102.t1	WRKY	WRKY	-	show details	WRKY72	XP_031108954.1	probable WRKY transcription factor 72 isoform X1 [Ipomoea triloba]	GO:0043565;GO:0006952;GO:0005634;GO:0003700	sequence-specific DNA binding;defense response;nucleus;DNA-binding transcription factor activity	-	-	-	-	-	-	-	sp|Q9LXG8|WRK72_ARATH	Probable WRKY transcription factor 72 OS=Arabidopsis thaliana OX=3702 GN=WRKY72 PE=2 SV=1
g4352	3099	0.74	0.78	0.89	0.45	0.53	0.59	-1.07882	0.00358409	0.016015	g4352.t1	RWP-RK	RWP-RK	-	show details	ANT1	XP_031110735.1	ADP,ATP carrier protein, mitochondrial-like isoform X1 [Ipomoea triloba]	GO:0016021;GO:0005471;GO:1990544;GO:0005743;GO:0140021	integral component of membrane;ATP:ADP antiporter activity;mitochondrial ATP transmembrane transport;mitochondrial inner membrane;mitochondrial ADP transmembrane transport	K05863	SLC25A4S,ANT	http://www.genome.jp/dbget-bin/www_bget?ko:K05863	-	-	KOG0749	Mitochondrial ADP/ATP carrier proteins	sp|O22342|ADT1_GOSHI	ADP,ATP carrier protein 1, mitochondrial OS=Gossypium hirsutum OX=3635 GN=ANT1 PE=2 SV=1
g25111	1894	19.38	12.36	5.73	7.09	5.87	7.01	-1.29221	0.000118517	0.000786093	novel.34447.2	G2-like	G2-like	Response_reg	show details	MYR2	XP_031103444.1	myb-related protein 1-like isoform X1 [Ipomoea triloba]	GO:0005634;GO:0003677	nucleus;DNA binding	-	-	-	-	-	-	-	sp|Q9SQQ9|PHL9_ARATH	Myb-related protein 2 OS=Arabidopsis thaliana OX=3702 GN=MYR2 PE=1 SV=1
g25111	1894	19.38	12.36	5.73	7.09	5.87	7.01	-1.29221	0.000118517	0.000786093	novel.34447.2	MYB	Myb_DNA-binding	ARID,Response_reg,SNF2_N	show details	MYR2	XP_031103444.1	myb-related protein 1-like isoform X1 [Ipomoea triloba]	GO:0005634;GO:0003677	nucleus;DNA binding	-	-	-	-	-	-	-	sp|Q9SQQ9|PHL9_ARATH	Myb-related protein 2 OS=Arabidopsis thaliana OX=3702 GN=MYR2 PE=1 SV=1
g25111	1894	19.38	12.36	5.73	7.09	5.87	7.01	-1.29221	0.000118517	0.000786093	novel.34447.3	G2-like	G2-like	Response_reg	show details	MYR2	XP_031103444.1	myb-related protein 1-like isoform X1 [Ipomoea triloba]	GO:0005634;GO:0003677	nucleus;DNA binding	-	-	-	-	-	-	-	sp|Q9SQQ9|PHL9_ARATH	Myb-related protein 2 OS=Arabidopsis thaliana OX=3702 GN=MYR2 PE=1 SV=1
g25111	1894	19.38	12.36	5.73	7.09	5.87	7.01	-1.29221	0.000118517	0.000786093	novel.34447.3	MYB	Myb_DNA-binding	ARID,Response_reg,SNF2_N	show details	MYR2	XP_031103444.1	myb-related protein 1-like isoform X1 [Ipomoea triloba]	GO:0005634;GO:0003677	nucleus;DNA binding	-	-	-	-	-	-	-	sp|Q9SQQ9|PHL9_ARATH	Myb-related protein 2 OS=Arabidopsis thaliana OX=3702 GN=MYR2 PE=1 SV=1
g25111	1894	19.38	12.36	5.73	7.09	5.87	7.01	-1.29221	0.000118517	0.000786093	g25111.t1	G2-like	G2-like	Response_reg	show details	MYR2	XP_031103444.1	myb-related protein 1-like isoform X1 [Ipomoea triloba]	GO:0005634;GO:0003677	nucleus;DNA binding	-	-	-	-	-	-	-	sp|Q9SQQ9|PHL9_ARATH	Myb-related protein 2 OS=Arabidopsis thaliana OX=3702 GN=MYR2 PE=1 SV=1
g25111	1894	19.38	12.36	5.73	7.09	5.87	7.01	-1.29221	0.000118517	0.000786093	g25111.t1	MYB	Myb_DNA-binding	ARID,Response_reg,SNF2_N	show details	MYR2	XP_031103444.1	myb-related protein 1-like isoform X1 [Ipomoea triloba]	GO:0005634;GO:0003677	nucleus;DNA binding	-	-	-	-	-	-	-	sp|Q9SQQ9|PHL9_ARATH	Myb-related protein 2 OS=Arabidopsis thaliana OX=3702 GN=MYR2 PE=1 SV=1
g25082	1046	43.71	43.37	39.48	14.15	12.75	18.28	-1.90405	1.18129e-21	7.03981e-20	g25082.t1	OFP	Ovate	-	show details	OFP13	XP_031103653.1	transcription repressor OFP15-like [Ipomoea triloba]	GO:0045892;GO:0005634	negative regulation of transcription, DNA-templated;nucleus	-	-	-	-	-	-	-	sp|Q9FMC8|OPF13_ARATH	Transcription repressor OFP13 OS=Arabidopsis thaliana OX=3702 GN=OFP13 PE=1 SV=1
g60387	1486	3.65	3.68	6.38	2.88	2.29	3.1	-1.17231	0.000608185	0.00339081	g60387.t1	WRKY	WRKY	-	show details	WRKY7	XP_019152708.1	PREDICTED: probable WRKY transcription factor 7 [Ipomoea nil]	GO:0000976;GO:0043565;GO:0005516;GO:0005634;GO:0003700	transcription cis-regulatory region binding;sequence-specific DNA binding;calmodulin binding;nucleus;DNA-binding transcription factor activity	-	-	-	-	-	-	-	sp|Q9STX0|WRKY7_ARATH	Probable WRKY transcription factor 7 OS=Arabidopsis thaliana OX=3702 GN=WRKY7 PE=1 SV=1
g55091	3425	2.51	1.15	1.29	6.37	5.24	5.36	1.39351	1.25222e-07	1.48211e-06	novel.13769.6	mTERF	mTERF	-	show details	MTERF6	XP_031105819.1	transcription termination factor MTERF4, chloroplastic [Ipomoea triloba]	GO:0004672;GO:0009507;GO:0006353;GO:0006355;GO:0003690;GO:0005524;GO:0016021;GO:0032502	protein kinase activity;chloroplast;DNA-templated transcription, termination;regulation of transcription, DNA-templated;double-stranded DNA binding;ATP binding;integral component of membrane;developmental process	K15032	MTERFD	http://www.genome.jp/dbget-bin/www_bget?ko:K15032	-	-	-	-	sp|Q9SZL6|MTEF6_ARATH	Transcription termination factor MTERF6, chloroplastic/mitochondrial OS=Arabidopsis thaliana OX=3702 GN=MTERF6 PE=2 SV=1
g55091	3425	2.51	1.15	1.29	6.37	5.24	5.36	1.39351	1.25222e-07	1.48211e-06	novel.13769.2	mTERF	mTERF	-	show details	MTERF6	XP_031105819.1	transcription termination factor MTERF4, chloroplastic [Ipomoea triloba]	GO:0004672;GO:0009507;GO:0006353;GO:0006355;GO:0003690;GO:0005524;GO:0016021;GO:0032502	protein kinase activity;chloroplast;DNA-templated transcription, termination;regulation of transcription, DNA-templated;double-stranded DNA binding;ATP binding;integral component of membrane;developmental process	K15032	MTERFD	http://www.genome.jp/dbget-bin/www_bget?ko:K15032	-	-	-	-	sp|Q9SZL6|MTEF6_ARATH	Transcription termination factor MTERF6, chloroplastic/mitochondrial OS=Arabidopsis thaliana OX=3702 GN=MTERF6 PE=2 SV=1
g55091	3425	2.51	1.15	1.29	6.37	5.24	5.36	1.39351	1.25222e-07	1.48211e-06	g55091.t1	mTERF	mTERF	-	show details	MTERF6	XP_031105819.1	transcription termination factor MTERF4, chloroplastic [Ipomoea triloba]	GO:0004672;GO:0009507;GO:0006353;GO:0006355;GO:0003690;GO:0005524;GO:0016021;GO:0032502	protein kinase activity;chloroplast;DNA-templated transcription, termination;regulation of transcription, DNA-templated;double-stranded DNA binding;ATP binding;integral component of membrane;developmental process	K15032	MTERFD	http://www.genome.jp/dbget-bin/www_bget?ko:K15032	-	-	-	-	sp|Q9SZL6|MTEF6_ARATH	Transcription termination factor MTERF6, chloroplastic/mitochondrial OS=Arabidopsis thaliana OX=3702 GN=MTERF6 PE=2 SV=1
g59682	929	9.93	0.62	1.29	0.88	0.16	0.08	-3.71371	0.000157409	0.00101526	g59682.t1	AP2-EREBP	AP2	-	show details	ERF109	XP_031127009.1	ethylene-responsive transcription factor ERF109-like [Ipomoea triloba]	GO:0003700;GO:0005634;GO:0006952;GO:0003677;GO:0009873	DNA-binding transcription factor activity;nucleus;defense response;DNA binding;ethylene-activated signaling pathway	-	-	-	-	-	-	-	sp|Q9SZ06|EF109_ARATH	Ethylene-responsive transcription factor ERF109 OS=Arabidopsis thaliana OX=3702 GN=ERF109 PE=1 SV=1
g25499	923	2.33	2.3	1.03	7.29	8.11	6.31	1.5309	2.35526e-05	0.000182352	g25499.t1	MYB	Myb_DNA-binding	ARID,Response_reg,SNF2_N	show details	MYB73	XP_031110155.1	transcription factor MYB77-like [Ipomoea triloba]	GO:0005634;GO:0006355;GO:0000981;GO:0000978	nucleus;regulation of transcription, DNA-templated;DNA-binding transcription factor activity, RNA polymerase II-specific;RNA polymerase II cis-regulatory region sequence-specific DNA binding	-	-	-	-	-	-	-	sp|O23160|MYB73_ARATH	Transcription factor MYB73 OS=Arabidopsis thaliana OX=3702 GN=MYB73 PE=1 SV=1
g25499	923	2.33	2.3	1.03	7.29	8.11	6.31	1.5309	2.35526e-05	0.000182352	g25499.t1	MYB-related	Myb_DNA-binding	ARID,G2-like,Response_reg,SNF2_N,trihelix	show details	MYB73	XP_031110155.1	transcription factor MYB77-like [Ipomoea triloba]	GO:0005634;GO:0006355;GO:0000981;GO:0000978	nucleus;regulation of transcription, DNA-templated;DNA-binding transcription factor activity, RNA polymerase II-specific;RNA polymerase II cis-regulatory region sequence-specific DNA binding	-	-	-	-	-	-	-	sp|O23160|MYB73_ARATH	Transcription factor MYB73 OS=Arabidopsis thaliana OX=3702 GN=MYB73 PE=1 SV=1
g35092	1237	14.05	19.36	13.56	6.95	7.68	8.24	-1.47081	1.49838e-09	2.40982e-08	g35092.t1	AP2-EREBP	AP2	-	show details	ERF061	XP_031130006.1	ethylene-responsive transcription factor ERF061-like [Ipomoea triloba]	GO:0003700;GO:0005634;GO:0003677	DNA-binding transcription factor activity;nucleus;DNA binding	-	-	-	-	-	-	-	sp|Q9C7W2|ERF61_ARATH	Ethylene-responsive transcription factor ERF061 OS=Arabidopsis thaliana OX=3702 GN=ERF061 PE=2 SV=1
g38863	2816	2.62	3.11	2.98	9.42	10.18	8.85	1.26605	1.2375e-10	2.2812e-09	g38863.t1	FHA	FHA	-	show details	Mcrs1	XP_031125636.1	uncharacterized protein LOC116027976 [Ipomoea triloba]	GO:0031011;GO:0045944;GO:0044545;GO:0002151;GO:0071339	Ino80 complex;positive regulation of transcription by RNA polymerase II;NSL complex;G-quadruplex RNA binding;MLL1 complex	-	-	-	-	-	-	-	sp|Q99L90|MCRS1_MOUSE	Microspherule protein 1 OS=Mus musculus OX=10090 GN=Mcrs1 PE=1 SV=1

## Sheet: 2 CK_L45-vs-DR_L45.total.TFCodi
GeneID	Length	CK_L45-1	CK_L45-2	CK_L45-3	DR_L45-1	DR_L45-2	DR_L45-3	logFC	Pvalue	FDR	Transcripts	TF_family	Included_domain	Excluded_domain	PlntfDB_link	Gene_name	NR_ID	NR_annotation	GO_ID	GO_term	KO_ID	KO_gene	KO_Hyperlink	KEGG_Pathway	Pathway_ID	KOG_ID	KOG_annotation	Swiss-Prot_ID	Swiss-Prot_annotation
g43840	1038	20.79	11.91	11.67	6.53	7.9	6	-1.21438	0.000489675	0.00518557	g43840.t1	FAR1	FAR1	-	show details	FRS7	XP_031097106.1	protein FAR1-RELATED SEQUENCE 5-like [Ipomoea triloba]	-	-	-	-	-	-	-	-	-	sp|Q9M8J3|FRS7_ARATH	Protein FAR1-RELATED SEQUENCE 7 OS=Arabidopsis thaliana OX=3702 GN=FRS7 PE=2 SV=1
g2378	1814	4.85	7.54	6.21	1.03	1.7	1.64	-2.17098	1.07772e-10	8.13868e-09	g2378.t1	MYB	Myb_DNA-binding	ARID,Response_reg,SNF2_N	show details	DF1	XP_031116392.1	trihelix transcription factor GT-2-like [Ipomoea triloba]	GO:0005634	nucleus	-	-	-	-	-	-	-	sp|Q9C6K3|DF1_ARATH	Trihelix transcription factor DF1 OS=Arabidopsis thaliana OX=3702 GN=DF1 PE=4 SV=1
g2378	1814	4.85	7.54	6.21	1.03	1.7	1.64	-2.17098	1.07772e-10	8.13868e-09	g2378.t1	Trihelix	trihelix	-	show details	DF1	XP_031116392.1	trihelix transcription factor GT-2-like [Ipomoea triloba]	GO:0005634	nucleus	-	-	-	-	-	-	-	sp|Q9C6K3|DF1_ARATH	Trihelix transcription factor DF1 OS=Arabidopsis thaliana OX=3702 GN=DF1 PE=4 SV=1
g31682	1051	6.24	1.37	1.44	0.22	0	0.14	-4.73953	2.84918e-06	6.84561e-05	g31682.t1	NAC	NAM	-	show details	NAC086	XP_031092729.1	NAC domain-containing protein 86 isoform X1 [Ipomoea triloba]	GO:0003677;GO:0006355	DNA binding;regulation of transcription, DNA-templated	-	-	-	-	-	-	-	sp|Q9FFI5|NAC86_ARATH	NAC domain-containing protein 86 OS=Arabidopsis thaliana OX=3702 GN=NAC086 PE=2 SV=1
g59613	982	1.91	2.13	2.13	12.58	7.45	5.06	1.94113	6.34082e-06	0.000135854	g59613.t1	C2H2	zf-C2H2	PHD	show details	ZAT6	XP_031126066.1	zinc finger protein ZAT6-like [Ipomoea triloba]	GO:0003700	DNA-binding transcription factor activity	-	-	-	-	-	-	-	sp|O22533|ZAT6_ARATH	Zinc finger protein ZAT6 OS=Arabidopsis thaliana OX=3702 GN=ZAT6 PE=2 SV=1
g9971	1408	5.5	2.49	3.77	1.04	1.88	1.97	-1.35376	0.0028783	0.0216937	g9971.t1	MYB	Myb_DNA-binding	ARID,Response_reg,SNF2_N	show details	DIVARICATA	XP_031101368.1	transcription factor DIVARICATA-like [Ipomoea triloba]	GO:0000976;GO:0003677;GO:0005634	transcription cis-regulatory region binding;DNA binding;nucleus	-	-	-	-	-	-	-	sp|Q8S9H7|DIV_ANTMA	Transcription factor DIVARICATA OS=Antirrhinum majus OX=4151 GN=DIVARICATA PE=2 SV=1
g9971	1408	5.5	2.49	3.77	1.04	1.88	1.97	-1.35376	0.0028783	0.0216937	g9971.t1	MYB-related	Myb_DNA-binding	ARID,G2-like,Response_reg,SNF2_N,trihelix	show details	DIVARICATA	XP_031101368.1	transcription factor DIVARICATA-like [Ipomoea triloba]	GO:0000976;GO:0003677;GO:0005634	transcription cis-regulatory region binding;DNA binding;nucleus	-	-	-	-	-	-	-	sp|Q8S9H7|DIV_ANTMA	Transcription factor DIVARICATA OS=Antirrhinum majus OX=4151 GN=DIVARICATA PE=2 SV=1
g54471	1811	4.28	0.66	1.8	0.41	0.47	0.51	-2.38507	0.000448723	0.00482451	g54471.t1	NAC	NAM	-	show details	NAC073	AXC43979.1	NAC8 protein [Ipomoea batatas]	GO:0003677;GO:0000976;GO:0006355;GO:0005634	DNA binding;transcription cis-regulatory region binding;regulation of transcription, DNA-templated;nucleus	-	-	-	-	-	-	-	sp|O49459|NAC73_ARATH	NAC domain-containing protein 73 OS=Arabidopsis thaliana OX=3702 GN=NAC073 PE=2 SV=1
g62945	1372	1.95	0.85	1.18	0.21	0	0.17	-3.5211	5.65913e-05	0.000859343	g62945.t1	C2C2-GATA	GATA	-	show details	GATA12	XP_031118246.1	GATA transcription factor 9-like [Ipomoea triloba]	GO:0043565;GO:0045893;GO:0005634;GO:0008270	sequence-specific DNA binding;positive regulation of transcription, DNA-templated;nucleus;zinc ion binding	-	-	-	-	-	-	-	sp|P69781|GAT12_ARATH	GATA transcription factor 12 OS=Arabidopsis thaliana OX=3702 GN=GATA12 PE=2 SV=1
g29038	2128	2.44	4.9	3.71	0.06	0.27	0.67	-3.60542	3.40183e-09	1.79981e-07	g29038.t1	GRAS	GRAS	-	show details	SCL32	XP_031107895.1	scarecrow-like protein 32 [Ipomoea triloba]	GO:0005634;GO:0003700;GO:0006355;GO:0043565	nucleus;DNA-binding transcription factor activity;regulation of transcription, DNA-templated;sequence-specific DNA binding	-	-	-	-	-	-	-	sp|Q9SN22|SCL32_ARATH	Scarecrow-like protein 32 OS=Arabidopsis thaliana OX=3702 GN=SCL32 PE=1 SV=1
g29038	2128	2.44	4.9	3.71	0.06	0.27	0.67	-3.60542	3.40183e-09	1.79981e-07	novel.37054.1	GRAS	GRAS	-	show details	SCL32	XP_031107895.1	scarecrow-like protein 32 [Ipomoea triloba]	GO:0005634;GO:0003700;GO:0006355;GO:0043565	nucleus;DNA-binding transcription factor activity;regulation of transcription, DNA-templated;sequence-specific DNA binding	-	-	-	-	-	-	-	sp|Q9SN22|SCL32_ARATH	Scarecrow-like protein 32 OS=Arabidopsis thaliana OX=3702 GN=SCL32 PE=1 SV=1
g25092	2038	28.46	26.3	19.49	9.33	11.11	14.38	-1.20277	2.59461e-05	0.000447453	novel.34428.1	ABI3VP1	B3	AP2,Auxin_resp	show details	ARF31	XP_031103597.1;XP_031103596.1	B3 domain-containing protein At2g36080-like isoform X2 [Ipomoea triloba];B3 domain-containing protein At2g36080-like isoform X1 [Ipomoea triloba]	GO:0005634;GO:0003677	nucleus;DNA binding	-	-	-	-	-	-	-	sp|Q8GYJ2|Y2608_ARATH	B3 domain-containing protein At2g36080 OS=Arabidopsis thaliana OX=3702 GN=ARF31 PE=2 SV=1
g25092	2038	28.46	26.3	19.49	9.33	11.11	14.38	-1.20277	2.59461e-05	0.000447453	novel.34428.2	ABI3VP1	B3	AP2,Auxin_resp	show details	ARF31	XP_031103597.1;XP_031103596.1	B3 domain-containing protein At2g36080-like isoform X2 [Ipomoea triloba];B3 domain-containing protein At2g36080-like isoform X1 [Ipomoea triloba]	GO:0005634;GO:0003677	nucleus;DNA binding	-	-	-	-	-	-	-	sp|Q8GYJ2|Y2608_ARATH	B3 domain-containing protein At2g36080 OS=Arabidopsis thaliana OX=3702 GN=ARF31 PE=2 SV=1
g25092	2038	28.46	26.3	19.49	9.33	11.11	14.38	-1.20277	2.59461e-05	0.000447453	g25092.t1	ABI3VP1	B3	AP2,Auxin_resp	show details	ARF31	XP_031103597.1;XP_031103596.1	B3 domain-containing protein At2g36080-like isoform X2 [Ipomoea triloba];B3 domain-containing protein At2g36080-like isoform X1 [Ipomoea triloba]	GO:0005634;GO:0003677	nucleus;DNA binding	-	-	-	-	-	-	-	sp|Q8GYJ2|Y2608_ARATH	B3 domain-containing protein At2g36080 OS=Arabidopsis thaliana OX=3702 GN=ARF31 PE=2 SV=1
g39330	1463	1.99	2.52	3.6	5.98	4.14	7.95	1.07561	0.00483617	0.0330023	g39330.t1	AP2-EREBP	AP2	-	show details	CRF2	XP_031124467.1	ethylene-responsive transcription factor CRF2-like [Ipomoea triloba]	GO:0003677;GO:0009873;GO:0003700;GO:0005634;GO:0006952	DNA binding;ethylene-activated signaling pathway;DNA-binding transcription factor activity;nucleus;defense response	-	-	-	-	-	-	-	sp|Q9SUQ2|CRF2_ARATH	Ethylene-responsive transcription factor CRF2 OS=Arabidopsis thaliana OX=3702 GN=CRF2 PE=1 SV=1
g12372	1196	8.34	5.98	4.67	1.89	0.32	1.99	-2.2581	8.0492e-05	0.00115773	g12372.t1	bHLH	HLH	-	show details	BHLH30	XP_031099645.1	transcription factor bHLH30-like [Ipomoea triloba]	GO:0046983;GO:0005634	protein dimerization activity;nucleus	-	-	-	-	-	-	-	sp|Q9S7Y1|BH030_ARATH	Transcription factor bHLH30 OS=Arabidopsis thaliana OX=3702 GN=BHLH30 PE=1 SV=1
g38545	1134	0.94	1.89	1	3.09	2.83	3.74	1.27108	0.00593477	0.0386601	g38545.t1	MADS	SRF-TF	-	show details	AGL92	XP_019155933.1	PREDICTED: agamous-like MADS-box protein AGL86 [Ipomoea nil]	GO:0046983;GO:0003677;GO:0005634	protein dimerization activity;DNA binding;nucleus	-	-	-	-	-	-	-	sp|Q9C6V4|AGL92_ARATH	Agamous-like MADS-box protein AGL92 OS=Arabidopsis thaliana OX=3702 GN=AGL92 PE=1 SV=1
g20400	1530	2.42	3.37	4.07	1.48	2.22	1.07	-1.13454	0.00593015	0.0386358	g20400.t1	G2-like	G2-like	Response_reg	show details	MOF1	XP_031094129.1	transcription factor HHO1-like isoform X2 [Ipomoea triloba]	GO:0003677;GO:0005634	DNA binding;nucleus	-	-	-	-	-	-	-	sp|A3AWH5|MOF1_ORYSJ	Myb family transcription factor MOF1 OS=Oryza sativa subsp. japonica OX=39947 GN=MOF1 PE=1 SV=1
g20400	1530	2.42	3.37	4.07	1.48	2.22	1.07	-1.13454	0.00593015	0.0386358	g20400.t1	MYB	Myb_DNA-binding	ARID,Response_reg,SNF2_N	show details	MOF1	XP_031094129.1	transcription factor HHO1-like isoform X2 [Ipomoea triloba]	GO:0003677;GO:0005634	DNA binding;nucleus	-	-	-	-	-	-	-	sp|A3AWH5|MOF1_ORYSJ	Myb family transcription factor MOF1 OS=Oryza sativa subsp. japonica OX=39947 GN=MOF1 PE=1 SV=1
g282	1358	11.52	16.79	15.61	42.8	39.05	39.73	1.39748	5.02614e-11	4.11077e-09	g282.t1	ABI3VP1	B3	AP2,Auxin_resp	show details	VAL2	XP_031115878.1;XP_031115879.1;XP_031115877.1	B3 domain-containing transcription factor VAL3-like isoform X2 [Ipomoea triloba];B3 domain-containing transcription factor VAL3-like isoform X3 [Ipomoea triloba];B3 domain-containing transcription factor VAL3-like isoform X1 [Ipomoea triloba]	GO:0005634;GO:0003677	nucleus;DNA binding	-	-	-	-	-	-	-	sp|Q5CCK4|VAL2_ARATH;sp|O65420|VAL3_ARATH	B3 domain-containing transcription repressor VAL2 OS=Arabidopsis thaliana OX=3702 GN=VAL2 PE=1 SV=1;B3 domain-containing transcription factor VAL3 OS=Arabidopsis thaliana OX=3702 GN=VAL3 PE=4 SV=3
g282	1358	11.52	16.79	15.61	42.8	39.05	39.73	1.39748	5.02614e-11	4.11077e-09	novel.216.2	ABI3VP1	B3	AP2,Auxin_resp	show details	VAL2	XP_031115878.1;XP_031115879.1;XP_031115877.1	B3 domain-containing transcription factor VAL3-like isoform X2 [Ipomoea triloba];B3 domain-containing transcription factor VAL3-like isoform X3 [Ipomoea triloba];B3 domain-containing transcription factor VAL3-like isoform X1 [Ipomoea triloba]	GO:0005634;GO:0003677	nucleus;DNA binding	-	-	-	-	-	-	-	sp|Q5CCK4|VAL2_ARATH;sp|O65420|VAL3_ARATH	B3 domain-containing transcription repressor VAL2 OS=Arabidopsis thaliana OX=3702 GN=VAL2 PE=1 SV=1;B3 domain-containing transcription factor VAL3 OS=Arabidopsis thaliana OX=3702 GN=VAL3 PE=4 SV=3
g282	1358	11.52	16.79	15.61	42.8	39.05	39.73	1.39748	5.02614e-11	4.11077e-09	novel.216.3	ABI3VP1	B3	AP2,Auxin_resp	show details	VAL2	XP_031115878.1;XP_031115879.1;XP_031115877.1	B3 domain-containing transcription factor VAL3-like isoform X2 [Ipomoea triloba];B3 domain-containing transcription factor VAL3-like isoform X3 [Ipomoea triloba];B3 domain-containing transcription factor VAL3-like isoform X1 [Ipomoea triloba]	GO:0005634;GO:0003677	nucleus;DNA binding	-	-	-	-	-	-	-	sp|Q5CCK4|VAL2_ARATH;sp|O65420|VAL3_ARATH	B3 domain-containing transcription repressor VAL2 OS=Arabidopsis thaliana OX=3702 GN=VAL2 PE=1 SV=1;B3 domain-containing transcription factor VAL3 OS=Arabidopsis thaliana OX=3702 GN=VAL3 PE=4 SV=3
g24051	662	22.92	37.52	56.63	207.97	144.66	191.47	2.16908	4.92156e-11	4.04014e-09	g24051.t1	PLATZ	PLATZ	-	show details	RITF1	XP_031102109.1	uncharacterized protein LOC116006004 [Ipomoea triloba]	-	-	-	-	-	-	-	-	-	sp|Q1G3Q4|RITF1_ARATH	Protein RGF1 INDUCIBLE TRANSCRIPTION FACTOR 1 OS=Arabidopsis thaliana OX=3702 GN=RITF1 PE=1 SV=1
g24051	662	22.92	37.52	56.63	207.97	144.66	191.47	2.16908	4.92156e-11	4.04014e-09	novel.33575.3	PLATZ	PLATZ	-	show details	RITF1	XP_031102109.1	uncharacterized protein LOC116006004 [Ipomoea triloba]	-	-	-	-	-	-	-	-	-	sp|Q1G3Q4|RITF1_ARATH	Protein RGF1 INDUCIBLE TRANSCRIPTION FACTOR 1 OS=Arabidopsis thaliana OX=3702 GN=RITF1 PE=1 SV=1
g40457	2784	0.11	0.52	0.34	4.04	1.98	0.7	2.72241	9.33244e-05	0.00131208	g40457.t1	FAR1	FAR1	-	show details	CRK2	XP_031132200.1	cysteine-rich receptor-like protein kinase 2 [Ipomoea triloba]	GO:0005524;GO:0046777;GO:0005886;GO:0004672;GO:0004674;GO:0016021	ATP binding;protein autophosphorylation;plasma membrane;protein kinase activity;protein serine/threonine kinase activity;integral component of membrane	-	-	-	-	-	-	-	sp|Q9CAL3|CRK2_ARATH	Cysteine-rich receptor-like protein kinase 2 OS=Arabidopsis thaliana OX=3702 GN=CRK2 PE=1 SV=1
g61009	1613	1.77	2.73	1.34	5.95	3.54	4.35	1.25243	0.00099475	0.00919439	novel.18163.2	bHLH	HLH	-	show details	BHLH87	XP_031118266.1	transcription factor bHLH87 [Ipomoea triloba]	GO:0046983;GO:0016021;GO:0000976;GO:0005634	protein dimerization activity;integral component of membrane;transcription cis-regulatory region binding;nucleus	-	-	-	-	-	-	-	sp|Q8S3D2|BH087_ARATH	Transcription factor bHLH87 OS=Arabidopsis thaliana OX=3702 GN=BHLH87 PE=1 SV=1
g61009	1613	1.77	2.73	1.34	5.95	3.54	4.35	1.25243	0.00099475	0.00919439	novel.18163.3	bHLH	HLH	-	show details	BHLH87	XP_031118266.1	transcription factor bHLH87 [Ipomoea triloba]	GO:0046983;GO:0016021;GO:0000976;GO:0005634	protein dimerization activity;integral component of membrane;transcription cis-regulatory region binding;nucleus	-	-	-	-	-	-	-	sp|Q8S3D2|BH087_ARATH	Transcription factor bHLH87 OS=Arabidopsis thaliana OX=3702 GN=BHLH87 PE=1 SV=1
g61009	1613	1.77	2.73	1.34	5.95	3.54	4.35	1.25243	0.00099475	0.00919439	g61009.t1	bHLH	HLH	-	show details	BHLH87	XP_031118266.1	transcription factor bHLH87 [Ipomoea triloba]	GO:0046983;GO:0016021;GO:0000976;GO:0005634	protein dimerization activity;integral component of membrane;transcription cis-regulatory region binding;nucleus	-	-	-	-	-	-	-	sp|Q8S3D2|BH087_ARATH	Transcription factor bHLH87 OS=Arabidopsis thaliana OX=3702 GN=BHLH87 PE=1 SV=1
g43692	1282	1.69	2.46	1.86	7.49	4.38	5.34	1.44159	7.77003e-05	0.00112561	g43692.t1	NAC	NAM	-	show details	NAC056	XP_031114481.1	NAC transcription factor 56-like [Ipomoea triloba]	GO:0006355;GO:0003677	regulation of transcription, DNA-templated;DNA binding	-	-	-	-	-	-	-	sp|Q9LD44|NAC56_ARATH	NAC transcription factor 56 OS=Arabidopsis thaliana OX=3702 GN=NAC056 PE=2 SV=1
g13583	846	0.18	0.39	0.34	9.08	2.85	1.43	3.80213	8.13252e-06	0.000167677	g13583.t1	WRKY	WRKY	-	show details	WRKY75	XP_031097278.1	probable WRKY transcription factor 75 [Ipomoea triloba]	GO:0043565;GO:0003700;GO:0005634	sequence-specific DNA binding;DNA-binding transcription factor activity;nucleus	-	-	-	-	-	-	-	sp|Q9FYA2|WRK75_ARATH	Probable WRKY transcription factor 75 OS=Arabidopsis thaliana OX=3702 GN=WRKY75 PE=1 SV=1
g48266	1133	1.59	6.51	7.43	23.86	32.13	25.56	2.42697	2.07359e-07	6.94785e-06	novel.9552.1	MYB	Myb_DNA-binding	ARID,Response_reg,SNF2_N	show details	MYB59	XP_031122862.1;XP_031122863.1	transcription factor MYB59-like isoform X1 [Ipomoea triloba];transcription factor MYB48-like isoform X2 [Ipomoea triloba]	GO:0005634;GO:0003700;GO:0043565;GO:0006355	nucleus;DNA-binding transcription factor activity;sequence-specific DNA binding;regulation of transcription, DNA-templated	K09422	MYBP	http://www.genome.jp/dbget-bin/www_bget?ko:K09422	-	-	-	-	sp|Q4JL84|MYB59_ARATH	Transcription factor MYB59 OS=Arabidopsis thaliana OX=3702 GN=MYB59 PE=2 SV=2
g48266	1133	1.59	6.51	7.43	23.86	32.13	25.56	2.42697	2.07359e-07	6.94785e-06	novel.9552.1	MYB-related	Myb_DNA-binding	ARID,G2-like,Response_reg,SNF2_N,trihelix	show details	MYB59	XP_031122862.1;XP_031122863.1	transcription factor MYB59-like isoform X1 [Ipomoea triloba];transcription factor MYB48-like isoform X2 [Ipomoea triloba]	GO:0005634;GO:0003700;GO:0043565;GO:0006355	nucleus;DNA-binding transcription factor activity;sequence-specific DNA binding;regulation of transcription, DNA-templated	K09422	MYBP	http://www.genome.jp/dbget-bin/www_bget?ko:K09422	-	-	-	-	sp|Q4JL84|MYB59_ARATH	Transcription factor MYB59 OS=Arabidopsis thaliana OX=3702 GN=MYB59 PE=2 SV=2
g48266	1133	1.59	6.51	7.43	23.86	32.13	25.56	2.42697	2.07359e-07	6.94785e-06	g48266.t1	MYB	Myb_DNA-binding	ARID,Response_reg,SNF2_N	show details	MYB59	XP_031122862.1;XP_031122863.1	transcription factor MYB59-like isoform X1 [Ipomoea triloba];transcription factor MYB48-like isoform X2 [Ipomoea triloba]	GO:0005634;GO:0003700;GO:0043565;GO:0006355	nucleus;DNA-binding transcription factor activity;sequence-specific DNA binding;regulation of transcription, DNA-templated	K09422	MYBP	http://www.genome.jp/dbget-bin/www_bget?ko:K09422	-	-	-	-	sp|Q4JL84|MYB59_ARATH	Transcription factor MYB59 OS=Arabidopsis thaliana OX=3702 GN=MYB59 PE=2 SV=2
g48266	1133	1.59	6.51	7.43	23.86	32.13	25.56	2.42697	2.07359e-07	6.94785e-06	g48266.t1	MYB-related	Myb_DNA-binding	ARID,G2-like,Response_reg,SNF2_N,trihelix	show details	MYB59	XP_031122862.1;XP_031122863.1	transcription factor MYB59-like isoform X1 [Ipomoea triloba];transcription factor MYB48-like isoform X2 [Ipomoea triloba]	GO:0005634;GO:0003700;GO:0043565;GO:0006355	nucleus;DNA-binding transcription factor activity;sequence-specific DNA binding;regulation of transcription, DNA-templated	K09422	MYBP	http://www.genome.jp/dbget-bin/www_bget?ko:K09422	-	-	-	-	sp|Q4JL84|MYB59_ARATH	Transcription factor MYB59 OS=Arabidopsis thaliana OX=3702 GN=MYB59 PE=2 SV=2
g52626	1774	0.98	0.15	0.16	0.04	0	0.04	-4.19367	0.00490134	0.0333546	g52626.t1	bHLH	HLH	-	show details	SCRM	XP_031099882.1	transcription factor ICE1-like [Ipomoea triloba]	GO:0050826;GO:0046983;GO:0043565;GO:0006355;GO:0010444;GO:0003700;GO:0005634;GO:0000976	response to freezing;protein dimerization activity;sequence-specific DNA binding;regulation of transcription, DNA-templated;guard mother cell differentiation;DNA-binding transcription factor activity;nucleus;transcription cis-regulatory region binding	-	-	-	-	-	-	-	sp|Q9LSE2|ICE1_ARATH	Transcription factor ICE1 OS=Arabidopsis thaliana OX=3702 GN=SCRM PE=1 SV=1
g59469	1625	5	2.16	3.38	1.34	1.76	2.34	-1.18127	0.00544078	0.0361271	novel.16849.3	TUB	Tub	-	show details	TULP14	XP_031128429.1	tubby-like F-box protein 14 [Ipomoea triloba]	-	-	K19600	TUB,TULP	http://www.genome.jp/dbget-bin/www_bget?ko:K19600	-	-	-	-	sp|Q2QXB2|TLP14_ORYSJ;sp|Q9FRH7|TLP10_ARATH	Tubby-like F-box protein 14 OS=Oryza sativa subsp. japonica OX=39947 GN=TULP14 PE=2 SV=1;Tubby-like F-box protein 10 OS=Arabidopsis thaliana OX=3702 GN=TULP10 PE=1 SV=1
g59469	1625	5	2.16	3.38	1.34	1.76	2.34	-1.18127	0.00544078	0.0361271	g59469.t1	TUB	Tub	-	show details	TULP14	XP_031128429.1	tubby-like F-box protein 14 [Ipomoea triloba]	-	-	K19600	TUB,TULP	http://www.genome.jp/dbget-bin/www_bget?ko:K19600	-	-	-	-	sp|Q2QXB2|TLP14_ORYSJ;sp|Q9FRH7|TLP10_ARATH	Tubby-like F-box protein 14 OS=Oryza sativa subsp. japonica OX=39947 GN=TULP14 PE=2 SV=1;Tubby-like F-box protein 10 OS=Arabidopsis thaliana OX=3702 GN=TULP10 PE=1 SV=1
g59469	1625	5	2.16	3.38	1.34	1.76	2.34	-1.18127	0.00544078	0.0361271	novel.16849.2	TUB	Tub	-	show details	TULP14	XP_031128429.1	tubby-like F-box protein 14 [Ipomoea triloba]	-	-	K19600	TUB,TULP	http://www.genome.jp/dbget-bin/www_bget?ko:K19600	-	-	-	-	sp|Q2QXB2|TLP14_ORYSJ;sp|Q9FRH7|TLP10_ARATH	Tubby-like F-box protein 14 OS=Oryza sativa subsp. japonica OX=39947 GN=TULP14 PE=2 SV=1;Tubby-like F-box protein 10 OS=Arabidopsis thaliana OX=3702 GN=TULP10 PE=1 SV=1
g57993	2241	14.13	7.44	6.96	3.7	3.89	4.93	-1.26607	0.000324344	0.0036961	novel.15621.3	MYB	Myb_DNA-binding	ARID,Response_reg,SNF2_N	show details	TRP1	XP_031126083.1;XP_031126082.1;XP_031126081.1	telomere repeat-binding protein 2 isoform X3 [Ipomoea triloba];telomere repeat-binding protein 2 isoform X2 [Ipomoea triloba];telomere repeat-binding protein 2 isoform X1 [Ipomoea triloba]	-	-	-	-	-	-	-	-	-	sp|Q8L7L8|TRP1_ARATH	Telomere repeat-binding protein 1 OS=Arabidopsis thaliana OX=3702 GN=TRP1 PE=1 SV=2
g57993	2241	14.13	7.44	6.96	3.7	3.89	4.93	-1.26607	0.000324344	0.0036961	novel.15621.3	MYB-related	Myb_DNA-binding	ARID,G2-like,Response_reg,SNF2_N,trihelix	show details	TRP1	XP_031126083.1;XP_031126082.1;XP_031126081.1	telomere repeat-binding protein 2 isoform X3 [Ipomoea triloba];telomere repeat-binding protein 2 isoform X2 [Ipomoea triloba];telomere repeat-binding protein 2 isoform X1 [Ipomoea triloba]	-	-	-	-	-	-	-	-	-	sp|Q8L7L8|TRP1_ARATH	Telomere repeat-binding protein 1 OS=Arabidopsis thaliana OX=3702 GN=TRP1 PE=1 SV=2
g57993	2241	14.13	7.44	6.96	3.7	3.89	4.93	-1.26607	0.000324344	0.0036961	novel.15621.2	MYB	Myb_DNA-binding	ARID,Response_reg,SNF2_N	show details	TRP1	XP_031126083.1;XP_031126082.1;XP_031126081.1	telomere repeat-binding protein 2 isoform X3 [Ipomoea triloba];telomere repeat-binding protein 2 isoform X2 [Ipomoea triloba];telomere repeat-binding protein 2 isoform X1 [Ipomoea triloba]	-	-	-	-	-	-	-	-	-	sp|Q8L7L8|TRP1_ARATH	Telomere repeat-binding protein 1 OS=Arabidopsis thaliana OX=3702 GN=TRP1 PE=1 SV=2
g57993	2241	14.13	7.44	6.96	3.7	3.89	4.93	-1.26607	0.000324344	0.0036961	novel.15621.2	MYB-related	Myb_DNA-binding	ARID,G2-like,Response_reg,SNF2_N,trihelix	show details	TRP1	XP_031126083.1;XP_031126082.1;XP_031126081.1	telomere repeat-binding protein 2 isoform X3 [Ipomoea triloba];telomere repeat-binding protein 2 isoform X2 [Ipomoea triloba];telomere repeat-binding protein 2 isoform X1 [Ipomoea triloba]	-	-	-	-	-	-	-	-	-	sp|Q8L7L8|TRP1_ARATH	Telomere repeat-binding protein 1 OS=Arabidopsis thaliana OX=3702 GN=TRP1 PE=1 SV=2
g57993	2241	14.13	7.44	6.96	3.7	3.89	4.93	-1.26607	0.000324344	0.0036961	novel.15621.4	MYB	Myb_DNA-binding	ARID,Response_reg,SNF2_N	show details	TRP1	XP_031126083.1;XP_031126082.1;XP_031126081.1	telomere repeat-binding protein 2 isoform X3 [Ipomoea triloba];telomere repeat-binding protein 2 isoform X2 [Ipomoea triloba];telomere repeat-binding protein 2 isoform X1 [Ipomoea triloba]	-	-	-	-	-	-	-	-	-	sp|Q8L7L8|TRP1_ARATH	Telomere repeat-binding protein 1 OS=Arabidopsis thaliana OX=3702 GN=TRP1 PE=1 SV=2
g57993	2241	14.13	7.44	6.96	3.7	3.89	4.93	-1.26607	0.000324344	0.0036961	novel.15621.4	MYB-related	Myb_DNA-binding	ARID,G2-like,Response_reg,SNF2_N,trihelix	show details	TRP1	XP_031126083.1;XP_031126082.1;XP_031126081.1	telomere repeat-binding protein 2 isoform X3 [Ipomoea triloba];telomere repeat-binding protein 2 isoform X2 [Ipomoea triloba];telomere repeat-binding protein 2 isoform X1 [Ipomoea triloba]	-	-	-	-	-	-	-	-	-	sp|Q8L7L8|TRP1_ARATH	Telomere repeat-binding protein 1 OS=Arabidopsis thaliana OX=3702 GN=TRP1 PE=1 SV=2
g57993	2241	14.13	7.44	6.96	3.7	3.89	4.93	-1.26607	0.000324344	0.0036961	novel.15621.7	MYB	Myb_DNA-binding	ARID,Response_reg,SNF2_N	show details	TRP1	XP_031126083.1;XP_031126082.1;XP_031126081.1	telomere repeat-binding protein 2 isoform X3 [Ipomoea triloba];telomere repeat-binding protein 2 isoform X2 [Ipomoea triloba];telomere repeat-binding protein 2 isoform X1 [Ipomoea triloba]	-	-	-	-	-	-	-	-	-	sp|Q8L7L8|TRP1_ARATH	Telomere repeat-binding protein 1 OS=Arabidopsis thaliana OX=3702 GN=TRP1 PE=1 SV=2
g57993	2241	14.13	7.44	6.96	3.7	3.89	4.93	-1.26607	0.000324344	0.0036961	novel.15621.7	MYB-related	Myb_DNA-binding	ARID,G2-like,Response_reg,SNF2_N,trihelix	show details	TRP1	XP_031126083.1;XP_031126082.1;XP_031126081.1	telomere repeat-binding protein 2 isoform X3 [Ipomoea triloba];telomere repeat-binding protein 2 isoform X2 [Ipomoea triloba];telomere repeat-binding protein 2 isoform X1 [Ipomoea triloba]	-	-	-	-	-	-	-	-	-	sp|Q8L7L8|TRP1_ARATH	Telomere repeat-binding protein 1 OS=Arabidopsis thaliana OX=3702 GN=TRP1 PE=1 SV=2
g57993	2241	14.13	7.44	6.96	3.7	3.89	4.93	-1.26607	0.000324344	0.0036961	novel.15621.5	MYB	Myb_DNA-binding	ARID,Response_reg,SNF2_N	show details	TRP1	XP_031126083.1;XP_031126082.1;XP_031126081.1	telomere repeat-binding protein 2 isoform X3 [Ipomoea triloba];telomere repeat-binding protein 2 isoform X2 [Ipomoea triloba];telomere repeat-binding protein 2 isoform X1 [Ipomoea triloba]	-	-	-	-	-	-	-	-	-	sp|Q8L7L8|TRP1_ARATH	Telomere repeat-binding protein 1 OS=Arabidopsis thaliana OX=3702 GN=TRP1 PE=1 SV=2
g57993	2241	14.13	7.44	6.96	3.7	3.89	4.93	-1.26607	0.000324344	0.0036961	novel.15621.5	MYB-related	Myb_DNA-binding	ARID,G2-like,Response_reg,SNF2_N,trihelix	show details	TRP1	XP_031126083.1;XP_031126082.1;XP_031126081.1	telomere repeat-binding protein 2 isoform X3 [Ipomoea triloba];telomere repeat-binding protein 2 isoform X2 [Ipomoea triloba];telomere repeat-binding protein 2 isoform X1 [Ipomoea triloba]	-	-	-	-	-	-	-	-	-	sp|Q8L7L8|TRP1_ARATH	Telomere repeat-binding protein 1 OS=Arabidopsis thaliana OX=3702 GN=TRP1 PE=1 SV=2
g57993	2241	14.13	7.44	6.96	3.7	3.89	4.93	-1.26607	0.000324344	0.0036961	novel.15621.6	MYB	Myb_DNA-binding	ARID,Response_reg,SNF2_N	show details	TRP1	XP_031126083.1;XP_031126082.1;XP_031126081.1	telomere repeat-binding protein 2 isoform X3 [Ipomoea triloba];telomere repeat-binding protein 2 isoform X2 [Ipomoea triloba];telomere repeat-binding protein 2 isoform X1 [Ipomoea triloba]	-	-	-	-	-	-	-	-	-	sp|Q8L7L8|TRP1_ARATH	Telomere repeat-binding protein 1 OS=Arabidopsis thaliana OX=3702 GN=TRP1 PE=1 SV=2
g57993	2241	14.13	7.44	6.96	3.7	3.89	4.93	-1.26607	0.000324344	0.0036961	novel.15621.6	MYB-related	Myb_DNA-binding	ARID,G2-like,Response_reg,SNF2_N,trihelix	show details	TRP1	XP_031126083.1;XP_031126082.1;XP_031126081.1	telomere repeat-binding protein 2 isoform X3 [Ipomoea triloba];telomere repeat-binding protein 2 isoform X2 [Ipomoea triloba];telomere repeat-binding protein 2 isoform X1 [Ipomoea triloba]	-	-	-	-	-	-	-	-	-	sp|Q8L7L8|TRP1_ARATH	Telomere repeat-binding protein 1 OS=Arabidopsis thaliana OX=3702 GN=TRP1 PE=1 SV=2
g57993	2241	14.13	7.44	6.96	3.7	3.89	4.93	-1.26607	0.000324344	0.0036961	novel.15621.8	MYB	Myb_DNA-binding	ARID,Response_reg,SNF2_N	show details	TRP1	XP_031126083.1;XP_031126082.1;XP_031126081.1	telomere repeat-binding protein 2 isoform X3 [Ipomoea triloba];telomere repeat-binding protein 2 isoform X2 [Ipomoea triloba];telomere repeat-binding protein 2 isoform X1 [Ipomoea triloba]	-	-	-	-	-	-	-	-	-	sp|Q8L7L8|TRP1_ARATH	Telomere repeat-binding protein 1 OS=Arabidopsis thaliana OX=3702 GN=TRP1 PE=1 SV=2
g57993	2241	14.13	7.44	6.96	3.7	3.89	4.93	-1.26607	0.000324344	0.0036961	novel.15621.8	MYB-related	Myb_DNA-binding	ARID,G2-like,Response_reg,SNF2_N,trihelix	show details	TRP1	XP_031126083.1;XP_031126082.1;XP_031126081.1	telomere repeat-binding protein 2 isoform X3 [Ipomoea triloba];telomere repeat-binding protein 2 isoform X2 [Ipomoea triloba];telomere repeat-binding protein 2 isoform X1 [Ipomoea triloba]	-	-	-	-	-	-	-	-	-	sp|Q8L7L8|TRP1_ARATH	Telomere repeat-binding protein 1 OS=Arabidopsis thaliana OX=3702 GN=TRP1 PE=1 SV=2
g57993	2241	14.13	7.44	6.96	3.7	3.89	4.93	-1.26607	0.000324344	0.0036961	g57993.t1	MYB	Myb_DNA-binding	ARID,Response_reg,SNF2_N	show details	TRP1	XP_031126083.1;XP_031126082.1;XP_031126081.1	telomere repeat-binding protein 2 isoform X3 [Ipomoea triloba];telomere repeat-binding protein 2 isoform X2 [Ipomoea triloba];telomere repeat-binding protein 2 isoform X1 [Ipomoea triloba]	-	-	-	-	-	-	-	-	-	sp|Q8L7L8|TRP1_ARATH	Telomere repeat-binding protein 1 OS=Arabidopsis thaliana OX=3702 GN=TRP1 PE=1 SV=2
g57993	2241	14.13	7.44	6.96	3.7	3.89	4.93	-1.26607	0.000324344	0.0036961	g57993.t1	MYB-related	Myb_DNA-binding	ARID,G2-like,Response_reg,SNF2_N,trihelix	show details	TRP1	XP_031126083.1;XP_031126082.1;XP_031126081.1	telomere repeat-binding protein 2 isoform X3 [Ipomoea triloba];telomere repeat-binding protein 2 isoform X2 [Ipomoea triloba];telomere repeat-binding protein 2 isoform X1 [Ipomoea triloba]	-	-	-	-	-	-	-	-	-	sp|Q8L7L8|TRP1_ARATH	Telomere repeat-binding protein 1 OS=Arabidopsis thaliana OX=3702 GN=TRP1 PE=1 SV=2
g53661	1446	2.63	0.43	0.54	0.05	0.17	0.13	-3.7211	0.000324519	0.00369715	novel.12612.1	E2F-DP	E2F_TDP	-	show details	E2FE	XP_031104609.1;XP_031104608.1	E2F transcription factor-like E2FE isoform X2 [Ipomoea triloba];E2F transcription factor-like E2FE isoform X1 [Ipomoea triloba]	GO:0005667;GO:0005634;GO:0006357;GO:0000978;GO:0007049	transcription regulator complex;nucleus;regulation of transcription by RNA polymerase II;RNA polymerase II cis-regulatory region sequence-specific DNA binding;cell cycle	K09391	E2F7_8	http://www.genome.jp/dbget-bin/www_bget?ko:K09391	-	-	KOG2578	Transcription factor E2F/dimerization partner (TDP)-like proteins	sp|Q8LSZ4|E2FE_ARATH	E2F transcription factor-like E2FE OS=Arabidopsis thaliana OX=3702 GN=E2FE PE=1 SV=1
g53661	1446	2.63	0.43	0.54	0.05	0.17	0.13	-3.7211	0.000324519	0.00369715	g53661.t1	E2F-DP	E2F_TDP	-	show details	E2FE	XP_031104609.1;XP_031104608.1	E2F transcription factor-like E2FE isoform X2 [Ipomoea triloba];E2F transcription factor-like E2FE isoform X1 [Ipomoea triloba]	GO:0005667;GO:0005634;GO:0006357;GO:0000978;GO:0007049	transcription regulator complex;nucleus;regulation of transcription by RNA polymerase II;RNA polymerase II cis-regulatory region sequence-specific DNA binding;cell cycle	K09391	E2F7_8	http://www.genome.jp/dbget-bin/www_bget?ko:K09391	-	-	KOG2578	Transcription factor E2F/dimerization partner (TDP)-like proteins	sp|Q8LSZ4|E2FE_ARATH	E2F transcription factor-like E2FE OS=Arabidopsis thaliana OX=3702 GN=E2FE PE=1 SV=1
g29332	1531	13.11	4.5	7.48	1	2.36	1.42	-2.48836	3.67789e-07	1.15221e-05	novel.37294.3	bHLH	HLH	-	show details	BEE2	XP_031107494.1;XP_031107493.1	transcription factor BEE 2 isoform X2 [Ipomoea triloba];transcription factor BEE 2 isoform X1 [Ipomoea triloba]	-	-	-	-	-	-	-	-	-	sp|Q93VJ4|BEE2_ARATH	Transcription factor BEE 2 OS=Arabidopsis thaliana OX=3702 GN=BEE2 PE=1 SV=1
g29332	1531	13.11	4.5	7.48	1	2.36	1.42	-2.48836	3.67789e-07	1.15221e-05	g29332.t1	bHLH	HLH	-	show details	BEE2	XP_031107494.1;XP_031107493.1	transcription factor BEE 2 isoform X2 [Ipomoea triloba];transcription factor BEE 2 isoform X1 [Ipomoea triloba]	-	-	-	-	-	-	-	-	-	sp|Q93VJ4|BEE2_ARATH	Transcription factor BEE 2 OS=Arabidopsis thaliana OX=3702 GN=BEE2 PE=1 SV=1
g29332	1531	13.11	4.5	7.48	1	2.36	1.42	-2.48836	3.67789e-07	1.15221e-05	novel.37294.2	bHLH	HLH	-	show details	BEE2	XP_031107494.1;XP_031107493.1	transcription factor BEE 2 isoform X2 [Ipomoea triloba];transcription factor BEE 2 isoform X1 [Ipomoea triloba]	-	-	-	-	-	-	-	-	-	sp|Q93VJ4|BEE2_ARATH	Transcription factor BEE 2 OS=Arabidopsis thaliana OX=3702 GN=BEE2 PE=1 SV=1
g9633	737	5.78	4.66	6.53	1.77	3.61	2.46	-1.19116	0.00730772	0.0456271	g9633.t1	AP2-EREBP	AP2	-	show details	ERF.C.3	XP_031099515.1	ethylene-response factor C3-like [Ipomoea triloba]	GO:0005634;GO:0003700;GO:0006952;GO:0009873;GO:0003677	nucleus;DNA-binding transcription factor activity;defense response;ethylene-activated signaling pathway;DNA binding	K14516	ERF1	http://www.genome.jp/dbget-bin/www_bget?ko:K14516	MAPK signaling pathway - plant;Plant hormone signal transduction	ko04016,ko04075	-	-	sp|A0A3Q7I5Y9|ERFC3_SOLLC	Ethylene-response factor C3 OS=Solanum lycopersicum OX=4081 GN=ERF.C.3 PE=2 SV=1
g21318	941	24.21	36.17	15.2	1.98	6.03	3.45	-2.81914	1.08671e-09	6.55412e-08	g21318.t1	AP2-EREBP	AP2	-	show details	DREB3	XP_031102401.1	dehydration-responsive element-binding protein 3-like [Ipomoea triloba]	GO:0003677;GO:0005634;GO:0003700	DNA binding;nucleus;DNA-binding transcription factor activity	K09286	EREBP	http://www.genome.jp/dbget-bin/www_bget?ko:K09286	-	-	-	-	sp|Q9LYD3|DREB3_ARATH	Dehydration-responsive element-binding protein 3 OS=Arabidopsis thaliana OX=3702 GN=DREB3 PE=2 SV=1
g19564	1299	5.11	6.05	3.68	18.82	17.54	10.33	1.57076	2.3255e-06	5.77518e-05	g19564.t1	AP2-EREBP	AP2	-	show details	ERF061	XP_031095705.1	ethylene-responsive transcription factor ERF061 [Ipomoea triloba]	GO:0006952;GO:0003700;GO:0005634;GO:0003677;GO:0009873	defense response;DNA-binding transcription factor activity;nucleus;DNA binding;ethylene-activated signaling pathway	-	-	-	-	-	-	-	sp|Q9C7W2|ERF61_ARATH	Ethylene-responsive transcription factor ERF061 OS=Arabidopsis thaliana OX=3702 GN=ERF061 PE=2 SV=1
g305	1913	3.92	4.08	4.61	9.12	8.66	9.16	1.00557	3.43403e-06	8.06288e-05	g305.t1	C3H	zf-CCCH	PHD,SNF2_N,zf-C2H2	show details	At3g48440	XP_031115671.1	zinc finger CCCH domain-containing protein 67-like isoform X5 [Ipomoea triloba]	GO:0046872;GO:0003729;GO:0003677	metal ion binding;mRNA binding;DNA binding	-	-	-	-	-	-	-	sp|Q9STM4|C3H43_ARATH	Zinc finger CCCH domain-containing protein 43 OS=Arabidopsis thaliana OX=3702 GN=At3g48440 PE=2 SV=1
g305	1913	3.92	4.08	4.61	9.12	8.66	9.16	1.00557	3.43403e-06	8.06288e-05	novel.234.1	C3H	zf-CCCH	PHD,SNF2_N,zf-C2H2	show details	At3g48440	XP_031115671.1	zinc finger CCCH domain-containing protein 67-like isoform X5 [Ipomoea triloba]	GO:0046872;GO:0003729;GO:0003677	metal ion binding;mRNA binding;DNA binding	-	-	-	-	-	-	-	sp|Q9STM4|C3H43_ARATH	Zinc finger CCCH domain-containing protein 43 OS=Arabidopsis thaliana OX=3702 GN=At3g48440 PE=2 SV=1
g30397	1807	1.79	2.77	2.97	0.96	1.51	0.88	-1.24957	0.00217001	0.0173417	g30397.t1	GRF	QLQ,WRC	-	show details	GRF9	XP_031090800.1;XP_031090799.1	growth-regulating factor 9 isoform X2 [Ipomoea triloba];growth-regulating factor 9 isoform X1 [Ipomoea triloba]	GO:0006355;GO:0005524;GO:0005634;GO:0006351;GO:0032502	regulation of transcription, DNA-templated;ATP binding;nucleus;transcription, DNA-templated;developmental process	-	-	-	-	-	-	-	sp|Q8S9M3|GRF9_ARATH	Growth-regulating factor 9 OS=Arabidopsis thaliana OX=3702 GN=GRF9 PE=1 SV=1
g30397	1807	1.79	2.77	2.97	0.96	1.51	0.88	-1.24957	0.00217001	0.0173417	novel.38139.3	GRF	QLQ,WRC	-	show details	GRF9	XP_031090800.1;XP_031090799.1	growth-regulating factor 9 isoform X2 [Ipomoea triloba];growth-regulating factor 9 isoform X1 [Ipomoea triloba]	GO:0006355;GO:0005524;GO:0005634;GO:0006351;GO:0032502	regulation of transcription, DNA-templated;ATP binding;nucleus;transcription, DNA-templated;developmental process	-	-	-	-	-	-	-	sp|Q8S9M3|GRF9_ARATH	Growth-regulating factor 9 OS=Arabidopsis thaliana OX=3702 GN=GRF9 PE=1 SV=1
g60295	1774	0.91	0.94	0.61	0.04	0.39	0.15	-2.19862	0.00606867	0.0393416	g60295.t1	bHLH	HLH	-	show details	BHLH74	XP_031119880.1;XP_031119883.1	transcription factor bHLH74-like isoform X1 [Ipomoea triloba];transcription factor bHLH74-like isoform X4 [Ipomoea triloba]	GO:0046983;GO:0005634;GO:0006355	protein dimerization activity;nucleus;regulation of transcription, DNA-templated	-	-	-	-	-	-	-	sp|Q6NKN9|BH074_ARATH	Transcription factor bHLH74 OS=Arabidopsis thaliana OX=3702 GN=BHLH74 PE=1 SV=1
g60295	1774	0.91	0.94	0.61	0.04	0.39	0.15	-2.19862	0.00606867	0.0393416	novel.17555.1	bHLH	HLH	-	show details	BHLH74	XP_031119880.1;XP_031119883.1	transcription factor bHLH74-like isoform X1 [Ipomoea triloba];transcription factor bHLH74-like isoform X4 [Ipomoea triloba]	GO:0046983;GO:0005634;GO:0006355	protein dimerization activity;nucleus;regulation of transcription, DNA-templated	-	-	-	-	-	-	-	sp|Q6NKN9|BH074_ARATH	Transcription factor bHLH74 OS=Arabidopsis thaliana OX=3702 GN=BHLH74 PE=1 SV=1
g9139	1134	1.34	0.13	0.17	0	0	0	-5.58917	0.0026698	0.0204262	g9139.t1	C2C2-GATA	GATA	-	show details	GATA4	XP_031113947.1	GATA transcription factor 4 [Ipomoea triloba]	GO:0005634;GO:0008270;GO:0030154;GO:0045893;GO:0043565	nucleus;zinc ion binding;cell differentiation;positive regulation of transcription, DNA-templated;sequence-specific DNA binding	-	-	-	-	-	-	-	sp|O49743|GATA4_ARATH	GATA transcription factor 4 OS=Arabidopsis thaliana OX=3702 GN=GATA4 PE=2 SV=1
g53553	2084	0	0	0.05	0.85	0.43	0.65	4.97961	7.3623e-05	0.00107498	g53553.t1	WRKY	WRKY	-	show details	WRKY72A	XP_031104545.1	WRKY transcription factor 72A-like [Ipomoea triloba]	GO:0003700;GO:0005634;GO:0043565	DNA-binding transcription factor activity;nucleus;sequence-specific DNA binding	-	-	-	-	-	-	-	sp|A0A3Q7GFB5|WK72A_SOLLC	WRKY transcription factor 72A OS=Solanum lycopersicum OX=4081 GN=WRKY72A PE=2 SV=1
g53553	2084	0	0	0.05	0.85	0.43	0.65	4.97961	7.3623e-05	0.00107498	novel.12543.2	WRKY	WRKY	-	show details	WRKY72A	XP_031104545.1	WRKY transcription factor 72A-like [Ipomoea triloba]	GO:0003700;GO:0005634;GO:0043565	DNA-binding transcription factor activity;nucleus;sequence-specific DNA binding	-	-	-	-	-	-	-	sp|A0A3Q7GFB5|WK72A_SOLLC	WRKY transcription factor 72A OS=Solanum lycopersicum OX=4081 GN=WRKY72A PE=2 SV=1
g46868	3548	8.25	4.73	4.15	0.72	0.99	0.88	-2.82316	4.68601e-15	7.63699e-13	g46868.t1	SBP	SBP	-	show details	SPL14	XP_031110830.1	squamosa promoter-binding-like protein 14 [Ipomoea triloba]	GO:0046872;GO:0005634;GO:0003677	metal ion binding;nucleus;DNA binding	-	-	-	-	-	-	-	sp|Q8RY95|SPL14_ARATH	Squamosa promoter-binding-like protein 14 OS=Arabidopsis thaliana OX=3702 GN=SPL14 PE=1 SV=3
g15127	754	2.04	0.92	0.8	0.11	0.12	0	-4.09818	0.0024978	0.0193643	g15127.t1	MYB	Myb_DNA-binding	ARID,Response_reg,SNF2_N	show details	MYB3	XP_031098710.1	transcription factor MYB114-like [Ipomoea triloba]	GO:0003677;GO:0005634	DNA binding;nucleus	K09422	MYBP	http://www.genome.jp/dbget-bin/www_bget?ko:K09422	-	-	-	-	sp|A0A4D6QCQ2|MYB3_CROXC	Transcription factor MYB3 OS=Crocosmia x crocosmiiflora OX=1053288 GN=MYB3 PE=2 SV=1
g15127	754	2.04	0.92	0.8	0.11	0.12	0	-4.09818	0.0024978	0.0193643	g15127.t1	MYB-related	Myb_DNA-binding	ARID,G2-like,Response_reg,SNF2_N,trihelix	show details	MYB3	XP_031098710.1	transcription factor MYB114-like [Ipomoea triloba]	GO:0003677;GO:0005634	DNA binding;nucleus	K09422	MYBP	http://www.genome.jp/dbget-bin/www_bget?ko:K09422	-	-	-	-	sp|A0A4D6QCQ2|MYB3_CROXC	Transcription factor MYB3 OS=Crocosmia x crocosmiiflora OX=1053288 GN=MYB3 PE=2 SV=1
g55614	2593	2.84	2.25	1.52	0.29	0.31	0.44	-2.74806	5.95994e-10	3.81789e-08	novel.14168.2	bHLH	HLH	-	show details	GL3	XP_031127277.1	transcription factor GLABRA 3-like [Ipomoea triloba]	GO:0046983;GO:0005634	protein dimerization activity;nucleus	-	-	-	-	-	-	-	sp|Q9FN69|GL3_ARATH	Transcription factor GLABRA 3 OS=Arabidopsis thaliana OX=3702 GN=GL3 PE=1 SV=1
g55614	2593	2.84	2.25	1.52	0.29	0.31	0.44	-2.74806	5.95994e-10	3.81789e-08	g55614.t1	bHLH	HLH	-	show details	GL3	XP_031127277.1	transcription factor GLABRA 3-like [Ipomoea triloba]	GO:0046983;GO:0005634	protein dimerization activity;nucleus	-	-	-	-	-	-	-	sp|Q9FN69|GL3_ARATH	Transcription factor GLABRA 3 OS=Arabidopsis thaliana OX=3702 GN=GL3 PE=1 SV=1
g13276	2966	7.18	2.09	2.47	0.19	0.58	0.34	-3.51174	2.01117e-09	1.12425e-07	g13276.t1	CPP	TCR	-	show details	TCX2	XP_031098169.1	protein tesmin/TSO1-like CXC 2 [Ipomoea triloba]	GO:0003700;GO:0005634;GO:0007275	DNA-binding transcription factor activity;nucleus;multicellular organism development	-	-	-	-	-	-	-	sp|F4JIF5|TCX2_ARATH	Protein tesmin/TSO1-like CXC 2 OS=Arabidopsis thaliana OX=3702 GN=TCX2 PE=1 SV=1
g13276	2966	7.18	2.09	2.47	0.19	0.58	0.34	-3.51174	2.01117e-09	1.12425e-07	novel.26344.2	CPP	TCR	-	show details	TCX2	XP_031098169.1	protein tesmin/TSO1-like CXC 2 [Ipomoea triloba]	GO:0003700;GO:0005634;GO:0007275	DNA-binding transcription factor activity;nucleus;multicellular organism development	-	-	-	-	-	-	-	sp|F4JIF5|TCX2_ARATH	Protein tesmin/TSO1-like CXC 2 OS=Arabidopsis thaliana OX=3702 GN=TCX2 PE=1 SV=1
g17703	1683	21.37	8.68	12.41	3.65	5.41	4.9	-1.69837	8.91065e-06	0.000180119	g17703.t1	C2C2-CO-like	CCT,zf-B_box	GATA,PLATZ	show details	COL2	XP_031093677.1	zinc finger protein CONSTANS-LIKE 2-like [Ipomoea triloba]	GO:0005634;GO:0009909;GO:0008270	nucleus;regulation of flower development;zinc ion binding	-	-	-	-	-	-	-	sp|Q96502|COL2_ARATH	Zinc finger protein CONSTANS-LIKE 2 OS=Arabidopsis thaliana OX=3702 GN=COL2 PE=1 SV=1
g28064	1252	0.88	7.49	0.8	0	0	0.25	-5.3601	1.72195e-05	0.000314772	g28064.t1	AP2-EREBP	AP2	-	show details	ABR1	XP_031108007.1	ethylene-responsive transcription factor ABR1-like [Ipomoea triloba]	GO:0003677;GO:0003700;GO:0005634;GO:0006952	DNA binding;DNA-binding transcription factor activity;nucleus;defense response	-	-	-	-	-	-	-	sp|Q9FGF8|ABR1_ARATH	Ethylene-responsive transcription factor ABR1 OS=Arabidopsis thaliana OX=3702 GN=ABR1 PE=2 SV=1
g30429	1969	33.27	40.31	38.01	0.74	0.77	1.96	-5.0864	4.96992e-43	4.40623e-39	g30429.t1	AP2-EREBP	AP2	-	show details	ERF039	XP_031092783.1	ethylene-responsive transcription factor ERF039-like [Ipomoea triloba]	GO:0003677;GO:0003700;GO:0005634;GO:0006952	DNA binding;DNA-binding transcription factor activity;nucleus;defense response	-	-	-	-	-	-	-	sp|Q9SUK8|ERF39_ARATH	Ethylene-responsive transcription factor ERF039 OS=Arabidopsis thaliana OX=3702 GN=ERF039 PE=2 SV=1
g52884	1331	0.1	0.21	0.23	2.82	1.18	0.42	2.93354	0.000870094	0.00826818	g52884.t1	MYB	Myb_DNA-binding	ARID,Response_reg,SNF2_N	show details	MYB62	XP_031106592.1	myb-related protein 340-like [Ipomoea triloba]	GO:0006355;GO:0043565;GO:0003700;GO:0005634	regulation of transcription, DNA-templated;sequence-specific DNA binding;DNA-binding transcription factor activity;nucleus	K09422	MYBP	http://www.genome.jp/dbget-bin/www_bget?ko:K09422	-	-	-	-	sp|Q9C9G7|MYB62_ARATH	Transcription factor MYB62 OS=Arabidopsis thaliana OX=3702 GN=MYB62 PE=2 SV=1
g52884	1331	0.1	0.21	0.23	2.82	1.18	0.42	2.93354	0.000870094	0.00826818	g52884.t1	MYB-related	Myb_DNA-binding	ARID,G2-like,Response_reg,SNF2_N,trihelix	show details	MYB62	XP_031106592.1	myb-related protein 340-like [Ipomoea triloba]	GO:0006355;GO:0043565;GO:0003700;GO:0005634	regulation of transcription, DNA-templated;sequence-specific DNA binding;DNA-binding transcription factor activity;nucleus	K09422	MYBP	http://www.genome.jp/dbget-bin/www_bget?ko:K09422	-	-	-	-	sp|Q9C9G7|MYB62_ARATH	Transcription factor MYB62 OS=Arabidopsis thaliana OX=3702 GN=MYB62 PE=2 SV=1
g7493	1008	2.97	6.23	4.46	9.57	10.96	11.51	1.10806	0.00222852	0.0177135	novel.22227.6	ABI3VP1	B3	AP2,Auxin_resp	show details	PSS1	XP_019170483.1;XP_031114265.1	PREDICTED: CDP-diacylglycerol--serine O-phosphatidyltransferase 1-like isoform X2 [Ipomoea nil];CDP-diacylglycerol--serine O-phosphatidyltransferase 1-like [Ipomoea triloba]	GO:0005789;GO:0006659;GO:0016021;GO:0016740;GO:0106245	endoplasmic reticulum membrane;phosphatidylserine biosynthetic process;integral component of membrane;transferase activity;L-serine-phosphatidylethanolamine phosphatidyltransferase activity	K08730	PTDSS2	http://www.genome.jp/dbget-bin/www_bget?ko:K08730	Glycerophospholipid metabolism	ko00564	-	-	sp|F4HXY7|PSS1_ARATH;sp|Q6I628|PSS2_ORYSJ;sp|Q0JR55|PSS1_ORYSJ	CDP-diacylglycerol--serine O-phosphatidyltransferase 1 OS=Arabidopsis thaliana OX=3702 GN=PSS1 PE=1 SV=1;CDP-diacylglycerol--serine O-phosphatidyltransferase 2 OS=Oryza sativa subsp. japonica OX=39947 GN=PSS2 PE=2 SV=2;CDP-diacylglycerol--serine O-phosphatidyltransferase 1 OS=Oryza sativa subsp. japonica OX=39947 GN=PSS1 PE=2 SV=2
g7493	1008	2.97	6.23	4.46	9.57	10.96	11.51	1.10806	0.00222852	0.0177135	novel.22227.4	ABI3VP1	B3	AP2,Auxin_resp	show details	PSS1	XP_019170483.1;XP_031114265.1	PREDICTED: CDP-diacylglycerol--serine O-phosphatidyltransferase 1-like isoform X2 [Ipomoea nil];CDP-diacylglycerol--serine O-phosphatidyltransferase 1-like [Ipomoea triloba]	GO:0005789;GO:0006659;GO:0016021;GO:0016740;GO:0106245	endoplasmic reticulum membrane;phosphatidylserine biosynthetic process;integral component of membrane;transferase activity;L-serine-phosphatidylethanolamine phosphatidyltransferase activity	K08730	PTDSS2	http://www.genome.jp/dbget-bin/www_bget?ko:K08730	Glycerophospholipid metabolism	ko00564	-	-	sp|F4HXY7|PSS1_ARATH;sp|Q6I628|PSS2_ORYSJ;sp|Q0JR55|PSS1_ORYSJ	CDP-diacylglycerol--serine O-phosphatidyltransferase 1 OS=Arabidopsis thaliana OX=3702 GN=PSS1 PE=1 SV=1;CDP-diacylglycerol--serine O-phosphatidyltransferase 2 OS=Oryza sativa subsp. japonica OX=39947 GN=PSS2 PE=2 SV=2;CDP-diacylglycerol--serine O-phosphatidyltransferase 1 OS=Oryza sativa subsp. japonica OX=39947 GN=PSS1 PE=2 SV=2
g17059	1863	14.67	12.41	12.45	6.14	4.58	8.38	-1.13545	8.1152e-05	0.00116609	g17059.t1	GRAS	GRAS	-	show details	SCL15	XP_031095986.1	scarecrow-like protein 15 [Ipomoea triloba]	GO:0030154;GO:0006355;GO:0003700;GO:0005634;GO:0043565	cell differentiation;regulation of transcription, DNA-templated;DNA-binding transcription factor activity;nucleus;sequence-specific DNA binding	-	-	-	-	-	-	-	sp|O23210|SCL15_ARATH	Scarecrow-like protein 15 OS=Arabidopsis thaliana OX=3702 GN=SCL15 PE=1 SV=3
g42492	2715	8.43	7.06	5.77	2.76	3.31	2.67	-1.33685	5.75726e-07	1.71501e-05	g42492.t1	C3H	zf-CCCH	PHD,SNF2_N,zf-C2H2	show details	At2g47850	XP_031128363.1	zinc finger CCCH domain-containing protein 34-like [Ipomoea triloba]	GO:0003729;GO:0003677;GO:0046872	mRNA binding;DNA binding;metal ion binding	-	-	-	-	-	-	-	sp|Q84W91|C3H32_ARATH	Zinc finger CCCH domain-containing protein 32 OS=Arabidopsis thaliana OX=3702 GN=At2g47850 PE=2 SV=2
g42492	2715	8.43	7.06	5.77	2.76	3.31	2.67	-1.33685	5.75726e-07	1.71501e-05	novel.5722.1	C3H	zf-CCCH	PHD,SNF2_N,zf-C2H2	show details	At2g47850	XP_031128363.1	zinc finger CCCH domain-containing protein 34-like [Ipomoea triloba]	GO:0003729;GO:0003677;GO:0046872	mRNA binding;DNA binding;metal ion binding	-	-	-	-	-	-	-	sp|Q84W91|C3H32_ARATH	Zinc finger CCCH domain-containing protein 32 OS=Arabidopsis thaliana OX=3702 GN=At2g47850 PE=2 SV=2
g14702	1356	24.65	10.11	10.29	0.36	0.71	0.15	-5.29768	7.55115e-21	3.45088e-18	g14702.t1	bHLH	HLH	-	show details	BHLH71	XP_031097495.1	transcription factor bHLH71-like [Ipomoea triloba]	GO:0006357;GO:0000978;GO:0046983;GO:0000981;GO:0005634	regulation of transcription by RNA polymerase II;RNA polymerase II cis-regulatory region sequence-specific DNA binding;protein dimerization activity;DNA-binding transcription factor activity, RNA polymerase II-specific;nucleus	-	-	-	-	-	-	-	sp|Q56XR0|BH071_ARATH	Transcription factor bHLH71 OS=Arabidopsis thaliana OX=3702 GN=BHLH71 PE=1 SV=1
g43744	956	0.15	0	0	8.72	2.4	0.73	6.18621	5.71301e-06	0.000124022	g43744.t1	WRKY	WRKY	-	show details	WRKY50	XP_031096250.1	probable WRKY transcription factor 50 [Ipomoea triloba]	GO:0003677;GO:0043565;GO:0003700;GO:0005634	DNA binding;sequence-specific DNA binding;DNA-binding transcription factor activity;nucleus	-	-	-	-	-	-	-	sp|Q8VWQ5|WRK50_ARATH	Probable WRKY transcription factor 50 OS=Arabidopsis thaliana OX=3702 GN=WRKY50 PE=2 SV=1
g47436	2510	4.51	2.19	2.57	1.45	1.47	1.46	-1.17286	0.00177039	0.0146952	g47436.t1	bHLH	HLH	-	show details	BHLH49	XP_031123698.1	transcription factor bHLH49-like [Ipomoea triloba]	GO:0003700;GO:0005634;GO:0006355;GO:0046983	DNA-binding transcription factor activity;nucleus;regulation of transcription, DNA-templated;protein dimerization activity	-	-	-	-	-	-	-	sp|Q9CAA9|BH049_ARATH	Transcription factor bHLH49 OS=Arabidopsis thaliana OX=3702 GN=BHLH49 PE=1 SV=1
g51330	1432	1.63	1.07	0.59	0	0	0	-7.00686	5.46738e-07	1.64092e-05	g51330.t1	AP2-EREBP	AP2	-	show details	WIN1	XP_031106627.1	ethylene-responsive transcription factor WIN1 [Ipomoea triloba]	GO:0010143;GO:0003677;GO:0043565;GO:0009873;GO:0003700;GO:0005634;GO:0006952;GO:0009414;GO:0010166	cutin biosynthetic process;DNA binding;sequence-specific DNA binding;ethylene-activated signaling pathway;DNA-binding transcription factor activity;nucleus;defense response;response to water deprivation;wax metabolic process	-	-	-	-	-	-	-	sp|Q9XI33|WIN1_ARATH	Ethylene-responsive transcription factor WIN1 OS=Arabidopsis thaliana OX=3702 GN=WIN1 PE=2 SV=1
g34515	1530	5.5	6.64	5.64	2.16	2.24	0.71	-1.84778	1.21774e-05	0.000234598	g34515.t1	C2C2-Dof	zf-Dof	-	show details	DOF1.1	XP_031131987.1	dof zinc finger protein MNB1A-like [Ipomoea triloba]	GO:0003677;GO:0006355;GO:0005634	DNA binding;regulation of transcription, DNA-templated;nucleus	-	-	-	-	-	-	-	sp|Q8L9V6|DOF11_ARATH;sp|Q9FZA4|DOF14_ARATH	Dof zinc finger protein DOF1.1 OS=Arabidopsis thaliana OX=3702 GN=DOF1.1 PE=1 SV=2;Dof zinc finger protein DOF1.4 OS=Arabidopsis thaliana OX=3702 GN=DOF1.4 PE=2 SV=1
g34515	1530	5.5	6.64	5.64	2.16	2.24	0.71	-1.84778	1.21774e-05	0.000234598	novel.41047.2	C2C2-Dof	zf-Dof	-	show details	DOF1.1	XP_031131987.1	dof zinc finger protein MNB1A-like [Ipomoea triloba]	GO:0003677;GO:0006355;GO:0005634	DNA binding;regulation of transcription, DNA-templated;nucleus	-	-	-	-	-	-	-	sp|Q8L9V6|DOF11_ARATH;sp|Q9FZA4|DOF14_ARATH	Dof zinc finger protein DOF1.1 OS=Arabidopsis thaliana OX=3702 GN=DOF1.1 PE=1 SV=2;Dof zinc finger protein DOF1.4 OS=Arabidopsis thaliana OX=3702 GN=DOF1.4 PE=2 SV=1
g41540	1075	1.89	0.07	0.49	0	0	0	-6.06836	0.000775195	0.00752104	g41540.t1	OFP	Ovate	-	show details	OFP15	XP_031095213.1	transcription repressor OFP15-like [Ipomoea triloba]	GO:0045892;GO:0005634	negative regulation of transcription, DNA-templated;nucleus	-	-	-	-	-	-	-	sp|Q9SJ45|OPF15_ARATH	Transcription repressor OFP15 OS=Arabidopsis thaliana OX=3702 GN=OFP15 PE=1 SV=1
g4352	3099	0.33	0.33	0.29	0.86	0.66	0.75	1.19911	0.00708176	0.0445366	g4352.t1	RWP-RK	RWP-RK	-	show details	ANT1	XP_031110735.1	ADP,ATP carrier protein, mitochondrial-like isoform X1 [Ipomoea triloba]	GO:0016021;GO:0005471;GO:1990544;GO:0005743;GO:0140021	integral component of membrane;ATP:ADP antiporter activity;mitochondrial ATP transmembrane transport;mitochondrial inner membrane;mitochondrial ADP transmembrane transport	K05863	SLC25A4S,ANT	http://www.genome.jp/dbget-bin/www_bget?ko:K05863	-	-	KOG0749	Mitochondrial ADP/ATP carrier proteins	sp|O22342|ADT1_GOSHI	ADP,ATP carrier protein 1, mitochondrial OS=Gossypium hirsutum OX=3635 GN=ANT1 PE=2 SV=1
g19755	1555	1.87	1.81	3.39	8.74	6.25	8.13	1.59522	3.42993e-06	8.05753e-05	g19755.t1	HSF	HSF_DNA-bind	-	show details	HSFA6b	XP_031093640.1;XP_031093639.1	heat shock factor protein HSF30-like isoform X2 [Ipomoea triloba];heat shock factor protein HSF30-like isoform X1 [Ipomoea triloba]	GO:0006357;GO:0000978;GO:0034605;GO:0043565;GO:0005634;GO:0003700	regulation of transcription by RNA polymerase II;RNA polymerase II cis-regulatory region sequence-specific DNA binding;cellular response to heat;sequence-specific DNA binding;nucleus;DNA-binding transcription factor activity	K09419	HSFF	http://www.genome.jp/dbget-bin/www_bget?ko:K09419	-	-	-	-	sp|Q9LUH8|HFA6B_ARATH;sp|Q6VBB2|HFA2B_ORYSJ	Heat stress transcription factor A-6b OS=Arabidopsis thaliana OX=3702 GN=HSFA6b PE=2 SV=1;Heat stress transcription factor A-2b OS=Oryza sativa subsp. japonica OX=39947 GN=HSFA2B PE=2 SV=1
g19755	1555	1.87	1.81	3.39	8.74	6.25	8.13	1.59522	3.42993e-06	8.05753e-05	novel.30637.1	HSF	HSF_DNA-bind	-	show details	HSFA6b	XP_031093640.1;XP_031093639.1	heat shock factor protein HSF30-like isoform X2 [Ipomoea triloba];heat shock factor protein HSF30-like isoform X1 [Ipomoea triloba]	GO:0006357;GO:0000978;GO:0034605;GO:0043565;GO:0005634;GO:0003700	regulation of transcription by RNA polymerase II;RNA polymerase II cis-regulatory region sequence-specific DNA binding;cellular response to heat;sequence-specific DNA binding;nucleus;DNA-binding transcription factor activity	K09419	HSFF	http://www.genome.jp/dbget-bin/www_bget?ko:K09419	-	-	-	-	sp|Q9LUH8|HFA6B_ARATH;sp|Q6VBB2|HFA2B_ORYSJ	Heat stress transcription factor A-6b OS=Arabidopsis thaliana OX=3702 GN=HSFA6b PE=2 SV=1;Heat stress transcription factor A-2b OS=Oryza sativa subsp. japonica OX=39947 GN=HSFA2B PE=2 SV=1
g57949	554	46.03	25	10.81	5.7	9.67	6.76	-1.95342	0.000216016	0.00264816	g57949.t1	S1Fa-like	S1FA	-	show details	S1FA	XP_031126567.1	DNA-binding protein S1FA-like [Ipomoea triloba]	GO:0016021;GO:0003677;GO:0006355;GO:0005634	integral component of membrane;DNA binding;regulation of transcription, DNA-templated;nucleus	-	-	-	-	-	-	-	sp|P42552|S1FA_SPIOL	DNA-binding protein S1FA OS=Spinacia oleracea OX=3562 GN=S1FA PE=3 SV=1
g20840	1077	13.84	13.2	10.27	6.82	3.66	6.41	-1.22184	0.000187925	0.00235993	g20840.t1	MYB	Myb_DNA-binding	ARID,Response_reg,SNF2_N	show details	MYB308	XP_031093576.1	myb-related protein 308-like [Ipomoea triloba]	GO:0005634	nucleus	K09422	MYBP	http://www.genome.jp/dbget-bin/www_bget?ko:K09422	-	-	-	-	sp|P81393|MYB08_ANTMA	Myb-related protein 308 OS=Antirrhinum majus OX=4151 GN=MYB308 PE=2 SV=1
g20840	1077	13.84	13.2	10.27	6.82	3.66	6.41	-1.22184	0.000187925	0.00235993	g20840.t1	MYB-related	Myb_DNA-binding	ARID,G2-like,Response_reg,SNF2_N,trihelix	show details	MYB308	XP_031093576.1	myb-related protein 308-like [Ipomoea triloba]	GO:0005634	nucleus	K09422	MYBP	http://www.genome.jp/dbget-bin/www_bget?ko:K09422	-	-	-	-	sp|P81393|MYB08_ANTMA	Myb-related protein 308 OS=Antirrhinum majus OX=4151 GN=MYB308 PE=2 SV=1
g42847	1129	25.52	17.77	14.75	9.24	10.15	8.75	-1.12276	0.000105643	0.00145436	novel.6036.1	MYB	Myb_DNA-binding	ARID,Response_reg,SNF2_N	show details	MYB308	QMP81303.1	R2R3-MYB transcriptional repressor [Ipomoea batatas]	GO:0005634	nucleus	K09422	MYBP	http://www.genome.jp/dbget-bin/www_bget?ko:K09422	-	-	-	-	sp|P81393|MYB08_ANTMA	Myb-related protein 308 OS=Antirrhinum majus OX=4151 GN=MYB308 PE=2 SV=1
g42847	1129	25.52	17.77	14.75	9.24	10.15	8.75	-1.12276	0.000105643	0.00145436	novel.6036.1	MYB-related	Myb_DNA-binding	ARID,G2-like,Response_reg,SNF2_N,trihelix	show details	MYB308	QMP81303.1	R2R3-MYB transcriptional repressor [Ipomoea batatas]	GO:0005634	nucleus	K09422	MYBP	http://www.genome.jp/dbget-bin/www_bget?ko:K09422	-	-	-	-	sp|P81393|MYB08_ANTMA	Myb-related protein 308 OS=Antirrhinum majus OX=4151 GN=MYB308 PE=2 SV=1
g42847	1129	25.52	17.77	14.75	9.24	10.15	8.75	-1.12276	0.000105643	0.00145436	g42847.t1	MYB	Myb_DNA-binding	ARID,Response_reg,SNF2_N	show details	MYB308	QMP81303.1	R2R3-MYB transcriptional repressor [Ipomoea batatas]	GO:0005634	nucleus	K09422	MYBP	http://www.genome.jp/dbget-bin/www_bget?ko:K09422	-	-	-	-	sp|P81393|MYB08_ANTMA	Myb-related protein 308 OS=Antirrhinum majus OX=4151 GN=MYB308 PE=2 SV=1
g42847	1129	25.52	17.77	14.75	9.24	10.15	8.75	-1.12276	0.000105643	0.00145436	g42847.t1	MYB-related	Myb_DNA-binding	ARID,G2-like,Response_reg,SNF2_N,trihelix	show details	MYB308	QMP81303.1	R2R3-MYB transcriptional repressor [Ipomoea batatas]	GO:0005634	nucleus	K09422	MYBP	http://www.genome.jp/dbget-bin/www_bget?ko:K09422	-	-	-	-	sp|P81393|MYB08_ANTMA	Myb-related protein 308 OS=Antirrhinum majus OX=4151 GN=MYB308 PE=2 SV=1
g19184	795	2.78	1.38	1.2	0	0.33	0.1	-3.71372	0.000518967	0.00545537	g19184.t1	AP2-EREBP	AP2	-	show details	WIN1	XP_031094061.1	ethylene-responsive transcription factor WIN1-like [Ipomoea triloba]	GO:0003677;GO:0009873;GO:0003700;GO:0005634;GO:0006952	DNA binding;ethylene-activated signaling pathway;DNA-binding transcription factor activity;nucleus;defense response	-	-	-	-	-	-	-	sp|Q9XI33|WIN1_ARATH	Ethylene-responsive transcription factor WIN1 OS=Arabidopsis thaliana OX=3702 GN=WIN1 PE=2 SV=1
g47985	1474	8.08	5.21	3.74	1.01	1.26	1.7	-2.19562	2.45291e-07	8.09039e-06	g47985.t1	C2C2-GATA	GATA	-	show details	GATA11	XP_031123286.1	GATA transcription factor 11-like [Ipomoea triloba]	GO:0008270;GO:0043565;GO:0006355	zinc ion binding;sequence-specific DNA binding;regulation of transcription, DNA-templated	-	-	-	-	-	-	-	sp|Q6DBP8|GAT11_ARATH	GATA transcription factor 11 OS=Arabidopsis thaliana OX=3702 GN=GATA11 PE=2 SV=1
g47985	1474	8.08	5.21	3.74	1.01	1.26	1.7	-2.19562	2.45291e-07	8.09039e-06	novel.9424.3	C2C2-GATA	GATA	-	show details	GATA11	XP_031123286.1	GATA transcription factor 11-like [Ipomoea triloba]	GO:0008270;GO:0043565;GO:0006355	zinc ion binding;sequence-specific DNA binding;regulation of transcription, DNA-templated	-	-	-	-	-	-	-	sp|Q6DBP8|GAT11_ARATH	GATA transcription factor 11 OS=Arabidopsis thaliana OX=3702 GN=GATA11 PE=2 SV=1
g47985	1474	8.08	5.21	3.74	1.01	1.26	1.7	-2.19562	2.45291e-07	8.09039e-06	novel.9424.2	C2C2-GATA	GATA	-	show details	GATA11	XP_031123286.1	GATA transcription factor 11-like [Ipomoea triloba]	GO:0008270;GO:0043565;GO:0006355	zinc ion binding;sequence-specific DNA binding;regulation of transcription, DNA-templated	-	-	-	-	-	-	-	sp|Q6DBP8|GAT11_ARATH	GATA transcription factor 11 OS=Arabidopsis thaliana OX=3702 GN=GATA11 PE=2 SV=1
g34536	787	190.98	63.78	102.79	32.26	28.11	29.83	-2.06926	9.75591e-08	3.60091e-06	g34536.t1	SBP	SBP	-	show details	SBP1	XP_031132178.1	squamosa promoter-binding protein 1 [Ipomoea triloba]	GO:0003677;GO:0046872;GO:0009908;GO:0003700;GO:0005634	DNA binding;metal ion binding;flower development;DNA-binding transcription factor activity;nucleus	-	-	-	-	-	-	-	sp|Q38741|SBP1_ANTMA	Squamosa promoter-binding protein 1 OS=Antirrhinum majus OX=4151 GN=SBP1 PE=2 SV=1
g54369	1559	0.69	1.06	0.57	2.29	1.9	1.61	1.23995	0.00613203	0.0396654	g54369.t1	WRKY	WRKY	-	show details	WRKY71	XP_031102225.1	WRKY transcription factor 71-like [Ipomoea triloba]	GO:0005634;GO:0003700;GO:0043565	nucleus;DNA-binding transcription factor activity;sequence-specific DNA binding	-	-	-	-	-	-	-	sp|Q93WV4|WRK71_ARATH	WRKY transcription factor 71 OS=Arabidopsis thaliana OX=3702 GN=WRKY71 PE=2 SV=1
g58648	1476	25.26	38.55	20.68	9.33	10.69	13.12	-1.43301	1.6023e-06	4.15127e-05	novel.16134.1	G2-like	G2-like	Response_reg	show details	MYBC1	XP_031126000.1	transcription factor MYBC1-like [Ipomoea triloba]	GO:0003700;GO:0005634;GO:0003677	DNA-binding transcription factor activity;nucleus;DNA binding	-	-	-	-	-	-	-	sp|O22210|MYBC1_ARATH	Transcription factor MYBC1 OS=Arabidopsis thaliana OX=3702 GN=MYBC1 PE=1 SV=1
g58648	1476	25.26	38.55	20.68	9.33	10.69	13.12	-1.43301	1.6023e-06	4.15127e-05	novel.16134.1	MYB	Myb_DNA-binding	ARID,Response_reg,SNF2_N	show details	MYBC1	XP_031126000.1	transcription factor MYBC1-like [Ipomoea triloba]	GO:0003700;GO:0005634;GO:0003677	DNA-binding transcription factor activity;nucleus;DNA binding	-	-	-	-	-	-	-	sp|O22210|MYBC1_ARATH	Transcription factor MYBC1 OS=Arabidopsis thaliana OX=3702 GN=MYBC1 PE=1 SV=1
g58648	1476	25.26	38.55	20.68	9.33	10.69	13.12	-1.43301	1.6023e-06	4.15127e-05	g58648.t1	G2-like	G2-like	Response_reg	show details	MYBC1	XP_031126000.1	transcription factor MYBC1-like [Ipomoea triloba]	GO:0003700;GO:0005634;GO:0003677	DNA-binding transcription factor activity;nucleus;DNA binding	-	-	-	-	-	-	-	sp|O22210|MYBC1_ARATH	Transcription factor MYBC1 OS=Arabidopsis thaliana OX=3702 GN=MYBC1 PE=1 SV=1
g58648	1476	25.26	38.55	20.68	9.33	10.69	13.12	-1.43301	1.6023e-06	4.15127e-05	g58648.t1	MYB	Myb_DNA-binding	ARID,Response_reg,SNF2_N	show details	MYBC1	XP_031126000.1	transcription factor MYBC1-like [Ipomoea triloba]	GO:0003700;GO:0005634;GO:0003677	DNA-binding transcription factor activity;nucleus;DNA binding	-	-	-	-	-	-	-	sp|O22210|MYBC1_ARATH	Transcription factor MYBC1 OS=Arabidopsis thaliana OX=3702 GN=MYBC1 PE=1 SV=1
g20532	1249	10.32	7.98	7.85	50.87	41.89	34.92	2.14051	1.40724e-18	4.65533e-16	g20532.t1	bHLH	HLH	-	show details	BHLH126	XP_031095624.1	transcription factor bHLH120-like [Ipomoea triloba]	GO:0006357;GO:0000981;GO:0046983;GO:0090575;GO:0000977;GO:0003700;GO:0005634	regulation of transcription by RNA polymerase II;DNA-binding transcription factor activity, RNA polymerase II-specific;protein dimerization activity;RNA polymerase II transcription regulator complex;RNA polymerase II transcription regulatory region sequence-specific DNA binding;DNA-binding transcription factor activity;nucleus	-	-	-	-	-	-	-	sp|Q9STJ6|BH126_ARATH	Transcription factor bHLH126 OS=Arabidopsis thaliana OX=3702 GN=BHLH126 PE=2 SV=1
g20532	1249	10.32	7.98	7.85	50.87	41.89	34.92	2.14051	1.40724e-18	4.65533e-16	novel.31281.3	bHLH	HLH	-	show details	BHLH126	XP_031095624.1	transcription factor bHLH120-like [Ipomoea triloba]	GO:0006357;GO:0000981;GO:0046983;GO:0090575;GO:0000977;GO:0003700;GO:0005634	regulation of transcription by RNA polymerase II;DNA-binding transcription factor activity, RNA polymerase II-specific;protein dimerization activity;RNA polymerase II transcription regulator complex;RNA polymerase II transcription regulatory region sequence-specific DNA binding;DNA-binding transcription factor activity;nucleus	-	-	-	-	-	-	-	sp|Q9STJ6|BH126_ARATH	Transcription factor bHLH126 OS=Arabidopsis thaliana OX=3702 GN=BHLH126 PE=2 SV=1
g20532	1249	10.32	7.98	7.85	50.87	41.89	34.92	2.14051	1.40724e-18	4.65533e-16	novel.31281.2	bHLH	HLH	-	show details	BHLH126	XP_031095624.1	transcription factor bHLH120-like [Ipomoea triloba]	GO:0006357;GO:0000981;GO:0046983;GO:0090575;GO:0000977;GO:0003700;GO:0005634	regulation of transcription by RNA polymerase II;DNA-binding transcription factor activity, RNA polymerase II-specific;protein dimerization activity;RNA polymerase II transcription regulator complex;RNA polymerase II transcription regulatory region sequence-specific DNA binding;DNA-binding transcription factor activity;nucleus	-	-	-	-	-	-	-	sp|Q9STJ6|BH126_ARATH	Transcription factor bHLH126 OS=Arabidopsis thaliana OX=3702 GN=BHLH126 PE=2 SV=1
g20532	1249	10.32	7.98	7.85	50.87	41.89	34.92	2.14051	1.40724e-18	4.65533e-16	novel.31281.1	bHLH	HLH	-	show details	BHLH126	XP_031095624.1	transcription factor bHLH120-like [Ipomoea triloba]	GO:0006357;GO:0000981;GO:0046983;GO:0090575;GO:0000977;GO:0003700;GO:0005634	regulation of transcription by RNA polymerase II;DNA-binding transcription factor activity, RNA polymerase II-specific;protein dimerization activity;RNA polymerase II transcription regulator complex;RNA polymerase II transcription regulatory region sequence-specific DNA binding;DNA-binding transcription factor activity;nucleus	-	-	-	-	-	-	-	sp|Q9STJ6|BH126_ARATH	Transcription factor bHLH126 OS=Arabidopsis thaliana OX=3702 GN=BHLH126 PE=2 SV=1
g12182	1192	8.88	8.27	8.42	22.73	17.42	14.23	1.00357	0.000115225	0.0015673	g12182.t1	TCP	TCP	-	show details	TCP15	XP_031099501.1	transcription factor TCP15-like [Ipomoea triloba]	GO:0003700	DNA-binding transcription factor activity	-	-	-	-	-	-	-	sp|Q9C9L2|TCP15_ARATH	Transcription factor TCP15 OS=Arabidopsis thaliana OX=3702 GN=TCP15 PE=1 SV=1
g12144	1253	3.59	1.91	2	0.92	1.06	0.33	-1.83229	0.00189421	0.0155239	g12144.t1	bHLH	HLH	-	show details	BHLH094	XP_031101284.1	transcription factor BHLH089-like [Ipomoea triloba]	GO:0005634;GO:0003700;GO:0006355;GO:0046983	nucleus;DNA-binding transcription factor activity;regulation of transcription, DNA-templated;protein dimerization activity	-	-	-	-	-	-	-	sp|Q69WS3|BH094_ORYSJ	Transcription factor BHLH094 OS=Oryza sativa subsp. japonica OX=39947 GN=BHLH094 PE=1 SV=2
g9635	907	4.84	26.09	6.05	3.42	1.57	3.04	-2.26665	0.000397469	0.00435585	g9635.t1	MYB	Myb_DNA-binding	ARID,Response_reg,SNF2_N	show details	MYB30	XP_031101013.1	transcription factor MYB30-like [Ipomoea triloba]	GO:0005634	nucleus	K09422	MYBP	http://www.genome.jp/dbget-bin/www_bget?ko:K09422	-	-	-	-	sp|Q6K1S6|MYB30_ORYSJ	Transcription factor MYB30 OS=Oryza sativa subsp. japonica OX=39947 GN=MYB30 PE=1 SV=1
g9635	907	4.84	26.09	6.05	3.42	1.57	3.04	-2.26665	0.000397469	0.00435585	g9635.t1	MYB-related	Myb_DNA-binding	ARID,G2-like,Response_reg,SNF2_N,trihelix	show details	MYB30	XP_031101013.1	transcription factor MYB30-like [Ipomoea triloba]	GO:0005634	nucleus	K09422	MYBP	http://www.genome.jp/dbget-bin/www_bget?ko:K09422	-	-	-	-	sp|Q6K1S6|MYB30_ORYSJ	Transcription factor MYB30 OS=Oryza sativa subsp. japonica OX=39947 GN=MYB30 PE=1 SV=1
g55472	2172	9.17	7.56	6.75	4.33	3.32	3.9	-1.09969	2.64556e-05	0.000454907	g55472.t1	TUB	Tub	-	show details	TULP8	XP_031128429.1	tubby-like F-box protein 14 [Ipomoea triloba]	-	-	K19600	TUB,TULP	http://www.genome.jp/dbget-bin/www_bget?ko:K19600	-	-	-	-	sp|Q75HX5|TLP8_ORYSJ	Tubby-like F-box protein 8 OS=Oryza sativa subsp. japonica OX=39947 GN=TULP8 PE=2 SV=1
g55472	2172	9.17	7.56	6.75	4.33	3.32	3.9	-1.09969	2.64556e-05	0.000454907	novel.14058.2	TUB	Tub	-	show details	TULP8	XP_031128429.1	tubby-like F-box protein 14 [Ipomoea triloba]	-	-	K19600	TUB,TULP	http://www.genome.jp/dbget-bin/www_bget?ko:K19600	-	-	-	-	sp|Q75HX5|TLP8_ORYSJ	Tubby-like F-box protein 8 OS=Oryza sativa subsp. japonica OX=39947 GN=TULP8 PE=2 SV=1
g55472	2172	9.17	7.56	6.75	4.33	3.32	3.9	-1.09969	2.64556e-05	0.000454907	novel.14058.1	TUB	Tub	-	show details	TULP8	XP_031128429.1	tubby-like F-box protein 14 [Ipomoea triloba]	-	-	K19600	TUB,TULP	http://www.genome.jp/dbget-bin/www_bget?ko:K19600	-	-	-	-	sp|Q75HX5|TLP8_ORYSJ	Tubby-like F-box protein 8 OS=Oryza sativa subsp. japonica OX=39947 GN=TULP8 PE=2 SV=1
g59106	1391	7.42	4.38	4.57	1.21	1.04	1.58	-2.33256	5.35722e-09	2.72653e-07	g59106.t1	FAR1	FAR1	-	show details	At1g28580	XP_031128476.1	GDSL esterase/lipase At1g28580-like [Ipomoea triloba]	GO:0016788	hydrolase activity, acting on ester bonds	-	-	-	-	-	-	-	sp|Q9FXJ2|GDL7_ARATH	GDSL esterase/lipase At1g28580 OS=Arabidopsis thaliana OX=3702 GN=At1g28580 PE=2 SV=1
g31288	1400	160.35	587.88	327.49	89.18	141.75	150.13	-1.5697	0.000232736	0.00281008	g31288.t1	Tify	tify	GATA	show details	TIFY10B	XP_031093071.1	protein TIFY 10b-like [Ipomoea triloba]	GO:0009611;GO:2000022;GO:0031347;GO:0005634	response to wounding;regulation of jasmonic acid mediated signaling pathway;regulation of defense response;nucleus	K13464	JAZ	http://www.genome.jp/dbget-bin/www_bget?ko:K13464	Plant hormone signal transduction	ko04075	-	-	sp|Q8H395|TI10B_ORYSJ	Protein TIFY 10b OS=Oryza sativa subsp. japonica OX=39947 GN=TIFY10B PE=1 SV=1
g54776	1892	1.12	1.76	0.81	0	0	0.3	-3.77524	0.000175959	0.00223755	g54776.t1	GRAS	GRAS	-	show details	PAT1	XP_031105599.1	scarecrow-like transcription factor PAT1 [Ipomoea triloba]	GO:0005634;GO:0003700;GO:0006355;GO:0043565	nucleus;DNA-binding transcription factor activity;regulation of transcription, DNA-templated;sequence-specific DNA binding	-	-	-	-	-	-	-	sp|Q9LDL7|PAT1_ARATH	Scarecrow-like transcription factor PAT1 OS=Arabidopsis thaliana OX=3702 GN=PAT1 PE=1 SV=1
g50618	1939	0.03	0.03	0	0.44	0.21	0.41	3.96932	0.00327395	0.0240757	g50618.t1	AP2-EREBP	AP2	-	show details	RAP2-11	XP_031122514.1	ethylene-responsive transcription factor RAP2-11-like [Ipomoea triloba]	GO:0003700;GO:0005634;GO:0003677;GO:0009873;GO:0006952	DNA-binding transcription factor activity;nucleus;DNA binding;ethylene-activated signaling pathway;defense response	K09286	EREBP	http://www.genome.jp/dbget-bin/www_bget?ko:K09286	-	-	-	-	sp|Q6J9S1|RA211_ARATH	Ethylene-responsive transcription factor RAP2-11 OS=Arabidopsis thaliana OX=3702 GN=RAP2-11 PE=2 SV=1
g10049	1225	2.6	5.61	6.33	14.83	11.97	12.16	1.37511	0.000140304	0.00185228	g10049.t1	MYB	Myb_DNA-binding	ARID,Response_reg,SNF2_N	show details	MYB59	XP_031100984.1	transcription factor MYB59-like [Ipomoea triloba]	GO:0043565;GO:0003700;GO:0005634	sequence-specific DNA binding;DNA-binding transcription factor activity;nucleus	K09422	MYBP	http://www.genome.jp/dbget-bin/www_bget?ko:K09422	-	-	-	-	sp|Q4JL84|MYB59_ARATH;sp|Q9LX82|MYB48_ARATH	Transcription factor MYB59 OS=Arabidopsis thaliana OX=3702 GN=MYB59 PE=2 SV=2;Transcription factor MYB48 OS=Arabidopsis thaliana OX=3702 GN=MYB48 PE=2 SV=1
g10049	1225	2.6	5.61	6.33	14.83	11.97	12.16	1.37511	0.000140304	0.00185228	g10049.t1	MYB-related	Myb_DNA-binding	ARID,G2-like,Response_reg,SNF2_N,trihelix	show details	MYB59	XP_031100984.1	transcription factor MYB59-like [Ipomoea triloba]	GO:0043565;GO:0003700;GO:0005634	sequence-specific DNA binding;DNA-binding transcription factor activity;nucleus	K09422	MYBP	http://www.genome.jp/dbget-bin/www_bget?ko:K09422	-	-	-	-	sp|Q4JL84|MYB59_ARATH;sp|Q9LX82|MYB48_ARATH	Transcription factor MYB59 OS=Arabidopsis thaliana OX=3702 GN=MYB59 PE=2 SV=2;Transcription factor MYB48 OS=Arabidopsis thaliana OX=3702 GN=MYB48 PE=2 SV=1
g10049	1225	2.6	5.61	6.33	14.83	11.97	12.16	1.37511	0.000140304	0.00185228	novel.24166.2	MYB	Myb_DNA-binding	ARID,Response_reg,SNF2_N	show details	MYB59	XP_031100984.1	transcription factor MYB59-like [Ipomoea triloba]	GO:0043565;GO:0003700;GO:0005634	sequence-specific DNA binding;DNA-binding transcription factor activity;nucleus	K09422	MYBP	http://www.genome.jp/dbget-bin/www_bget?ko:K09422	-	-	-	-	sp|Q4JL84|MYB59_ARATH;sp|Q9LX82|MYB48_ARATH	Transcription factor MYB59 OS=Arabidopsis thaliana OX=3702 GN=MYB59 PE=2 SV=2;Transcription factor MYB48 OS=Arabidopsis thaliana OX=3702 GN=MYB48 PE=2 SV=1
g10049	1225	2.6	5.61	6.33	14.83	11.97	12.16	1.37511	0.000140304	0.00185228	novel.24166.2	MYB-related	Myb_DNA-binding	ARID,G2-like,Response_reg,SNF2_N,trihelix	show details	MYB59	XP_031100984.1	transcription factor MYB59-like [Ipomoea triloba]	GO:0043565;GO:0003700;GO:0005634	sequence-specific DNA binding;DNA-binding transcription factor activity;nucleus	K09422	MYBP	http://www.genome.jp/dbget-bin/www_bget?ko:K09422	-	-	-	-	sp|Q4JL84|MYB59_ARATH;sp|Q9LX82|MYB48_ARATH	Transcription factor MYB59 OS=Arabidopsis thaliana OX=3702 GN=MYB59 PE=2 SV=2;Transcription factor MYB48 OS=Arabidopsis thaliana OX=3702 GN=MYB48 PE=2 SV=1
g8520	1782	1.08	1.01	1.45	2.38	2.84	2.54	1.04888	0.00313708	0.0232587	g8520.t1	TCP	TCP	-	show details	TCP22	XP_031110786.1	transcription factor TCP23-like [Ipomoea triloba]	GO:0043565;GO:0003700;GO:0005634	sequence-specific DNA binding;DNA-binding transcription factor activity;nucleus	-	-	-	-	-	-	-	sp|Q9C7G4|TCP22_ARATH	Transcription factor TCP22 OS=Arabidopsis thaliana OX=3702 GN=TCP22 PE=2 SV=1
g61340	1185	0	0	0.13	2.51	0.61	0.24	4.78525	0.0013617	0.0118484	g61340.t1	NAC	NAM	-	show details	JUB1	XP_031118536.1;XP_031118537.1	transcription factor JUNGBRUNNEN 1-like isoform X1 [Ipomoea triloba];transcription factor JUNGBRUNNEN 1-like isoform X2 [Ipomoea triloba]	GO:0006355;GO:0003677	regulation of transcription, DNA-templated;DNA binding	-	-	-	-	-	-	-	sp|Q9SK55|NAC42_ARATH	Transcription factor JUNGBRUNNEN 1 OS=Arabidopsis thaliana OX=3702 GN=JUB1 PE=1 SV=1
g61340	1185	0	0	0.13	2.51	0.61	0.24	4.78525	0.0013617	0.0118484	novel.18452.2	NAC	NAM	-	show details	JUB1	XP_031118536.1;XP_031118537.1	transcription factor JUNGBRUNNEN 1-like isoform X1 [Ipomoea triloba];transcription factor JUNGBRUNNEN 1-like isoform X2 [Ipomoea triloba]	GO:0006355;GO:0003677	regulation of transcription, DNA-templated;DNA binding	-	-	-	-	-	-	-	sp|Q9SK55|NAC42_ARATH	Transcription factor JUNGBRUNNEN 1 OS=Arabidopsis thaliana OX=3702 GN=JUB1 PE=1 SV=1
g24181	1835	0.84	6.13	2.28	0.73	0.27	0.94	-2.32926	0.00109647	0.009952	g24181.t1	AP2-EREBP	AP2	-	show details	WRI1	XP_031103646.1	AP2-like ethylene-responsive transcription factor At1g79700 [Ipomoea triloba]	GO:0003677;GO:0009873;GO:0003700;GO:0005634;GO:0006952	DNA binding;ethylene-activated signaling pathway;DNA-binding transcription factor activity;nucleus;defense response	-	-	-	-	-	-	-	sp|Q6X5Y6|WRI1_ARATH	Ethylene-responsive transcription factor WRI1 OS=Arabidopsis thaliana OX=3702 GN=WRI1 PE=1 SV=1
g24181	1835	0.84	6.13	2.28	0.73	0.27	0.94	-2.32926	0.00109647	0.009952	novel.33695.2	AP2-EREBP	AP2	-	show details	WRI1	XP_031103646.1	AP2-like ethylene-responsive transcription factor At1g79700 [Ipomoea triloba]	GO:0003677;GO:0009873;GO:0003700;GO:0005634;GO:0006952	DNA binding;ethylene-activated signaling pathway;DNA-binding transcription factor activity;nucleus;defense response	-	-	-	-	-	-	-	sp|Q6X5Y6|WRI1_ARATH	Ethylene-responsive transcription factor WRI1 OS=Arabidopsis thaliana OX=3702 GN=WRI1 PE=1 SV=1
g29329	818	8.53	13.31	31.35	40.63	83.35	59.31	1.71053	0.00028406	0.00333914	g29329.t1	MYB	Myb_DNA-binding	ARID,Response_reg,SNF2_N	show details	RL1	PON86029.1;XP_015582399.1	Octamer-binding transcription factor [Trema orientale];transcription factor RADIALIS isoform X2 [Ricinus communis]	GO:0005634;GO:0003700	nucleus;DNA-binding transcription factor activity	-	-	-	-	-	-	-	sp|F4JVB8|RADL1_ARATH	Protein RADIALIS-like 1 OS=Arabidopsis thaliana OX=3702 GN=RL1 PE=2 SV=1
g29329	818	8.53	13.31	31.35	40.63	83.35	59.31	1.71053	0.00028406	0.00333914	g29329.t1	MYB-related	Myb_DNA-binding	ARID,G2-like,Response_reg,SNF2_N,trihelix	show details	RL1	PON86029.1;XP_015582399.1	Octamer-binding transcription factor [Trema orientale];transcription factor RADIALIS isoform X2 [Ricinus communis]	GO:0005634;GO:0003700	nucleus;DNA-binding transcription factor activity	-	-	-	-	-	-	-	sp|F4JVB8|RADL1_ARATH	Protein RADIALIS-like 1 OS=Arabidopsis thaliana OX=3702 GN=RL1 PE=2 SV=1
g19448	1709	13.99	26.86	19.4	13.21	7.96	10.36	-1.01506	0.00125499	0.0111243	g19448.t1	MYB	Myb_DNA-binding	ARID,Response_reg,SNF2_N	show details	MYB1	XP_031096145.1	myb-related protein 308-like [Ipomoea triloba]	GO:0005634	nucleus	K09422	MYBP	http://www.genome.jp/dbget-bin/www_bget?ko:K09422	-	-	-	-	sp|A0A4D6Q411|MYB1_CROXC	Transcription factor MYB1 OS=Crocosmia x crocosmiiflora OX=1053288 GN=MYB1 PE=2 SV=1
g19448	1709	13.99	26.86	19.4	13.21	7.96	10.36	-1.01506	0.00125499	0.0111243	g19448.t1	MYB-related	Myb_DNA-binding	ARID,G2-like,Response_reg,SNF2_N,trihelix	show details	MYB1	XP_031096145.1	myb-related protein 308-like [Ipomoea triloba]	GO:0005634	nucleus	K09422	MYBP	http://www.genome.jp/dbget-bin/www_bget?ko:K09422	-	-	-	-	sp|A0A4D6Q411|MYB1_CROXC	Transcription factor MYB1 OS=Crocosmia x crocosmiiflora OX=1053288 GN=MYB1 PE=2 SV=1
g38483	1353	1.22	0.6	1.72	0.23	0.21	0.16	-2.6052	0.00182326	0.0150481	g38483.t1	RWP-RK	RWP-RK	-	show details	RKD2	XP_031116491.1	protein RKD1-like [Ipomoea triloba]	-	-	-	-	-	-	-	-	-	sp|Q9CA66|RKD2_ARATH	Protein RKD2 OS=Arabidopsis thaliana OX=3702 GN=RKD2 PE=2 SV=1
g38483	1353	1.22	0.6	1.72	0.23	0.21	0.16	-2.6052	0.00182326	0.0150481	novel.3082.1	RWP-RK	RWP-RK	-	show details	RKD2	XP_031116491.1	protein RKD1-like [Ipomoea triloba]	-	-	-	-	-	-	-	-	-	sp|Q9CA66|RKD2_ARATH	Protein RKD2 OS=Arabidopsis thaliana OX=3702 GN=RKD2 PE=2 SV=1
g3436	1380	8.25	23.46	16.91	82.81	41.94	56.98	1.82505	4.34257e-06	9.80152e-05	g3436.t1	MYB	Myb_DNA-binding	ARID,Response_reg,SNF2_N	show details	SRM1	XP_031117072.1	transcription factor SRM1 [Ipomoea triloba]	GO:0003677;GO:0005634	DNA binding;nucleus	-	-	-	-	-	-	-	sp|Q9FNN6|SRM1_ARATH	Transcription factor SRM1 OS=Arabidopsis thaliana OX=3702 GN=SRM1 PE=1 SV=1
g3436	1380	8.25	23.46	16.91	82.81	41.94	56.98	1.82505	4.34257e-06	9.80152e-05	g3436.t1	MYB-related	Myb_DNA-binding	ARID,G2-like,Response_reg,SNF2_N,trihelix	show details	SRM1	XP_031117072.1	transcription factor SRM1 [Ipomoea triloba]	GO:0003677;GO:0005634	DNA binding;nucleus	-	-	-	-	-	-	-	sp|Q9FNN6|SRM1_ARATH	Transcription factor SRM1 OS=Arabidopsis thaliana OX=3702 GN=SRM1 PE=1 SV=1
g56359	2178	6.12	2.8	2.05	0.69	0.78	1.6	-1.93269	0.000266599	0.00316076	novel.14762.1	MYB	Myb_DNA-binding	ARID,Response_reg,SNF2_N	show details	At5g28300	XP_031128867.1	trihelix transcription factor GTL2-like [Ipomoea triloba]	GO:0045893;GO:0000987;GO:0005516;GO:0005634	positive regulation of transcription, DNA-templated;cis-regulatory region sequence-specific DNA binding;calmodulin binding;nucleus	-	-	-	-	-	-	-	sp|Q8H181|GTL2_ARATH	Trihelix transcription factor GTL2 OS=Arabidopsis thaliana OX=3702 GN=At5g28300 PE=2 SV=1
g56359	2178	6.12	2.8	2.05	0.69	0.78	1.6	-1.93269	0.000266599	0.00316076	novel.14762.1	Trihelix	trihelix	-	show details	At5g28300	XP_031128867.1	trihelix transcription factor GTL2-like [Ipomoea triloba]	GO:0045893;GO:0000987;GO:0005516;GO:0005634	positive regulation of transcription, DNA-templated;cis-regulatory region sequence-specific DNA binding;calmodulin binding;nucleus	-	-	-	-	-	-	-	sp|Q8H181|GTL2_ARATH	Trihelix transcription factor GTL2 OS=Arabidopsis thaliana OX=3702 GN=At5g28300 PE=2 SV=1
g56359	2178	6.12	2.8	2.05	0.69	0.78	1.6	-1.93269	0.000266599	0.00316076	novel.14762.2	MYB	Myb_DNA-binding	ARID,Response_reg,SNF2_N	show details	At5g28300	XP_031128867.1	trihelix transcription factor GTL2-like [Ipomoea triloba]	GO:0045893;GO:0000987;GO:0005516;GO:0005634	positive regulation of transcription, DNA-templated;cis-regulatory region sequence-specific DNA binding;calmodulin binding;nucleus	-	-	-	-	-	-	-	sp|Q8H181|GTL2_ARATH	Trihelix transcription factor GTL2 OS=Arabidopsis thaliana OX=3702 GN=At5g28300 PE=2 SV=1
g56359	2178	6.12	2.8	2.05	0.69	0.78	1.6	-1.93269	0.000266599	0.00316076	novel.14762.2	Trihelix	trihelix	-	show details	At5g28300	XP_031128867.1	trihelix transcription factor GTL2-like [Ipomoea triloba]	GO:0045893;GO:0000987;GO:0005516;GO:0005634	positive regulation of transcription, DNA-templated;cis-regulatory region sequence-specific DNA binding;calmodulin binding;nucleus	-	-	-	-	-	-	-	sp|Q8H181|GTL2_ARATH	Trihelix transcription factor GTL2 OS=Arabidopsis thaliana OX=3702 GN=At5g28300 PE=2 SV=1
g56359	2178	6.12	2.8	2.05	0.69	0.78	1.6	-1.93269	0.000266599	0.00316076	g56359.t1	MYB	Myb_DNA-binding	ARID,Response_reg,SNF2_N	show details	At5g28300	XP_031128867.1	trihelix transcription factor GTL2-like [Ipomoea triloba]	GO:0045893;GO:0000987;GO:0005516;GO:0005634	positive regulation of transcription, DNA-templated;cis-regulatory region sequence-specific DNA binding;calmodulin binding;nucleus	-	-	-	-	-	-	-	sp|Q8H181|GTL2_ARATH	Trihelix transcription factor GTL2 OS=Arabidopsis thaliana OX=3702 GN=At5g28300 PE=2 SV=1
g56359	2178	6.12	2.8	2.05	0.69	0.78	1.6	-1.93269	0.000266599	0.00316076	g56359.t1	Trihelix	trihelix	-	show details	At5g28300	XP_031128867.1	trihelix transcription factor GTL2-like [Ipomoea triloba]	GO:0045893;GO:0000987;GO:0005516;GO:0005634	positive regulation of transcription, DNA-templated;cis-regulatory region sequence-specific DNA binding;calmodulin binding;nucleus	-	-	-	-	-	-	-	sp|Q8H181|GTL2_ARATH	Trihelix transcription factor GTL2 OS=Arabidopsis thaliana OX=3702 GN=At5g28300 PE=2 SV=1
g4479	1726	0.87	0.08	0.18	0	0	0	-5.73449	0.00137641	0.0119451	novel.20307.1	ABI3VP1	B3	AP2,Auxin_resp	show details	Os01g0234100	XP_031113601.1	B3 domain-containing protein Os01g0234100-like [Ipomoea triloba]	GO:0003677;GO:0005634	DNA binding;nucleus	-	-	-	-	-	-	-	sp|Q0JP99|Y1341_ORYSJ	B3 domain-containing protein Os01g0234100 OS=Oryza sativa subsp. japonica OX=39947 GN=Os01g0234100 PE=2 SV=1
g4479	1726	0.87	0.08	0.18	0	0	0	-5.73449	0.00137641	0.0119451	g4479.t1	ABI3VP1	B3	AP2,Auxin_resp	show details	Os01g0234100	XP_031113601.1	B3 domain-containing protein Os01g0234100-like [Ipomoea triloba]	GO:0003677;GO:0005634	DNA binding;nucleus	-	-	-	-	-	-	-	sp|Q0JP99|Y1341_ORYSJ	B3 domain-containing protein Os01g0234100 OS=Oryza sativa subsp. japonica OX=39947 GN=Os01g0234100 PE=2 SV=1
g4479	1726	0.87	0.08	0.18	0	0	0	-5.73449	0.00137641	0.0119451	novel.20307.3	ABI3VP1	B3	AP2,Auxin_resp	show details	Os01g0234100	XP_031113601.1	B3 domain-containing protein Os01g0234100-like [Ipomoea triloba]	GO:0003677;GO:0005634	DNA binding;nucleus	-	-	-	-	-	-	-	sp|Q0JP99|Y1341_ORYSJ	B3 domain-containing protein Os01g0234100 OS=Oryza sativa subsp. japonica OX=39947 GN=Os01g0234100 PE=2 SV=1
g5347	1658	16.17	22.53	22.53	58.31	45	40.03	1.14235	2.12796e-06	5.3445e-05	g5347.t1	bHLH	HLH	-	show details	UNE12	XP_031113264.1	transcription factor UNE12 [Ipomoea triloba]	GO:0005634;GO:0000981;GO:0046983;GO:0006357;GO:0000978	nucleus;DNA-binding transcription factor activity, RNA polymerase II-specific;protein dimerization activity;regulation of transcription by RNA polymerase II;RNA polymerase II cis-regulatory region sequence-specific DNA binding	-	-	-	-	-	-	-	sp|O22768|UNE12_ARATH	Transcription factor UNE12 OS=Arabidopsis thaliana OX=3702 GN=UNE12 PE=1 SV=2
g5347	1658	16.17	22.53	22.53	58.31	45	40.03	1.14235	2.12796e-06	5.3445e-05	novel.21008.1	bHLH	HLH	-	show details	UNE12	XP_031113264.1	transcription factor UNE12 [Ipomoea triloba]	GO:0005634;GO:0000981;GO:0046983;GO:0006357;GO:0000978	nucleus;DNA-binding transcription factor activity, RNA polymerase II-specific;protein dimerization activity;regulation of transcription by RNA polymerase II;RNA polymerase II cis-regulatory region sequence-specific DNA binding	-	-	-	-	-	-	-	sp|O22768|UNE12_ARATH	Transcription factor UNE12 OS=Arabidopsis thaliana OX=3702 GN=UNE12 PE=1 SV=2
g29758	1179	169.29	734.85	348.24	15.18	38.91	45.46	-3.67778	9.81282e-13	1.10968e-10	g29758.t1	Tify	tify	GATA	show details	JAZ7	XP_031107795.1	protein JAZ7-like isoform X1 [Ipomoea triloba]	GO:0005634;GO:0009611;GO:2000022;GO:0031347	nucleus;response to wounding;regulation of jasmonic acid mediated signaling pathway;regulation of defense response	K13464	JAZ	http://www.genome.jp/dbget-bin/www_bget?ko:K13464	Plant hormone signal transduction	ko04075	-	-	sp|Q9M723|JAZ7_SOLLC	Protein JAZ7 OS=Solanum lycopersicum OX=4081 GN=JAZ7 PE=1 SV=1
g29758	1179	169.29	734.85	348.24	15.18	38.91	45.46	-3.67778	9.81282e-13	1.10968e-10	novel.37642.1	Tify	tify	GATA	show details	JAZ7	XP_031107795.1	protein JAZ7-like isoform X1 [Ipomoea triloba]	GO:0005634;GO:0009611;GO:2000022;GO:0031347	nucleus;response to wounding;regulation of jasmonic acid mediated signaling pathway;regulation of defense response	K13464	JAZ	http://www.genome.jp/dbget-bin/www_bget?ko:K13464	Plant hormone signal transduction	ko04075	-	-	sp|Q9M723|JAZ7_SOLLC	Protein JAZ7 OS=Solanum lycopersicum OX=4081 GN=JAZ7 PE=1 SV=1
g29758	1179	169.29	734.85	348.24	15.18	38.91	45.46	-3.67778	9.81282e-13	1.10968e-10	novel.37642.2	Tify	tify	GATA	show details	JAZ7	XP_031107795.1	protein JAZ7-like isoform X1 [Ipomoea triloba]	GO:0005634;GO:0009611;GO:2000022;GO:0031347	nucleus;response to wounding;regulation of jasmonic acid mediated signaling pathway;regulation of defense response	K13464	JAZ	http://www.genome.jp/dbget-bin/www_bget?ko:K13464	Plant hormone signal transduction	ko04075	-	-	sp|Q9M723|JAZ7_SOLLC	Protein JAZ7 OS=Solanum lycopersicum OX=4081 GN=JAZ7 PE=1 SV=1
g42688	2257	9.89	8.68	8.1	1.98	1.53	1.88	-2.39436	2.68798e-21	1.3696e-18	g42688.t1	bHLH	HLH	-	show details	BHLH62	XP_031106477.1	transcription factor bHLH62-like [Ipomoea triloba]	GO:0005634;GO:0003700;GO:0006355;GO:0046983	nucleus;DNA-binding transcription factor activity;regulation of transcription, DNA-templated;protein dimerization activity	-	-	-	-	-	-	-	sp|Q9SRT2|BH062_ARATH	Transcription factor bHLH62 OS=Arabidopsis thaliana OX=3702 GN=BHLH62 PE=2 SV=1
g42688	2257	9.89	8.68	8.1	1.98	1.53	1.88	-2.39436	2.68798e-21	1.3696e-18	novel.5899.1	bHLH	HLH	-	show details	BHLH62	XP_031106477.1	transcription factor bHLH62-like [Ipomoea triloba]	GO:0005634;GO:0003700;GO:0006355;GO:0046983	nucleus;DNA-binding transcription factor activity;regulation of transcription, DNA-templated;protein dimerization activity	-	-	-	-	-	-	-	sp|Q9SRT2|BH062_ARATH	Transcription factor bHLH62 OS=Arabidopsis thaliana OX=3702 GN=BHLH62 PE=2 SV=1
g25913	1094	31.16	7.29	18.54	3.59	8.12	8.45	-1.5827	0.00261158	0.0200709	g25913.t1	MYB	Myb_DNA-binding	ARID,Response_reg,SNF2_N	show details	MYBS3	XP_031107807.1	probable transcription factor At5g61620 [Ipomoea triloba]	GO:0008270;GO:0005634;GO:0003677	zinc ion binding;nucleus;DNA binding	-	-	-	-	-	-	-	sp|Q7XC57|MYBS3_ORYSJ	Transcription factor MYBS3 OS=Oryza sativa subsp. japonica OX=39947 GN=MYBS3 PE=2 SV=1
g25913	1094	31.16	7.29	18.54	3.59	8.12	8.45	-1.5827	0.00261158	0.0200709	g25913.t1	MYB-related	Myb_DNA-binding	ARID,G2-like,Response_reg,SNF2_N,trihelix	show details	MYBS3	XP_031107807.1	probable transcription factor At5g61620 [Ipomoea triloba]	GO:0008270;GO:0005634;GO:0003677	zinc ion binding;nucleus;DNA binding	-	-	-	-	-	-	-	sp|Q7XC57|MYBS3_ORYSJ	Transcription factor MYBS3 OS=Oryza sativa subsp. japonica OX=39947 GN=MYBS3 PE=2 SV=1
g25913	1094	31.16	7.29	18.54	3.59	8.12	8.45	-1.5827	0.00261158	0.0200709	novel.35137.2	MYB	Myb_DNA-binding	ARID,Response_reg,SNF2_N	show details	MYBS3	XP_031107807.1	probable transcription factor At5g61620 [Ipomoea triloba]	GO:0008270;GO:0005634;GO:0003677	zinc ion binding;nucleus;DNA binding	-	-	-	-	-	-	-	sp|Q7XC57|MYBS3_ORYSJ	Transcription factor MYBS3 OS=Oryza sativa subsp. japonica OX=39947 GN=MYBS3 PE=2 SV=1
g25913	1094	31.16	7.29	18.54	3.59	8.12	8.45	-1.5827	0.00261158	0.0200709	novel.35137.2	MYB-related	Myb_DNA-binding	ARID,G2-like,Response_reg,SNF2_N,trihelix	show details	MYBS3	XP_031107807.1	probable transcription factor At5g61620 [Ipomoea triloba]	GO:0008270;GO:0005634;GO:0003677	zinc ion binding;nucleus;DNA binding	-	-	-	-	-	-	-	sp|Q7XC57|MYBS3_ORYSJ	Transcription factor MYBS3 OS=Oryza sativa subsp. japonica OX=39947 GN=MYBS3 PE=2 SV=1
g1178	2126	4.61	4.9	6.75	20.39	14.3	15.25	1.5392	3.4167e-09	1.80523e-07	novel.965.4	LIM	LIM	-	show details	DAR1	XP_031117741.1	protein DA1-related 1-like [Ipomoea triloba]	GO:0046872;GO:0043130	metal ion binding;ubiquitin binding	-	-	-	-	-	KOG1703	Adaptor protein Enigma and related PDZ-LIM proteins	sp|Q8W4F0|DAR1_ARATH	Protein DA1-related 1 OS=Arabidopsis thaliana OX=3702 GN=DAR1 PE=1 SV=3
g1178	2126	4.61	4.9	6.75	20.39	14.3	15.25	1.5392	3.4167e-09	1.80523e-07	novel.965.7	LIM	LIM	-	show details	DAR1	XP_031117741.1	protein DA1-related 1-like [Ipomoea triloba]	GO:0046872;GO:0043130	metal ion binding;ubiquitin binding	-	-	-	-	-	KOG1703	Adaptor protein Enigma and related PDZ-LIM proteins	sp|Q8W4F0|DAR1_ARATH	Protein DA1-related 1 OS=Arabidopsis thaliana OX=3702 GN=DAR1 PE=1 SV=3
g1178	2126	4.61	4.9	6.75	20.39	14.3	15.25	1.5392	3.4167e-09	1.80523e-07	novel.965.3	LIM	LIM	-	show details	DAR1	XP_031117741.1	protein DA1-related 1-like [Ipomoea triloba]	GO:0046872;GO:0043130	metal ion binding;ubiquitin binding	-	-	-	-	-	KOG1703	Adaptor protein Enigma and related PDZ-LIM proteins	sp|Q8W4F0|DAR1_ARATH	Protein DA1-related 1 OS=Arabidopsis thaliana OX=3702 GN=DAR1 PE=1 SV=3
g1178	2126	4.61	4.9	6.75	20.39	14.3	15.25	1.5392	3.4167e-09	1.80523e-07	novel.965.5	LIM	LIM	-	show details	DAR1	XP_031117741.1	protein DA1-related 1-like [Ipomoea triloba]	GO:0046872;GO:0043130	metal ion binding;ubiquitin binding	-	-	-	-	-	KOG1703	Adaptor protein Enigma and related PDZ-LIM proteins	sp|Q8W4F0|DAR1_ARATH	Protein DA1-related 1 OS=Arabidopsis thaliana OX=3702 GN=DAR1 PE=1 SV=3
g1178	2126	4.61	4.9	6.75	20.39	14.3	15.25	1.5392	3.4167e-09	1.80523e-07	novel.965.6	LIM	LIM	-	show details	DAR1	XP_031117741.1	protein DA1-related 1-like [Ipomoea triloba]	GO:0046872;GO:0043130	metal ion binding;ubiquitin binding	-	-	-	-	-	KOG1703	Adaptor protein Enigma and related PDZ-LIM proteins	sp|Q8W4F0|DAR1_ARATH	Protein DA1-related 1 OS=Arabidopsis thaliana OX=3702 GN=DAR1 PE=1 SV=3
g1178	2126	4.61	4.9	6.75	20.39	14.3	15.25	1.5392	3.4167e-09	1.80523e-07	g1178.t1	LIM	LIM	-	show details	DAR1	XP_031117741.1	protein DA1-related 1-like [Ipomoea triloba]	GO:0046872;GO:0043130	metal ion binding;ubiquitin binding	-	-	-	-	-	KOG1703	Adaptor protein Enigma and related PDZ-LIM proteins	sp|Q8W4F0|DAR1_ARATH	Protein DA1-related 1 OS=Arabidopsis thaliana OX=3702 GN=DAR1 PE=1 SV=3
g31101	2018	0.93	2.7	2.46	7.05	7.6	8.87	1.86939	1.65593e-06	4.27523e-05	g31101.t1	AP2-EREBP	AP2	-	show details	RAP2-7	XP_031091934.1;XP_031091933.1	AP2-like ethylene-responsive transcription factor TOE3 isoform X2 [Ipomoea triloba];AP2-like ethylene-responsive transcription factor TOE3 isoform X1 [Ipomoea triloba]	GO:0003677;GO:0003700;GO:0005634;GO:0006952	DNA binding;DNA-binding transcription factor activity;nucleus;defense response	K09284	AP2	http://www.genome.jp/dbget-bin/www_bget?ko:K09284	-	-	-	-	sp|Q9SK03|RAP27_ARATH;sp|B8AXC3|AP21_ORYSI	Ethylene-responsive transcription factor RAP2-7 OS=Arabidopsis thaliana OX=3702 GN=RAP2-7 PE=2 SV=2;APETALA2-like protein 1 OS=Oryza sativa subsp. indica OX=39946 GN=AP2-1 PE=2 SV=2
g31101	2018	0.93	2.7	2.46	7.05	7.6	8.87	1.86939	1.65593e-06	4.27523e-05	novel.38734.2	AP2-EREBP	AP2	-	show details	RAP2-7	XP_031091934.1;XP_031091933.1	AP2-like ethylene-responsive transcription factor TOE3 isoform X2 [Ipomoea triloba];AP2-like ethylene-responsive transcription factor TOE3 isoform X1 [Ipomoea triloba]	GO:0003677;GO:0003700;GO:0005634;GO:0006952	DNA binding;DNA-binding transcription factor activity;nucleus;defense response	K09284	AP2	http://www.genome.jp/dbget-bin/www_bget?ko:K09284	-	-	-	-	sp|Q9SK03|RAP27_ARATH;sp|B8AXC3|AP21_ORYSI	Ethylene-responsive transcription factor RAP2-7 OS=Arabidopsis thaliana OX=3702 GN=RAP2-7 PE=2 SV=2;APETALA2-like protein 1 OS=Oryza sativa subsp. indica OX=39946 GN=AP2-1 PE=2 SV=2
g31138	1432	35.1	47.92	34.15	14.12	9.32	16.7	-1.62551	1.4034e-08	6.40694e-07	g31138.t1	C2C2-GATA	GATA	-	show details	GATA8	XP_031091681.1	GATA transcription factor 8-like [Ipomoea triloba]	GO:0005634;GO:0008270;GO:0030154;GO:0045893;GO:0043565	nucleus;zinc ion binding;cell differentiation;positive regulation of transcription, DNA-templated;sequence-specific DNA binding	-	-	-	-	-	-	-	sp|Q9SV30|GATA8_ARATH	GATA transcription factor 8 OS=Arabidopsis thaliana OX=3702 GN=GATA8 PE=1 SV=1
g19784	910	17.55	8.6	10.6	2.53	2.57	1.21	-2.63001	2.86046e-09	1.55394e-07	g19784.t1	AP2-EREBP	AP2	-	show details	ERF037	XP_031095983.1	ethylene-responsive transcription factor TINY-like [Ipomoea triloba]	GO:0003677;GO:0003700;GO:0005634;GO:0006952	DNA binding;DNA-binding transcription factor activity;nucleus;defense response	K09286	EREBP	http://www.genome.jp/dbget-bin/www_bget?ko:K09286	-	-	-	-	sp|O80654|ERF37_ARATH	Ethylene-responsive transcription factor ERF037 OS=Arabidopsis thaliana OX=3702 GN=ERF037 PE=1 SV=1
g60802	785	0	0	0	1.72	0.45	0.32	5.40352	0.00239998	0.0187933	g60802.t1	LOB	DUF260	-	show details	LBD1	XP_019196385.1	PREDICTED: LOB domain-containing protein 1-like [Ipomoea nil]	-	-	-	-	-	-	-	-	-	sp|Q9LQR0|LBD1_ARATH	LOB domain-containing protein 1 OS=Arabidopsis thaliana OX=3702 GN=LBD1 PE=2 SV=1
g49482	2289	1.77	4.2	4.12	7.11	5.53	8.84	1.00584	0.00754777	0.0468804	g49482.t1	G2-like	G2-like	Response_reg	show details	PHL1	XP_031122828.1;XP_019188403.1	protein PHR1-LIKE 1-like [Ipomoea triloba];PREDICTED: protein PHR1-LIKE 1-like [Ipomoea nil]	GO:0005634;GO:0003677	nucleus;DNA binding	-	-	-	-	-	-	-	sp|Q8GUN5|PHL1_ARATH	Protein PHR1-LIKE 1 OS=Arabidopsis thaliana OX=3702 GN=PHL1 PE=1 SV=1
g49482	2289	1.77	4.2	4.12	7.11	5.53	8.84	1.00584	0.00754777	0.0468804	g49482.t1	MYB	Myb_DNA-binding	ARID,Response_reg,SNF2_N	show details	PHL1	XP_031122828.1;XP_019188403.1	protein PHR1-LIKE 1-like [Ipomoea triloba];PREDICTED: protein PHR1-LIKE 1-like [Ipomoea nil]	GO:0005634;GO:0003677	nucleus;DNA binding	-	-	-	-	-	-	-	sp|Q8GUN5|PHL1_ARATH	Protein PHR1-LIKE 1 OS=Arabidopsis thaliana OX=3702 GN=PHL1 PE=1 SV=1
g49482	2289	1.77	4.2	4.12	7.11	5.53	8.84	1.00584	0.00754777	0.0468804	novel.10154.2	G2-like	G2-like	Response_reg	show details	PHL1	XP_031122828.1;XP_019188403.1	protein PHR1-LIKE 1-like [Ipomoea triloba];PREDICTED: protein PHR1-LIKE 1-like [Ipomoea nil]	GO:0005634;GO:0003677	nucleus;DNA binding	-	-	-	-	-	-	-	sp|Q8GUN5|PHL1_ARATH	Protein PHR1-LIKE 1 OS=Arabidopsis thaliana OX=3702 GN=PHL1 PE=1 SV=1
g49482	2289	1.77	4.2	4.12	7.11	5.53	8.84	1.00584	0.00754777	0.0468804	novel.10154.2	MYB	Myb_DNA-binding	ARID,Response_reg,SNF2_N	show details	PHL1	XP_031122828.1;XP_019188403.1	protein PHR1-LIKE 1-like [Ipomoea triloba];PREDICTED: protein PHR1-LIKE 1-like [Ipomoea nil]	GO:0005634;GO:0003677	nucleus;DNA binding	-	-	-	-	-	-	-	sp|Q8GUN5|PHL1_ARATH	Protein PHR1-LIKE 1 OS=Arabidopsis thaliana OX=3702 GN=PHL1 PE=1 SV=1
g49482	2289	1.77	4.2	4.12	7.11	5.53	8.84	1.00584	0.00754777	0.0468804	novel.10154.1	G2-like	G2-like	Response_reg	show details	PHL1	XP_031122828.1;XP_019188403.1	protein PHR1-LIKE 1-like [Ipomoea triloba];PREDICTED: protein PHR1-LIKE 1-like [Ipomoea nil]	GO:0005634;GO:0003677	nucleus;DNA binding	-	-	-	-	-	-	-	sp|Q8GUN5|PHL1_ARATH	Protein PHR1-LIKE 1 OS=Arabidopsis thaliana OX=3702 GN=PHL1 PE=1 SV=1
g49482	2289	1.77	4.2	4.12	7.11	5.53	8.84	1.00584	0.00754777	0.0468804	novel.10154.1	MYB	Myb_DNA-binding	ARID,Response_reg,SNF2_N	show details	PHL1	XP_031122828.1;XP_019188403.1	protein PHR1-LIKE 1-like [Ipomoea triloba];PREDICTED: protein PHR1-LIKE 1-like [Ipomoea nil]	GO:0005634;GO:0003677	nucleus;DNA binding	-	-	-	-	-	-	-	sp|Q8GUN5|PHL1_ARATH	Protein PHR1-LIKE 1 OS=Arabidopsis thaliana OX=3702 GN=PHL1 PE=1 SV=1
g25081	893	6.37	3.78	3.37	0.81	1.23	1.06	-2.2095	1.37332e-05	0.000258945	g25081.t1	OFP	Ovate	-	show details	OFP6	XP_031103914.1	transcription repressor OFP6-like [Ipomoea triloba]	GO:0005634;GO:0045892	nucleus;negative regulation of transcription, DNA-templated	-	-	-	-	-	-	-	sp|Q3EAL1|OFP6_ARATH	Transcription repressor OFP6 OS=Arabidopsis thaliana OX=3702 GN=OFP6 PE=1 SV=1
g59748	1379	11.19	8.73	8.13	2.24	3.22	4.24	-1.61514	1.32561e-06	3.5293e-05	g59748.t1	bHLH	HLH	-	show details	BHLH63	XP_031126414.1	transcription factor bHLH63-like isoform X2 [Ipomoea triloba]	-	-	-	-	-	-	-	-	-	sp|Q8GY61|BH063_ARATH	Transcription factor bHLH63 OS=Arabidopsis thaliana OX=3702 GN=BHLH63 PE=1 SV=1
g62313	1724	0.51	1.57	1.14	7.31	3.46	1.43	1.81664	0.00416593	0.029299	g62313.t1	WRKY	WRKY	-	show details	WRKY50	XP_031117984.1;XP_031117983.1	probable WRKY transcription factor 75 isoform X2 [Ipomoea triloba];probable WRKY transcription factor 75 isoform X1 [Ipomoea triloba]	GO:0043565;GO:0003700;GO:0005634	sequence-specific DNA binding;DNA-binding transcription factor activity;nucleus	-	-	-	-	-	-	-	sp|Q8VWQ5|WRK50_ARATH	Probable WRKY transcription factor 50 OS=Arabidopsis thaliana OX=3702 GN=WRKY50 PE=2 SV=1
g62313	1724	0.51	1.57	1.14	7.31	3.46	1.43	1.81664	0.00416593	0.029299	novel.19130.1	WRKY	WRKY	-	show details	WRKY50	XP_031117984.1;XP_031117983.1	probable WRKY transcription factor 75 isoform X2 [Ipomoea triloba];probable WRKY transcription factor 75 isoform X1 [Ipomoea triloba]	GO:0043565;GO:0003700;GO:0005634	sequence-specific DNA binding;DNA-binding transcription factor activity;nucleus	-	-	-	-	-	-	-	sp|Q8VWQ5|WRK50_ARATH	Probable WRKY transcription factor 50 OS=Arabidopsis thaliana OX=3702 GN=WRKY50 PE=2 SV=1
g4815	1183	6.25	16.42	29.34	155.6	165.8	163.86	3.16389	1.77635e-12	1.91125e-10	novel.20574.2	MYB	Myb_DNA-binding	ARID,Response_reg,SNF2_N	show details	MYB48	XP_031111168.1	transcription factor MYB59-like [Ipomoea triloba]	GO:0006355;GO:0005634;GO:0003700;GO:0043565	regulation of transcription, DNA-templated;nucleus;DNA-binding transcription factor activity;sequence-specific DNA binding	K09422	MYBP	http://www.genome.jp/dbget-bin/www_bget?ko:K09422	-	-	-	-	sp|Q9LX82|MYB48_ARATH	Transcription factor MYB48 OS=Arabidopsis thaliana OX=3702 GN=MYB48 PE=2 SV=1
g4815	1183	6.25	16.42	29.34	155.6	165.8	163.86	3.16389	1.77635e-12	1.91125e-10	novel.20574.2	MYB-related	Myb_DNA-binding	ARID,G2-like,Response_reg,SNF2_N,trihelix	show details	MYB48	XP_031111168.1	transcription factor MYB59-like [Ipomoea triloba]	GO:0006355;GO:0005634;GO:0003700;GO:0043565	regulation of transcription, DNA-templated;nucleus;DNA-binding transcription factor activity;sequence-specific DNA binding	K09422	MYBP	http://www.genome.jp/dbget-bin/www_bget?ko:K09422	-	-	-	-	sp|Q9LX82|MYB48_ARATH	Transcription factor MYB48 OS=Arabidopsis thaliana OX=3702 GN=MYB48 PE=2 SV=1
g4815	1183	6.25	16.42	29.34	155.6	165.8	163.86	3.16389	1.77635e-12	1.91125e-10	g4815.t1	MYB	Myb_DNA-binding	ARID,Response_reg,SNF2_N	show details	MYB48	XP_031111168.1	transcription factor MYB59-like [Ipomoea triloba]	GO:0006355;GO:0005634;GO:0003700;GO:0043565	regulation of transcription, DNA-templated;nucleus;DNA-binding transcription factor activity;sequence-specific DNA binding	K09422	MYBP	http://www.genome.jp/dbget-bin/www_bget?ko:K09422	-	-	-	-	sp|Q9LX82|MYB48_ARATH	Transcription factor MYB48 OS=Arabidopsis thaliana OX=3702 GN=MYB48 PE=2 SV=1
g4815	1183	6.25	16.42	29.34	155.6	165.8	163.86	3.16389	1.77635e-12	1.91125e-10	g4815.t1	MYB-related	Myb_DNA-binding	ARID,G2-like,Response_reg,SNF2_N,trihelix	show details	MYB48	XP_031111168.1	transcription factor MYB59-like [Ipomoea triloba]	GO:0006355;GO:0005634;GO:0003700;GO:0043565	regulation of transcription, DNA-templated;nucleus;DNA-binding transcription factor activity;sequence-specific DNA binding	K09422	MYBP	http://www.genome.jp/dbget-bin/www_bget?ko:K09422	-	-	-	-	sp|Q9LX82|MYB48_ARATH	Transcription factor MYB48 OS=Arabidopsis thaliana OX=3702 GN=MYB48 PE=2 SV=1
g60401	1354	0.92	1.25	1	0.42	0.16	0.21	-2.08781	0.00229567	0.0181528	g60401.t1	HSF	HSF_DNA-bind	-	show details	HSFB4	XP_031119586.1	heat stress transcription factor B-4-like [Ipomoea triloba]	GO:0005634;GO:0003700;GO:0043565;GO:0006357;GO:0000978	nucleus;DNA-binding transcription factor activity;sequence-specific DNA binding;regulation of transcription by RNA polymerase II;RNA polymerase II cis-regulatory region sequence-specific DNA binding	K09419	HSFF	http://www.genome.jp/dbget-bin/www_bget?ko:K09419	-	-	-	-	sp|Q9C635|HSFB4_ARATH	Heat stress transcription factor B-4 OS=Arabidopsis thaliana OX=3702 GN=HSFB4 PE=2 SV=1
g24874	2575	0.78	1.18	0.87	2.42	2.17	1.37	1.06313	0.00402828	0.0285302	novel.34267.1	C3H	zf-CCCH	PHD,SNF2_N,zf-C2H2	show details	Os03g0698800	XP_031101599.1	zinc finger CCCH domain-containing protein 30-like [Ipomoea triloba]	GO:0003677;GO:0046872	DNA binding;metal ion binding	-	-	-	-	-	-	-	sp|Q10EL1|C3H24_ORYSJ	Zinc finger CCCH domain-containing protein 24 OS=Oryza sativa subsp. japonica OX=39947 GN=Os03g0698800 PE=2 SV=1
g24874	2575	0.78	1.18	0.87	2.42	2.17	1.37	1.06313	0.00402828	0.0285302	g24874.t1	C3H	zf-CCCH	PHD,SNF2_N,zf-C2H2	show details	Os03g0698800	XP_031101599.1	zinc finger CCCH domain-containing protein 30-like [Ipomoea triloba]	GO:0003677;GO:0046872	DNA binding;metal ion binding	-	-	-	-	-	-	-	sp|Q10EL1|C3H24_ORYSJ	Zinc finger CCCH domain-containing protein 24 OS=Oryza sativa subsp. japonica OX=39947 GN=Os03g0698800 PE=2 SV=1
g32363	1755	0.89	1.18	0.86	0.17	0.48	0.08	-2.19049	0.00223485	0.017751	g32363.t1	RWP-RK	RWP-RK	-	show details	RKD1	XP_031127512.1	uncharacterized protein LOC116029600 [Ipomoea triloba]	-	-	-	-	-	-	-	-	-	sp|Q9M9U9|RKD1_ARATH	Protein RKD1 OS=Arabidopsis thaliana OX=3702 GN=RKD1 PE=3 SV=1
g1296	1580	15.16	10.35	8.55	3.2	4.64	4.8	-1.51722	4.144e-06	9.40299e-05	g1296.t1	MYB	Myb_DNA-binding	ARID,Response_reg,SNF2_N	show details	MYB16	XP_031117525.1	transcription factor MYB16-like [Ipomoea triloba]	GO:0005634	nucleus	K09422	MYBP	http://www.genome.jp/dbget-bin/www_bget?ko:K09422	-	-	-	-	sp|Q9LXF1|MYB16_ARATH	Transcription factor MYB16 OS=Arabidopsis thaliana OX=3702 GN=MYB16 PE=2 SV=1
g1296	1580	15.16	10.35	8.55	3.2	4.64	4.8	-1.51722	4.144e-06	9.40299e-05	g1296.t1	MYB-related	Myb_DNA-binding	ARID,G2-like,Response_reg,SNF2_N,trihelix	show details	MYB16	XP_031117525.1	transcription factor MYB16-like [Ipomoea triloba]	GO:0005634	nucleus	K09422	MYBP	http://www.genome.jp/dbget-bin/www_bget?ko:K09422	-	-	-	-	sp|Q9LXF1|MYB16_ARATH	Transcription factor MYB16 OS=Arabidopsis thaliana OX=3702 GN=MYB16 PE=2 SV=1
[truncated: 272 more rows]

## Sheet: 3 CK_R15-vs-DR_R15.total.TFCodi
GeneID	Length	CK_R15-1	CK_R15-2	CK_R15-3	DR_R15-1	DR_R15-2	DR_R15-3	logFC	Pvalue	FDR	Transcripts	TF_family	Included_domain	Excluded_domain	PlntfDB_link	Gene_name	NR_ID	NR_annotation	GO_ID	GO_term	KO_ID	KO_gene	KO_Hyperlink	KEGG_Pathway	Pathway_ID	KOG_ID	KOG_annotation	Swiss-Prot_ID	Swiss-Prot_annotation
[truncated: 892 more rows]

[truncated: 1 more sheets: 4 CK_R45-vs-DR_R45.total.TFCodi]
